# Supplementary material for: Identification and Mechanism Research of Oxidative Stress-Related Biomarkers in Oral Lichen Planus
Source: Biomedicines. 2026 Feb 13;14(2):420. doi: 10.3390/biomedicines14020420 (PMC12938463; doi:10.3390/biomedicines14020420)
Supplement: Supplementary file 1 [file biomedicines-14-00420-s001.zip]

Archive with 14 entries (14 files):
- SupplementaryTable S1.xlsx
- SupplementaryTable S10.xlsx
- SupplementaryTable S11.xlsx
- SupplementaryTable S12.xlsx
- SupplementaryTable S13.xlsx
- SupplementaryTable S14.xlsx
- SupplementaryTable S2.xlsx
- SupplementaryTable S3.pdf
- SupplementaryTable S4.xlsx
- SupplementaryTable S5.xlsx
- SupplementaryTable S6.xlsx
- SupplementaryTable S7.xlsx
- SupplementaryTable S8.xlsx
- SupplementaryTable S9.xlsx
