# Supplementary material for: Identification and Mechanism Research of Oxidative Stress-Related Biomarkers in Oral Lichen Planus
Source: Biomedicines. 2026 Feb 13;14(2):420. doi: 10.3390/biomedicines14020420 (PMC12938463; doi:10.3390/biomedicines14020420)
Supplement: Supplementary file 1 [file biomedicines-14-00420-s001.zip › SupplementaryTable S1.xlsx]

## Sheet: OSRGs
OSRGs
Symbol
MIR675
TRAP1
TLR6
KLF2
MTCO2P12
PARK7
CLCN3
CLU
SIRPA
TICAM1
CTNS
CX3CR1
CYBA
CYP1A1
CYP1A2
CYP1B1
CYB5R3
NQO1
DNM2
AGTR2
EDN1
PIKFYVE
AKT1
ABCD1
PTK2B
ABCD2
DDAH2
DDAH1
ALOX5
MTOR
FYN
MPV17L
GCH1
GCHFR
GLA
H19
GRIN1
HBB
HSP90AA1
HSP90AB1
ICAM1
IFNG
IL1B
IL10
INS
INSR
ITGB2
JAK2
ARG2
DUOXA2
MIR132
MIR181A2
MIR181B1
MIR199A1
MIR21
MIR212
MIR24-1
MIR92A1
MIR99B
SMAD3
MAOB
MMP8
MPO
ASS1
MT-CO2
NOS1
NOS2
NOS3
ATP2B4
P2RX4
DUOX2
NOX4
ACOX1
PKD2
DUOX1
PPARA
MTARC2
SLC30A10
INAVA
SPHK2
PTGIS
PTGS2
ADGRB1
WDR35
PTX3
RAB27A
RAC1
RORA
CLEC7A
MTARC1
AGXT2
SLC5A3
SLC18A2
SNCA
SOD1
SOD2
SPR
MIR590
TSPO
TLR4
TNF
UCP1
ZNF205
ZC3H12A
CYB5B
SLC25A33
COA8
CAV1
KHSRP
DYNLL1
GBF1
CFLAR
CCN6
DUOXA1
RGN
KLF4
CD34
ROCK2
CD36
PAGE4
CD47
NOS1AP
HDAC4
HDAC6
RNF41
COQ7
CDKN1A
PRG3
FBLN5
PRDX4
NOXA1
PRDX3
RIPK3
TMEM106A
TUSC2
LRRK2
NOXO1
CPS1
PXDNL
CRP
ROMO1
CRYAB
MAPK14
CCN2
TAFA4
CYBB
GADD45A
DHFR
DRD5
AGT
AGTR1
EGFR
F2
F2RL1
FANCC
PLA2R1
SIRT2
FOXM1
SIRT5
SIRT3
NNT
FPR2
ALOX12
IFI6
G6PD
PRDX5
AATF
NOX1
GLS2
SESN1
GNAI2
GNAI3
SH3PXD2B
GPX1
GPX3
GRB2
GSTP1
IL19
HBA1
HBA2
HBM
HBD
HBE1
HBG1
HBG2
HBQ1
HBZ
HIF1A
HK2
HP
BIRC2
APOA4
CCN1
ITGAM
EIF6
NRROS
ARF4
LEP
LPO
MIR27B
MAPT
MMP3
MPV17
PLIN5
MT3
MT-ND2
NCF2
NCF4
NDUFS1
NDUFS3
NDUFS4
NFE2L2
NQO2
NOX3
PRDX1
PRKN
PAX2
NDUFA13
CYB5R4
PDGFB
PDGFRB
PDK3
PDK4
PMAIP1
ATP7A
PON3
DDIT4
PID1
RFK
PRCP
PARL
PRKCD
SELENOS
TIGAR
CD177
DHFRP1
PREX1
RAC2
ACE2
BCL2
SFTPD
PINK1
NCF1
NCF1B
NCF1C
BMP7
BNIP3
SOD3
BRCA1
BST1
SYK
PRDX2
TFAP2A
TGFB1
TGFBR2
THBS1
TLR2
TP53
TPO
ACOD1
TYROBP
VAV1
VDAC1
XDH
PXDN
NOX5
EPX
SESN2
BCO2
IMMP2L
HVCN1
CAT
AKR1C3
BECN1
RIPK1
STK17A
ATP5IF1
ATG5
PRDX6
SH3PXD2A
CCS
COX4I1
COX5B
COX6A1
COX6A2
COX6B1
COX6C
COX7B
COX7C
COX8A
COX10
COX15
AFG1L
MT-CO1
MT-CO3
NDUFA4
CYCS
COX4I2
COX7A2L
COX5A
NUDT5
RPIA
DHDH
OTOGL
OTOG
DCXR
PGD
FGGY
RPE
RBKS
TALDO1
TKT
RPEL1
XYLB
ADA
PPIF
CDK2
NET1
SIGMAR1
RACK1
STK25
TXNRD2
TXNIP
CAMKK2
PPARGC1A
ZNF277
PDCD10
TREX1
CHUK
AGAP3
CCR7
PLK3
COL1A1
PPARGC1B
CRK
CRYGD
SESN3
CYP2E1
DPEP1
DUSP1
ECT2
EEF2
ENDOG
ERCC6
ERN1
ETS1
EZH2
FABP1
FER
FKBP1B
SETX
FOXO1
KDM6B
SIRT1
FOS
FXN
ABL1
GNAO1
GPR37
GUCY1B1
ANXA1
HDAC2
HGF
HMOX1
HNRNPD
APEX1
HSF1
HYAL1
APOD
APOE
IL6
AQP1
JUN
KCNA5
KCNC2
ERCC6L2
ARG1
RHOB
LDHA
MIRLET7B
MIR103A1
MIR107
MIR133A1
MIR17
MIR34A
MB
MAP3K5
MET
MMP2
MMP9
MT-ND5
MT-ND6
MTR
MYB
PJVK
PAWR
GLRX2
PCNA
ZNF580
NME8
PDE8A
OSER1
PDGFRA
PDK2
STK26
EGLN1
APTX
ADPRS
ANKZF1
PPP2CB
NUDT15
PPP5C
IMPACT
SMPD3
PRKAA1
AXL
MAPK1
MAPK3
MAPK7
MAPK8
MAPK9
MAPK13
BAD
CBX8
BAK1
PTPRK
PTPRN
PXN
PYCR1
PLEKHA1
RELA
RPS3
S100A7
CCL19
SDC1
TRA2B
SLC8A1
SRC
STAR
BTK
TNFAIP3
TPM1
TRAF2
TRPC6
TRPM2
TXN
UBE3A
UCP2
UCP3
SCGB1A1
PCGF2
RNF112
NR4A3
PDGFD
FOSL1
CAPN2
CASP3
STK24
MAP1LC3A
PPP1R15B
HYAL2
ADAM9
IL18RAP
SPHK1
CCNA2
TRPA1
GPR37L1
