# Supplementary material for: Identification and Mechanism Research of Oxidative Stress-Related Biomarkers in Oral Lichen Planus
Source: Biomedicines. 2026 Feb 13;14(2):420. doi: 10.3390/biomedicines14020420 (PMC12938463; doi:10.3390/biomedicines14020420)
Supplement: Supplementary file 1 [file biomedicines-14-00420-s001.zip › SupplementaryTable S10.xlsx]

## Sheet: lncRNAs
lncRNAs
ID	Target
hsa-miR-106a-5p	PINK1-AS
hsa-miR-106a-5p	SLFNL1-AS1
hsa-miR-106a-5p	CCDC18-AS1
hsa-miR-106a-5p	IL6R-AS1
hsa-miR-106a-5p	MIR181A1HG
hsa-miR-106a-5p	BLACAT1
hsa-miR-106a-5p	LINC01798
hsa-miR-106a-5p	ATP6V1B1-AS1
hsa-miR-106a-5p	HAGLR
hsa-miR-106a-5p	LMCD1-AS1
hsa-miR-106a-5p	FGD5-AS1
hsa-miR-106a-5p	PSMD6-AS1
hsa-miR-106a-5p	MAGI1-IT1
hsa-miR-106a-5p	LINC02035
hsa-miR-106a-5p	LINC01194
hsa-miR-106a-5p	NNT-AS1
hsa-miR-106a-5p	PART1
hsa-miR-106a-5p	CKMT2-AS1
hsa-miR-106a-5p	EPB41L4A-AS1
hsa-miR-106a-5p	LINC02202
hsa-miR-106a-5p	HCG18
hsa-miR-106a-5p	HCP5
hsa-miR-106a-5p	HOTAIRM1
hsa-miR-106a-5p	HOXA-AS2
hsa-miR-106a-5p	LINC01003
hsa-miR-106a-5p	LINC00689
hsa-miR-106a-5p	GASAL1
hsa-miR-106a-5p	PVT1
hsa-miR-106a-5p	ERICD
hsa-miR-106a-5p	RFX3-AS1
hsa-miR-106a-5p	EBLN3P
hsa-miR-106a-5p	ARRDC1-AS1
hsa-miR-106a-5p	LINC00839
hsa-miR-106a-5p	SGMS1-AS1
hsa-miR-106a-5p	LINC01553
hsa-miR-106a-5p	DLG5-AS1
hsa-miR-106a-5p	TMEM254-AS1
hsa-miR-106a-5p	NUTM2A-AS1
hsa-miR-106a-5p	OLMALINC
hsa-miR-106a-5p	RPARP-AS1
hsa-miR-106a-5p	H19
hsa-miR-106a-5p	KCNQ1OT1
hsa-miR-106a-5p	PAUPAR
hsa-miR-106a-5p	NEAT1
hsa-miR-106a-5p	MALAT1
hsa-miR-106a-5p	RSF1-IT1
hsa-miR-106a-5p	GPRC5D-AS1
hsa-miR-106a-5p	HOTAIR
hsa-miR-106a-5p	HELLPAR
hsa-miR-106a-5p	DLEU1
hsa-miR-106a-5p	PSMA3-AS1
hsa-miR-106a-5p	VASH1-AS1
hsa-miR-106a-5p	PWAR6
hsa-miR-106a-5p	SNHG14
hsa-miR-106a-5p	GABPB1-AS1
hsa-miR-106a-5p	USP3-AS1
hsa-miR-106a-5p	NPTN-IT1
hsa-miR-106a-5p	ST20-AS1
hsa-miR-106a-5p	SLX1B-SULT1A4
hsa-miR-106a-5p	SLX1A-SULT1A3
hsa-miR-106a-5p	LINC02188
hsa-miR-106a-5p	LINC02086
hsa-miR-106a-5p	ARHGAP27P1-BPTFP1-KPNA2P3
hsa-miR-106a-5p	SNHG16
hsa-miR-106a-5p	SNHG20
hsa-miR-106a-5p	NORAD
hsa-miR-106a-5p	STK4-AS1
hsa-miR-106a-5p	BTG3-AS1
hsa-miR-106a-5p	THAP7-AS1
hsa-miR-106a-5p	MIRLET7BHG
hsa-miR-106a-5p	XIST
hsa-miR-106a-5p	TTTY15
hsa-miR-128-3p	SNHG3
hsa-miR-128-3p	SLFNL1-AS1
hsa-miR-128-3p	FOXD3-AS1
hsa-miR-128-3p	CCDC18-AS1
hsa-miR-128-3p	GAS5
hsa-miR-128-3p	MIR29B2CHG
hsa-miR-128-3p	CYTOR
hsa-miR-128-3p	MIR4435-2HG
hsa-miR-128-3p	PAX8-AS1
hsa-miR-128-3p	DENND6A-DT
hsa-miR-128-3p	PTPRG-AS1
hsa-miR-128-3p	MUC20-OT1
hsa-miR-128-3p	LINC01091
hsa-miR-128-3p	SCAMP1-AS1
hsa-miR-128-3p	CKMT2-AS1
hsa-miR-128-3p	TMEM161B-AS1
hsa-miR-128-3p	LINC01554
hsa-miR-128-3p	LINC01184
hsa-miR-128-3p	C5orf66
hsa-miR-128-3p	HLA-F-AS1
hsa-miR-128-3p	HCP5
hsa-miR-128-3p	POLR2J4
hsa-miR-128-3p	MAGI2-AS3
hsa-miR-128-3p	LINC01393
hsa-miR-128-3p	RBPMS-AS1
hsa-miR-128-3p	PCAT1
hsa-miR-128-3p	PEG13
hsa-miR-128-3p	ZNF252P-AS1
hsa-miR-128-3p	GLIDR
hsa-miR-128-3p	ZMIZ1-AS1
hsa-miR-128-3p	AGAP11
hsa-miR-128-3p	OLMALINC
hsa-miR-128-3p	LINC01001
hsa-miR-128-3p	KCNQ1OT1
hsa-miR-128-3p	SNHG1
hsa-miR-128-3p	NEAT1
hsa-miR-128-3p	KCTD21-AS1
hsa-miR-128-3p	RASSF8-AS1
hsa-miR-128-3p	TMEM132D-AS1
hsa-miR-128-3p	DLEU2
hsa-miR-128-3p	LINC00346
hsa-miR-128-3p	ZFHX2-AS1
hsa-miR-128-3p	LINC01550
hsa-miR-128-3p	MEG8
hsa-miR-128-3p	OIP5-AS1
hsa-miR-128-3p	GABPB1-IT1
hsa-miR-128-3p	GABPB1-AS1
hsa-miR-128-3p	MIR497HG
hsa-miR-128-3p	CCDC144NL-AS1
hsa-miR-128-3p	ARHGAP27P1-BPTFP1-KPNA2P3
hsa-miR-128-3p	SNHG16
hsa-miR-128-3p	SNHG22
hsa-miR-128-3p	PARD6G-AS1
hsa-miR-128-3p	ZNF561-AS1
hsa-miR-128-3p	LINC00261
hsa-miR-128-3p	LINC01441
hsa-miR-128-3p	MIR646HG
hsa-miR-128-3p	CYYR1-AS1
hsa-miR-128-3p	THAP7-AS1
hsa-miR-128-3p	TUG1
hsa-miR-128-3p	C22orf34
hsa-miR-148b-3p	SNHG3
hsa-miR-148b-3p	CYP1B1-AS1
hsa-miR-148b-3p	PCGEM1
hsa-miR-148b-3p	THRB-IT1
hsa-miR-148b-3p	KIF9-AS1
hsa-miR-148b-3p	UBA6-AS1
hsa-miR-148b-3p	LINC01554
hsa-miR-148b-3p	SNHG4
hsa-miR-148b-3p	HCG18
hsa-miR-148b-3p	HOTAIRM1
hsa-miR-148b-3p	HOXA11-AS
hsa-miR-148b-3p	LINC00174
hsa-miR-148b-3p	STAG3L5P-PVRIG2P-PILRB
hsa-miR-148b-3p	LINC01006
hsa-miR-148b-3p	RBPMS-AS1
hsa-miR-148b-3p	CASC19
hsa-miR-148b-3p	PVT1
hsa-miR-148b-3p	PEG13
hsa-miR-148b-3p	LINC00963
hsa-miR-148b-3p	NUTM2B-AS1
hsa-miR-148b-3p	NUTM2A-AS1
hsa-miR-148b-3p	H19
hsa-miR-148b-3p	KCNQ1OT1
hsa-miR-148b-3p	NEAT1
hsa-miR-148b-3p	HOTAIR
hsa-miR-148b-3p	LINC01089
hsa-miR-148b-3p	TMEM132D-AS1
hsa-miR-148b-3p	LINC01257
hsa-miR-148b-3p	LINC00346
hsa-miR-148b-3p	DHRS4-AS1
hsa-miR-148b-3p	OIP5-AS1
hsa-miR-148b-3p	TMC3-AS1
hsa-miR-148b-3p	LINC00052
hsa-miR-148b-3p	SLX1B-SULT1A4
hsa-miR-148b-3p	SLX1A-SULT1A3
hsa-miR-148b-3p	SNHG20
hsa-miR-148b-3p	LINC00667
hsa-miR-148b-3p	LINC00909
hsa-miR-148b-3p	TMEM147-AS1
hsa-miR-148b-3p	A1BG-AS1
hsa-miR-148b-3p	GNAS-AS1
hsa-miR-148b-3p	LINC01689
hsa-miR-148b-3p	TUG1
hsa-miR-148b-3p	C22orf34
hsa-miR-148b-3p	XIST
hsa-miR-152-3p	SNHG3
hsa-miR-152-3p	CYP1B1-AS1
hsa-miR-152-3p	PCGEM1
hsa-miR-152-3p	THRB-IT1
hsa-miR-152-3p	KIF9-AS1
hsa-miR-152-3p	UBA6-AS1
hsa-miR-152-3p	LINC01554
hsa-miR-152-3p	SNHG4
hsa-miR-152-3p	HCG18
hsa-miR-152-3p	HOTAIRM1
hsa-miR-152-3p	HOXA11-AS
hsa-miR-152-3p	LINC00174
hsa-miR-152-3p	STAG3L5P-PVRIG2P-PILRB
hsa-miR-152-3p	LINC01006
hsa-miR-152-3p	RBPMS-AS1
hsa-miR-152-3p	CASC19
hsa-miR-152-3p	PVT1
hsa-miR-152-3p	PEG13
hsa-miR-152-3p	LINC00963
hsa-miR-152-3p	NUTM2B-AS1
hsa-miR-152-3p	NUTM2A-AS1
hsa-miR-152-3p	H19
hsa-miR-152-3p	KCNQ1OT1
hsa-miR-152-3p	NEAT1
hsa-miR-152-3p	HOTAIR
hsa-miR-152-3p	LINC01089
hsa-miR-152-3p	TMEM132D-AS1
hsa-miR-152-3p	LINC01257
hsa-miR-152-3p	LINC00346
hsa-miR-152-3p	DHRS4-AS1
hsa-miR-152-3p	OIP5-AS1
hsa-miR-152-3p	TMC3-AS1
hsa-miR-152-3p	LINC00052
hsa-miR-152-3p	SLX1B-SULT1A4
hsa-miR-152-3p	SLX1A-SULT1A3
hsa-miR-152-3p	SNHG20
hsa-miR-152-3p	LINC00667
hsa-miR-152-3p	LINC00909
hsa-miR-152-3p	A1BG-AS1
hsa-miR-152-3p	GNAS-AS1
hsa-miR-152-3p	LINC01689
hsa-miR-152-3p	TUG1
hsa-miR-152-3p	C22orf34
hsa-miR-152-3p	XIST
hsa-miR-200c-3p	MATN1-AS1
hsa-miR-200c-3p	LINC01140
hsa-miR-200c-3p	PTPRG-AS1
hsa-miR-200c-3p	LINC00174
hsa-miR-200c-3p	KMT2E-AS1
hsa-miR-200c-3p	MSC-AS1
hsa-miR-200c-3p	ZEB1-AS1
hsa-miR-200c-3p	SGMS1-AS1
hsa-miR-200c-3p	NUTM2B-AS1
hsa-miR-200c-3p	NUTM2A-AS1
hsa-miR-200c-3p	KCNQ1OT1
hsa-miR-200c-3p	NEAT1
hsa-miR-200c-3p	MALAT1
hsa-miR-200c-3p	TMPO-AS1
hsa-miR-200c-3p	HELLPAR
hsa-miR-200c-3p	MAPKAPK5-AS1
hsa-miR-200c-3p	LINC00365
hsa-miR-200c-3p	LINC00641
hsa-miR-200c-3p	LINC01303
hsa-miR-200c-3p	OIP5-AS1
hsa-miR-200c-3p	DNAAF4-CCPG1
hsa-miR-200c-3p	TPM1-AS
hsa-miR-200c-3p	LINC02568
hsa-miR-200c-3p	NPTN-IT1
hsa-miR-200c-3p	LINC01578
hsa-miR-200c-3p	RRN3P2
hsa-miR-200c-3p	LINC02128
hsa-miR-200c-3p	LINC00667
hsa-miR-200c-3p	SNHG22
hsa-miR-200c-3p	ZNF433-AS1
hsa-miR-200c-3p	MCM3AP-AS1
hsa-miR-200c-3p	LINC01560
hsa-miR-200c-3p	XIST
hsa-miR-200c-3p	LINC00894
hsa-miR-205-5p	LINC01355
hsa-miR-205-5p	GAS5
hsa-miR-205-5p	MIR181A1HG
hsa-miR-205-5p	LINC01703
hsa-miR-205-5p	PCBP1-AS1
hsa-miR-205-5p	CYTOR
hsa-miR-205-5p	MIR4435-2HG
hsa-miR-205-5p	PAX8-AS1
hsa-miR-205-5p	TTC21B-AS1
hsa-miR-205-5p	GHRLOS
hsa-miR-205-5p	LINC00691
hsa-miR-205-5p	MAGI1-IT1
hsa-miR-205-5p	MUC20-OT1
hsa-miR-205-5p	THAP9-AS1
hsa-miR-205-5p	HCG11
hsa-miR-205-5p	SNHG5
hsa-miR-205-5p	POLR2J4
hsa-miR-205-5p	FAM225B
hsa-miR-205-5p	FAM225A
hsa-miR-205-5p	LINC00963
hsa-miR-205-5p	CCDC183-AS1
hsa-miR-205-5p	LINC00707
hsa-miR-205-5p	C10orf25
hsa-miR-205-5p	TMEM254-AS1
hsa-miR-205-5p	ADIRF-AS1
hsa-miR-205-5p	KCNQ1OT1
hsa-miR-205-5p	LINC00294
hsa-miR-205-5p	NEAT1
hsa-miR-205-5p	MALAT1
hsa-miR-205-5p	GPRC5D-AS1
hsa-miR-205-5p	KRT7-AS
hsa-miR-205-5p	HELLPAR
hsa-miR-205-5p	LINC00943
hsa-miR-205-5p	PSMA3-AS1
hsa-miR-205-5p	IQCH-AS1
hsa-miR-205-5p	TBX2-AS1
hsa-miR-205-5p	SNHG16
hsa-miR-205-5p	NORAD
hsa-miR-205-5p	MCM3AP-AS1
hsa-miR-205-5p	LINC00894
hsa-miR-206	CCDC18-AS1
hsa-miR-206	LAMTOR5-AS1
hsa-miR-206	LINC00622
hsa-miR-206	MIR29B2CHG
hsa-miR-206	CYTOR
hsa-miR-206	MIR4435-2HG
hsa-miR-206	ACAP2-IT1
hsa-miR-206	STX18-AS1
hsa-miR-206	MIR4453HG
hsa-miR-206	FAM198B-AS1
hsa-miR-206	LINC00242
hsa-miR-206	LINC00174
hsa-miR-206	LINC-PINT
hsa-miR-206	OTUD6B-AS1
hsa-miR-206	RMRP
hsa-miR-206	FAM225B
hsa-miR-206	FAM225A
hsa-miR-206	LINC00707
hsa-miR-206	LINC01518
hsa-miR-206	NUTM2B-AS1
hsa-miR-206	NUTM2A-AS1
hsa-miR-206	DNMBP-AS1
hsa-miR-206	RPARP-AS1
hsa-miR-206	NEAT1
hsa-miR-206	MALAT1
hsa-miR-206	SENCR
hsa-miR-206	C1RL-AS1
hsa-miR-206	HOTAIR
hsa-miR-206	LINC00641
hsa-miR-206	DHRS4-AS1
hsa-miR-206	VASH1-AS1
hsa-miR-206	SNHG14
hsa-miR-206	TMEM202-AS1
hsa-miR-206	UBL7-AS1
hsa-miR-206	LINC01197
hsa-miR-206	COX10-AS1
hsa-miR-206	MAPT-IT1
hsa-miR-206	SOX9-AS1
hsa-miR-206	LINC00482
hsa-miR-206	UCA1
hsa-miR-206	SDCBP2-AS1
hsa-miR-206	LINC00261
hsa-miR-206	SMIM25
hsa-miR-206	MIAT
hsa-miR-2116-3p	SLFNL1-AS1
hsa-miR-2116-3p	GAS5
hsa-miR-2116-3p	MIR4435-2HG
hsa-miR-2116-3p	PAX8-AS1
hsa-miR-2116-3p	NIFK-AS1
hsa-miR-2116-3p	LINC01963
hsa-miR-2116-3p	THUMPD3-AS1
hsa-miR-2116-3p	H1FX-AS1
hsa-miR-2116-3p	MBNL1-AS1
hsa-miR-2116-3p	LPP-AS2
hsa-miR-2116-3p	MUC20-OT1
hsa-miR-2116-3p	HOXA-AS2
hsa-miR-2116-3p	LINC01176
hsa-miR-2116-3p	EBLN3P
hsa-miR-2116-3p	FAM201A
hsa-miR-2116-3p	GLIDR
hsa-miR-2116-3p	CCDC183-AS1
hsa-miR-2116-3p	KCNQ1OT1
hsa-miR-2116-3p	MALAT1
hsa-miR-2116-3p	MIR4697HG
hsa-miR-2116-3p	PPP1R12A-AS1
hsa-miR-2116-3p	HELLPAR
hsa-miR-2116-3p	MAPKAPK5-AS1
hsa-miR-2116-3p	MIR17HG
hsa-miR-2116-3p	DICER1-AS1
hsa-miR-2116-3p	FAM30A
hsa-miR-2116-3p	IQCH-AS1
hsa-miR-2116-3p	MMP25-AS1
hsa-miR-2116-3p	SNAI3-AS1
hsa-miR-2116-3p	VPS9D1-AS1
hsa-miR-2116-3p	TMEM147-AS1
hsa-miR-2116-3p	ZNF460-AS1
hsa-miR-2116-3p	LINC01433
hsa-miR-2116-3p	SNHG17
hsa-miR-2116-3p	GNAS-AS1
hsa-miR-2116-3p	THAP7-AS1
hsa-miR-2116-3p	MIRLET7BHG
hsa-miR-2116-3p	JPX
hsa-miR-2116-3p	FTX
hsa-miR-2116-3p	LINC00630
hsa-miR-216a-3p	SNHG3
hsa-miR-216a-3p	SLFNL1-AS1
hsa-miR-216a-3p	FOXD3-AS1
hsa-miR-216a-3p	CCDC18-AS1
hsa-miR-216a-3p	GAS5
hsa-miR-216a-3p	MIR29B2CHG
hsa-miR-216a-3p	CYTOR
hsa-miR-216a-3p	MIR4435-2HG
hsa-miR-216a-3p	PAX8-AS1
hsa-miR-216a-3p	DENND6A-DT
hsa-miR-216a-3p	PTPRG-AS1
hsa-miR-216a-3p	MUC20-OT1
hsa-miR-216a-3p	LINC01091
hsa-miR-216a-3p	SCAMP1-AS1
hsa-miR-216a-3p	CKMT2-AS1
hsa-miR-216a-3p	TMEM161B-AS1
hsa-miR-216a-3p	LINC01554
hsa-miR-216a-3p	LINC01184
hsa-miR-216a-3p	C5orf66
hsa-miR-216a-3p	HLA-F-AS1
hsa-miR-216a-3p	HCP5
hsa-miR-216a-3p	POLR2J4
hsa-miR-216a-3p	MAGI2-AS3
hsa-miR-216a-3p	LINC01393
hsa-miR-216a-3p	RBPMS-AS1
hsa-miR-216a-3p	AZIN1-AS1
hsa-miR-216a-3p	PCAT1
hsa-miR-216a-3p	PEG13
hsa-miR-216a-3p	ZNF252P-AS1
hsa-miR-216a-3p	GLIDR
hsa-miR-216a-3p	ZMIZ1-AS1
hsa-miR-216a-3p	AGAP11
hsa-miR-216a-3p	OLMALINC
hsa-miR-216a-3p	LINC01001
hsa-miR-216a-3p	KCNQ1OT1
hsa-miR-216a-3p	SNHG1
hsa-miR-216a-3p	NEAT1
hsa-miR-216a-3p	KCTD21-AS1
hsa-miR-216a-3p	RASSF8-AS1
hsa-miR-216a-3p	TMEM132D-AS1
hsa-miR-216a-3p	DLEU2
hsa-miR-216a-3p	LINC00346
hsa-miR-216a-3p	ZFHX2-AS1
hsa-miR-216a-3p	LINC01550
hsa-miR-216a-3p	MEG8
hsa-miR-216a-3p	OIP5-AS1
hsa-miR-216a-3p	GABPB1-IT1
hsa-miR-216a-3p	GABPB1-AS1
hsa-miR-216a-3p	MIR497HG
hsa-miR-216a-3p	CCDC144NL-AS1
hsa-miR-216a-3p	ARHGAP27P1-BPTFP1-KPNA2P3
hsa-miR-216a-3p	SNHG16
hsa-miR-216a-3p	SNHG22
hsa-miR-216a-3p	PARD6G-AS1
hsa-miR-216a-3p	ZNF561-AS1
hsa-miR-216a-3p	LINC00261
hsa-miR-216a-3p	LINC01441
hsa-miR-216a-3p	MIR646HG
hsa-miR-216a-3p	CYYR1-AS1
hsa-miR-216a-3p	LINC01694
hsa-miR-216a-3p	THAP7-AS1
hsa-miR-216a-3p	TUG1
hsa-miR-216a-3p	C22orf34
hsa-miR-25-3p	LINC01128
hsa-miR-25-3p	MDS2
hsa-miR-25-3p	LINC00467
hsa-miR-25-3p	PAX8-AS1
hsa-miR-25-3p	WWTR1-IT1
hsa-miR-25-3p	PURPL
hsa-miR-25-3p	NR2F1-AS1
hsa-miR-25-3p	MIR3936HG
hsa-miR-25-3p	SNHG4
hsa-miR-25-3p	SNHG5
hsa-miR-25-3p	FEZF1-AS1
hsa-miR-25-3p	WEE2-AS1
hsa-miR-25-3p	DAPK1-IT1
hsa-miR-25-3p	LINC00963
hsa-miR-25-3p	LINC00858
hsa-miR-25-3p	KCNQ1OT1
hsa-miR-25-3p	MALAT1
hsa-miR-25-3p	TBX5-AS1
hsa-miR-25-3p	HNF1A-AS1
hsa-miR-25-3p	LINC00365
hsa-miR-25-3p	INTS6-AS1
hsa-miR-25-3p	LINC02321
hsa-miR-25-3p	LINC01550
hsa-miR-25-3p	MEG8
hsa-miR-25-3p	PWAR5
hsa-miR-25-3p	SNHG14
hsa-miR-25-3p	ARHGAP11B
hsa-miR-25-3p	OIP5-AS1
hsa-miR-25-3p	PLA2G4E-AS1
hsa-miR-25-3p	GABPB1-IT1
hsa-miR-25-3p	GABPB1-AS1
hsa-miR-25-3p	ST20-AS1
hsa-miR-25-3p	PITPNA-AS1
hsa-miR-25-3p	CCDC144NL-AS1
hsa-miR-25-3p	LINC01915
hsa-miR-25-3p	NORAD
hsa-miR-25-3p	SNHG17
hsa-miR-25-3p	DUXAP8
hsa-miR-25-3p	LINC01560
hsa-miR-25-3p	XIST
hsa-miR-25-3p	JPX
hsa-miR-29a-3p	GAS5
hsa-miR-29a-3p	MIR29B2CHG
hsa-miR-29a-3p	DNAJC27-AS1
hsa-miR-29a-3p	PCBP1-AS1
hsa-miR-29a-3p	LINC01907
hsa-miR-29a-3p	THUMPD3-AS1
hsa-miR-29a-3p	LINC00852
hsa-miR-29a-3p	LINC00879
hsa-miR-29a-3p	NOP14-AS1
hsa-miR-29a-3p	MIR4458HG
hsa-miR-29a-3p	LIFR-AS1
hsa-miR-29a-3p	HCG18
hsa-miR-29a-3p	HCP5
hsa-miR-29a-3p	AFDN-DT
hsa-miR-29a-3p	HOXA-AS3
hsa-miR-29a-3p	HOXA10-AS
hsa-miR-29a-3p	SNHG15
hsa-miR-29a-3p	STAG3L5P-PVRIG2P-PILRB
hsa-miR-29a-3p	LINC00689
hsa-miR-29a-3p	PVT1
hsa-miR-29a-3p	EBLN3P
hsa-miR-29a-3p	ARRDC1-AS1
hsa-miR-29a-3p	H19
hsa-miR-29a-3p	KCNQ1OT1
hsa-miR-29a-3p	NEAT1
hsa-miR-29a-3p	MIR4697HG
hsa-miR-29a-3p	LINC00943
hsa-miR-29a-3p	VASH1-AS1
hsa-miR-29a-3p	LINC00638
hsa-miR-29a-3p	FAM30A
hsa-miR-29a-3p	RAD51-AS1
hsa-miR-29a-3p	OIP5-AS1
hsa-miR-29a-3p	DNAAF4-CCPG1
hsa-miR-29a-3p	NPTN-IT1
hsa-miR-29a-3p	LINC01578
hsa-miR-29a-3p	MIR193BHG
hsa-miR-29a-3p	MIR762HG
hsa-miR-29a-3p	CRNDE
hsa-miR-29a-3p	MIR497HG
hsa-miR-29a-3p	CCDC144NL-AS1
hsa-miR-29a-3p	LINC00511
hsa-miR-29a-3p	SNHG20
hsa-miR-29a-3p	LINC01224
hsa-miR-29a-3p	SNHG17
hsa-miR-29a-3p	LINC01270
hsa-miR-29a-3p	MIR646HG
hsa-miR-29a-3p	DUXAP8
hsa-miR-29a-3p	MIAT
hsa-miR-29a-3p	TUG1
hsa-miR-29a-3p	LINC01521
hsa-miR-29a-3p	MIRLET7BHG
hsa-miR-29a-3p	XIST
hsa-miR-29b-3p	GAS5
hsa-miR-29b-3p	MIR29B2CHG
hsa-miR-29b-3p	DNAJC27-AS1
hsa-miR-29b-3p	PCBP1-AS1
hsa-miR-29b-3p	LINC01907
hsa-miR-29b-3p	THUMPD3-AS1
hsa-miR-29b-3p	LINC00852
hsa-miR-29b-3p	LINC00879
hsa-miR-29b-3p	NOP14-AS1
hsa-miR-29b-3p	MIR4458HG
hsa-miR-29b-3p	LIFR-AS1
hsa-miR-29b-3p	HCG18
hsa-miR-29b-3p	HCP5
hsa-miR-29b-3p	AFDN-DT
hsa-miR-29b-3p	HOXA-AS3
hsa-miR-29b-3p	HOXA10-AS
hsa-miR-29b-3p	SNHG15
hsa-miR-29b-3p	STAG3L5P-PVRIG2P-PILRB
hsa-miR-29b-3p	LINC00689
hsa-miR-29b-3p	PVT1
hsa-miR-29b-3p	EBLN3P
hsa-miR-29b-3p	ARRDC1-AS1
hsa-miR-29b-3p	H19
hsa-miR-29b-3p	KCNQ1OT1
hsa-miR-29b-3p	NEAT1
hsa-miR-29b-3p	MIR4697HG
hsa-miR-29b-3p	LINC00943
hsa-miR-29b-3p	VASH1-AS1
hsa-miR-29b-3p	LINC00638
hsa-miR-29b-3p	FAM30A
hsa-miR-29b-3p	RAD51-AS1
hsa-miR-29b-3p	OIP5-AS1
hsa-miR-29b-3p	DNAAF4-CCPG1
hsa-miR-29b-3p	NPTN-IT1
hsa-miR-29b-3p	LINC01578
hsa-miR-29b-3p	MIR193BHG
hsa-miR-29b-3p	MIR762HG
hsa-miR-29b-3p	CRNDE
hsa-miR-29b-3p	MIR497HG
hsa-miR-29b-3p	CCDC144NL-AS1
hsa-miR-29b-3p	LINC00511
hsa-miR-29b-3p	SNHG20
hsa-miR-29b-3p	LINC01224
hsa-miR-29b-3p	SNHG17
hsa-miR-29b-3p	LINC01270
hsa-miR-29b-3p	MIR646HG
hsa-miR-29b-3p	DUXAP8
hsa-miR-29b-3p	MIAT
hsa-miR-29b-3p	TUG1
hsa-miR-29b-3p	LINC01521
hsa-miR-29b-3p	MIRLET7BHG
hsa-miR-29b-3p	XIST
hsa-miR-29c-3p	GAS5
hsa-miR-29c-3p	MIR29B2CHG
hsa-miR-29c-3p	DNAJC27-AS1
hsa-miR-29c-3p	PCBP1-AS1
hsa-miR-29c-3p	LINC01907
hsa-miR-29c-3p	THUMPD3-AS1
hsa-miR-29c-3p	LINC00852
hsa-miR-29c-3p	LINC00879
hsa-miR-29c-3p	NOP14-AS1
hsa-miR-29c-3p	MIR4458HG
hsa-miR-29c-3p	LIFR-AS1
hsa-miR-29c-3p	HCG18
hsa-miR-29c-3p	HCP5
hsa-miR-29c-3p	AFDN-DT
hsa-miR-29c-3p	HOXA-AS3
hsa-miR-29c-3p	HOXA10-AS
hsa-miR-29c-3p	SNHG15
hsa-miR-29c-3p	STAG3L5P-PVRIG2P-PILRB
hsa-miR-29c-3p	LINC00689
hsa-miR-29c-3p	PVT1
hsa-miR-29c-3p	EBLN3P
hsa-miR-29c-3p	ARRDC1-AS1
hsa-miR-29c-3p	H19
hsa-miR-29c-3p	KCNQ1OT1
hsa-miR-29c-3p	NEAT1
hsa-miR-29c-3p	MIR4697HG
hsa-miR-29c-3p	LINC00943
hsa-miR-29c-3p	VASH1-AS1
hsa-miR-29c-3p	LINC00638
hsa-miR-29c-3p	FAM30A
hsa-miR-29c-3p	RAD51-AS1
hsa-miR-29c-3p	OIP5-AS1
hsa-miR-29c-3p	DNAAF4-CCPG1
hsa-miR-29c-3p	NPTN-IT1
hsa-miR-29c-3p	LINC01578
hsa-miR-29c-3p	MIR193BHG
hsa-miR-29c-3p	MIR762HG
hsa-miR-29c-3p	CRNDE
hsa-miR-29c-3p	MIR497HG
hsa-miR-29c-3p	CCDC144NL-AS1
hsa-miR-29c-3p	LINC00511
hsa-miR-29c-3p	SNHG20
hsa-miR-29c-3p	LINC01224
hsa-miR-29c-3p	SNHG17
hsa-miR-29c-3p	LINC01270
hsa-miR-29c-3p	MIR646HG
hsa-miR-29c-3p	DUXAP8
hsa-miR-29c-3p	MIAT
hsa-miR-29c-3p	TUG1
hsa-miR-29c-3p	LINC01521
hsa-miR-29c-3p	MIRLET7BHG
hsa-miR-29c-3p	XIST
hsa-miR-3144-3p	PTPRG-AS1
hsa-miR-3144-3p	NUTM2B-AS1
hsa-miR-3144-3p	KCNQ1OT1
hsa-miR-3144-3p	LINC00294
hsa-miR-3144-3p	NEAT1
hsa-miR-3144-3p	HELLPAR
hsa-miR-3144-3p	LINC00943
hsa-miR-3144-3p	LINC01588
hsa-miR-3144-3p	KTN1-AS1
hsa-miR-3144-3p	PSMA3-AS1
hsa-miR-3144-3p	DICER1-AS1
hsa-miR-3144-3p	LINC02568
hsa-miR-3144-3p	CRNDE
hsa-miR-3144-3p	FTX
hsa-miR-3150a-3p	LINC01128
hsa-miR-3150a-3p	LINC01725
hsa-miR-3150a-3p	MIR137HG
hsa-miR-3150a-3p	MIR181A1HG
hsa-miR-3150a-3p	IPO9-AS1
hsa-miR-3150a-3p	MIR29B2CHG
hsa-miR-3150a-3p	DNAJC27-AS1
hsa-miR-3150a-3p	LBX2-AS1
hsa-miR-3150a-3p	PAX8-AS1
hsa-miR-3150a-3p	TTN-AS1
hsa-miR-3150a-3p	THUMPD3-AS1
hsa-miR-3150a-3p	NOP14-AS1
hsa-miR-3150a-3p	WDFY3-AS2
hsa-miR-3150a-3p	EXOC3-AS1
hsa-miR-3150a-3p	HCG18
hsa-miR-3150a-3p	LINC00997
hsa-miR-3150a-3p	LINC00265
hsa-miR-3150a-3p	POLR2J4
hsa-miR-3150a-3p	TP53TG1
hsa-miR-3150a-3p	STAG3L5P-PVRIG2P-PILRB
hsa-miR-3150a-3p	SND1-IT1
hsa-miR-3150a-3p	MIR3150BHG
hsa-miR-3150a-3p	CASC19
hsa-miR-3150a-3p	LINC00963
hsa-miR-3150a-3p	LINC00707
hsa-miR-3150a-3p	BMS1P4
hsa-miR-3150a-3p	ZMIZ1-AS1
hsa-miR-3150a-3p	OLMALINC
hsa-miR-3150a-3p	KRTAP5-AS1
hsa-miR-3150a-3p	H19
hsa-miR-3150a-3p	KCNQ1OT1
hsa-miR-3150a-3p	PAUPAR
hsa-miR-3150a-3p	LINC00294
hsa-miR-3150a-3p	MIR194-2HG
hsa-miR-3150a-3p	NEAT1
hsa-miR-3150a-3p	MALAT1
hsa-miR-3150a-3p	KCTD21-AS1
hsa-miR-3150a-3p	PGR-AS1
hsa-miR-3150a-3p	MIR100HG
hsa-miR-3150a-3p	MIR200CHG
hsa-miR-3150a-3p	C1RL-AS1
hsa-miR-3150a-3p	HELLPAR
hsa-miR-3150a-3p	LINC00641
hsa-miR-3150a-3p	ZFHX2-AS1
hsa-miR-3150a-3p	DHRS4-AS1
hsa-miR-3150a-3p	LINC00639
hsa-miR-3150a-3p	FRMD6-AS1
hsa-miR-3150a-3p	LINC00520
hsa-miR-3150a-3p	VASH1-AS1
hsa-miR-3150a-3p	LINC02292
hsa-miR-3150a-3p	MEG3
hsa-miR-3150a-3p	LINC00638
hsa-miR-3150a-3p	USP3-AS1
hsa-miR-3150a-3p	LOXL1-AS1
hsa-miR-3150a-3p	VPS9D1-AS1
hsa-miR-3150a-3p	ERVE-1
hsa-miR-3150a-3p	MAPT-IT1
hsa-miR-3150a-3p	LINC00665
hsa-miR-3150a-3p	A1BG-AS1
hsa-miR-3150a-3p	LINC01431
hsa-miR-3150a-3p	NKILA
hsa-miR-3150a-3p	GNAS-AS1
hsa-miR-3150a-3p	HAR1B
hsa-miR-3150a-3p	DSCAM-AS1
hsa-miR-3150a-3p	LINC01679
hsa-miR-3150a-3p	MIRLET7BHG
hsa-miR-3150a-3p	LINC01278
hsa-miR-3150a-3p	XIST
hsa-miR-32-5p	LINC01128
hsa-miR-32-5p	MDS2
hsa-miR-32-5p	LINC00467
hsa-miR-32-5p	PAX8-AS1
hsa-miR-32-5p	WWTR1-IT1
hsa-miR-32-5p	PURPL
hsa-miR-32-5p	NR2F1-AS1
hsa-miR-32-5p	MIR3936HG
hsa-miR-32-5p	SNHG4
hsa-miR-32-5p	SNHG5
hsa-miR-32-5p	FEZF1-AS1
hsa-miR-32-5p	WEE2-AS1
hsa-miR-32-5p	DAPK1-IT1
hsa-miR-32-5p	LINC00963
hsa-miR-32-5p	LINC00858
hsa-miR-32-5p	KCNQ1OT1
hsa-miR-32-5p	MALAT1
hsa-miR-32-5p	TBX5-AS1
hsa-miR-32-5p	HNF1A-AS1
hsa-miR-32-5p	LINC00365
hsa-miR-32-5p	INTS6-AS1
hsa-miR-32-5p	LINC02321
hsa-miR-32-5p	LINC01550
hsa-miR-32-5p	MEG8
hsa-miR-32-5p	PWAR5
hsa-miR-32-5p	SNHG14
hsa-miR-32-5p	ARHGAP11B
hsa-miR-32-5p	OIP5-AS1
hsa-miR-32-5p	PLA2G4E-AS1
hsa-miR-32-5p	GABPB1-IT1
hsa-miR-32-5p	GABPB1-AS1
hsa-miR-32-5p	ST20-AS1
hsa-miR-32-5p	PITPNA-AS1
hsa-miR-32-5p	CCDC144NL-AS1
hsa-miR-32-5p	LINC01915
hsa-miR-32-5p	NORAD
hsa-miR-32-5p	SNHG17
hsa-miR-32-5p	DUXAP8
hsa-miR-32-5p	LINC01560
hsa-miR-32-5p	XIST
hsa-miR-32-5p	JPX
hsa-miR-34a-5p	LINC01715
hsa-miR-34a-5p	SLFNL1-AS1
hsa-miR-34a-5p	MIR29B2CHG
hsa-miR-34a-5p	LINC01641
hsa-miR-34a-5p	LINC01132
hsa-miR-34a-5p	PCBP1-AS1
hsa-miR-34a-5p	LINC01816
hsa-miR-34a-5p	LINC01123
hsa-miR-34a-5p	LINC01106
hsa-miR-34a-5p	LINC02035
hsa-miR-34a-5p	MYLK-AS1
hsa-miR-34a-5p	TERC
hsa-miR-34a-5p	WDFY3-AS2
hsa-miR-34a-5p	SLC9A3-AS1
hsa-miR-34a-5p	CKMT2-AS1
hsa-miR-34a-5p	SERPINB9P1
hsa-miR-34a-5p	HCG18
hsa-miR-34a-5p	STAG3L5P-PVRIG2P-PILRB
hsa-miR-34a-5p	KMT2E-AS1
hsa-miR-34a-5p	LINC01006
hsa-miR-34a-5p	RBPMS-AS1
hsa-miR-34a-5p	CASC19
hsa-miR-34a-5p	LINC00963
hsa-miR-34a-5p	LINC02247
hsa-miR-34a-5p	SNHG7
hsa-miR-34a-5p	WAC-AS1
hsa-miR-34a-5p	TMEM254-AS1
hsa-miR-34a-5p	NUTM2A-AS1
hsa-miR-34a-5p	TOLLIP-AS1
hsa-miR-34a-5p	KCNQ1OT1
hsa-miR-34a-5p	NEAT1
hsa-miR-34a-5p	PGR-AS1
hsa-miR-34a-5p	LINC01257
hsa-miR-34a-5p	FAM30A
hsa-miR-34a-5p	GABPB1-AS1
hsa-miR-34a-5p	DRAIC
hsa-miR-34a-5p	MMP25-AS1
hsa-miR-34a-5p	LINC00921
hsa-miR-34a-5p	TNRC6C-AS1
hsa-miR-34a-5p	LINC00667
hsa-miR-34a-5p	PARD6G-AS1
hsa-miR-34a-5p	LINC00662
hsa-miR-34a-5p	TMEM147-AS1
hsa-miR-34a-5p	LINC00665
hsa-miR-34a-5p	LIPE-AS1
hsa-miR-34a-5p	SMIM25
hsa-miR-34a-5p	GNAS-AS1
hsa-miR-34a-5p	LINC01547
hsa-miR-34a-5p	TUG1
hsa-miR-34a-5p	LINC01521
hsa-miR-34a-5p	XIST
hsa-miR-34a-5p	JPX
hsa-miR-34c-5p	LINC01715
hsa-miR-34c-5p	SLFNL1-AS1
hsa-miR-34c-5p	MIR29B2CHG
hsa-miR-34c-5p	LINC01641
hsa-miR-34c-5p	LINC01132
hsa-miR-34c-5p	PCBP1-AS1
hsa-miR-34c-5p	LINC01816
hsa-miR-34c-5p	LINC01123
hsa-miR-34c-5p	LINC01106
hsa-miR-34c-5p	LINC02035
hsa-miR-34c-5p	MYLK-AS1
hsa-miR-34c-5p	TERC
hsa-miR-34c-5p	WDFY3-AS2
hsa-miR-34c-5p	SLC9A3-AS1
hsa-miR-34c-5p	CKMT2-AS1
hsa-miR-34c-5p	SERPINB9P1
hsa-miR-34c-5p	HCG18
hsa-miR-34c-5p	STAG3L5P-PVRIG2P-PILRB
hsa-miR-34c-5p	KMT2E-AS1
hsa-miR-34c-5p	LINC01006
hsa-miR-34c-5p	RBPMS-AS1
hsa-miR-34c-5p	CASC19
hsa-miR-34c-5p	LINC00963
hsa-miR-34c-5p	LINC02247
hsa-miR-34c-5p	SNHG7
hsa-miR-34c-5p	WAC-AS1
hsa-miR-34c-5p	TMEM254-AS1
hsa-miR-34c-5p	NUTM2A-AS1
hsa-miR-34c-5p	TOLLIP-AS1
hsa-miR-34c-5p	KCNQ1OT1
hsa-miR-34c-5p	NEAT1
hsa-miR-34c-5p	PGR-AS1
hsa-miR-34c-5p	LINC01257
hsa-miR-34c-5p	FAM30A
hsa-miR-34c-5p	GABPB1-AS1
hsa-miR-34c-5p	DRAIC
hsa-miR-34c-5p	MMP25-AS1
hsa-miR-34c-5p	LINC00921
hsa-miR-34c-5p	TNRC6C-AS1
hsa-miR-34c-5p	LINC00667
hsa-miR-34c-5p	PARD6G-AS1
hsa-miR-34c-5p	LINC00662
hsa-miR-34c-5p	TMEM147-AS1
hsa-miR-34c-5p	LINC00665
hsa-miR-34c-5p	LIPE-AS1
hsa-miR-34c-5p	SMIM25
hsa-miR-34c-5p	GNAS-AS1
hsa-miR-34c-5p	LINC01547
hsa-miR-34c-5p	TUG1
hsa-miR-34c-5p	LINC01521
hsa-miR-34c-5p	XIST
hsa-miR-34c-5p	JPX
hsa-miR-363-3p	LINC01128
hsa-miR-363-3p	MDS2
hsa-miR-363-3p	LINC00467
hsa-miR-363-3p	C1orf143
hsa-miR-363-3p	PAX8-AS1
hsa-miR-363-3p	WWTR1-IT1
hsa-miR-363-3p	PURPL
hsa-miR-363-3p	NR2F1-AS1
hsa-miR-363-3p	MIR3936HG
hsa-miR-363-3p	SNHG4
hsa-miR-363-3p	SNHG5
hsa-miR-363-3p	FEZF1-AS1
hsa-miR-363-3p	WEE2-AS1
hsa-miR-363-3p	DAPK1-IT1
hsa-miR-363-3p	LINC00963
hsa-miR-363-3p	LINC00858
hsa-miR-363-3p	KCNQ1OT1
hsa-miR-363-3p	MALAT1
hsa-miR-363-3p	TBX5-AS1
hsa-miR-363-3p	HNF1A-AS1
hsa-miR-363-3p	LINC00365
hsa-miR-363-3p	INTS6-AS1
hsa-miR-363-3p	LINC02321
hsa-miR-363-3p	LINC01550
hsa-miR-363-3p	MEG8
hsa-miR-363-3p	PWAR5
hsa-miR-363-3p	SNHG14
hsa-miR-363-3p	ARHGAP11B
hsa-miR-363-3p	OIP5-AS1
hsa-miR-363-3p	PLA2G4E-AS1
hsa-miR-363-3p	GABPB1-IT1
hsa-miR-363-3p	GABPB1-AS1
hsa-miR-363-3p	PITPNA-AS1
hsa-miR-363-3p	CCDC144NL-AS1
hsa-miR-363-3p	LINC01915
hsa-miR-363-3p	NORAD
hsa-miR-363-3p	SNHG17
hsa-miR-363-3p	DUXAP8
hsa-miR-363-3p	LINC01560
hsa-miR-363-3p	XIST
hsa-miR-363-3p	JPX
hsa-miR-381-3p	ERICH3-AS1
hsa-miR-381-3p	ALMS1-IT1
hsa-miR-381-3p	ZBED3-AS1
hsa-miR-381-3p	LINC00472
hsa-miR-381-3p	SNHG15
hsa-miR-381-3p	RPARP-AS1
hsa-miR-381-3p	KCNQ1OT1
hsa-miR-381-3p	NEAT1
hsa-miR-381-3p	HELLPAR
hsa-miR-381-3p	DLEU1
hsa-miR-381-3p	RBM26-AS1
hsa-miR-381-3p	PSMA3-AS1
hsa-miR-381-3p	PWAR5
hsa-miR-381-3p	OIP5-AS1
hsa-miR-381-3p	GABPB1-AS1
hsa-miR-381-3p	ERVK13-1
hsa-miR-381-3p	LINC01569
hsa-miR-381-3p	RRN3P2
hsa-miR-381-3p	CRNDE
hsa-miR-381-3p	ZNF460-AS1
hsa-miR-381-3p	SNHG17
hsa-miR-381-3p	TTC28-AS1
hsa-miR-381-3p	TUG1
hsa-miR-381-3p	LINC01278
hsa-miR-381-3p	XIST
hsa-miR-381-3p	JPX
hsa-miR-381-3p	FTX
hsa-miR-3942-5p	MIR137HG
hsa-miR-3942-5p	FGD5-AS1
hsa-miR-3942-5p	SH3BP5-AS1
hsa-miR-3942-5p	SLIT2-IT1
hsa-miR-3942-5p	MIR4453HG
hsa-miR-3942-5p	FAM198B-AS1
hsa-miR-3942-5p	C5orf17
hsa-miR-3942-5p	LIFR-AS1
hsa-miR-3942-5p	HCG18
hsa-miR-3942-5p	ST7-AS1
hsa-miR-3942-5p	C8orf34-AS1
hsa-miR-3942-5p	STX17-AS1
hsa-miR-3942-5p	WAC-AS1
hsa-miR-3942-5p	C10orf25
hsa-miR-3942-5p	KCNQ1OT1
hsa-miR-3942-5p	LINC00958
hsa-miR-3942-5p	NEAT1
hsa-miR-3942-5p	MALAT1
hsa-miR-3942-5p	USP2-AS1
hsa-miR-3942-5p	HELLPAR
hsa-miR-3942-5p	FENDRR
hsa-miR-3942-5p	LINC00324
hsa-miR-3942-5p	LINC00261
hsa-miR-3942-5p	ZFAS1
hsa-miR-3942-5p	MIR99AHG
hsa-miR-3942-5p	XIST
hsa-miR-3942-5p	FTX
hsa-miR-3942-5p	ARMCX5-GPRASP2
hsa-miR-429	MATN1-AS1
hsa-miR-429	LINC01140
hsa-miR-429	PTPRG-AS1
hsa-miR-429	LINC00174
hsa-miR-429	KMT2E-AS1
hsa-miR-429	MSC-AS1
hsa-miR-429	ZEB1-AS1
hsa-miR-429	SGMS1-AS1
hsa-miR-429	NUTM2B-AS1
hsa-miR-429	NUTM2A-AS1
hsa-miR-429	KCNQ1OT1
hsa-miR-429	NEAT1
hsa-miR-429	MALAT1
hsa-miR-429	TMPO-AS1
hsa-miR-429	HELLPAR
hsa-miR-429	MAPKAPK5-AS1
hsa-miR-429	LINC00365
hsa-miR-429	LINC00641
hsa-miR-429	LINC01303
hsa-miR-429	OIP5-AS1
hsa-miR-429	DNAAF4-CCPG1
hsa-miR-429	TPM1-AS
hsa-miR-429	LINC02568
hsa-miR-429	NPTN-IT1
hsa-miR-429	LINC01578
hsa-miR-429	RRN3P2
hsa-miR-429	LINC02128
hsa-miR-429	LINC00667
hsa-miR-429	SNHG22
hsa-miR-429	ZNF433-AS1
hsa-miR-429	MCM3AP-AS1
hsa-miR-429	LINC01560
hsa-miR-429	XIST
hsa-miR-429	LINC00894
hsa-miR-449a	LINC01715
hsa-miR-449a	SLFNL1-AS1
hsa-miR-449a	MIR29B2CHG
hsa-miR-449a	LINC01641
hsa-miR-449a	LINC01132
hsa-miR-449a	PCBP1-AS1
hsa-miR-449a	LINC01816
hsa-miR-449a	LINC01123
hsa-miR-449a	LINC01106
hsa-miR-449a	LINC02035
hsa-miR-449a	MYLK-AS1
hsa-miR-449a	TERC
hsa-miR-449a	WDFY3-AS2
hsa-miR-449a	SLC9A3-AS1
hsa-miR-449a	CKMT2-AS1
hsa-miR-449a	SERPINB9P1
hsa-miR-449a	HCG18
hsa-miR-449a	STAG3L5P-PVRIG2P-PILRB
hsa-miR-449a	KMT2E-AS1
hsa-miR-449a	LINC01006
hsa-miR-449a	RBPMS-AS1
hsa-miR-449a	CASC19
hsa-miR-449a	LINC00963
hsa-miR-449a	LINC02247
hsa-miR-449a	SNHG7
hsa-miR-449a	WAC-AS1
hsa-miR-449a	TMEM254-AS1
hsa-miR-449a	NUTM2A-AS1
hsa-miR-449a	TOLLIP-AS1
hsa-miR-449a	KCNQ1OT1
hsa-miR-449a	NEAT1
hsa-miR-449a	PGR-AS1
hsa-miR-449a	LINC01257
hsa-miR-449a	FAM30A
hsa-miR-449a	GABPB1-AS1
hsa-miR-449a	DRAIC
hsa-miR-449a	MMP25-AS1
hsa-miR-449a	LINC00921
hsa-miR-449a	TNRC6C-AS1
hsa-miR-449a	LINC00667
hsa-miR-449a	PARD6G-AS1
hsa-miR-449a	LINC00662
hsa-miR-449a	TMEM147-AS1
hsa-miR-449a	LINC00665
hsa-miR-449a	LIPE-AS1
hsa-miR-449a	SMIM25
hsa-miR-449a	GNAS-AS1
hsa-miR-449a	LINC01547
hsa-miR-449a	TUG1
hsa-miR-449a	LINC01521
hsa-miR-449a	XIST
hsa-miR-449a	JPX
hsa-miR-449b-5p	LINC01715
hsa-miR-449b-5p	SLFNL1-AS1
hsa-miR-449b-5p	MIR29B2CHG
hsa-miR-449b-5p	LINC01641
hsa-miR-449b-5p	LINC01132
hsa-miR-449b-5p	PCBP1-AS1
hsa-miR-449b-5p	LINC01816
hsa-miR-449b-5p	LINC01123
hsa-miR-449b-5p	LINC01106
hsa-miR-449b-5p	LINC02035
hsa-miR-449b-5p	MYLK-AS1
hsa-miR-449b-5p	TERC
hsa-miR-449b-5p	WDFY3-AS2
hsa-miR-449b-5p	SLC9A3-AS1
hsa-miR-449b-5p	CKMT2-AS1
hsa-miR-449b-5p	SERPINB9P1
hsa-miR-449b-5p	HCG18
hsa-miR-449b-5p	STAG3L5P-PVRIG2P-PILRB
hsa-miR-449b-5p	KMT2E-AS1
hsa-miR-449b-5p	LINC01006
hsa-miR-449b-5p	RBPMS-AS1
hsa-miR-449b-5p	CASC19
hsa-miR-449b-5p	LINC00963
hsa-miR-449b-5p	LINC02247
hsa-miR-449b-5p	SNHG7
hsa-miR-449b-5p	WAC-AS1
hsa-miR-449b-5p	TMEM254-AS1
hsa-miR-449b-5p	NUTM2A-AS1
hsa-miR-449b-5p	TOLLIP-AS1
hsa-miR-449b-5p	KCNQ1OT1
hsa-miR-449b-5p	NEAT1
hsa-miR-449b-5p	PGR-AS1
hsa-miR-449b-5p	LINC01257
hsa-miR-449b-5p	FAM30A
hsa-miR-449b-5p	GABPB1-AS1
hsa-miR-449b-5p	DRAIC
hsa-miR-449b-5p	MMP25-AS1
hsa-miR-449b-5p	LINC00921
hsa-miR-449b-5p	TNRC6C-AS1
hsa-miR-449b-5p	LINC00667
hsa-miR-449b-5p	PARD6G-AS1
hsa-miR-449b-5p	LINC00662
hsa-miR-449b-5p	TMEM147-AS1
hsa-miR-449b-5p	LINC00665
hsa-miR-449b-5p	LIPE-AS1
hsa-miR-449b-5p	SMIM25
hsa-miR-449b-5p	GNAS-AS1
hsa-miR-449b-5p	LINC01547
hsa-miR-449b-5p	TUG1
hsa-miR-449b-5p	LINC01521
hsa-miR-449b-5p	XIST
hsa-miR-449b-5p	JPX
hsa-miR-4640-3p	ADAMTSL4-AS1
hsa-miR-4640-3p	GAS5
hsa-miR-4640-3p	MIR29B2CHG
hsa-miR-4640-3p	LINC01087
hsa-miR-4640-3p	LIFR-AS1
hsa-miR-4640-3p	HCP5
hsa-miR-4640-3p	HOTAIRM1
hsa-miR-4640-3p	HOTTIP
hsa-miR-4640-3p	PRKAG2-AS1
hsa-miR-4640-3p	OTUD6B-AS1
hsa-miR-4640-3p	MIR600HG
hsa-miR-4640-3p	LINC00963
hsa-miR-4640-3p	ARRDC1-AS1
hsa-miR-4640-3p	H19
hsa-miR-4640-3p	KCNQ1OT1
hsa-miR-4640-3p	MALAT1
hsa-miR-4640-3p	LINC00943
hsa-miR-4640-3p	LINC01070
hsa-miR-4640-3p	VASH1-AS1
hsa-miR-4640-3p	MEG3
hsa-miR-4640-3p	SLX1B-SULT1A4
hsa-miR-4640-3p	SLX1A-SULT1A3
hsa-miR-4640-3p	LINC01630
hsa-miR-4640-3p	TMEM147-AS1
hsa-miR-4640-3p	ZFAS1
hsa-miR-4640-3p	LINC00313
hsa-miR-4640-3p	LINC01669
hsa-miR-4640-3p	LINC01278
hsa-miR-4640-3p	XIST
hsa-miR-4761-5p	LINC01748
hsa-miR-4761-5p	ADAMTSL4-AS1
hsa-miR-4761-5p	RUSC1-AS1
hsa-miR-4761-5p	ITPKB-IT1
hsa-miR-4761-5p	PSMD6-AS2
hsa-miR-4761-5p	LINC01018
hsa-miR-4761-5p	LIFR-AS1
hsa-miR-4761-5p	CKMT2-AS1
hsa-miR-4761-5p	LINC00847
hsa-miR-4761-5p	LINC00473
hsa-miR-4761-5p	LINC00997
hsa-miR-4761-5p	LINC00174
hsa-miR-4761-5p	FER1L6-AS2
hsa-miR-4761-5p	CASC8
hsa-miR-4761-5p	PPP1R26-AS1
hsa-miR-4761-5p	GATA3-AS1
hsa-miR-4761-5p	NUTM2B-AS1
hsa-miR-4761-5p	LINC00858
hsa-miR-4761-5p	RPARP-AS1
hsa-miR-4761-5p	H19
hsa-miR-4761-5p	N4BP2L2-IT2
hsa-miR-4761-5p	MIR17HG
hsa-miR-4761-5p	COL4A2-AS2
hsa-miR-4761-5p	LINC01588
hsa-miR-4761-5p	LINC01146
hsa-miR-4761-5p	MEG8
hsa-miR-4761-5p	SPINT1-AS1
hsa-miR-4761-5p	OIP5-AS1
hsa-miR-4761-5p	GABPB1-AS1
hsa-miR-4761-5p	RORA-AS1
hsa-miR-4761-5p	USP3-AS1
hsa-miR-4761-5p	DRAIC
hsa-miR-4761-5p	VPS9D1-AS1
hsa-miR-4761-5p	LINC01416
hsa-miR-4761-5p	UCA1
hsa-miR-4761-5p	LINC00665
hsa-miR-4761-5p	ZNF337-AS1
hsa-miR-4761-5p	MIAT
hsa-miR-4761-5p	TUG1
hsa-miR-4761-5p	MIRLET7BHG
hsa-miR-4761-5p	XIST
hsa-miR-4761-5p	FTX
hsa-miR-4761-5p	MIR503HG
hsa-miR-485-5p	LINC01772
hsa-miR-485-5p	MDS2
hsa-miR-485-5p	SNHG3
hsa-miR-485-5p	SLFNL1-AS1
hsa-miR-485-5p	CCDC18-AS1
hsa-miR-485-5p	LAMTOR5-AS1
hsa-miR-485-5p	SRGAP2C
hsa-miR-485-5p	ASH1L-AS1
hsa-miR-485-5p	GAS5
hsa-miR-485-5p	BLACAT1
hsa-miR-485-5p	MIR29B2CHG
hsa-miR-485-5p	LINC00467
hsa-miR-485-5p	C1orf143
hsa-miR-485-5p	CYTOR
hsa-miR-485-5p	LINC01102
hsa-miR-485-5p	MIR4435-2HG
hsa-miR-485-5p	TTN-AS1
hsa-miR-485-5p	THUMPD3-AS1
hsa-miR-485-5p	SH3BP5-AS1
hsa-miR-485-5p	ZBTB11-AS1
hsa-miR-485-5p	H1FX-AS1
hsa-miR-485-5p	WWTR1-IT1
hsa-miR-485-5p	MBNL1-AS1
hsa-miR-485-5p	XXYLT1-AS2
hsa-miR-485-5p	LINC00885
hsa-miR-485-5p	TM4SF19-AS1
hsa-miR-485-5p	MELTF-AS1
hsa-miR-485-5p	LINC02447
hsa-miR-485-5p	SCOC-AS1
hsa-miR-485-5p	LINC02507
hsa-miR-485-5p	SLC9A3-AS1
hsa-miR-485-5p	LINC02064
hsa-miR-485-5p	NNT-AS1
hsa-miR-485-5p	PART1
hsa-miR-485-5p	LINC01184
hsa-miR-485-5p	LINC00847
hsa-miR-485-5p	HCG18
hsa-miR-485-5p	HCG17
hsa-miR-485-5p	LINC00997
hsa-miR-485-5p	LINC00265
hsa-miR-485-5p	POLR2J4
hsa-miR-485-5p	LINC00174
hsa-miR-485-5p	LHFPL3-AS2
hsa-miR-485-5p	INTS9-AS1
hsa-miR-485-5p	LINC01592
hsa-miR-485-5p	PEG13
hsa-miR-485-5p	C8orf31
hsa-miR-485-5p	RHPN1-AS1
hsa-miR-485-5p	C9orf106
hsa-miR-485-5p	LINC00963
hsa-miR-485-5p	C9orf163
hsa-miR-485-5p	SNHG7
hsa-miR-485-5p	CCDC183-AS1
hsa-miR-485-5p	C9orf139
hsa-miR-485-5p	LINC00707
hsa-miR-485-5p	WAC-AS1
hsa-miR-485-5p	LINC01515
hsa-miR-485-5p	NUTM2B-AS1
hsa-miR-485-5p	NUTM2A-AS1
hsa-miR-485-5p	LINC01001
hsa-miR-485-5p	KCNQ1OT1
hsa-miR-485-5p	PAUPAR
hsa-miR-485-5p	NEAT1
hsa-miR-485-5p	MALAT1
hsa-miR-485-5p	GRM5-AS1
hsa-miR-485-5p	PGR-AS1
hsa-miR-485-5p	CD27-AS1
hsa-miR-485-5p	RASSF8-AS1
hsa-miR-485-5p	KRT7-AS
hsa-miR-485-5p	LINC02381
hsa-miR-485-5p	LINC00544
hsa-miR-485-5p	COL4A2-AS2
hsa-miR-485-5p	LINC01070
hsa-miR-485-5p	LINC00641
hsa-miR-485-5p	ZFHX2-AS1
hsa-miR-485-5p	LINC01588
hsa-miR-485-5p	LINC02288
hsa-miR-485-5p	LINC02321
hsa-miR-485-5p	SNHG10
hsa-miR-485-5p	TCL6
hsa-miR-485-5p	MEG3
hsa-miR-485-5p	DIO3OS
hsa-miR-485-5p	OIP5-AS1
hsa-miR-485-5p	GABPB1-AS1
hsa-miR-485-5p	TPM1-AS
hsa-miR-485-5p	UBL7-AS1
hsa-miR-485-5p	SRRM2-AS1
hsa-miR-485-5p	ZNF213-AS1
hsa-miR-485-5p	SLX1B-SULT1A4
hsa-miR-485-5p	SLX1A-SULT1A3
hsa-miR-485-5p	LINC01227
hsa-miR-485-5p	SNAI3-AS1
hsa-miR-485-5p	FAM157C
hsa-miR-485-5p	LINC02193
hsa-miR-485-5p	MIR22HG
hsa-miR-485-5p	C17orf102
hsa-miR-485-5p	NBR2
hsa-miR-485-5p	LINC00910
hsa-miR-485-5p	SNHG16
hsa-miR-485-5p	C18orf15
hsa-miR-485-5p	LINC01224
hsa-miR-485-5p	TMEM147-AS1
hsa-miR-485-5p	A1BG-AS1
hsa-miR-485-5p	SNHG17
hsa-miR-485-5p	SNHG11
hsa-miR-485-5p	LINC01441
hsa-miR-485-5p	NKILA
hsa-miR-485-5p	LINC00659
hsa-miR-485-5p	LINC00266-1
hsa-miR-485-5p	PAXBP1-AS1
hsa-miR-485-5p	LINC00313
hsa-miR-485-5p	LINC01669
hsa-miR-485-5p	TSPEAR-AS2
hsa-miR-485-5p	PICSAR
hsa-miR-485-5p	MCM3AP-AS1
hsa-miR-485-5p	DUXAP8
hsa-miR-485-5p	DGCR11
hsa-miR-485-5p	GUSBP11
hsa-miR-485-5p	MIRLET7BHG
hsa-miR-485-5p	LINC01278
hsa-miR-485-5p	XIST
hsa-miR-485-5p	JPX
hsa-miR-485-5p	FTX
hsa-miR-485-5p	LINC00630
hsa-miR-485-5p	ALG13-AS1
hsa-miR-485-5p	DANT2
hsa-miR-501-3p	SNHG3
hsa-miR-501-3p	LINC00622
hsa-miR-501-3p	DCST1-AS1
hsa-miR-501-3p	GAS5
hsa-miR-501-3p	CRYZL2P-SEC16B
hsa-miR-501-3p	MIR29B2CHG
hsa-miR-501-3p	SLC8A1-AS1
hsa-miR-501-3p	DUBR
hsa-miR-501-3p	CKMT2-AS1
hsa-miR-501-3p	LINC00473
hsa-miR-501-3p	SND1-IT1
hsa-miR-501-3p	PRKAG2-AS1
hsa-miR-501-3p	SNHG7
hsa-miR-501-3p	KCNQ1OT1
hsa-miR-501-3p	NEAT1
hsa-miR-501-3p	TMPO-AS1
hsa-miR-501-3p	FZD10-AS1
hsa-miR-501-3p	MIR17HG
hsa-miR-501-3p	LINC00641
hsa-miR-501-3p	GABPB1-IT1
hsa-miR-501-3p	TMEM147-AS1
hsa-miR-501-3p	MCM3AP-AS1
hsa-miR-501-3p	TSIX
hsa-miR-501-3p	XIST
hsa-miR-502-3p	SNHG3
hsa-miR-502-3p	LINC00622
hsa-miR-502-3p	DCST1-AS1
hsa-miR-502-3p	GAS5
hsa-miR-502-3p	CRYZL2P-SEC16B
hsa-miR-502-3p	MIR29B2CHG
hsa-miR-502-3p	SLC8A1-AS1
hsa-miR-502-3p	DUBR
hsa-miR-502-3p	CKMT2-AS1
hsa-miR-502-3p	LINC00473
hsa-miR-502-3p	SND1-IT1
hsa-miR-502-3p	PRKAG2-AS1
hsa-miR-502-3p	SNHG7
hsa-miR-502-3p	KCNQ1OT1
hsa-miR-502-3p	NEAT1
hsa-miR-502-3p	TMPO-AS1
hsa-miR-502-3p	FZD10-AS1
hsa-miR-502-3p	MIR17HG
hsa-miR-502-3p	LINC00641
hsa-miR-502-3p	GABPB1-IT1
hsa-miR-502-3p	TMEM147-AS1
hsa-miR-502-3p	MCM3AP-AS1
hsa-miR-502-3p	TSIX
hsa-miR-502-3p	XIST
hsa-miR-508-3p	MIR181A1HG
hsa-miR-508-3p	ENTPD3-AS1
hsa-miR-508-3p	UBA6-AS1
hsa-miR-508-3p	NNT-AS1
hsa-miR-508-3p	LINC00491
hsa-miR-508-3p	OTUD6B-AS1
hsa-miR-508-3p	PCAT1
hsa-miR-508-3p	NUTM2B-AS1
hsa-miR-508-3p	NUTM2A-AS1
hsa-miR-508-3p	LINC01616
hsa-miR-508-3p	MALAT1
hsa-miR-508-3p	HELLPAR
hsa-miR-508-3p	ARHGAP27P1-BPTFP1-KPNA2P3
hsa-miR-508-3p	SNHG16
hsa-miR-508-3p	LINC00667
hsa-miR-508-3p	DUXAP8
hsa-miR-508-3p	MIRLET7BHG
hsa-miR-508-3p	XIST
hsa-miR-508-3p	MIR503HG
hsa-miR-520f-3p	NPPA-AS1
hsa-miR-520f-3p	MIR181A1HG
hsa-miR-520f-3p	BLACAT1
hsa-miR-520f-3p	PSMD6-AS2
hsa-miR-520f-3p	LINC02035
hsa-miR-520f-3p	MBNL1-AS1
hsa-miR-520f-3p	SCAMP1-AS1
hsa-miR-520f-3p	NR2F1-AS1
hsa-miR-520f-3p	LINC01184
hsa-miR-520f-3p	LINC00847
hsa-miR-520f-3p	LINC00473
hsa-miR-520f-3p	WEE2-AS1
hsa-miR-520f-3p	CASC19
hsa-miR-520f-3p	RFX3-AS1
hsa-miR-520f-3p	EBLN3P
hsa-miR-520f-3p	CASC2
hsa-miR-520f-3p	KCNQ1OT1
hsa-miR-520f-3p	SBF2-AS1
hsa-miR-520f-3p	SNHG1
hsa-miR-520f-3p	NEAT1
hsa-miR-520f-3p	LINC00567
hsa-miR-520f-3p	LINC00641
hsa-miR-520f-3p	PSMA3-AS1
hsa-miR-520f-3p	FAM30A
hsa-miR-520f-3p	SNHG14
hsa-miR-520f-3p	USP3-AS1
hsa-miR-520f-3p	NPTN-IT1
hsa-miR-520f-3p	CCDC144NL-AS1
hsa-miR-520f-3p	SNHG20
hsa-miR-520f-3p	DLGAP1-AS1
hsa-miR-520f-3p	BTG3-AS1
hsa-miR-520f-3p	TUG1
hsa-miR-520f-3p	XIST
hsa-miR-605-3p	SNHG12
hsa-miR-605-3p	CCDC18-AS1
hsa-miR-605-3p	ADAMTSL4-AS1
hsa-miR-605-3p	DCST1-AS1
hsa-miR-605-3p	MIR29B2CHG
hsa-miR-605-3p	LINC01703
hsa-miR-605-3p	SOS1-IT1
hsa-miR-605-3p	ALMS1-IT1
hsa-miR-605-3p	SATB2-AS1
hsa-miR-605-3p	LINC01963
hsa-miR-605-3p	THUMPD3-AS1
hsa-miR-605-3p	GHRLOS
hsa-miR-605-3p	FGD5-AS1
hsa-miR-605-3p	LINC00887
hsa-miR-605-3p	WDFY3-AS2
hsa-miR-605-3p	SLC9A3-AS1
hsa-miR-605-3p	LIFR-AS1
hsa-miR-605-3p	LINC00847
hsa-miR-605-3p	HCG18
hsa-miR-605-3p	TDRG1
hsa-miR-605-3p	AGPAT4-IT1
hsa-miR-605-3p	HOXA11-AS
hsa-miR-605-3p	SNHG15
hsa-miR-605-3p	LINC00174
hsa-miR-605-3p	ST7-OT4
hsa-miR-605-3p	CASC19
hsa-miR-605-3p	ZNF252P-AS1
hsa-miR-605-3p	FAM27C
hsa-miR-605-3p	GPR158-AS1
hsa-miR-605-3p	ZEB1-AS1
hsa-miR-605-3p	SGMS1-AS1
hsa-miR-605-3p	NUTM2B-AS1
hsa-miR-605-3p	NUTM2A-AS1
hsa-miR-605-3p	RPARP-AS1
hsa-miR-605-3p	LINC01164
hsa-miR-605-3p	KCNQ1OT1
hsa-miR-605-3p	SNHG1
hsa-miR-605-3p	NEAT1
hsa-miR-605-3p	GPRC5D-AS1
hsa-miR-605-3p	LINC00173
hsa-miR-605-3p	LINC02393
hsa-miR-605-3p	TMEM132D-AS1
hsa-miR-605-3p	LINC00639
hsa-miR-605-3p	LINC00648
hsa-miR-605-3p	MEG3
hsa-miR-605-3p	SNHG14
hsa-miR-605-3p	GABPB1-AS1
hsa-miR-605-3p	IQCH-AS1
hsa-miR-605-3p	NPTN-IT1
hsa-miR-605-3p	FBXL19-AS1
hsa-miR-605-3p	VPS9D1-AS1
hsa-miR-605-3p	HOXB-AS2
hsa-miR-605-3p	LINC01999
hsa-miR-605-3p	C17orf82
hsa-miR-605-3p	SNHG16
hsa-miR-605-3p	SNHG20
hsa-miR-605-3p	LINC00482
hsa-miR-605-3p	LINC00667
hsa-miR-605-3p	LINC00663
hsa-miR-605-3p	LINC00665
hsa-miR-605-3p	ZNF793-AS1
hsa-miR-605-3p	CARD8-AS1
hsa-miR-605-3p	SNHG17
hsa-miR-605-3p	LINC00160
hsa-miR-605-3p	CBR3-AS1
hsa-miR-605-3p	LINC01671
hsa-miR-605-3p	DUXAP8
hsa-miR-605-3p	TUBA3FP
hsa-miR-605-3p	GUSBP11
hsa-miR-605-3p	MIAT
hsa-miR-605-3p	LINC01521
hsa-miR-605-3p	LARGE-IT1
hsa-miR-605-3p	OGFRP1
hsa-miR-605-3p	MIRLET7BHG
hsa-miR-605-3p	LINC01278
hsa-miR-605-3p	XIST
hsa-miR-670-3p	LAMTOR5-AS1
hsa-miR-670-3p	LINC01641
hsa-miR-670-3p	PCBP1-AS1
hsa-miR-670-3p	STARD7-AS1
hsa-miR-670-3p	FGD5-AS1
hsa-miR-670-3p	SH3BP5-AS1
hsa-miR-670-3p	PTPRG-AS1
hsa-miR-670-3p	LINC02035
hsa-miR-670-3p	LPP-AS2
hsa-miR-670-3p	UGDH-AS1
hsa-miR-670-3p	SLC9A3-AS1
hsa-miR-670-3p	TMEM161B-AS1
hsa-miR-670-3p	RGMB-AS1
hsa-miR-670-3p	MIR3936HG
hsa-miR-670-3p	HCG18
hsa-miR-670-3p	TRAM2-AS1
hsa-miR-670-3p	SNHG5
hsa-miR-670-3p	PSMG3-AS1
hsa-miR-670-3p	CYP51A1-AS1
hsa-miR-670-3p	KMT2E-AS1
hsa-miR-670-3p	SND1-IT1
hsa-miR-670-3p	RBPMS-AS1
hsa-miR-670-3p	GAS1RR
hsa-miR-670-3p	C9orf106
hsa-miR-670-3p	PPP1R26-AS1
hsa-miR-670-3p	PRKCQ-AS1
hsa-miR-670-3p	ZSWIM8-AS1
hsa-miR-670-3p	OLMALINC
hsa-miR-670-3p	KCNQ1OT1
hsa-miR-670-3p	SNHG1
hsa-miR-670-3p	NEAT1
hsa-miR-670-3p	MALAT1
hsa-miR-670-3p	LINC01537
hsa-miR-670-3p	PGR-AS1
hsa-miR-670-3p	FAM66C
hsa-miR-670-3p	GPRC5D-AS1
hsa-miR-670-3p	TMPO-AS1
hsa-miR-670-3p	LINC00943
hsa-miR-670-3p	ZFHX2-AS1
hsa-miR-670-3p	SLC25A21-AS1
hsa-miR-670-3p	PSMA3-AS1
hsa-miR-670-3p	LINC02288
hsa-miR-670-3p	OIP5-AS1
hsa-miR-670-3p	GABPB1-AS1
hsa-miR-670-3p	IQCH-AS1
hsa-miR-670-3p	LINC01578
hsa-miR-670-3p	ASB16-AS1
hsa-miR-670-3p	ARHGAP27P1-BPTFP1-KPNA2P3
hsa-miR-670-3p	SNHG16
hsa-miR-670-3p	DLGAP1-AS1
hsa-miR-670-3p	TMEM147-AS1
hsa-miR-670-3p	CBR3-AS1
hsa-miR-670-3p	LINC01678
hsa-miR-670-3p	MCM3AP-AS1
hsa-miR-670-3p	LINC01311
hsa-miR-670-3p	GUSBP11
hsa-miR-670-3p	TTC28-AS1
hsa-miR-670-3p	TUG1
hsa-miR-670-3p	XIST
hsa-miR-670-3p	LINC00894
hsa-miR-671-5p	MIR34AHG
hsa-miR-671-5p	MIR181A1HG
hsa-miR-671-5p	MIR29B2CHG
hsa-miR-671-5p	PAX8-AS1
hsa-miR-671-5p	LINC00852
hsa-miR-671-5p	ITGA9-AS1
hsa-miR-671-5p	PTPRG-AS1
hsa-miR-671-5p	LINC01391
hsa-miR-671-5p	LINC00885
hsa-miR-671-5p	MIR4458HG
hsa-miR-671-5p	PURPL
hsa-miR-671-5p	LINC00473
hsa-miR-671-5p	STAG3L5P-PVRIG2P-PILRB
hsa-miR-671-5p	SND1-IT1
hsa-miR-671-5p	LINC01006
hsa-miR-671-5p	CASC8
hsa-miR-671-5p	LINC00963
hsa-miR-671-5p	C10orf25
hsa-miR-671-5p	NUTM2B-AS1
hsa-miR-671-5p	LINC00858
hsa-miR-671-5p	ADIRF-AS1
hsa-miR-671-5p	RPARP-AS1
hsa-miR-671-5p	H19
hsa-miR-671-5p	KCNQ1OT1
hsa-miR-671-5p	NEAT1
hsa-miR-671-5p	SENCR
hsa-miR-671-5p	CD27-AS1
hsa-miR-671-5p	LINC00943
hsa-miR-671-5p	FZD10-AS1
hsa-miR-671-5p	N4BP2L2-IT2
hsa-miR-671-5p	LINC02344
hsa-miR-671-5p	TPT1-AS1
hsa-miR-671-5p	DLEU1
hsa-miR-671-5p	LINC00346
hsa-miR-671-5p	SPAG5-AS1
hsa-miR-671-5p	ASB16-AS1
hsa-miR-671-5p	MAPT-IT1
hsa-miR-671-5p	LINC00511
hsa-miR-671-5p	SNHG16
hsa-miR-671-5p	LINC00667
hsa-miR-671-5p	SDCBP2-AS1
hsa-miR-671-5p	HLCS-IT1
hsa-miR-671-5p	LINC01521
hsa-miR-671-5p	LINC01278
hsa-miR-671-5p	XIST
hsa-miR-671-5p	DANT2
hsa-miR-671-5p	MIR503HG
hsa-miR-6763-5p	LINC01128
hsa-miR-6763-5p	LINC01725
hsa-miR-6763-5p	MIR137HG
hsa-miR-6763-5p	MIR181A1HG
hsa-miR-6763-5p	IPO9-AS1
hsa-miR-6763-5p	MIR29B2CHG
hsa-miR-6763-5p	DNAJC27-AS1
hsa-miR-6763-5p	LBX2-AS1
hsa-miR-6763-5p	PAX8-AS1
hsa-miR-6763-5p	TTN-AS1
hsa-miR-6763-5p	THUMPD3-AS1
hsa-miR-6763-5p	NOP14-AS1
hsa-miR-6763-5p	WDFY3-AS2
hsa-miR-6763-5p	EXOC3-AS1
hsa-miR-6763-5p	HCG18
hsa-miR-6763-5p	LINC00997
hsa-miR-6763-5p	LINC00265
hsa-miR-6763-5p	POLR2J4
hsa-miR-6763-5p	TP53TG1
hsa-miR-6763-5p	STAG3L5P-PVRIG2P-PILRB
hsa-miR-6763-5p	MIR3150BHG
hsa-miR-6763-5p	CASC19
hsa-miR-6763-5p	LINC00963
hsa-miR-6763-5p	LINC00707
hsa-miR-6763-5p	BMS1P4
hsa-miR-6763-5p	ZMIZ1-AS1
hsa-miR-6763-5p	OLMALINC
hsa-miR-6763-5p	KRTAP5-AS1
hsa-miR-6763-5p	H19
hsa-miR-6763-5p	KCNQ1OT1
hsa-miR-6763-5p	PAUPAR
hsa-miR-6763-5p	LINC00294
hsa-miR-6763-5p	MIR194-2HG
hsa-miR-6763-5p	NEAT1
hsa-miR-6763-5p	MALAT1
hsa-miR-6763-5p	KCTD21-AS1
hsa-miR-6763-5p	PGR-AS1
hsa-miR-6763-5p	MIR100HG
hsa-miR-6763-5p	MIR200CHG
hsa-miR-6763-5p	C1RL-AS1
hsa-miR-6763-5p	HELLPAR
hsa-miR-6763-5p	LINC00641
hsa-miR-6763-5p	ZFHX2-AS1
hsa-miR-6763-5p	DHRS4-AS1
hsa-miR-6763-5p	FRMD6-AS1
hsa-miR-6763-5p	LINC00520
hsa-miR-6763-5p	VASH1-AS1
hsa-miR-6763-5p	LINC02292
hsa-miR-6763-5p	MEG3
hsa-miR-6763-5p	LINC00638
hsa-miR-6763-5p	USP3-AS1
hsa-miR-6763-5p	LOXL1-AS1
hsa-miR-6763-5p	VPS9D1-AS1
hsa-miR-6763-5p	ERVE-1
hsa-miR-6763-5p	LINC00665
hsa-miR-6763-5p	LINC01535
hsa-miR-6763-5p	A1BG-AS1
hsa-miR-6763-5p	LINC01431
hsa-miR-6763-5p	NKILA
hsa-miR-6763-5p	GNAS-AS1
hsa-miR-6763-5p	HAR1B
hsa-miR-6763-5p	DSCAM-AS1
hsa-miR-6763-5p	LINC01679
hsa-miR-6763-5p	MIRLET7BHG
hsa-miR-6763-5p	LINC01278
hsa-miR-6763-5p	XIST
hsa-miR-6884-5p	LINC01772
hsa-miR-6884-5p	MDS2
hsa-miR-6884-5p	SNHG3
hsa-miR-6884-5p	SLFNL1-AS1
hsa-miR-6884-5p	CCDC18-AS1
hsa-miR-6884-5p	LAMTOR5-AS1
hsa-miR-6884-5p	SRGAP2C
hsa-miR-6884-5p	ASH1L-AS1
hsa-miR-6884-5p	GAS5
hsa-miR-6884-5p	BLACAT1
hsa-miR-6884-5p	MIR29B2CHG
hsa-miR-6884-5p	LINC00467
hsa-miR-6884-5p	C1orf143
hsa-miR-6884-5p	CYTOR
hsa-miR-6884-5p	LINC01102
hsa-miR-6884-5p	MIR4435-2HG
hsa-miR-6884-5p	TTN-AS1
hsa-miR-6884-5p	THUMPD3-AS1
hsa-miR-6884-5p	SH3BP5-AS1
hsa-miR-6884-5p	ZBTB11-AS1
hsa-miR-6884-5p	H1FX-AS1
hsa-miR-6884-5p	WWTR1-IT1
hsa-miR-6884-5p	MBNL1-AS1
hsa-miR-6884-5p	XXYLT1-AS2
hsa-miR-6884-5p	LINC00885
hsa-miR-6884-5p	TM4SF19-AS1
hsa-miR-6884-5p	MELTF-AS1
hsa-miR-6884-5p	LINC02447
hsa-miR-6884-5p	SCOC-AS1
hsa-miR-6884-5p	LINC02507
hsa-miR-6884-5p	SLC9A3-AS1
hsa-miR-6884-5p	LINC02064
hsa-miR-6884-5p	NNT-AS1
hsa-miR-6884-5p	PART1
hsa-miR-6884-5p	LINC01184
hsa-miR-6884-5p	LINC00847
hsa-miR-6884-5p	HCG18
hsa-miR-6884-5p	HCG17
hsa-miR-6884-5p	LINC00997
hsa-miR-6884-5p	LINC00265
hsa-miR-6884-5p	POLR2J4
hsa-miR-6884-5p	LINC00174
hsa-miR-6884-5p	LHFPL3-AS2
hsa-miR-6884-5p	INTS9-AS1
hsa-miR-6884-5p	LINC01592
hsa-miR-6884-5p	PEG13
hsa-miR-6884-5p	C8orf31
hsa-miR-6884-5p	RHPN1-AS1
hsa-miR-6884-5p	C9orf106
hsa-miR-6884-5p	LINC00963
hsa-miR-6884-5p	C9orf163
hsa-miR-6884-5p	SNHG7
hsa-miR-6884-5p	CCDC183-AS1
hsa-miR-6884-5p	C9orf139
hsa-miR-6884-5p	LINC00707
hsa-miR-6884-5p	WAC-AS1
hsa-miR-6884-5p	LINC01515
hsa-miR-6884-5p	NUTM2B-AS1
hsa-miR-6884-5p	NUTM2A-AS1
hsa-miR-6884-5p	LINC01001
hsa-miR-6884-5p	KCNQ1OT1
hsa-miR-6884-5p	PAUPAR
hsa-miR-6884-5p	NEAT1
hsa-miR-6884-5p	MALAT1
hsa-miR-6884-5p	GRM5-AS1
hsa-miR-6884-5p	PGR-AS1
hsa-miR-6884-5p	CD27-AS1
hsa-miR-6884-5p	RASSF8-AS1
hsa-miR-6884-5p	KRT7-AS
hsa-miR-6884-5p	LINC02381
hsa-miR-6884-5p	LINC00544
hsa-miR-6884-5p	COL4A2-AS2
hsa-miR-6884-5p	LINC01070
hsa-miR-6884-5p	LINC00641
hsa-miR-6884-5p	ZFHX2-AS1
hsa-miR-6884-5p	LINC01588
hsa-miR-6884-5p	LINC02288
hsa-miR-6884-5p	LINC02321
hsa-miR-6884-5p	SNHG10
hsa-miR-6884-5p	TCL6
hsa-miR-6884-5p	MEG3
hsa-miR-6884-5p	DIO3OS
hsa-miR-6884-5p	OIP5-AS1
hsa-miR-6884-5p	GABPB1-AS1
hsa-miR-6884-5p	TPM1-AS
hsa-miR-6884-5p	UBL7-AS1
hsa-miR-6884-5p	SRRM2-AS1
hsa-miR-6884-5p	ZNF213-AS1
hsa-miR-6884-5p	SLX1B-SULT1A4
hsa-miR-6884-5p	SLX1A-SULT1A3
hsa-miR-6884-5p	FBXL19-AS1
hsa-miR-6884-5p	LINC01227
hsa-miR-6884-5p	SNAI3-AS1
hsa-miR-6884-5p	FAM157C
hsa-miR-6884-5p	LINC02193
hsa-miR-6884-5p	MIR22HG
hsa-miR-6884-5p	C17orf102
hsa-miR-6884-5p	NBR2
hsa-miR-6884-5p	LINC00910
hsa-miR-6884-5p	SNHG16
hsa-miR-6884-5p	C18orf15
hsa-miR-6884-5p	LINC01224
hsa-miR-6884-5p	TMEM147-AS1
hsa-miR-6884-5p	A1BG-AS1
hsa-miR-6884-5p	SNHG17
hsa-miR-6884-5p	SNHG11
hsa-miR-6884-5p	LINC01441
hsa-miR-6884-5p	NKILA
hsa-miR-6884-5p	LINC00659
hsa-miR-6884-5p	LINC00266-1
hsa-miR-6884-5p	PAXBP1-AS1
hsa-miR-6884-5p	LINC00313
hsa-miR-6884-5p	LINC01669
hsa-miR-6884-5p	TSPEAR-AS2
hsa-miR-6884-5p	LINC01547
hsa-miR-6884-5p	PICSAR
hsa-miR-6884-5p	MCM3AP-AS1
hsa-miR-6884-5p	DUXAP8
hsa-miR-6884-5p	DGCR11
hsa-miR-6884-5p	GUSBP11
hsa-miR-6884-5p	MIRLET7BHG
hsa-miR-6884-5p	LINC01278
hsa-miR-6884-5p	XIST
hsa-miR-6884-5p	JPX
hsa-miR-6884-5p	FTX
hsa-miR-6884-5p	LINC00630
hsa-miR-6884-5p	ALG13-AS1
hsa-miR-6884-5p	DANT2
hsa-miR-7-5p	NPPA-AS1
hsa-miR-7-5p	MIR137HG
hsa-miR-7-5p	RUSC1-AS1
hsa-miR-7-5p	MIR29B2CHG
hsa-miR-7-5p	LINC01124
hsa-miR-7-5p	LINC00852
hsa-miR-7-5p	LINC02069
hsa-miR-7-5p	SERPINB9P1
hsa-miR-7-5p	HCG15
hsa-miR-7-5p	PACRG-AS1
hsa-miR-7-5p	LINC-PINT
hsa-miR-7-5p	LINC01003
hsa-miR-7-5p	RBPMS-AS1
hsa-miR-7-5p	RHPN1-AS1
hsa-miR-7-5p	NUTM2B-AS1
hsa-miR-7-5p	OLMALINC
hsa-miR-7-5p	KCNQ1OT1
hsa-miR-7-5p	PAUPAR
hsa-miR-7-5p	SNHG1
hsa-miR-7-5p	BACE1-AS
hsa-miR-7-5p	LINC01395
hsa-miR-7-5p	LINC02389
hsa-miR-7-5p	HELLPAR
hsa-miR-7-5p	LINC00943
hsa-miR-7-5p	SOX21-AS1
hsa-miR-7-5p	VASH1-AS1
hsa-miR-7-5p	MEG3
hsa-miR-7-5p	SPINT1-AS1
hsa-miR-7-5p	OIP5-AS1
hsa-miR-7-5p	GABPB1-IT1
hsa-miR-7-5p	MMP25-AS1
hsa-miR-7-5p	MIR497HG
hsa-miR-7-5p	TBC1D3P1-DHX40P1
hsa-miR-7-5p	SNHG16
hsa-miR-7-5p	LINC00663
hsa-miR-7-5p	LINC00665
hsa-miR-7-5p	MZF1-AS1
hsa-miR-7-5p	RALY-AS1
hsa-miR-7-5p	SNHG11
hsa-miR-7-5p	ZFAS1
hsa-miR-7-5p	SMIM25
hsa-miR-7-5p	INE1
hsa-miR-7-5p	UXT-AS1
hsa-miR-7-5p	XIST
hsa-miR-7-5p	LINC00893
hsa-miR-7-5p	LINC00894
hsa-miR-944	LEMD1-AS1
hsa-miR-944	ALMS1-IT1
hsa-miR-944	PAX8-AS1
hsa-miR-944	NIFK-AS1
hsa-miR-944	TEX41
hsa-miR-944	THUMPD3-AS1
hsa-miR-944	FGD5-AS1
hsa-miR-944	SH3BP5-AS1
hsa-miR-944	PSMD6-AS2
hsa-miR-944	LINC00886
hsa-miR-944	PURPL
hsa-miR-944	LINC00847
hsa-miR-944	MAGI2-AS3
hsa-miR-944	PRKAG2-AS1
hsa-miR-944	LINC01003
hsa-miR-944	SNHG6
hsa-miR-944	OTUD6B-AS1
hsa-miR-944	PRNCR1
hsa-miR-944	EBLN3P
hsa-miR-944	DAPK1-IT1
hsa-miR-944	LINC00843
hsa-miR-944	NUTM2B-AS1
hsa-miR-944	NUTM2A-AS1
hsa-miR-944	ENTPD1-AS1
hsa-miR-944	KCNQ1OT1
hsa-miR-944	NEAT1
hsa-miR-944	MALAT1
hsa-miR-944	ALG1L9P
hsa-miR-944	ATP2B1-AS1
hsa-miR-944	TMPO-AS1
hsa-miR-944	HELLPAR
hsa-miR-944	LINC00943
hsa-miR-944	ZDHHC20-IT1
hsa-miR-944	DLEU2
hsa-miR-944	DLEU1
hsa-miR-944	MIR17HG
hsa-miR-944	FRMD6-AS1
hsa-miR-944	FUT8-AS1
hsa-miR-944	OIP5-AS1
hsa-miR-944	GABPB1-AS1
hsa-miR-944	UBL7-AS1
hsa-miR-944	LINC01578
hsa-miR-944	CRNDE
hsa-miR-944	TSPOAP1-AS1
hsa-miR-944	TBC1D3P1-DHX40P1
hsa-miR-944	SNHG16
hsa-miR-944	DLGAP1-AS1
hsa-miR-944	LINC00667
hsa-miR-944	ZNF433-AS1
hsa-miR-944	CARD8-AS1
hsa-miR-944	NOL4L-DT
hsa-miR-944	LINC01270
hsa-miR-944	MIR99AHG
hsa-miR-944	BACH1-IT3
hsa-miR-944	LINC00205
hsa-miR-944	MCM3AP-AS1
hsa-miR-944	LINC00899
hsa-miR-944	XIST
hsa-miR-944	JPX
hsa-let-7a-5p	ZNF436-AS1
hsa-let-7a-5p	SNHG12
hsa-let-7a-5p	MIR29B2CHG
hsa-let-7a-5p	LINC01806
hsa-let-7a-5p	LMCD1-AS1
hsa-let-7a-5p	MUC20-OT1
hsa-let-7a-5p	LINC00885
hsa-let-7a-5p	LINC02432
hsa-let-7a-5p	SLC9A3-AS1
hsa-let-7a-5p	LINC02242
hsa-let-7a-5p	SNHG4
hsa-let-7a-5p	CARMN
hsa-let-7a-5p	HEIH
hsa-let-7a-5p	HCG18
hsa-let-7a-5p	IER3-AS1
hsa-let-7a-5p	HOXA11-AS
hsa-let-7a-5p	TRG-AS1
hsa-let-7a-5p	LINC00265
hsa-let-7a-5p	STAG3L5P-PVRIG2P-PILRB
hsa-let-7a-5p	CDKN2B-AS1
hsa-let-7a-5p	LINC00963
hsa-let-7a-5p	NUTM2A-AS1
hsa-let-7a-5p	OLMALINC
hsa-let-7a-5p	RPARP-AS1
hsa-let-7a-5p	LINC01001
hsa-let-7a-5p	KCNQ1OT1
hsa-let-7a-5p	LINC00294
hsa-let-7a-5p	NEAT1
hsa-let-7a-5p	LINC02381
hsa-let-7a-5p	TMPO-AS1
hsa-let-7a-5p	HELLPAR
hsa-let-7a-5p	G2E3-AS1
hsa-let-7a-5p	VASH1-AS1
hsa-let-7a-5p	MEG8
hsa-let-7a-5p	OIP5-AS1
hsa-let-7a-5p	IQCH-AS1
hsa-let-7a-5p	DRAIC
hsa-let-7a-5p	THSD4-AS1
hsa-let-7a-5p	UBL7-AS1
hsa-let-7a-5p	ARHGAP27P1-BPTFP1-KPNA2P3
hsa-let-7a-5p	SNHG16
hsa-let-7a-5p	LINC01978
hsa-let-7a-5p	TMEM147-AS1
hsa-let-7a-5p	LINC00665
hsa-let-7a-5p	ZNF571-AS1
hsa-let-7a-5p	ZNF337-AS1
hsa-let-7a-5p	MIR99AHG
hsa-let-7a-5p	LINC01678
hsa-let-7a-5p	TTC28-AS1
hsa-let-7a-5p	MIRLET7BHG
hsa-let-7a-5p	XIST
hsa-let-7a-5p	LINC00894
hsa-let-7a-5p	TTTY15
