# Supplementary material for: Identification and Mechanism Research of Oxidative Stress-Related Biomarkers in Oral Lichen Planus
Source: Biomedicines. 2026 Feb 13;14(2):420. doi: 10.3390/biomedicines14020420 (PMC12938463; doi:10.3390/biomedicines14020420)
Supplement: Supplementary file 1 [file biomedicines-14-00420-s001.zip › SupplementaryTable S11.xlsx]

## Sheet: Disease
cancer-related diseases
Disease.Name "gene"
Neoplasms "NQO1"
Breast Neoplasms "NQO1"
Urinary Bladder Neoplasms "NQO1"
Papilloma "NQO1"
Prostatic Neoplasms "NQO1"
Colorectal Neoplasms "NQO1"
Multiple Myeloma "NQO1"
Precursor Cell Lymphoblastic Leukemia-Lymphoma "NQO1"
Carcinoma, Non-Small-Cell Lung "NQO1"
Leukemia, Myeloid "NQO1"
Neoplasms, Experimental "NQO1"
Neoplasm Invasiveness "MMP9"
Neoplasm Metastasis "MMP9"
Breast Neoplasms "MMP9"
Cell Transformation, Neoplastic "MMP9"
Pancreatic Neoplasms "MMP9"
Colonic Neoplasms "MMP9"
Skin Neoplasms "MMP9"
Urinary Bladder Neoplasms "MMP9"
Carcinoma, Hepatocellular "MMP9"
Prostatic Neoplasms "MMP9"
Carcinoma, Squamous Cell "MMP9"
Mammary Neoplasms, Experimental "MMP9"
Glioblastoma "MMP9"
Carcinoma, Non-Small-Cell Lung "MMP9"
Neuroblastoma "MMP9"
Bone Neoplasms "MMP9"
Astrocytoma "MMP9"
Neoplasm Invasiveness "TGFB1"
Cell Transformation, Neoplastic "TGFB1"
Neoplasm Metastasis "TGFB1"
Liver Neoplasms, Experimental "TGFB1"
Carcinoma, Hepatocellular "TGFB1"
Pancreatic Neoplasms "TGFB1"
Skin Neoplasms "TGFB1"
Prostatic Neoplasms "TGFB1"
Carcinoma, Squamous Cell "TGFB1"
Colorectal Neoplasms "TGFB1"
Papilloma "TGFB1"
Carcinosarcoma "TGFB1"
Neoplasm Regression, Spontaneous "TGFB1"
Lung Neoplasms "TGFB1"
Adenocarcinoma "TGFB1"
Carcinoma "TGFB1"
Lymphomatoid Papulosis "TGFB1"
Liver Neoplasms "TNF"
Breast Neoplasms "TNF"
Neoplasm Invasiveness "TNF"
Lung Neoplasms "TNF"
Liver Neoplasms, Experimental "TNF"
Neoplasm Metastasis "TNF"
Carcinoma, Hepatocellular "TNF"
Glioma "TNF"
Colorectal Neoplasms "TNF"
Thyroid Neoplasms "TNF"
Neuroblastoma "TNF"
Colonic Neoplasms "TNF"
Adenocarcinoma "TNF"
Stomach Neoplasms "TNF"
Neoplasms, Experimental "TNF"
Pancreatic Neoplasms "TNF"
Urinary Bladder Neoplasms "TNF"
Melanoma "TNF"
Carcinoma, Transitional Cell "TNF"
Sarcoma "TNF"
Fibromatosis, Aggressive "TNF"
Soft Tissue Neoplasms "TNF"
