# Supplementary material for: Identification and Mechanism Research of Oxidative Stress-Related Biomarkers in Oral Lichen Planus
Source: Biomedicines. 2026 Feb 13;14(2):420. doi: 10.3390/biomedicines14020420 (PMC12938463; doi:10.3390/biomedicines14020420)
Supplement: Supplementary file 1 [file biomedicines-14-00420-s001.zip › SupplementaryTable S12.xlsx]

## Sheet: drug
drug-biomarkers
drug	gene
BETA-LAPACHONE PRODRUG ARQ 761	NQO1
CHEMBL:CHEMBL1288281	NQO1
CHEMBL:CHEMBL1287867	NQO1
CHEMBL:CHEMBL476968	NQO1
VATIQUINONE	NQO1
BENZENE	NQO1
CHEMBL:CHEMBL1287895	NQO1
ETOPOSIDE	NQO1
DOXORUBICIN HYDROCHLORIDE	NQO1
CHEMBL:CHEMBL1287866	NQO1
CHEMBL:CHEMBL1288253	NQO1
CHEMBL:CHEMBL1983317	NQO1
APTO-253	KLF4
HYDROXYUREA	KLF4
PEGSUNERCEPT	TNF
PNEUMOCOCCAL POLYVALENT VACCINE	TNF
OZORALIZUMAB	TNF
MITOMYCIN C ANALOG KW-2149	TNF
MEROPENEM ANHYDROUS	TNF
HUANG LIAN	TNF
PLACULUMAB	TNF
AVX-470	TNF
GOLIMUMAB	TNF
IMMUNOSTIMULANT	TNF
CARBOXYLATED GLUCOSAMINE	MMP9
TST10088	MMP9
ANDECALIXIMAB	MMP9
CURCUMIN PYRAZOLE	MMP9
ULINASTATIN	MMP9
TOZULERISTIDE	MMP9
AZD-1236	MMP9
DP-B99	MMP9
INCYCLINIDE	MMP9
S-3304	MMP9
SANDOSTATIN	TGFB1
DOXORUBICIN HYDROCHLORIDE	TGFB1
NISEVOKITUG	TGFB1
DISITERTIDE	TGFB1
ETOPOSIDE	TGFB1
FRESOLIMUMAB	TGFB1
BOVINE CARTILAGE	TGFB1
IDOXURIDINE	TGFB1
