# Supplementary material for: Identification and Mechanism Research of Oxidative Stress-Related Biomarkers in Oral Lichen Planus
Source: Biomedicines. 2026 Feb 13;14(2):420. doi: 10.3390/biomedicines14020420 (PMC12938463; doi:10.3390/biomedicines14020420)
Supplement: Supplementary file 1 [file biomedicines-14-00420-s001.zip › SupplementaryTable S13.xlsx]

## Sheet: cell enrichment
enrichment analysis of the 10 cell types
	name	min	max	diff
R-HSA-1059683	Interleukin-6 signaling	-0.257918	-0.0715556	0.186363
R-HSA-109703	PKB-mediated events	-0.257717	0.220347	0.478064
R-HSA-109704	PI3K Cascade	-0.0889039	0.0506388	0.139543
R-HSA-110056	MAPK3 (ERK1) activation	-0.198252	0.0279636	0.226216
R-HSA-110312	Translesion synthesis by REV1	-0.288656	-0.113708	0.174948
R-HSA-110313	Translesion synthesis by Y family DNA polymerases bypasses lesions on DNA template	-0.308402	-0.163707	0.144696
R-HSA-110314	Recognition of DNA damage by PCNA-containing replication complex	-0.331889	-0.166448	0.165441
R-HSA-110320	Translesion Synthesis by POLH	-0.32258	-0.139082	0.183498
R-HSA-110328	Recognition and association of DNA glycosylase with site containing an affected pyrimidine	-0.270608	-0.139568	0.131039
R-HSA-110329	Cleavage of the damaged pyrimidine	-0.270608	-0.139568	0.131039
R-HSA-110330	Recognition and association of DNA glycosylase with site containing an affected purine	-0.29333	-0.127134	0.166196
R-HSA-110331	Cleavage of the damaged purine	-0.29333	-0.127134	0.166196
R-HSA-110357	Displacement of DNA glycosylase by APEX1	-0.453887	0.110798	0.564684
R-HSA-110362	POLB-Dependent Long Patch Base Excision Repair	-0.303482	-0.0480629	0.255419
R-HSA-110373	Resolution of AP sites via the multiple-nucleotide patch replacement pathway	-0.278313	-0.0524158	0.225897
R-HSA-110381	Resolution of AP sites via the single-nucleotide replacement pathway	-0.40229	0.0830557	0.485346
R-HSA-111367	SLBP independent Processing of Histone Pre-mRNAs	-0.469958	-0.305936	0.164022
R-HSA-111446	Activation of BIM and translocation to mitochondria	-0.205097	-0.0638629	0.141234
R-HSA-111447	Activation of BAD and translocation to mitochondria	-0.279375	-0.180941	0.0984333
R-HSA-111448	Activation of NOXA and translocation to mitochondria	-0.342762	-0.182623	0.160139
R-HSA-111452	Activation and oligomerization of BAK protein	-0.427543	-0.160947	0.266596
R-HSA-111453	BH3-only proteins associate with and inactivate anti-apoptotic BCL-2 members	-0.286893	-0.157652	0.129241
R-HSA-111457	Release of apoptotic factors from the mitochondria	-0.249638	-0.142488	0.10715
R-HSA-111458	Formation of apoptosome	-0.195968	-0.0971016	0.0988665
R-HSA-111459	Activation of caspases through apoptosome-mediated cleavage	-0.293749	-0.0317117	0.262038
R-HSA-111461	Cytochrome c-mediated apoptotic response	-0.232597	-0.0853318	0.147266
R-HSA-111463	SMAC (DIABLO) binds to IAPs	-0.295275	-0.0605065	0.234768
R-HSA-111464	SMAC(DIABLO)-mediated dissociation of IAP:caspase complexes	-0.295275	-0.0605065	0.234768
R-HSA-111465	Apoptotic cleavage of cellular proteins	-0.202519	-0.0427883	0.159731
R-HSA-111469	SMAC, XIAP-regulated apoptotic response	-0.289777	-0.058089	0.231688
R-HSA-111471	Apoptotic factor-mediated response	-0.243758	-0.095171	0.148587
R-HSA-111885	Opioid Signalling	-0.272297	-0.154708	0.117589
R-HSA-111931	PKA-mediated phosphorylation of CREB	-0.369402	-0.0990102	0.270391
R-HSA-111932	CaMK IV-mediated phosphorylation of CREB	-0.335137	0.0370319	0.372169
R-HSA-111933	Calmodulin induced events	-0.26121	-0.0715233	0.189687
R-HSA-111957	Cam-PDE 1 activation	0.0439063	0.631695	0.587789
R-HSA-111995	phospho-PLA2 pathway	-0.417233	-0.284189	0.133044
R-HSA-111996	Ca-dependent events	-0.266838	-0.119355	0.147483
R-HSA-111997	CaM pathway	-0.26121	-0.0715233	0.189687
R-HSA-112040	G-protein mediated events	-0.254424	-0.110978	0.143446
R-HSA-112043	PLC beta mediated events	-0.261256	-0.123836	0.13742
R-HSA-112122	ALKBH2 mediated reversal of alkylation damage	-0.704719	-0.589157	0.115562
R-HSA-112126	ALKBH3 mediated reversal of alkylation damage	-0.203299	-0.110664	0.0926359
R-HSA-112303	Electric Transmission Across Gap Junctions	0.223152	0.295106	0.071954
R-HSA-112307	Transmission across Electrical Synapses	0.223152	0.295106	0.071954
R-HSA-112308	Presynaptic depolarization and calcium channel opening	0.195655	0.458154	0.262499
R-HSA-112310	Neurotransmitter release cycle	-0.0812801	-0.0240498	0.0572303
R-HSA-112311	Neurotransmitter clearance	-0.0328288	0.0865445	0.119373
R-HSA-112313	Neurotransmitter uptake and metabolism In glial cells	-0.0657645	0.223527	0.289291
R-HSA-112382	Formation of RNA Pol II elongation complex	-0.300615	-0.187822	0.112793
R-HSA-112399	IRS-mediated signalling	-0.126071	0.00176652	0.127837
R-HSA-112409	RAF-independent MAPK1/3 activation	-0.237214	-0.0766471	0.160567
R-HSA-112411	MAPK1 (ERK2) activation	-0.316463	-0.161593	0.15487
R-HSA-112412	SOS-mediated signalling	-0.422284	-0.185911	0.236374
R-HSA-113418	Formation of the Early Elongation Complex	-0.367133	-0.208667	0.158467
R-HSA-113501	Inhibition of replication initiation of damaged DNA by RB1/E2F1	-0.300685	-0.256191	0.0444941
R-HSA-113507	E2F-enabled inhibition of pre-replication complex formation	-0.0267654	0.117101	0.143866
R-HSA-113510	E2F mediated regulation of DNA replication	-0.194253	-0.133014	0.0612381
R-HSA-114294	Activation, translocation and oligomerization of BAX	-0.278728	0.00938209	0.28811
R-HSA-114452	Activation of BH3-only proteins	-0.285674	-0.18401	0.101664
R-HSA-114508	Effects of PIP2 hydrolysis	-0.272361	-0.0484027	0.223959
R-HSA-114516	Disinhibition of SNARE formation	-0.316987	-0.165817	0.151171
R-HSA-114604	GPVI-mediated activation cascade	-0.316267	-0.155496	0.16077
R-HSA-1169091	Activation of NF-kappaB in B cells	-0.232387	-0.152622	0.0797652
R-HSA-1169092	Activation of RAS in B cells	-0.406919	-0.184043	0.222876
R-HSA-1169408	ISG15 antiviral mechanism	-0.312154	-0.198814	0.11334
R-HSA-1170546	Prolactin receptor signaling	-0.257294	-0.126392	0.130901
R-HSA-1181150	Signaling by NODAL	-0.197441	-0.0636341	0.133807
R-HSA-1187000	Fertilization	-0.0597636	0.197014	0.256778
R-HSA-1221632	Meiotic synapsis	-0.205865	-0.115152	0.0907133
R-HSA-1222556	ROS and RNS production in phagocytes	-0.172302	-0.00833848	0.163964
R-HSA-1234158	Regulation of gene expression by Hypoxia-inducible Factor	-0.347555	-0.196102	0.151453
R-HSA-1234174	Cellular response to hypoxia	-0.251164	-0.186222	0.0649421
R-HSA-1234176	Oxygen-dependent proline hydroxylation of Hypoxia-inducible Factor Alpha	-0.244973	-0.176236	0.0687372
R-HSA-1236973	Cross-presentation of particulate exogenous antigens (phagosomes)	-0.466217	0.0568617	0.523078
R-HSA-1236977	Endosomal/Vacuolar pathway	-0.38776	-0.0610906	0.326669
R-HSA-1236978	Cross-presentation of soluble exogenous antigens (endosomes)	-0.197807	-0.13791	0.0598969
R-HSA-1237044	Erythrocytes take up carbon dioxide and release oxygen	0.0615974	0.239809	0.178212
R-HSA-1237112	Methionine salvage pathway	-0.402962	-0.169898	0.233064
R-HSA-1247673	Erythrocytes take up oxygen and release carbon dioxide	0.108936	0.28149	0.172554
R-HSA-1250196	SHC1 events in ERBB2 signaling	-0.300644	-0.168561	0.132083
R-HSA-1250342	PI3K events in ERBB4 signaling	-0.18726	0.147238	0.334498
R-HSA-1250347	SHC1 events in ERBB4 signaling	-0.308316	-0.0688354	0.239481
R-HSA-1251932	PLCG1 events in ERBB2 signaling	-0.334752	-0.168692	0.16606
R-HSA-1251985	Nuclear signaling by ERBB4	-0.323847	-0.076868	0.246979
R-HSA-1253288	Downregulation of ERBB4 signaling	-0.308101	-0.150801	0.157299
R-HSA-1266695	Interleukin-7 signaling	-0.301029	-0.186207	0.114822
R-HSA-1268020	Mitochondrial protein import	-0.190485	-0.0801731	0.110312
R-HSA-1295596	Spry regulation of FGF signaling	-0.288048	-0.191115	0.0969327
R-HSA-1296025	ATP sensitive Potassium channels	0.617079	0.652679	0.0356005
R-HSA-1296041	Activation of G protein gated Potassium channels	-0.378092	-0.0822247	0.295867
R-HSA-1296052	Ca2+ activated K+ channels	0.235852	0.559875	0.324023
R-HSA-1296053	Classical Kir channels	0.037193	0.366713	0.32952
R-HSA-1296059	G protein gated Potassium channels	-0.378092	-0.0822247	0.295867
R-HSA-1296061	HCN channels	-0.0450225	0.412082	0.457105
R-HSA-1296065	Inwardly rectifying K+ channels	-0.280275	-0.00253235	0.277743
R-HSA-1296067	Potassium transport channels	0.773146	0.870536	0.0973897
R-HSA-1296071	Potassium Channels	0.0269483	0.203687	0.176739
R-HSA-1296072	Voltage gated Potassium channels	0.141319	0.436219	0.2949
R-HSA-1296346	Tandem pore domain potassium channels	-0.134234	0.384606	0.518839
R-HSA-1299308	Tandem of pore domain in a weak inwardly rectifying K+ channels (TWIK)	-0.0100488	0.0780069	0.0880558
R-HSA-1299316	TWIK-releated acid-sensitive K+ channel (TASK)	-0.965273	0.988098	1.95337
R-HSA-1299361	TWIK-related alkaline pH activated K+ channel (TALK)	0.73017	0.775495	0.0453249
R-HSA-1300642	Sperm Motility And Taxes	0.366203	0.540174	0.173971
R-HSA-1300645	Acrosome Reaction and Sperm:Oocyte Membrane Binding	-0.400744	0.0105451	0.411289
R-HSA-1306955	GRB7 events in ERBB2 signaling	-0.389074	-0.101118	0.287956
R-HSA-1307965	betaKlotho-mediated ligand binding	0.275403	0.600907	0.325504
R-HSA-1358803	Downregulation of ERBB2:ERBB3 signaling	-0.348042	-0.184403	0.163638
R-HSA-1362277	Transcription of E2F targets under negative control by DREAM complex	-0.339306	-0.230168	0.109138
R-HSA-1362300	Transcription of E2F targets under negative control by p107 (RBL1) and p130 (RBL2) in complex with HDAC1	-0.31183	-0.222664	0.0891658
R-HSA-1362409	Mitochondrial iron-sulfur cluster biogenesis	-0.396669	-0.270449	0.12622
R-HSA-1368071	NR1D1 (REV-ERBA) represses gene expression	-0.40422	-0.281515	0.122705
R-HSA-1368082	RORA activates gene expression	-0.317124	-0.156075	0.16105
R-HSA-1368108	BMAL1:CLOCK,NPAS2 activates circadian gene expression	-0.269689	-0.149548	0.120142
R-HSA-1369007	Mitochondrial ABC transporters	0.510288	0.583777	0.0734885049999999
R-HSA-1369062	ABC transporters in lipid homeostasis	0.00655962	0.173906	0.167346
R-HSA-139853	Elevation of cytosolic Ca2+ levels	-0.0938323	0.105006	0.198838
R-HSA-139910	Activation of BMF and translocation to mitochondria	-0.241174	0.0133916	0.254565
R-HSA-139915	Activation of PUMA and translocation to mitochondria	-0.338599	-0.179699	0.1589
R-HSA-140179	Amine Oxidase reactions	-0.12722	0.542982	0.670202
R-HSA-140180	COX reactions	0.637591	0.666724	0.0291331500000001
R-HSA-140342	Apoptosis induced DNA fragmentation	-0.468344	-0.226059	0.242284
R-HSA-140534	Caspase activation via Death Receptors in the presence of ligand	-0.120525	-0.0411086	0.0794162
R-HSA-140834	Extrinsic Pathway of Fibrin Clot Formation	-0.00491459	0.189373	0.194288
R-HSA-140837	Intrinsic Pathway of Fibrin Clot Formation	-0.159825	0.0806079	0.240433
R-HSA-140875	Common Pathway of Fibrin Clot Formation	-0.250007	-0.053045	0.196962
R-HSA-140877	Formation of Fibrin Clot (Clotting Cascade)	-0.184809	-0.00133505	0.183474
R-HSA-141333	Biogenic amines are oxidatively deaminated to aldehydes by MAOA and MAOB	-0.420005	0.527623	0.947628
R-HSA-141334	PAOs oxidise polyamines to amines	0.402006	0.448965	0.0469591
R-HSA-141405	Inhibition of the proteolytic activity of APC/C required for the onset of anaphase by mitotic spindle checkpoint components	-0.273578	-0.127289	0.146289
R-HSA-141424	Amplification of signal from the kinetochores	-0.207759	-0.143101	0.0646573
R-HSA-141430	Inactivation of APC/C via direct inhibition of the APC/C complex	-0.273578	-0.127289	0.146289
R-HSA-141444	Amplification of signal from unattached kinetochores via a MAD2 inhibitory signal	-0.207759	-0.143101	0.0646573
R-HSA-1433557	Signaling by SCF-KIT	-0.241508	-0.113378	0.12813
R-HSA-1433559	Regulation of KIT signaling	-0.308378	-0.184882	0.123496
R-HSA-1433617	Regulation of signaling by NODAL	-0.239924	0.0811906	0.321114
R-HSA-1442490	Collagen degradation	-0.347663	-0.0564623	0.2912
R-HSA-1461957	Beta defensins	-0.0619157	0.362063	0.423979
R-HSA-1461973	Defensins	-0.232101	0.0265126	0.258613
R-HSA-1462054	Alpha-defensins	-0.268295	0.00289536	0.27119
R-HSA-1474151	Tetrahydrobiopterin (BH4) synthesis, recycling, salvage and regulation	-0.304609	-0.134068	0.170542
R-HSA-1474165	Reproduction	-0.170603	-0.0805757	0.0900272
R-HSA-1474228	Degradation of the extracellular matrix	-0.248795	-0.0451108	0.203684
R-HSA-1474290	Collagen formation	-0.272025	0.00552734	0.277552
R-HSA-1475029	Reversible hydration of carbon dioxide	-0.0551951	0.274919	0.330114
R-HSA-1480926	O2/CO2 exchange in erythrocytes	0.0615974	0.239809	0.178212
R-HSA-1482788	Acyl chain remodelling of PC	-0.0451965	0.0891163	0.134313
R-HSA-1482798	Acyl chain remodeling of CL	-0.247904	-0.0255084	0.222396
R-HSA-1482801	Acyl chain remodelling of PS	0.13185	0.319541	0.187691
R-HSA-1482839	Acyl chain remodelling of PE	-0.0442579	0.18798	0.232237
R-HSA-1482883	Acyl chain remodeling of DAG and TAG	-0.176018	-0.0793883	0.0966299
R-HSA-1482922	Acyl chain remodelling of PI	0.106208	0.314794	0.208587
R-HSA-1482925	Acyl chain remodelling of PG	0.267776	0.473159	0.205383
R-HSA-1483076	Synthesis of CL	0.735062	0.780386	0.0453249
R-HSA-1483101	Synthesis of PS	-0.146646	0.693226	0.839872
R-HSA-1483115	Hydrolysis of LPC	-0.119761	0.0154611	0.135222
R-HSA-1483148	Synthesis of PG	-0.181601	0.0389889	0.22059
R-HSA-1483152	Hydrolysis of LPE	-0.299079	-0.199896	0.0991825
R-HSA-1483166	Synthesis of PA	0.084557	0.233903	0.149346
R-HSA-1483191	Synthesis of PC	-0.373518	-0.190918	0.1826
R-HSA-1483196	PI and PC transport between ER and Golgi membranes	-0.29798	-0.156839	0.141141
R-HSA-1483206	Glycerophospholipid biosynthesis	-0.145614	-0.0758735	0.0697403
R-HSA-1483213	Synthesis of PE	-0.390067	-0.204395	0.185672
R-HSA-1483226	Synthesis of PI	-0.0121005	0.199251	0.211351
R-HSA-1483248	Synthesis of PIPs at the ER membrane	-0.159544	-0.018509	0.141035
R-HSA-1483249	Inositol phosphate metabolism	-0.154002	-0.0111851	0.142817
R-HSA-1483255	PI Metabolism	-0.228491	-0.147229	0.0812621
R-HSA-1483257	Phospholipid metabolism	-0.179564	-0.127686	0.0518781
R-HSA-1489509	DAG and IP3 signaling	-0.268275	-0.0690054	0.19927
R-HSA-1500620	Meiosis	-0.174591	-0.100125	0.0744658
R-HSA-1502540	Signaling by Activin	-0.165315	-0.0424313	0.122884
R-HSA-1538133	G0 and Early G1	-0.316961	-0.234584	0.0823766
R-HSA-156580	Phase II - Conjugation of compounds	-0.0405978	0.111569	0.152167
R-HSA-156581	Methylation	-0.169493	0.100397	0.269889
R-HSA-156582	Acetylation	-0.255225	0.318517	0.573742
R-HSA-156584	Cytosolic sulfonation of small molecules	0.100974	0.311666	0.210692
R-HSA-156587	Amino Acid conjugation	0.57873	0.641991	0.0632612
R-HSA-156588	Glucuronidation	-0.329935	-0.0373706	0.292564
R-HSA-156590	Glutathione conjugation	-0.0366556	0.135566	0.172222
R-HSA-1566948	Elastic fibre formation	-0.201987	0.0704377	0.272424
R-HSA-1566977	Fibronectin matrix formation	-0.412433	0.240791	0.653225
R-HSA-156711	Polo-like kinase mediated events	-0.220613	-0.126514	0.0940996
R-HSA-156827	L13a-mediated translational silencing of Ceruloplasmin expression	-0.493612	-0.0884659	0.405146
R-HSA-156842	Eukaryotic Translation Elongation	-0.491464	-0.0528527	0.438611
R-HSA-156902	Peptide chain elongation	-0.494902	-0.0348588	0.460043
R-HSA-157579	Telomere Maintenance	-0.266382	-0.163086	0.103296
R-HSA-157858	Gap junction trafficking and regulation	-0.158727	-0.0630883	0.0956387
R-HSA-15869	Metabolism of nucleotides	-0.252402	0.00630791	0.25871
R-HSA-1592230	Mitochondrial biogenesis	-0.197346	-0.133908	0.0634381
R-HSA-159227	Transport of the SLBP independent Mature mRNA	-0.31397	-0.180513	0.133458
R-HSA-159230	Transport of the SLBP Dependant Mature mRNA	-0.319187	-0.188886	0.1303
R-HSA-159231	Transport of Mature mRNA Derived from an Intronless Transcript	-0.325049	-0.182437	0.142613
R-HSA-159234	Transport of Mature mRNAs Derived from Intronless Transcripts	-0.32825	-0.189737	0.138513
R-HSA-159236	Transport of Mature mRNA derived from an Intron-Containing Transcript	-0.357566	-0.232482	0.125084
R-HSA-1592389	Activation of Matrix Metalloproteinases	-0.195978	0.0648836	0.260862
R-HSA-159418	Recycling of bile acids and salts	-0.296316	-0.0613197	0.234996
R-HSA-159424	Conjugation of carboxylic acids	0.57873	0.641991	0.0632612
R-HSA-159740	Gamma-carboxylation of protein precursors	-0.082464	0.235611	0.318075
R-HSA-159763	Transport of gamma-carboxylated protein precursors from the endoplasmic reticulum to the Golgi apparatus	-0.0789611	0.247321	0.326282
R-HSA-159782	Removal of aminoterminal propeptides from gamma-carboxylated proteins	-0.0409572	0.269624	0.310581
R-HSA-159854	Gamma-carboxylation, transport, and amino-terminal cleavage of proteins	-0.0475302	0.246226	0.293756
R-HSA-1606322	ZBP1(DAI) mediated induction of type I IFNs	-0.350338	-0.168019	0.182319
R-HSA-1606341	IRF3 mediated activation of type 1 IFN	-0.26797	-0.132555	0.135415
R-HSA-1614517	Sulfide oxidation to sulfate	-0.1687	0.0373561	0.206056
R-HSA-1614558	Degradation of cysteine and homocysteine	-0.0947702	0.0592487	0.154019
R-HSA-1614603	Cysteine formation from homocysteine	-0.294407	0.0573	0.351707
R-HSA-1614635	Sulfur amino acid metabolism	-0.189101	-0.062556	0.126545
R-HSA-162658	Golgi Cisternae Pericentriolar Stack Reorganization	-0.0756075	-0.0488565	0.026751
R-HSA-162699	Synthesis of dolichyl-phosphate mannose	-0.72753	-0.122966	0.604564
R-HSA-162710	Synthesis of glycosylphosphatidylinositol (GPI)	0.126353	0.264889	0.138537
R-HSA-162791	Attachment of GPI anchor to uPAR	0.0387271	0.215101	0.176374
R-HSA-1630316	Glycosaminoglycan metabolism	-0.153637	-0.0232797	0.130357
R-HSA-163125	Post-translational modification: synthesis of GPI-anchored proteins	0.0547936	0.218513	0.163719
R-HSA-163210	Formation of ATP by chemiosmotic coupling	-0.364261	-0.0467137	0.317548
R-HSA-163282	Mitochondrial transcription initiation	-0.316843	0.189949	0.506792
R-HSA-163316	Mitochondrial transcription termination	0.288743	0.366865	0.0781221
R-HSA-163358	PKA-mediated phosphorylation of key metabolic factors	-0.403828	-0.182336	0.221493
R-HSA-163359	Glucagon signaling in metabolic regulation	-0.372882	-0.109501	0.263381
R-HSA-163560	Triglyceride catabolism	-0.332902	-0.140412	0.19249
R-HSA-163615	PKA activation	-0.352631	-0.0706999	0.281931
R-HSA-163680	AMPK inhibits chREBP transcriptional activation activity	-0.116531	0.0176077	0.134139
R-HSA-163685	Integration of energy metabolism	-0.194875	-0.112992	0.0818839
R-HSA-163754	Insulin effects increased synthesis of Xylulose-5-Phosphate	-0.460151	-0.0564941	0.403657
R-HSA-163765	ChREBP activates metabolic gene expression	-0.0996747	0.145201	0.244875
R-HSA-163767	PP2A-mediated dephosphorylation of key metabolic factors	-0.248736	-0.159793	0.0889432
R-HSA-1638074	Keratan sulfate/keratin metabolism	-0.194387	0.103638	0.298025
R-HSA-1638091	Heparan sulfate/heparin (HS-GAG) metabolism	-0.172098	0.0736906	0.245788
R-HSA-163841	Gamma carboxylation, hypusinylation, hydroxylation, and arylsulfatase activation	-0.390004	-0.122127	0.267877
R-HSA-164378	PKA activation in glucagon signalling	-0.353946	-0.108273	0.245672
R-HSA-164952	The role of Nef in HIV-1 replication and disease pathogenesis	-0.357928	-0.194579	0.163349
R-HSA-1650814	Collagen biosynthesis and modifying enzymes	-0.210896	0.0108635	0.221759
R-HSA-165158	Activation of AKT2	-0.0891066	0.0637512	0.152858
R-HSA-165159	MTOR signalling	-0.285121	-0.166908	0.118213
R-HSA-165160	PDE3B signalling	-0.257717	0.220347	0.478064
R-HSA-165181	Inhibition of TSC complex formation by PKB	-0.437198	0.0565546	0.493753
R-HSA-1655829	Regulation of cholesterol biosynthesis by SREBP (SREBF)	-0.221147	-0.157221	0.0639264
R-HSA-166020	Transfer of LPS from LBP carrier to CD14	-0.637913	0.213298	0.851211
R-HSA-1660499	Synthesis of PIPs at the plasma membrane	-0.240845	-0.113537	0.127307
R-HSA-1660514	Synthesis of PIPs at the Golgi membrane	-0.357773	-0.182773	0.175
R-HSA-1660516	Synthesis of PIPs at the early endosome membrane	-0.328606	-0.141249	0.187356
R-HSA-1660517	Synthesis of PIPs at the late endosome membrane	-0.228709	-0.0627853	0.165923
R-HSA-1660661	Sphingolipid de novo biosynthesis	-0.0314211	0.0872112	0.118632
R-HSA-1660662	Glycosphingolipid metabolism	-0.116511	0.0107348	0.127246
R-HSA-166187	Mitochondrial Uncoupling	0.305457	0.384978	0.0795215
R-HSA-166208	mTORC1-mediated signalling	-0.331485	-0.14069	0.190795
R-HSA-1663150	The activation of arylsulfatases	-0.324127	-0.022844	0.301283
R-HSA-166658	Complement cascade	-0.208198	0.0308527	0.239051
R-HSA-166662	Lectin pathway of complement activation	-0.0645159	0.433221	0.497737
R-HSA-166663	Initial triggering of complement	-0.103401	0.281138	0.384539
R-HSA-166665	Terminal pathway of complement	-0.332555	0.268818	0.601373
R-HSA-166786	Creation of C4 and C2 activators	-0.205089	0.381457	0.586546
R-HSA-167021	PLC-gamma1 signalling	-0.373169	0.0237874	0.396956
R-HSA-167044	Signalling to RAS	-0.316678	-0.119923	0.196755
R-HSA-167060	NGF processing	-0.228515	0.230572	0.459087
R-HSA-167826	The fatty acid cycling model	0.32979	0.420799	0.0910088
R-HSA-1679131	Trafficking and processing of endosomal TLR	-0.22338	-0.0443942	0.178986
R-HSA-168638	NOD1/2 Signaling Pathway	-0.332703	-0.17914	0.153562
R-HSA-168927	TICAM1, RIP1-mediated IKK complex recruitment	-0.28808	-0.191494	0.0965858
R-HSA-169893	Prolonged ERK activation events	-0.26187	-0.198317	0.0635532
R-HSA-169911	Regulation of Apoptosis	-0.237255	-0.163334	0.0739209
R-HSA-170145	Phosphorylation of proteins involved in the G2/M transition by Cyclin A:Cdc2 complexes	-0.208538	0.0611917	0.26973
R-HSA-170660	Adenylate cyclase activating pathway	-0.0724556	0.532132	0.604587
R-HSA-170670	Adenylate cyclase inhibitory pathway	-0.192651	0.420783	0.613433
R-HSA-170822	Regulation of Glucokinase by Glucokinase Regulatory Protein	-0.312557	-0.145826	0.166731
R-HSA-170968	Frs2-mediated activation	-0.274205	-0.19473	0.0794755
R-HSA-170984	ARMS-mediated activation	-0.26473	-0.175491	0.0892394
R-HSA-171007	p38MAPK events	-0.338411	-0.111732	0.22668
R-HSA-171306	Packaging Of Telomere Ends	-0.309926	-0.126664	0.183263
R-HSA-171319	Telomere Extension By Telomerase	-0.307169	-0.163729	0.14344
R-HSA-173599	Formation of the active cofactor, UDP-glucuronate	-0.618892	0.0864789	0.705371
R-HSA-173623	Classical antibody-mediated complement activation	-0.407041	0.533277	0.940318
R-HSA-173736	Alternative complement activation	0.0404998	0.336395	0.295895
R-HSA-174048	APC/C:Cdc20 mediated degradation of Cyclin B	-0.255782	-0.134048	0.121734
R-HSA-174084	Autodegradation of Cdh1 by Cdh1:APC/C	-0.212618	-0.149266	0.0633518
R-HSA-174113	SCF-beta-TrCP mediated degradation of Emi1	-0.228344	-0.160464	0.0678798
R-HSA-174154	APC/C:Cdc20 mediated degradation of Securin	-0.219045	-0.152496	0.0665495
R-HSA-174178	APC/C:Cdh1 mediated degradation of Cdc20 and other APC/C:Cdh1 targeted proteins in late mitosis/early G1	-0.199617	-0.140318	0.0592987
R-HSA-174184	Cdc20:Phospho-APC/C mediated degradation of Cyclin A	-0.213984	-0.154265	0.0597188
R-HSA-174362	Transport and synthesis of PAPS	-0.398559	0.100866	0.499424
R-HSA-174403	Glutathione synthesis and recycling	0.238051	0.332222	0.0941704
R-HSA-174411	Polymerase switching on the C-strand of the telomere	-0.242213	-0.117999	0.124214
R-HSA-174414	Processive synthesis on the C-strand of the telomere	-0.258391	-0.103525	0.154866
R-HSA-174417	Telomere C-strand (Lagging Strand) Synthesis	-0.241906	-0.130286	0.11162
R-HSA-174430	Telomere C-strand synthesis initiation	-0.268708	-0.125543	0.143165
R-HSA-174437	Removal of the Flap Intermediate from the C-strand	-0.278965	-0.105386	0.173579
R-HSA-174577	Activation of C3 and C5	0.0625482	0.248814	0.186266
R-HSA-174824	Plasma lipoprotein assembly, remodeling, and clearance	-0.290483	-0.16941	0.121072
R-HSA-176187	Activation of ATR in response to replication stress	-0.0403648	0.0578967	0.0982615
R-HSA-176407	Conversion from APC/C:Cdc20 to APC/C:Cdh1 in late anaphase	-0.207998	-0.0929233	0.115075
R-HSA-176408	Regulation of APC/C activators between G1/S and early anaphase	-0.18884	-0.130858	0.0579827
R-HSA-176409	APC/C:Cdc20 mediated degradation of mitotic proteins	-0.207547	-0.151528	0.0560194
R-HSA-176412	Phosphorylation of the APC/C	-0.0913351	-0.0183095	0.0730256
R-HSA-176417	Phosphorylation of Emi1	-0.0803395	0.00591546	0.086255
R-HSA-176814	Activation of APC/C and APC/C:Cdc20 mediated degradation of mitotic proteins	-0.190488	-0.132011	0.0584766
R-HSA-176974	Unwinding of DNA	-0.000725532	0.113639	0.114365
R-HSA-177128	Conjugation of salicylate with glycine	0.527581	0.598231	0.0706497381000001
R-HSA-177135	Conjugation of benzoate with glycine	0.55139	0.617923	0.0665333
R-HSA-177162	Conjugation of phenylacetate with glutamine	0.705503	0.750917	0.0454138
R-HSA-177504	Retrograde neurotrophin signalling	-0.287754	-0.159964	0.12779
R-HSA-1793185	Chondroitin sulfate/dermatan sulfate metabolism	-0.230294	-0.0315301	0.198764
R-HSA-179409	APC-Cdc20 mediated degradation of Nek2A	-0.297575	-0.168992	0.128584
R-HSA-179419	APC:Cdc20 mediated degradation of cell cycle proteins prior to satisfation of the cell cycle checkpoint	-0.210737	-0.152	0.0587367
R-HSA-179812	GRB2 events in EGFR signaling	-0.330332	-0.140644	0.189687
R-HSA-1799339	SRP-dependent cotranslational protein targeting to membrane	-0.466835	-0.102362	0.364473
R-HSA-180024	DARPP-32 events	-0.298761	-0.179756	0.119004
R-HSA-180292	GAB1 signalosome	-0.293881	-0.119042	0.17484
R-HSA-180336	SHC1 events in EGFR signaling	-0.320492	-0.13658	0.183912
R-HSA-180786	Extension of Telomeres	-0.264118	-0.163128	0.100989
R-HSA-1810476	RIP-mediated NFkB activation via ZBP1	-0.371752	-0.153299	0.218453
R-HSA-181429	Serotonin Neurotransmitter Release Cycle	-0.130509	-0.0217798	0.108729
R-HSA-181430	Norepinephrine Neurotransmitter Release Cycle	-0.155612	-0.0461751	0.109437
R-HSA-181431	Acetylcholine binding and downstream events	0.016544	0.2188	0.202256
R-HSA-182971	EGFR downregulation	-0.256944	-0.141461	0.115483
R-HSA-1834941	STING mediated induction of host immune responses	-0.324144	-0.247769	0.0763747
R-HSA-1834949	Cytosolic sensors of pathogen-associated DNA	-0.296785	-0.176045	0.12074
R-HSA-1855167	Synthesis of pyrophosphates in the cytosol	-0.236543	0.0847006	0.321244
R-HSA-1855183	Synthesis of IP2, IP, and Ins in the cytosol	-0.140007	0.0248107	0.164818
R-HSA-1855191	Synthesis of IPs in the nucleus	-0.251958	0.116	0.367957
R-HSA-1855204	Synthesis of IP3 and IP4 in the cytosol	-0.209961	-0.0234663	0.186495
R-HSA-1855231	Synthesis of IPs in the ER lumen	-0.283948	-0.146765	0.137183
R-HSA-186712	Regulation of beta-cell development	-0.263038	-0.177541	0.0854971
R-HSA-186763	Downstream signal transduction	-0.189461	-0.102376	0.0870853
R-HSA-186797	Signaling by PDGF	-0.198913	-0.0933312	0.105582
R-HSA-187015	Activation of TRKA receptors	-0.37374	0.113886	0.487627
R-HSA-187024	NGF-independant TRKA activation	-0.360625	0.157256	0.517881
R-HSA-187042	TRKA activation by NGF	-0.469672	0.189919	0.659591
R-HSA-187577	SCF(Skp2)-mediated degradation of p27/p21	-0.214772	-0.132474	0.0822974
R-HSA-187687	Signalling to ERKs	-0.268421	-0.200245	0.068176
R-HSA-187706	Signalling to p38 via RIT and RIN	-0.468553	-0.16363	0.304922
R-HSA-189085	Digestion of dietary carbohydrate	-0.0435172	0.0688789	0.112396
R-HSA-189200	Cellular hexose transport	0.0738175	0.272924	0.199106
R-HSA-189445	Metabolism of porphyrins	-0.0813656	0.0273251	0.108691
R-HSA-189451	Heme biosynthesis	-0.0704812	0.0660462	0.136527
R-HSA-189483	Heme degradation	-0.206396	0.00173932	0.208136
R-HSA-190239	FGFR3 ligand binding and activation	-0.141424	0.330871	0.472295
R-HSA-190241	FGFR2 ligand binding and activation	-0.261379	0.071859	0.333238
R-HSA-190242	FGFR1 ligand binding and activation	-0.367777	-0.0885132	0.279264
R-HSA-190322	FGFR4 ligand binding and activation	-0.0500226	0.340277	0.390299
R-HSA-190370	FGFR1b ligand binding and activation	-0.453494	-0.072302	0.381192
R-HSA-190371	FGFR3b ligand binding and activation	-0.244477	0.0632554	0.307732
R-HSA-190372	FGFR3c ligand binding and activation	-0.141424	0.330871	0.472295
R-HSA-190373	FGFR1c ligand binding and activation	-0.304739	0.054122	0.358861
R-HSA-190374	FGFR1c and Klotho ligand binding and activation	0.372124	0.888871	0.516747
R-HSA-190375	FGFR2c ligand binding and activation	-0.192858	0.302651	0.495509
R-HSA-190377	FGFR2b ligand binding and activation	-0.384096	0.106333	0.490429
R-HSA-190704	Oligomerization of connexins into connexons	0.0420338	0.191853	0.14982
R-HSA-190827	Transport of connexins along the secretory pathway	0.0420338	0.191853	0.14982
R-HSA-190828	Gap junction trafficking	-0.156838	-0.0606112	0.0962268
R-HSA-190840	Microtubule-dependent trafficking of connexons from Golgi to the plasma membrane	-0.249541	0.0761165	0.325657
R-HSA-190861	Gap junction assembly	-0.093397	0.0979156	0.191313
R-HSA-190872	Transport of connexons to the plasma membrane	-0.0744445	0.144785	0.219229
R-HSA-190873	Gap junction degradation	-0.292826	-0.196744	0.0960815
R-HSA-1912399	Pre-NOTCH Processing in the Endoplasmic Reticulum	-0.477776	-0.270734	0.207042
R-HSA-1912408	Pre-NOTCH Transcription and Translation	-0.328814	-0.174543	0.154272
R-HSA-1912420	Pre-NOTCH Processing in Golgi	-0.393194	-0.0967238	0.29647
R-HSA-1912422	Pre-NOTCH Expression and Processing	-0.330668	-0.188323	0.142346
R-HSA-191273	Cholesterol biosynthesis	-0.0654878	0.0124097	0.0778975
R-HSA-191650	Regulation of gap junction activity	-0.114756	0.202212	0.316968
R-HSA-191859	snRNP Assembly	-0.35246	-0.226234	0.126225
R-HSA-192105	Synthesis of bile acids and bile salts	-0.170846	0.0117632	0.182609
R-HSA-192456	Digestion of dietary lipid	0.427502	0.5034	0.0758985
R-HSA-193048	Androgen biosynthesis	0.0355428	0.320861	0.285318
R-HSA-193144	Estrogen biosynthesis	-0.359384	-0.307504	0.05188
R-HSA-193368	Synthesis of bile acids and bile salts via 7alpha-hydroxycholesterol	-0.169423	-0.0129633	0.15646
R-HSA-193634	Axonal growth inhibition (RHOA activation)	-0.285932	-0.0518577	0.234075
R-HSA-193639	p75NTR signals via NF-kB	-0.325958	-0.180981	0.144977
R-HSA-193648	NRAGE signals death through JNK	-0.242452	-0.0601646	0.182288
R-HSA-193670	p75NTR negatively regulates cell cycle via SC1	-0.360373	-0.291104	0.0692694
R-HSA-193681	Ceramide signalling	-0.104952	0.1191	0.224052
R-HSA-193692	Regulated proteolysis of p75NTR	-0.382226	-0.232807	0.149419
R-HSA-193697	p75NTR regulates axonogenesis	-0.29154	-0.0661717	0.225368
R-HSA-193775	Synthesis of bile acids and bile salts via 24-hydroxycholesterol	0.00295338	0.170999	0.168046
R-HSA-193807	Synthesis of bile acids and bile salts via 27-hydroxycholesterol	-0.156061	-0.00128815	0.154773
R-HSA-193993	Mineralocorticoid biosynthesis	-0.0135963	0.724943	0.738539
R-HSA-194002	Glucocorticoid biosynthesis	-0.0162986	0.262265	0.278563
R-HSA-194068	Bile acid and bile salt metabolism	-0.214277	-0.0149376	0.19934
R-HSA-194306	Neurophilin interactions with VEGF and VEGFR	-0.309599	-0.0802036	0.229396
R-HSA-194313	VEGF ligand-receptor interactions	-0.458692	-0.0124879	0.446204
R-HSA-194441	Metabolism of non-coding RNA	-0.35246	-0.226234	0.126225
R-HSA-195399	VEGF binds to VEGFR leading to receptor dimerization	-0.458692	-0.0124879	0.446204
R-HSA-196025	Formation of annular gap junctions	-0.290477	-0.190989	0.0994874
R-HSA-196071	Metabolism of steroid hormones	-0.180673	-0.100272	0.080401
R-HSA-196108	Pregnenolone biosynthesis	0.0218598	0.14753	0.125671
R-HSA-196299	Beta-catenin phosphorylation cascade	-0.272709	-0.134635	0.138075
R-HSA-1963640	GRB2 events in ERBB2 signaling	-0.329901	-0.162973	0.166928
R-HSA-1963642	PI3K events in ERBB2 signaling	-0.317788	-0.134278	0.183509
R-HSA-196741	Cobalamin (Cbl, vitamin B12) transport and metabolism	-0.186897	-0.0424126	0.144484
R-HSA-196757	Metabolism of folate and pterines	0.13189	0.255461	0.123571
R-HSA-196780	Biotin transport and metabolism	-0.0612148	0.111605	0.17282
R-HSA-196783	Coenzyme A biosynthesis	-0.490099	0.0261166	0.516216
R-HSA-196791	Vitamin D (calciferol) metabolism	-0.210766	-0.0381545	0.172612
R-HSA-196807	Nicotinate metabolism	-0.25207	0.0805729	0.332643
R-HSA-196819	Vitamin B1 (thiamin) metabolism	0.123139	0.421951	0.298812
R-HSA-196836	Vitamin C (ascorbate) metabolism	-0.161891	0.166475	0.328366
R-HSA-196843	Vitamin B2 (riboflavin) metabolism	-0.370531	0.333781	0.704312
R-HSA-196849	Metabolism of water-soluble vitamins and cofactors	-0.0814877	0.041862	0.12335
R-HSA-196854	Metabolism of vitamins and cofactors	-0.151442	-0.0637491	0.0876925
R-HSA-1971475	A tetrasaccharide linker sequence is required for GAG synthesis	-0.226855	0.0115727	0.238428
R-HSA-197264	Nicotinamide salvaging	-0.220836	0.261241	0.482077
R-HSA-1980145	Signaling by NOTCH2	-0.278601	-0.164307	0.114295
R-HSA-198203	PI3K/AKT activation	-0.268138	-0.0309078	0.23723
R-HSA-198323	AKT phosphorylates targets in the cytosol	-0.288669	-0.113089	0.17558
R-HSA-198693	AKT phosphorylates targets in the nucleus	-0.370262	-0.174551	0.195711
R-HSA-198725	Nuclear Events (kinase and transcription factor activation)	-0.23549	-0.139251	0.096239
R-HSA-198745	Signalling to STAT3	-0.309136	-0.135174	0.173961
R-HSA-198753	ERK/MAPK targets	-0.312173	-0.228278	0.0838945
R-HSA-198765	Signalling to ERK5	-0.506638	-0.109724	0.396914
R-HSA-198933	Immunoregulatory interactions between a Lymphoid and a non-Lymphoid cell	-0.296659	-0.157029	0.139631
R-HSA-1989781	PPARA activates gene expression	-0.183491	-0.134332	0.0491586
R-HSA-199220	Vitamin B5 (pantothenate) metabolism	-0.190855	0.119435	0.310289
R-HSA-199920	CREB phosphorylation	-0.494386	-0.161334	0.333052
R-HSA-200425	Carnitine shuttle	-0.0517624	0.0806806	0.132443
R-HSA-201451	Signaling by BMP	-0.280727	-0.171312	0.109415
R-HSA-201556	Signaling by ALK	-0.34314	-0.217112	0.126028
R-HSA-201688	WNT mediated activation of DVL	-0.260892	-0.098746	0.162146
R-HSA-201722	Formation of the beta-catenin:TCF transactivating complex	-0.301138	-0.211299	0.0898381
R-HSA-202040	G-protein activation	-0.273407	-0.0675416	0.205865
R-HSA-202131	Metabolism of nitric oxide: NOS3 activation and regulation	-0.239513	-0.0868736	0.15264
R-HSA-2022090	Assembly of collagen fibrils and other multimeric structures	-0.368815	-0.0204814	0.348334
R-HSA-2022377	Metabolism of Angiotensinogen to Angiotensins	-0.183665	0.230768	0.414433
R-HSA-2022854	Keratan sulfate biosynthesis	-0.291705	0.102905	0.39461
R-HSA-2022857	Keratan sulfate degradation	-0.230249	0.174036	0.404284
R-HSA-2022870	Chondroitin sulfate biosynthesis	-0.234702	0.108024	0.342727
R-HSA-2022923	Dermatan sulfate biosynthesis	-0.256882	0.228732	0.485614
R-HSA-2022928	HS-GAG biosynthesis	-0.235222	-0.0436153	0.191607
R-HSA-2024096	HS-GAG degradation	-0.244426	-0.0097633	0.234663
R-HSA-2024101	CS/DS degradation	-0.278907	0.192976	0.471883
R-HSA-202427	Phosphorylation of CD3 and TCR zeta chains	-0.332551	-0.124814	0.207736
R-HSA-202430	Translocation of ZAP-70 to Immunological synapse	-0.382636	-0.15609	0.226546
R-HSA-202433	Generation of second messenger molecules	-0.219808	-0.0983022	0.121506
R-HSA-2025928	Calcineurin activates NFAT	-0.43832	-0.0195163	0.418803
R-HSA-202670	ERKs are inactivated	-0.275761	-0.218928	0.0568323
R-HSA-2028269	Signaling by Hippo	-0.205852	-0.114619	0.091233
R-HSA-2029480	Fcgamma receptor (FCGR) dependent phagocytosis	-0.228032	-0.105634	0.122399
R-HSA-2029481	FCGR activation	-0.321803	-0.14047	0.181334
R-HSA-2029482	Regulation of actin dynamics for phagocytic cup formation	-0.247338	-0.0992855	0.148052
R-HSA-2029485	Role of phospholipids in phagocytosis	-0.278937	-0.0226419	0.256295
R-HSA-2032785	YAP1- and WWTR1 (TAZ)-stimulated gene expression	-0.176816	-0.0705385	0.106278
R-HSA-203615	eNOS activation	-0.241023	-0.0646279	0.176395
R-HSA-203641	NOSTRIN mediated eNOS trafficking	-0.252135	-0.0565857	0.19555
R-HSA-203754	NOSIP mediated eNOS trafficking	0.0107304	0.0936002	0.0828698
R-HSA-203927	MicroRNA (miRNA) biogenesis	-0.336151	-0.232421	0.10373
R-HSA-204005	COPII-mediated vesicle transport	-0.0652147	-0.0156989	0.0495158
R-HSA-204174	Regulation of pyruvate dehydrogenase (PDH) complex	-0.191727	0.100205	0.291932
R-HSA-2046104	alpha-linolenic (omega3) and linoleic (omega6) acid metabolism	-0.0356644	0.123134	0.158798
R-HSA-2046105	Linoleic acid (LA) metabolism	-0.00253211	0.263564	0.266096
R-HSA-2046106	alpha-linolenic acid (ALA) metabolism	-0.0356644	0.123134	0.158798
R-HSA-204626	Hypusine synthesis from eIF5A-lysine	-0.262273	0.0478702	0.310143
R-HSA-204998	Cell death signalling via NRAGE, NRIF and NADE	-0.231249	-0.128776	0.102474
R-HSA-205017	NFG and proNGF binds to p75NTR	-0.165395	0.147322	0.312717
R-HSA-205025	NADE modulates death signalling	-0.130257	-0.0516265	0.0786306
R-HSA-205043	NRIF signals cell death from the nucleus	-0.294608	-0.185205	0.109403
R-HSA-209543	p75NTR recruits signalling complexes	-0.309446	-0.177827	0.13162
R-HSA-209560	NF-kB is activated and signals survival	-0.340088	-0.189642	0.150446
R-HSA-209563	Axonal growth stimulation	-0.449154	-0.158259	0.290895
R-HSA-209776	Metabolism of amine-derived hormones	0.0426768	0.293294	0.250617
R-HSA-209822	Glycoprotein hormones	-0.149544	0.429906	0.57945
R-HSA-209905	Catecholamine biosynthesis	-0.30543	0.121351	0.42678
R-HSA-209931	Serotonin and melatonin biosynthesis	0.0021519	0.220451	0.218299
R-HSA-209952	Peptide hormone biosynthesis	-0.0167641	0.293582	0.310346
R-HSA-209968	Thyroxine biosynthesis	0.189515	0.41071	0.221194
R-HSA-210455	Astrocytic Glutamate-Glutamine Uptake And Metabolism	-0.0657645	0.223527	0.289291
R-HSA-210500	Glutamate Neurotransmitter Release Cycle	-0.173729	-0.0535921	0.120137
R-HSA-210744	Regulation of gene expression in late stage (branching morphogenesis) pancreatic bud precursor cells	-0.281924	-0.176519	0.105405
R-HSA-210745	Regulation of gene expression in beta cells	-0.234539	-0.138826	0.0957127
R-HSA-210746	Regulation of gene expression in endocrine-committed (NEUROG3+) progenitor cells	-0.18397	0.0523126	0.236282
R-HSA-210747	Regulation of gene expression in early pancreatic precursor cells	0.13856	0.318696	0.180135
R-HSA-210990	PECAM1 interactions	-0.191338	-0.0920956	0.0992424
R-HSA-210991	Basigin interactions	-0.333783	-0.0404497	0.293334
R-HSA-210993	Tie2 Signaling	-0.222038	-0.00484553	0.217193
R-HSA-211000	Gene Silencing by RNA	-0.252185	-0.150719	0.101466
R-HSA-211163	AKT-mediated inactivation of FOXO1A	-0.394843	-0.165185	0.229657
R-HSA-211728	Regulation of PAK-2p34 activity by PS-GAP/RHG10	-0.495153	-0.251822	0.243331
R-HSA-211733	Regulation of activated PAK-2p34 by proteasome mediated degradation	-0.235934	-0.160176	0.0757575
R-HSA-211736	Stimulation of the cell death response by PAK-2p34	-0.51052	-0.24186	0.26866
R-HSA-211859	Biological oxidations	-0.0351376	0.0763889	0.111527
R-HSA-211897	Cytochrome P450 - arranged by substrate type	-0.121388	0.00376292	0.125151
R-HSA-211916	Vitamins	0.605137	0.651203	0.0460660416000001
R-HSA-211935	Fatty acids	0.198593	0.295511	0.0969176
R-HSA-211945	Phase I - Functionalization of compounds	-0.0230921	0.0628866	0.0859787
R-HSA-211957	Aromatic amines can be N-hydroxylated or N-dealkylated by CYP1A2	-0.285355	0.774483	1.05984
R-HSA-211958	Miscellaneous substrates	0.240572	0.321724	0.0811526
R-HSA-211976	Endogenous sterols	-0.160934	0.0744473	0.235382
R-HSA-211979	Eicosanoids	0.0217984	0.219537	0.197739
R-HSA-211981	Xenobiotics	-0.24047	-0.0954263	0.145044
R-HSA-211994	Sterols are 12-hydroxylated by CYP8B1	-0.534995	0.555307	1.0903
R-HSA-211999	CYP2E1 reactions	0.542616	0.599468	0.0568521
R-HSA-2122948	Activated NOTCH1 Transmits Signal to the Nucleus	-0.327232	-0.176939	0.150293
R-HSA-212300	PRC2 methylates histones and DNA	-0.304212	-0.183784	0.120428
R-HSA-212676	Dopamine Neurotransmitter Release Cycle	-0.0996319	0.0238772	0.123509
R-HSA-212718	EGFR interacts with phospholipase C-gamma	-0.329515	-0.142118	0.187397
R-HSA-2129379	Molecules associated with elastic fibres	-0.240194	0.0328206	0.273015
R-HSA-2132295	MHC class II antigen presentation	-0.260937	-0.164567	0.0963696
R-HSA-2142670	Synthesis of epoxy (EET) and dihydroxyeicosatrienoic acids (DHET)	-0.452506	-0.261064	0.191443
R-HSA-2142688	Synthesis of 5-eicosatetraenoic acids	0.0592711	0.305713	0.246442
R-HSA-2142691	Synthesis of Leukotrienes (LT) and Eoxins (EX)	0.0391366	0.256241	0.217104
R-HSA-2142696	Synthesis of Hepoxilins (HX) and Trioxilins (TrX)	-0.73691	0.736046	1.47296
R-HSA-2142700	Biosynthesis of Lipoxins (LX)	0.0461792	0.407354	0.361175
R-HSA-2142712	Synthesis of 12-eicosatetraenoic acid derivatives	-0.144447	0.401277	0.545724
R-HSA-2142753	Arachidonate metabolism	-0.0558403	0.130383	0.186223
R-HSA-2142770	Synthesis of 15-eicosatetraenoic acid derivatives	-0.462162	0.41093	0.873092
R-HSA-2142789	Ubiquinol biosynthesis	-0.110772	0.0506213	0.161393
R-HSA-2142816	Synthesis of (16-20)-hydroxyeicosatetraenoic acids (HETE)	-0.356983	-0.198725	0.158258
R-HSA-2142845	Hyaluronan metabolism	-0.0635214	0.17739	0.240912
R-HSA-2142850	Hyaluronan biosynthesis and export	0.270972	0.540534	0.269562
R-HSA-2151201	Transcriptional activation of mitochondrial biogenesis	-0.26695	-0.171355	0.0955953
R-HSA-2151209	Activation of PPARGC1A (PGC-1alpha) by phosphorylation	-0.0423643	0.0802093	0.122574
R-HSA-216083	Integrin cell surface interactions	-0.2883	-0.179832	0.108468
R-HSA-2160916	Hyaluronan uptake and degradation	-0.128345	0.156287	0.284632
R-HSA-2161517	Abacavir transmembrane transport	-0.202258	0.286015	0.488273
R-HSA-2161522	Abacavir ADME	-0.110865	0.318768	0.429633
R-HSA-2161541	Abacavir metabolism	-0.0562661	0.566455	0.622721
R-HSA-2162123	Synthesis of Prostaglandins (PG) and Thromboxanes (TX)	-0.131861	0.102654	0.234515
R-HSA-2168880	Scavenging of heme from plasma	-0.118676	0.0584228	0.177099
R-HSA-2172127	DAP12 interactions	-0.206318	-0.0846658	0.121652
R-HSA-217271	FMO oxidises nucleophiles	0.458533	0.527883	0.0693491
R-HSA-2173782	Binding and Uptake of Ligands by Scavenger Receptors	-0.22165	-0.0678519	0.153798
R-HSA-2173788	Downregulation of TGF-beta receptor signaling	-0.306153	-0.215208	0.0909447
R-HSA-2173789	TGF-beta receptor signaling activates SMADs	-0.311105	-0.179371	0.131734
R-HSA-2173791	TGF-beta receptor signaling in EMT (epithelial to mesenchymal transition)	-0.294484	-0.167726	0.126759
R-HSA-2173795	Downregulation of SMAD2/3:SMAD4 transcriptional activity	-0.301015	-0.208685	0.0923304
R-HSA-2173796	SMAD2/SMAD3:SMAD4 heterotrimer regulates transcription	-0.352327	-0.237739	0.114588
R-HSA-2179392	EGFR Transactivation by Gastrin	-0.31419	-0.163028	0.151163
R-HSA-2187335	The retinoid cycle in cones (daylight vision)	0.193287	0.401318	0.208031
R-HSA-2187338	Visual phototransduction	-0.202096	-0.0504907	0.151606
R-HSA-2197563	NOTCH2 intracellular domain regulates transcription	-0.37592	-0.219814	0.156105
R-HSA-2214320	Anchoring fibril formation	-0.436582	-0.0821893	0.354393
R-HSA-2243919	Crosslinking of collagen fibrils	-0.394062	-0.0682566	0.325806
R-HSA-2299718	Condensation of Prophase Chromosomes	-0.218279	-0.100022	0.118257
R-HSA-2393930	Phosphate bond hydrolysis by NUDT proteins	0.0161537	0.282533	0.26638
R-HSA-2395516	Electron transport from NADPH to Ferredoxin	0.139589	0.255514	0.115925
R-HSA-2404192	Signaling by Type 1 Insulin-like Growth Factor 1 Receptor (IGF1R)	-0.147638	-0.0323769	0.115261
R-HSA-2408508	Metabolism of ingested SeMet, Sec, MeSec into H2Se	-0.298568	0.0633482	0.361916
R-HSA-2408522	Selenoamino acid metabolism	-0.427587	-0.063074	0.364513
R-HSA-2408550	Metabolism of ingested H2SeO4 and H2SeO3 into H2Se	-0.551547	-0.150903	0.400644
R-HSA-2408552	Methylation of MeSeH for excretion	0.42552	0.47232	0.0467998
R-HSA-2408557	Selenocysteine synthesis	-0.492344	-0.0429493	0.449395
R-HSA-2424491	DAP12 signaling	-0.204184	-0.0835881	0.120596
R-HSA-2426168	Activation of gene expression by SREBF (SREBP)	-0.177347	-0.101701	0.0756461
R-HSA-2428924	IGF1R signaling cascade	-0.147638	-0.0323769	0.115261
R-HSA-2428928	IRS-related events triggered by IGF1R	-0.14808	-0.0325077	0.115572
R-HSA-2428933	SHC-related events triggered by IGF1R	-0.401711	-0.166692	0.235019
R-HSA-2453902	The canonical retinoid cycle in rods (twilight vision)	-0.109328	0.116078	0.225406
R-HSA-2465910	MASTL Facilitates Mitotic Progression	-0.228592	-0.109325	0.119267
R-HSA-2468052	Establishment of Sister Chromatid Cohesion	-0.376888	-0.216219	0.160669
R-HSA-2470946	Cohesin Loading onto Chromatin	-0.41318	-0.268039	0.145141
R-HSA-2473224	Antagonism of Activin by Follistatin	-0.160999	0.331896	0.492895
R-HSA-2485179	Activation of the phototransduction cascade	-0.271828	0.00801282	0.279841
R-HSA-2500257	Resolution of Sister Chromatid Cohesion	-0.215957	-0.158648	0.0573084
R-HSA-2514853	Condensation of Prometaphase Chromosomes	-0.277633	-0.11804	0.159593
R-HSA-2514856	The phototransduction cascade	-0.236006	-0.113641	0.122365
R-HSA-2514859	Inactivation, recovery and regulation of the phototransduction cascade	-0.236158	-0.113953	0.122205
R-HSA-2534343	Interaction With Cumulus Cells And The Zona Pellucida	0.157801	0.505706	0.347905
R-HSA-2559582	Senescence-Associated Secretory Phenotype (SASP)	-0.276993	-0.195642	0.0813509
R-HSA-2559584	Formation of Senescence-Associated Heterochromatin Foci (SAHF)	-0.33686	-0.181228	0.155632
R-HSA-2559585	Oncogene Induced Senescence	-0.340121	-0.188107	0.152014
R-HSA-2559586	DNA Damage/Telomere Stress Induced Senescence	-0.275007	-0.160847	0.11416
R-HSA-2562578	TRIF-mediated programmed cell death	-0.348139	-0.0494489	0.29869
R-HSA-2564830	Cytosolic iron-sulfur cluster assembly	0.139147	0.308085	0.168937
R-HSA-2586552	Signaling by Leptin	-0.223361	-0.0257437	0.197618
R-HSA-264642	Acetylcholine Neurotransmitter Release Cycle	-0.182124	-0.0607136	0.12141
R-HSA-264870	Caspase-mediated cleavage of cytoskeletal proteins	-0.155453	0.0100398	0.165493
R-HSA-264876	Insulin processing	-0.191132	-0.0855125	0.10562
R-HSA-2672351	Stimuli-sensing channels	-0.280947	-0.13955	0.141397
R-HSA-2730905	Role of LAT2/NTAL/LAB on calcium mobilization	-0.332266	-0.113139	0.219127
R-HSA-2855086	Ficolins bind to repetitive carbohydrate structures on the target cell surface	0.0165491	0.53476	0.518211
R-HSA-2871796	FCERI mediated MAPK activation	-0.207114	-0.109396	0.0977177
R-HSA-2871809	FCERI mediated Ca+2 mobilization	-0.160224	-0.0400083	0.120216
R-HSA-2892245	POU5F1 (OCT4), SOX2, NANOG repress genes related to differentiation	-0.36386	-0.0719274	0.291932
R-HSA-2892247	POU5F1 (OCT4), SOX2, NANOG activate genes related to proliferation	-0.285683	-0.126205	0.159478
R-HSA-2979096	NOTCH2 Activation and Transmission of Signal to the Nucleus	-0.261616	-0.149763	0.111854
R-HSA-2980736	Peptide hormone metabolism	-0.193487	-0.0678549	0.125632
R-HSA-2980766	Nuclear Envelope Breakdown	-0.233346	-0.143972	0.0893748
R-HSA-2980767	Activation of NIMA Kinases NEK9, NEK6, NEK7	-0.140838	-0.0111532	0.129685
R-HSA-2995383	Initiation of Nuclear Envelope (NE) Reformation	-0.228714	-0.132201	0.0965137
R-HSA-2995410	Nuclear Envelope (NE) Reassembly	-0.246695	-0.166118	0.0805769
R-HSA-3000157	Laminin interactions	-0.423463	0.370389	0.793852
R-HSA-3000170	Syndecan interactions	-0.293046	-0.0642269	0.228819
R-HSA-3000171	Non-integrin membrane-ECM interactions	-0.290949	-0.010059	0.28089
R-HSA-3000178	ECM proteoglycans	-0.30493	-0.0440228	0.260907
R-HSA-3000471	Scavenging by Class B Receptors	-0.350707	0.0217907	0.372497
R-HSA-3000480	Scavenging by Class A Receptors	-0.307521	-0.0128614	0.29466
R-HSA-3000484	Scavenging by Class F Receptors	-0.240031	-0.0423699	0.197661
R-HSA-3000497	Scavenging by Class H Receptors	-0.65776	0.148954	0.806714
R-HSA-3065676	SUMO is conjugated to E1 (UBA2:SAE1)	-0.304849	-0.103103	0.201745
R-HSA-3065678	SUMO is transferred from E1 to E2 (UBE2I, UBC9)	-0.271545	-0.084662	0.186883
R-HSA-3065679	SUMO is proteolytically processed	-0.311834	-0.114232	0.197602
R-HSA-3108214	SUMOylation of DNA damage response and repair proteins	-0.263943	-0.188552	0.0753914
R-HSA-3134963	DEx/H-box helicases activate type I IFN and inflammatory cytokines production	-0.394356	-0.214516	0.17984
R-HSA-3134973	LRR FLII-interacting protein 1 (LRRFIP1) activates type I IFN production	-0.308934	-0.120436	0.188497
R-HSA-3134975	Regulation of innate immune responses to cytosolic DNA	-0.345625	-0.206724	0.138901
R-HSA-3214815	HDACs deacetylate histones	-0.309308	-0.163428	0.14588
R-HSA-3214841	PKMTs methylate histone lysines	-0.318025	-0.18438	0.133645
R-HSA-3214842	HDMs demethylate histones	-0.319053	-0.175259	0.143794
R-HSA-3214847	HATs acetylate histones	-0.206374	-0.146072	0.0603021
R-HSA-3214858	RMTs methylate histone arginines	-0.321296	-0.172268	0.149027
R-HSA-3215018	Processing and activation of SUMO	-0.260646	-0.0847549	0.175891
R-HSA-3232118	SUMOylation of transcription factors	-0.300149	-0.186457	0.113692
R-HSA-3232142	SUMOylation of ubiquitinylation proteins	-0.203674	-0.0995101	0.104164
R-HSA-3238698	WNT ligand biogenesis and trafficking	-0.0751026	0.197429	0.272531
R-HSA-3249367	STAT6-mediated induction of chemokines	-0.337923	-0.168664	0.169259
R-HSA-3270619	IRF3-mediated induction of type I IFN	-0.341995	-0.254865	0.0871302
R-HSA-3295583	TRP channels	-0.0813176	0.0976914	0.179009
R-HSA-3296197	Hydroxycarboxylic acid-binding receptors	0.73404	0.779454	0.0454138
R-HSA-3299685	Detoxification of Reactive Oxygen Species	-0.248987	-0.0920691	0.156918
R-HSA-3301854	Nuclear Pore Complex (NPC) Disassembly	-0.257856	-0.128294	0.129562
R-HSA-3322077	Glycogen synthesis	-0.355044	-0.179411	0.175633
R-HSA-3371378	Regulation by c-FLIP	-0.129669	-0.0527405	0.0769283
R-HSA-3371453	Regulation of HSF1-mediated heat shock response	-0.132013	-0.0769569	0.0550558
R-HSA-3371497	HSP90 chaperone cycle for steroid hormone receptors (SHR) in the presence of ligand	-0.169958	-0.0709219	0.0990357
R-HSA-3371511	HSF1 activation	-0.188834	-0.100839	0.0879945
R-HSA-3371568	Attenuation phase	-0.159539	-0.0373906	0.122148
R-HSA-3371571	HSF1-dependent transactivation	-0.172144	-0.0541957	0.117949
R-HSA-349425	Autodegradation of the E3 ubiquitin ligase COP1	-0.261007	-0.173516	0.0874912
R-HSA-350054	Notch-HLH transcription pathway	-0.322973	-0.200881	0.122093
R-HSA-350562	Regulation of ornithine decarboxylase (ODC)	-0.200286	-0.141217	0.0590694
R-HSA-350864	Regulation of thyroid hormone activity	-0.108176	-0.0560039	0.0521725
R-HSA-351143	Agmatine biosynthesis	-0.25895	0.251499	0.510449
R-HSA-351200	Interconversion of polyamines	-0.171884	0.00820955	0.180094
R-HSA-351202	Metabolism of polyamines	-0.178367	-0.120342	0.0580242
R-HSA-351906	Apoptotic cleavage of cell adhesion proteins	-0.209278	0.0158605	0.225139
R-HSA-352230	Amino acid transport across the plasma membrane	-0.0312565	0.120606	0.151862
R-HSA-352238	Breakdown of the nuclear lamina	-0.113727	-0.00563168	0.108095
R-HSA-354192	Integrin signaling	-0.324521	-0.242539	0.0819823
R-HSA-354194	GRB2:SOS provides linkage to MAPK signaling for Integrins	-0.385259	-0.243212	0.142047
R-HSA-372708	p130Cas linkage to MAPK signaling for integrins	-0.347439	-0.242243	0.105196
R-HSA-373080	Class B/2 (Secretin family receptors)	-0.0989254	0.0886859	0.187611
R-HSA-373752	Netrin-1 signaling	-0.208909	-0.0672752	0.141634
R-HSA-373753	Nephrin family interactions	-0.148797	-0.0143296	0.134468
R-HSA-373755	Semaphorin interactions	-0.283621	-0.0998489	0.183772
R-HSA-373756	SDK interactions	0.504036	0.550999	0.0469629
R-HSA-375165	NCAM signaling for neurite out-growth	-0.320957	-0.153665	0.167292
R-HSA-375276	Peptide ligand-binding receptors	-0.148936	-0.0166802	0.132256
R-HSA-375280	Amine ligand-binding receptors	-0.164815	-0.00595255	0.158863
R-HSA-375281	Hormone ligand-binding receptors	-0.00132108	0.317617	0.318938
R-HSA-376172	DSCAM interactions	0.240347	0.682255	0.441909
R-HSA-3772470	Negative regulation of TCF-dependent signaling by WNT ligand antagonists	-0.14354	0.104152	0.247693
R-HSA-379397	Enzymatic degradation of dopamine by COMT	0.0078416	0.237645	0.229804
R-HSA-379398	Enzymatic degradation of Dopamine by monoamine oxidase	-0.0122014	0.224059	0.236261
R-HSA-379401	Dopamine clearance from the synaptic cleft	0.0156335	0.231557	0.215924
R-HSA-379716	Cytosolic tRNA aminoacylation	-0.235337	-0.118233	0.117104
R-HSA-379724	tRNA Aminoacylation	-0.142905	-0.0572281	0.0856767
R-HSA-379726	Mitochondrial tRNA aminoacylation	-0.0821724	-0.0135573	0.0686151
R-HSA-380095	Tachykinin receptors bind tachykinins	-0.43838	-0.285436	0.152944
R-HSA-380108	Chemokine receptors bind chemokines	-0.233621	0.0819108	0.315531
R-HSA-380259	Loss of Nlp from mitotic centrosomes	-0.231329	-0.136415	0.0949134
R-HSA-380270	Recruitment of mitotic centrosome proteins and complexes	-0.225242	-0.134771	0.0904707
R-HSA-380284	Loss of proteins required for interphase microtubule organization from the centrosome	-0.231329	-0.136415	0.0949134
R-HSA-380287	Centrosome maturation	-0.225242	-0.134771	0.0904707
R-HSA-380320	Recruitment of NuMA to mitotic centrosomes	-0.21771	-0.13342	0.0842904
R-HSA-380612	Metabolism of serotonin	0.316615	0.385168	0.0685527
R-HSA-380615	Serotonin clearance from the synaptic cleft	0.311818	0.555332	0.243514
R-HSA-380972	Energy dependent regulation of mTOR by LKB1-AMPK	-0.198094	-0.0267099	0.171384
R-HSA-380994	ATF4 activates genes in response to endoplasmic reticulum stress	-0.240721	-0.0948201	0.145901
R-HSA-381033	ATF6 (ATF6-alpha) activates chaperones	-0.177107	0.0532109	0.230318
R-HSA-381038	XBP1(S) activates chaperone genes	-0.206862	-0.154779	0.0520836
R-HSA-381042	PERK regulates gene expression	-0.204455	-0.0918416	0.112613
R-HSA-381070	IRE1alpha activates chaperones	-0.186513	-0.1328	0.053713
R-HSA-381183	ATF6 (ATF6-alpha) activates chaperone genes	-0.178733	0.053375	0.232108
R-HSA-381340	Transcriptional regulation of white adipocyte differentiation	-0.222927	-0.146551	0.0763754
R-HSA-381676	Glucagon-like Peptide-1 (GLP1) regulates insulin secretion	-0.30411	-0.0863565	0.217753
R-HSA-381753	Olfactory Signaling Pathway	-0.00606906	0.174903	0.180972
R-HSA-381771	Synthesis, secretion, and inactivation of Glucagon-like Peptide-1 (GLP-1)	-0.205009	-0.0487754	0.156234
R-HSA-383280	Nuclear Receptor transcription pathway	-0.384249	-0.131434	0.252816
R-HSA-388479	Vasopressin-like receptors	0.223644	0.306464	0.0828196
R-HSA-388844	Receptor-type tyrosine-protein phosphatases	0.0262988	0.170866	0.144568
R-HSA-389356	CD28 co-stimulation	-0.327531	-0.152569	0.174962
R-HSA-389357	CD28 dependent PI3K/Akt signaling	-0.373926	-0.153891	0.220035
R-HSA-389359	CD28 dependent Vav1 pathway	-0.400302	-0.210886	0.189417
R-HSA-389397	Orexin and neuropeptides FF and QRFP bind to their respective receptors	-0.000480145	0.411453	0.411933
R-HSA-389513	CTLA4 inhibitory signaling	-0.27338	-0.186849	0.0865314
R-HSA-389542	NADPH regeneration	-0.719841	0.359533	1.07937
R-HSA-389599	Alpha-oxidation of phytanate	0.0711267	0.164304	0.0931777
R-HSA-389661	Glyoxylate metabolism and glycine degradation	-0.0556223	0.0280015	0.0836238
R-HSA-389887	Beta-oxidation of pristanoyl-CoA	0.0140535	0.427265	0.413212
R-HSA-3899300	SUMOylation of transcription cofactors	-0.284017	-0.14771	0.136307
R-HSA-389948	PD-1 signaling	-0.254455	-0.0848663	0.169589
R-HSA-389957	Prefoldin mediated transfer of substrate to CCT/TriC	-0.235738	-0.0850144	0.150724
R-HSA-389958	Cooperation of Prefoldin and TriC/CCT in actin and tubulin folding	-0.229908	-0.0833752	0.146533
R-HSA-389960	Formation of tubulin folding intermediates by CCT/TriC	-0.218415	-0.0365498	0.181865
R-HSA-389977	Post-chaperonin tubulin folding pathway	-0.274936	0.0664228	0.341358
R-HSA-390247	Beta-oxidation of very long chain fatty acids	0.0119127	0.123937	0.112024
R-HSA-390450	Folding of actin by CCT/TriC	-0.212159	-0.0571371	0.155022
R-HSA-390466	Chaperonin-mediated protein folding	-0.292948	-0.199842	0.0931058
R-HSA-390471	Association of TriC/CCT with target proteins during biosynthesis	-0.310272	-0.214347	0.0959248
R-HSA-390522	Striated Muscle Contraction	-0.0782841	0.0428725	0.121157
R-HSA-390648	Muscarinic acetylcholine receptors	-0.220251	0.0133153	0.233566
R-HSA-390650	Histamine receptors	0.130442	0.180336	0.049894
R-HSA-390651	Dopamine receptors	0.254839	0.615658	0.360819
R-HSA-390666	Serotonin receptors	-0.336646	0.263234	0.59988
R-HSA-390696	Adrenoceptors	-0.277635	0.0270634	0.304699
R-HSA-390918	Peroxisomal lipid metabolism	0.0537168	0.138853	0.0851367
R-HSA-391160	Signal regulatory protein family interactions	-0.273949	-0.0705868	0.203363
R-HSA-391251	Protein folding	-0.282507	-0.193023	0.0894842
R-HSA-391903	Eicosanoid ligand-binding receptors	-0.0814462	0.0269427	0.108389
R-HSA-391906	Leukotriene receptors	0.156373	0.269051	0.112678
R-HSA-391908	Prostanoid ligand receptors	-0.154261	-0.00213163	0.152129
R-HSA-392023	Adrenaline signalling through Alpha-2 adrenergic receptor	0.638745	0.662787	0.0240418059999999
R-HSA-392154	Nitric oxide stimulates guanylate cyclase	-0.0540801	0.170797	0.224877
R-HSA-392170	ADP signalling through P2Y purinoceptor 12	-0.405992	-0.113313	0.292679
R-HSA-392451	G beta:gamma signalling through PI3Kgamma	-0.389809	-0.182219	0.207589
R-HSA-392517	Rap1 signalling	-0.314552	-0.185089	0.129463
R-HSA-392518	Signal amplification	-0.329101	-0.10954	0.219561
R-HSA-392851	Prostacyclin signalling through prostacyclin receptor	-0.333511	-0.0816043	0.251907
R-HSA-3928662	EPHB-mediated forward signaling	-0.305329	-0.16434	0.140989
R-HSA-3928663	EPHA-mediated growth cone collapse	-0.232093	-0.100282	0.131812
R-HSA-3928664	Ephrin signaling	-0.189485	-0.126456	0.0630288
R-HSA-3928665	EPH-ephrin mediated repulsion of cells	-0.291948	-0.162196	0.129753
R-HSA-397014	Muscle contraction	-0.128934	0.016965	0.145899
R-HSA-397795	G-protein beta:gamma signalling	-0.377481	-0.184781	0.192701
R-HSA-399710	Activation of AMPA receptors	0.241228	0.648853	0.407625
R-HSA-399719	Trafficking of AMPA receptors	-0.177102	-0.116781	0.0603206
R-HSA-399721	Glutamate binding, activation of AMPA receptors and synaptic plasticity	-0.177102	-0.116781	0.0603206
R-HSA-399954	Sema3A PAK dependent Axon repulsion	-0.304985	-0.130136	0.17485
R-HSA-399955	SEMA3A-Plexin repulsion signaling by inhibiting Integrin adhesion	-0.38264	-0.143614	0.239026
R-HSA-399956	CRMPs in Sema3A signaling	-0.349827	-0.114712	0.235115
R-HSA-399997	Acetylcholine regulates insulin secretion	-0.215226	-0.101275	0.113951
R-HSA-400042	Adrenaline,noradrenaline inhibits insulin secretion	-0.322715	-0.0142263	0.308489
R-HSA-400206	Regulation of lipid metabolism by PPARalpha	-0.186785	-0.137074	0.0497113
R-HSA-400451	Free fatty acids regulate insulin secretion	-0.340275	0.0143197	0.354595
R-HSA-400508	Incretin synthesis, secretion, and inactivation	-0.209192	-0.0433439	0.165849
R-HSA-400511	Synthesis, secretion, and inactivation of Glucose-dependent Insulinotropic Polypeptide (GIP)	-0.138118	0.0474066	0.185525
R-HSA-400685	Sema4D in semaphorin signaling	-0.350226	-0.055905	0.294321
R-HSA-4085001	Sialic acid metabolism	-0.228062	-0.0782279	0.149834
R-HSA-4085377	SUMOylation of SUMOylation proteins	-0.265087	-0.17501	0.0900767
R-HSA-4086398	Ca2+ pathway	-0.315488	-0.140689	0.174799
R-HSA-4090294	SUMOylation of intracellular receptors	-0.355224	-0.146994	0.208229
R-HSA-416482	G alpha (12/13) signalling events	-0.319385	-0.108835	0.21055
R-HSA-416550	Sema4D mediated inhibition of cell attachment and migration	-0.378776	-0.0292445	0.349531
R-HSA-416572	Sema4D induced cell migration and growth-cone collapse	-0.345245	-0.081582	0.263663
R-HSA-416700	Other semaphorin interactions	-0.25198	0.168791	0.420771
R-HSA-416993	Trafficking of GluR2-containing AMPA receptors	-0.124569	-0.0360119	0.0885575
R-HSA-417957	P2Y receptors	-0.314386	-0.156279	0.158107
R-HSA-417973	Adenosine P1 receptors	0.364883	0.44707	0.0821869
R-HSA-418038	Nucleotide-like (purinergic) receptors	-0.204178	-0.0590234	0.145155
R-HSA-418217	G beta:gamma signalling through PLC beta	-0.426624	-0.145785	0.280839
R-HSA-418346	Platelet homeostasis	-0.166867	-0.0823774	0.0844898
R-HSA-418359	Reduction of cytosolic Ca++ levels	-0.38497	-0.149063	0.235907
R-HSA-418360	Platelet calcium homeostasis	-0.164178	-0.077102	0.0870756
R-HSA-418457	cGMP effects	-0.0294188	0.034353	0.0637717
R-HSA-418555	G alpha (s) signalling events	-0.18998	0.00234214	0.192322
R-HSA-418592	ADP signalling through P2Y purinoceptor 1	-0.32484	-0.103654	0.221186
R-HSA-418597	G alpha (z) signalling events	-0.262321	-0.0886938	0.173628
R-HSA-418885	DCC mediated attractive signaling	-0.343907	-0.152889	0.191018
R-HSA-418886	Netrin mediated repulsion signals	-0.253053	-0.0281234	0.22493
R-HSA-418889	Caspase activation via Dependence Receptors in the absence of ligand	-0.197101	-0.0881023	0.108998
R-HSA-418890	Role of second messengers in netrin-1 signaling	-0.258699	0.0739416	0.332641
R-HSA-418990	Adherens junctions interactions	-0.226546	-0.0714533	0.155093
R-HSA-419037	NCAM1 interactions	-0.167529	0.0863456	0.253874
R-HSA-419408	Lysosphingolipid and LPA receptors	-0.115244	0.110815	0.226059
R-HSA-419771	Opsins	-0.100323	0.466428	0.566751
R-HSA-419812	Calcitonin-like ligand receptors	0.0273714	0.390588	0.363217
R-HSA-420029	Tight junction interactions	-0.0717549	0.0914941	0.163249
R-HSA-420092	Glucagon-type ligand receptors	-0.282069	-0.0253932	0.256676
R-HSA-420499	Class C/3 (Metabotropic glutamate/pheromone receptors)	0.341596	0.491231	0.149635
R-HSA-420597	Nectin/Necl trans heterodimerization	-0.0182504	0.148203	0.166454
R-HSA-421270	Cell-cell junction organization	-0.187773	-0.050496	0.137277
R-HSA-422085	Synthesis, secretion, and deacylation of Ghrelin	-0.140224	0.075623	0.215847
R-HSA-422356	Regulation of insulin secretion	-0.235072	-0.111647	0.123425
R-HSA-425366	Transport of bile salts and organic acids, metal ions and amine compounds	-0.0915597	0.0404508	0.13201
R-HSA-425381	Bicarbonate transporters	-0.200515	0.371398	0.571913
R-HSA-425393	Transport of inorganic cations/anions and amino acids/oligopeptides	-0.0295382	0.0993631	0.128901
R-HSA-425397	Transport of vitamins, nucleosides, and related molecules	-0.0240269	0.140959	0.164986
R-HSA-425407	SLC-mediated transmembrane transport	-0.0494262	0.0478951	0.0973213
R-HSA-425410	Metal ion SLC transporters	-0.0823992	0.0555112	0.13791
R-HSA-425561	Sodium/Calcium exchangers	-0.201657	-0.000769585	0.200888
R-HSA-425986	Sodium/Proton exchangers	0.104704	0.47181	0.367106
R-HSA-426048	Arachidonate production from DAG	-0.119429	0.345831	0.46526
R-HSA-426117	Cation-coupled Chloride cotransporters	-0.418105	0.275994	0.694099
R-HSA-426486	Small interfering RNA (siRNA) biogenesis	-0.357148	-0.143327	0.213821
R-HSA-426496	Post-transcriptional silencing by small RNAs	-0.473137	-0.268983	0.204154
R-HSA-427359	SIRT1 negatively regulates rRNA expression	-0.280835	-0.0969525	0.183883
R-HSA-427389	ERCC6 (CSB) and EHMT2 (G9a) positively regulate rRNA expression	-0.324121	-0.174292	0.149829
R-HSA-427413	NoRC negatively regulates rRNA expression	-0.283275	-0.180865	0.102409
R-HSA-427589	Type II Na+/Pi cotransporters	-0.353731	-0.281739	0.0719921
R-HSA-427601	Multifunctional anion exchangers	-0.0681768	0.580534	0.648711
R-HSA-427652	Sodium-coupled phosphate cotransporters	-0.386713	0.428867	0.815579
R-HSA-427975	Proton/oligopeptide cotransporters	-0.325466	0.0590287	0.384495
R-HSA-428157	Sphingolipid metabolism	-0.072089	0.0292848	0.101374
R-HSA-428359	Insulin-like Growth Factor-2 mRNA Binding Proteins (IGF2BPs/IMPs/VICKZs) bind RNA	-0.618785	-0.0343818	0.584403
R-HSA-428540	Activation of RAC1	-0.133954	-0.0293203	0.104634
R-HSA-428542	Regulation of commissural axon pathfinding by SLIT and ROBO	-0.165431	-0.00931963	0.156112
R-HSA-428543	Inactivation of CDC42 and RAC1	-0.463902	-0.117948	0.345954
R-HSA-428559	Proton-coupled neutral amino acid transporters	-0.417017	0.466114	0.883132
R-HSA-428643	Organic anion transporters	-0.13665	0.281904	0.418554
R-HSA-428890	Role of ABL in ROBO-SLIT signaling	-0.342201	-0.0713064	0.270895
R-HSA-428930	Thromboxane signalling through TP receptor	-0.408343	-0.167393	0.240951
R-HSA-429593	Inositol transporters	-0.180529	0.208648	0.389177
R-HSA-429914	Deadenylation-dependent mRNA decay	-0.397304	-0.179789	0.217515
R-HSA-429947	Deadenylation of mRNA	-0.454638	-0.204683	0.249955
R-HSA-429958	mRNA decay by 3' to 5' exoribonuclease	-0.280689	-0.146363	0.134325
R-HSA-430039	mRNA decay by 5' to 3' exoribonuclease	-0.570947	-0.12434	0.446608
R-HSA-430116	GP1b-IX-V activation signalling	-0.279905	-0.163118	0.116788
R-HSA-432030	Transport of glycerol from adipocytes to the liver by Aquaporins	-0.323478	0.822792	1.14627
R-HSA-432040	Vasopressin regulates renal water homeostasis via Aquaporins	-0.277856	-0.080288	0.197568
R-HSA-432047	Passive transport by Aquaporins	-0.05969	0.113682	0.173372
R-HSA-432142	Platelet sensitization by LDL	-0.196167	-0.106049	0.0901183
R-HSA-432720	Lysosome Vesicle Biogenesis	-0.208981	-0.111274	0.0977073
R-HSA-432722	Golgi Associated Vesicle Biogenesis	-0.241231	-0.139175	0.102057
R-HSA-433137	Sodium-coupled sulphate, di- and tri-carboxylate transporters	-0.0354819	0.273977	0.309459
R-HSA-433692	Proton-coupled monocarboxylate transport	-0.496907	0.0805494	0.577456
R-HSA-434313	Intracellular metabolism of fatty acids regulates insulin secretion	-0.569605	-0.183762	0.385843
R-HSA-434316	Fatty Acids bound to GPR40 (FFAR1) regulate insulin secretion	0.120088	0.479964	0.359876
R-HSA-435354	Zinc transporters	-0.0774242	0.0431299	0.120554
R-HSA-435368	Zinc efflux and compartmentalization by the SLC30 family	-0.0781566	0.0564263	0.134583
R-HSA-437239	Recycling pathway of L1	-0.282811	-0.152639	0.130171
R-HSA-438066	Unblocking of NMDA receptors, glutamate binding and activation	-0.0258479	0.0325743	0.0584222
R-HSA-4411364	Binding of TCF/LEF:CTNNB1 to target gene promoters	-0.374626	-0.178815	0.195812
R-HSA-4419969	Depolymerization of the Nuclear Lamina	-0.287478	-0.111623	0.175856
R-HSA-442380	Zinc influx into cells by the SLC39 gene family	-0.00739667	0.118596	0.125992
R-HSA-442660	Na+/Cl- dependent neurotransmitter transporters	0.0105387	0.186559	0.176021
R-HSA-442720	CREB1 phosphorylation through the activation of Adenylate Cyclase	-0.377707	-0.113814	0.263893
R-HSA-442729	CREB1 phosphorylation through the activation of CaMKII/CaMKK/CaMKIV cascasde	-0.301834	0.0554261	0.35726
R-HSA-442742	CREB1 phosphorylation through NMDA receptor-mediated activation of RAS signaling	-0.175619	-0.11736	0.0582589
R-HSA-442982	Ras activation upon Ca2+ influx through NMDA receptor	-0.0975147	-0.0122007	0.085314
R-HSA-444209	Free fatty acid receptors	-0.203374	0.0546734	0.258047
R-HSA-444257	RSK activation	-0.357702	-0.229558	0.128145
R-HSA-444411	Rhesus glycoproteins mediate ammonium transport	-0.158034	0.548451	0.706485
R-HSA-444473	Formyl peptide receptors bind formyl peptides and many other ligands	-0.288791	-0.0823077	0.206483
R-HSA-444821	Relaxin receptors	0.308544	0.39213	0.0835861
R-HSA-445095	Interaction between L1 and Ankyrins	-0.12275	0.135198	0.257948
R-HSA-445144	Signal transduction by L1	-0.335879	-0.179513	0.156366
R-HSA-445355	Smooth Muscle Contraction	-0.249089	-0.0569901	0.192099
R-HSA-445717	Aquaporin-mediated transport	-0.23381	-0.0662079	0.167603
R-HSA-446107	Type I hemidesmosome assembly	-0.413731	0.132342	0.546073
R-HSA-446193	Biosynthesis of the N-glycan precursor (dolichol lipid-linked oligosaccharide, LLO) and transfer to a nascent protein	-0.130474	-0.0286379	0.101836
R-HSA-446199	Synthesis of Dolichyl-phosphate	0.403993	0.574802	0.170809
R-HSA-446205	Synthesis of GDP-mannose	-0.382365	-0.252376	0.129989
R-HSA-446210	Synthesis of UDP-N-acetyl-glucosamine	-0.220317	0.0701307	0.290448
R-HSA-446219	Synthesis of substrates in N-glycan biosythesis	-0.117905	-0.0340059	0.0838995
R-HSA-446343	Localization of the PINCH-ILK-PARVIN complex to focal adhesions	-0.46502	-0.189232	0.275788
R-HSA-446353	Cell-extracellular matrix interactions	-0.311573	-0.16476	0.146813
R-HSA-446388	Regulation of cytoskeletal remodeling and cell spreading by IPP complex components	-0.353459	-0.181122	0.172337
R-HSA-446728	Cell junction organization	-0.216705	-0.0863236	0.130382
R-HSA-447038	NrCAM interactions	-0.0165596	0.173829	0.190388
R-HSA-447041	CHL1 interactions	-0.209806	0.00438786	0.214194
R-HSA-447043	Neurofascin interactions	-0.184684	-0.107685	0.0769996
R-HSA-447115	Interleukin-12 family signaling	-0.337209	-0.20193	0.135279
R-HSA-448706	Interleukin-1 processing	-0.374751	-0.180063	0.194688
R-HSA-449836	Other interleukin signaling	-0.173557	-0.0751973	0.0983592
R-HSA-450282	MAPK targets/ Nuclear events mediated by MAP kinases	-0.290175	-0.169131	0.121044
R-HSA-450294	MAP kinase activation	-0.292919	-0.200742	0.092177
R-HSA-450302	activated TAK1 mediates p38 MAPK activation	-0.354894	-0.178004	0.17689
R-HSA-450321	JNK (c-Jun kinases) phosphorylation and activation mediated by activated human TAK1	-0.351788	-0.194385	0.157403
R-HSA-450341	Activation of the AP-1 family of transcription factors	-0.280687	-0.129581	0.151106
R-HSA-450385	Butyrate Response Factor 1 (BRF1) binds and destabilizes mRNA	-0.255074	-0.195767	0.0593071
R-HSA-450408	AUF1 (hnRNP D0) binds and destabilizes mRNA	-0.22862	-0.151262	0.0773584
R-HSA-450513	Tristetraprolin (TTP, ZFP36) binds and destabilizes mRNA	-0.249013	-0.179075	0.0699379
R-HSA-450520	HuR (ELAVL1) binds and stabilizes mRNA	-0.346962	-0.155334	0.191628
R-HSA-450604	KSRP (KHSRP) binds and destabilizes mRNA	-0.280439	-0.175341	0.105097
R-HSA-451306	Ionotropic activity of kainate receptors	0.0513973	0.174604	0.123206
R-HSA-451307	Activation of Na-permeable kainate receptors	0.893862	0.938697	0.0448357
R-HSA-451308	Activation of Ca-permeable Kainate Receptor	0.0513973	0.174604	0.123206
R-HSA-451326	Activation of kainate receptors upon glutamate binding	-0.163375	0.0150765	0.178451
R-HSA-451927	Interleukin-2 family signaling	-0.222044	-0.113874	0.10817
R-HSA-452723	Transcriptional regulation of pluripotent stem cells	-0.322097	-0.135674	0.186423
R-HSA-4551638	SUMOylation of chromatin organization proteins	-0.244092	-0.160054	0.0840382
R-HSA-456926	Thrombin signalling through proteinase activated receptors (PARs)	-0.329983	-0.182315	0.147667
R-HSA-4570464	SUMOylation of RNA binding proteins	-0.304189	-0.20846	0.095729
R-HSA-4608870	Asymmetric localization of PCP proteins	-0.185252	-0.11234	0.0729126
R-HSA-4615885	SUMOylation of DNA replication proteins	-0.259883	-0.153531	0.106352
R-HSA-4641257	Degradation of AXIN	-0.234379	-0.163656	0.070723
R-HSA-4641258	Degradation of DVL	-0.240551	-0.133159	0.107392
R-HSA-4641262	Disassembly of the destruction complex and recruitment of AXIN to the membrane	-0.220676	-0.0871268	0.13355
R-HSA-4641263	Regulation of FZD by ubiquitination	-0.314879	-0.123513	0.191365
R-HSA-4641265	Repression of WNT target genes	-0.310492	-0.260922	0.0495701
R-HSA-4655427	SUMOylation of DNA methylation proteins	-0.289698	-0.14141	0.148288
R-HSA-4755510	SUMOylation of immune response proteins	-0.323811	-0.196983	0.126828
R-HSA-480985	Synthesis of dolichyl-phosphate-glucose	-0.366423	0.0896673	0.456091
R-HSA-499943	Interconversion of nucleotide di- and triphosphates	-0.319318	0.0918752	0.411193
R-HSA-500657	Presynaptic function of Kainate receptors	-0.426624	-0.145785	0.280839
R-HSA-500753	Pyrimidine biosynthesis	-0.449275	-0.0918034	0.357472
R-HSA-5099900	WNT5A-dependent internalization of FZD4	-0.308439	-0.0969788	0.21146
R-HSA-512988	Interleukin-3, Interleukin-5 and GM-CSF signaling	-0.274456	-0.174158	0.100298
R-HSA-5140745	WNT5A-dependent internalization of FZD2, FZD5 and ROR2	-0.245845	-0.0885737	0.157272
R-HSA-5173105	O-linked glycosylation	0.0270176	0.113986	0.086968
R-HSA-5173214	O-glycosylation of TSR domain-containing proteins	0.0852803	0.267848	0.182568
R-HSA-5205647	Mitophagy	-0.292527	-0.190875	0.101651
R-HSA-5205685	PINK1-PRKN Mediated Mitophagy	-0.279074	-0.174154	0.10492
R-HSA-5218900	CASP8 activity is inhibited	-0.129669	-0.0527405	0.0769283
R-HSA-5218920	VEGFR2 mediated vascular permeability	-0.339014	-0.124854	0.21416
R-HSA-5218921	VEGFR2 mediated cell proliferation	-0.285321	-0.110136	0.175185
R-HSA-5221030	TET1,2,3 and TDG demethylate DNA	-0.633476	-0.114679	0.518796
R-HSA-5223345	Miscellaneous transport and binding events	-0.15777	-0.00517368	0.152596
R-HSA-5250913	Positive epigenetic regulation of rRNA expression	-0.324842	-0.193416	0.131425
R-HSA-5250924	B-WICH complex positively regulates rRNA expression	-0.318677	-0.162545	0.156133
R-HSA-5250941	Negative epigenetic regulation of rRNA expression	-0.275038	-0.176592	0.0984464
R-HSA-525793	Myogenesis	-0.263474	-0.105979	0.157495
R-HSA-5263617	Metabolism of ingested MeSeO2H into MeSeH	-0.788195	0.406044	1.19424
R-HSA-532668	N-glycan trimming in the ER and Calnexin/Calreticulin cycle	-0.330833	-0.176313	0.154521
R-HSA-5334118	DNA methylation	-0.306772	-0.107062	0.19971
R-HSA-5357769	Caspase activation via extrinsic apoptotic signalling pathway	-0.136391	-0.0435686	0.0928224
R-HSA-5357786	TNFR1-induced proapoptotic signaling	-0.151378	-0.0595988	0.091779
R-HSA-5358346	Hedgehog ligand biogenesis	-0.23846	-0.153333	0.0851265
R-HSA-5358493	Synthesis of diphthamide-EEF2	0.0187485	0.311543	0.292795
R-HSA-5358508	Mismatch Repair	-0.188106	0.045576	0.233682
R-HSA-5358565	Mismatch repair (MMR) directed by MSH2:MSH6 (MutSalpha)	-0.189825	0.0455155	0.235341
R-HSA-5358606	Mismatch repair (MMR) directed by MSH2:MSH3 (MutSbeta)	-0.178185	0.0326044	0.21079
R-HSA-5362517	Signaling by Retinoic Acid	-0.102584	0.0930335	0.195617
R-HSA-5362798	Release of Hh-Np from the secreting cell	-0.284701	0.0557009	0.340402
R-HSA-5365859	RA biosynthesis pathway	0.184639	0.271213	0.0865745
R-HSA-5368286	Mitochondrial translation initiation	-0.322661	-0.151506	0.171155
R-HSA-5368287	Mitochondrial translation	-0.301217	-0.145221	0.155996
R-HSA-5368598	Negative regulation of TCF-dependent signaling by DVL-interacting proteins	-0.150327	-0.0107963	0.139531
R-HSA-5389840	Mitochondrial translation elongation	-0.34839	-0.188882	0.159508
R-HSA-5419276	Mitochondrial translation termination	-0.364304	-0.192855	0.17145
R-HSA-5423646	Aflatoxin activation and detoxification	-0.0338685	0.301876	0.335745
R-HSA-549127	Organic cation transport	-0.283824	-0.125205	0.158619
R-HSA-549132	Organic cation/anion/zwitterion transport	-0.283824	-0.125205	0.158619
R-HSA-5576886	Phase 4 - resting membrane potential	-0.105354	0.211886	0.31724
R-HSA-5576890	Phase 3 - rapid repolarisation	6.668777e-05	0.243865	0.243799
R-HSA-5576891	Cardiac conduction	-0.130605	0.00104161	0.131646
R-HSA-5576892	Phase 0 - rapid depolarisation	-0.102397	0.0810706	0.183467
R-HSA-5576893	Phase 2 - plateau phase	-0.0259035	0.205423	0.231326
R-HSA-5576894	Phase 1 - inactivation of fast Na+ channels	0.0490777	0.677488	0.62841
R-HSA-5578749	Transcriptional regulation by small RNAs	-0.300375	-0.16427	0.136106
R-HSA-5578768	Physiological factors	-0.259256	-0.0864754	0.172781
R-HSA-5578775	Ion homeostasis	-0.270991	-0.088559	0.182432
R-HSA-5601884	PIWI-interacting RNA (piRNA) biogenesis	-0.210738	-0.103255	0.107483
R-HSA-5607761	Dectin-1 mediated noncanonical NF-kB signaling	-0.266513	-0.154298	0.112216
R-HSA-5607763	CLEC7A (Dectin-1) induces NFAT activation	-0.414612	-0.107904	0.306708
R-HSA-5610780	Degradation of GLI1 by the proteasome	-0.209979	-0.140336	0.0696427
R-HSA-5610783	Degradation of GLI2 by the proteasome	-0.214206	-0.148801	0.0654045
R-HSA-5610785	GLI3 is processed to GLI3R by the proteasome	-0.211298	-0.146192	0.0651059
R-HSA-5620916	VxPx cargo-targeting to cilium	-0.2159	-0.131542	0.0843582
R-HSA-5620920	Cargo trafficking to the periciliary membrane	-0.198037	-0.143955	0.0540823
R-HSA-5620922	BBSome-mediated cargo-targeting to cilium	-0.235371	-0.0989178	0.136454
R-HSA-5620924	Intraflagellar transport	-0.216964	-0.0780796	0.138885
R-HSA-5620971	Pyroptosis	-0.340209	-0.181024	0.159185
R-HSA-5621480	Dectin-2 family	-0.33454	-0.193603	0.140937
R-HSA-5621575	CD209 (DC-SIGN) signaling	-0.383991	-0.254857	0.129135
R-HSA-5624138	Trafficking of myristoylated proteins to the cilium	-0.382011	-0.163979	0.218032
R-HSA-5624958	ARL13B-mediated ciliary trafficking of INPP5E	-0.162061	-0.0113967	0.150664
R-HSA-5625886	Activated PKN1 stimulates transcription of AR (androgen receptor) regulated genes KLK2 and KLK3	-0.198836	-0.0745779	0.124258
R-HSA-5625900	RHO GTPases activate CIT	-0.259591	-0.0405944	0.218996
R-HSA-5625970	RHO GTPases activate KTN1	-0.407988	-0.16809	0.239898
R-HSA-5626467	RHO GTPases activate IQGAPs	-0.269979	-0.0730044	0.196975
R-HSA-5626978	TNFR1-mediated ceramide production	-0.479179	0.421925	0.901104
R-HSA-5627083	RHO GTPases regulate CFTR trafficking	-0.504288	-0.214814	0.289474
R-HSA-5627117	RHO GTPases Activate ROCKs	-0.28518	-0.128819	0.156361
R-HSA-5627123	RHO GTPases activate PAKs	-0.300917	-0.130293	0.170624
R-HSA-5632681	Ligand-receptor interactions	-0.0622625	0.307824	0.370086
R-HSA-5632684	Hedgehog 'on' state	-0.191183	-0.107899	0.0832836
R-HSA-5633008	TP53 Regulates Transcription of Cell Death Genes	-0.217531	-0.120783	0.0967484
R-HSA-5635838	Activation of SMO	-0.115511	0.0676848	0.183196
R-HSA-5635851	GLI proteins bind promoters of Hh responsive genes to promote transcription	0.208052	0.346915	0.138863
R-HSA-5649702	APEX1-Independent Resolution of AP Sites via the Single Nucleotide Replacement Pathway	0.0553481	0.166885	0.111537
R-HSA-5651801	PCNA-Dependent Long Patch Base Excision Repair	-0.278036	-0.0508956	0.227141
R-HSA-5652084	Fructose metabolism	0.0995034	0.298518	0.199015
R-HSA-5652227	Fructose biosynthesis	-0.154991	-0.0294963	0.125494
R-HSA-5653890	Lactose synthesis	-0.698183	0.520572	1.21875
R-HSA-5654219	Phospholipase C-mediated cascade: FGFR1	-0.289885	-0.00787904	0.282006
R-HSA-5654221	Phospholipase C-mediated cascade; FGFR2	-0.278029	-0.00434522	0.273684
R-HSA-5654227	Phospholipase C-mediated cascade; FGFR3	-0.251041	0.081123	0.332164
R-HSA-5654228	Phospholipase C-mediated cascade; FGFR4	-0.229796	0.0829222	0.312718
R-HSA-5654687	Downstream signaling of activated FGFR1	-0.0979063	0.0561463	0.154053
R-HSA-5654688	SHC-mediated cascade:FGFR1	-0.36644	-0.143262	0.223177
R-HSA-5654689	PI-3K cascade:FGFR1	-0.192929	0.0442618	0.23719
R-HSA-5654693	FRS-mediated FGFR1 signaling	-0.0751321	0.0693374	0.14447
R-HSA-5654695	PI-3K cascade:FGFR2	-0.183274	0.0484224	0.231697
R-HSA-5654696	Downstream signaling of activated FGFR2	-0.0976529	0.0561446	0.153798
R-HSA-5654699	SHC-mediated cascade:FGFR2	-0.354617	-0.136198	0.218418
R-HSA-5654700	FRS-mediated FGFR2 signaling	-0.0734332	0.069504	0.142937
R-HSA-5654704	SHC-mediated cascade:FGFR3	-0.324225	-0.0806609	0.243564
R-HSA-5654706	FRS-mediated FGFR3 signaling	-0.060669	0.0994913	0.16016
R-HSA-5654708	Downstream signaling of activated FGFR3	-0.0802695	0.0806205	0.16089
R-HSA-5654710	PI-3K cascade:FGFR3	-0.139183	0.102202	0.241385
R-HSA-5654712	FRS-mediated FGFR4 signaling	-0.0348282	0.119575	0.154404
R-HSA-5654716	Downstream signaling of activated FGFR4	-0.0674793	0.0913252	0.158805
R-HSA-5654719	SHC-mediated cascade:FGFR4	-0.302589	-0.0751161	0.227473
R-HSA-5654720	PI-3K cascade:FGFR4	-0.105741	0.121203	0.226944
R-HSA-5654726	Negative regulation of FGFR1 signaling	-0.286503	-0.192213	0.0942903
R-HSA-5654727	Negative regulation of FGFR2 signaling	-0.285844	-0.191739	0.0941047
R-HSA-5654732	Negative regulation of FGFR3 signaling	-0.287342	-0.185775	0.101567
R-HSA-5654733	Negative regulation of FGFR4 signaling	-0.284359	-0.183769	0.10059
R-HSA-5654736	Signaling by FGFR1	-0.24608	-0.131685	0.114396
R-HSA-5654738	Signaling by FGFR2	-0.270146	-0.159942	0.110204
R-HSA-5654741	Signaling by FGFR3	-0.229512	-0.117268	0.112245
R-HSA-5654743	Signaling by FGFR4	-0.226185	-0.115296	0.11089
R-HSA-5655862	Translesion synthesis by POLK	-0.290806	-0.117032	0.173774
R-HSA-5656121	Translesion synthesis by POLI	-0.286517	-0.112522	0.173995
R-HSA-5656169	Termination of translesion DNA synthesis	-0.334819	-0.148856	0.185964
R-HSA-5657655	MGMT-mediated DNA damage reversal	-0.777615	-0.725116	0.0524986
R-HSA-5658442	Regulation of RAS by GAPs	-0.264182	-0.153196	0.110986
R-HSA-5658623	FGFRL1 modulation of FGFR1 signaling	-0.332793	0.0130981	0.345891
R-HSA-5660489	MTF1 activates gene expression	-0.464732	0.36046	0.825192
R-HSA-5660526	Response to metal ions	-0.327209	0.180191	0.5074
R-HSA-5660668	CLEC7A/inflammasome pathway	-0.420849	-0.178079	0.242771
R-HSA-5661231	Metallothioneins bind metals	-0.292409	0.175077	0.467486
R-HSA-5661270	Formation of xylulose-5-phosphate	-0.257632	-0.18558	0.0720511
R-HSA-5662702	Melanin biosynthesis	-0.221944	0.493041	0.714985
R-HSA-5663213	RHO GTPases Activate WASPs and WAVEs	-0.325121	-0.128142	0.196979
R-HSA-5666185	RHO GTPases Activate Rhotekin and Rhophilins	-0.291275	0.0122878	0.303562
R-HSA-5668599	RHO GTPases Activate NADPH Oxidases	-0.23523	-0.122918	0.112312
R-HSA-5669034	TNFs bind their physiological receptors	-0.215656	-0.0639977	0.151659
R-HSA-5673000	RAF activation	-0.288083	-0.189705	0.098378
R-HSA-5674135	MAP2K and MAPK activation	-0.324872	-0.219921	0.104951
R-HSA-5674499	Negative feedback regulation of MAPK pathway	-0.441681	-0.292001	0.14968
R-HSA-5675221	Negative regulation of MAPK pathway	-0.279496	-0.198691	0.0808049
R-HSA-5676590	NIK-->noncanonical NF-kB signaling	-0.252018	-0.14067	0.111348
R-HSA-5676594	TNF receptor superfamily (TNFSF) members mediating non-canonical NF-kB pathway	-0.166512	-0.0141135	0.152398
R-HSA-5676934	Protein repair	-0.449764	0.00713982	0.456904
R-HSA-5682910	LGI-ADAM interactions	-0.171056	-0.00177891	0.169277
R-HSA-5683826	Surfactant metabolism	-0.11661	0.0500945	0.166705
R-HSA-5684264	MAP3K8 (TPL2)-dependent MAPK1/3 activation	-0.295143	-0.207345	0.087798
R-HSA-5685938	HDR through Single Strand Annealing (SSA)	-0.184548	-0.0722146	0.112333
R-HSA-5685939	HDR through MMEJ (alt-NHEJ)	-0.183328	-0.100979	0.0823482
R-HSA-5685942	HDR through Homologous Recombination (HRR)	-0.188473	-0.0947702	0.0937028
R-HSA-5686938	Regulation of TLR by endogenous ligand	-0.396214	-0.141147	0.255067
R-HSA-5689877	Josephin domain DUBs	-0.299943	-0.200235	0.0997078
R-HSA-5689901	Metalloprotease DUBs	-0.323332	-0.222166	0.101165
R-HSA-5690714	CD22 mediated BCR regulation	-0.29831	-0.0753181	0.222992
R-HSA-5693537	Resolution of D-Loop Structures	-0.187696	-0.0867375	0.100959
R-HSA-5693548	Sensing of DNA Double Strand Breaks	-0.237214	-0.0984514	0.138763
R-HSA-5693554	Resolution of D-loop Structures through Synthesis-Dependent Strand Annealing (SDSA)	-0.198789	-0.0935807	0.105209
R-HSA-5693568	Resolution of D-loop Structures through Holliday Junction Intermediates	-0.193316	-0.0917278	0.101588
R-HSA-5693571	Nonhomologous End-Joining (NHEJ)	-0.271206	-0.16568	0.105526
R-HSA-5693579	Homologous DNA Pairing and Strand Exchange	-0.156325	-0.0623138	0.0940112
R-HSA-5693607	Processing of DNA double-strand break ends	-0.237999	-0.141183	0.0968163
R-HSA-5693616	Presynaptic phase of homologous DNA pairing and strand exchange	-0.154651	-0.0591724	0.0954782
R-HSA-5694530	Cargo concentration in the ER	-0.095082	-0.00563958	0.0894425
R-HSA-5696394	DNA Damage Recognition in GG-NER	-0.248134	-0.167185	0.0809492
R-HSA-5696395	Formation of Incision Complex in GG-NER	-0.321764	-0.204056	0.117708
R-HSA-5696397	Gap-filling DNA repair synthesis and ligation in GG-NER	-0.314315	-0.132672	0.181642
R-HSA-5696399	Global Genome Nucleotide Excision Repair (GG-NER)	-0.256508	-0.170824	0.0856842
R-HSA-5696400	Dual Incision in GG-NER	-0.311777	-0.185392	0.126385
R-HSA-606279	Deposition of new CENPA-containing nucleosomes at the centromere	-0.320052	-0.152704	0.167348
R-HSA-611105	Respiratory electron transport	-0.194692	-0.108452	0.0862401
R-HSA-622312	Inflammasomes	-0.266946	-0.127887	0.139059
R-HSA-622323	Presynaptic nicotinic acetylcholine receptors	0.147993	0.425617	0.277624
R-HSA-622327	Postsynaptic nicotinic acetylcholine receptors	0.016544	0.2188	0.202256
R-HSA-629587	Highly sodium permeable postsynaptic acetylcholine nicotinic receptors	-0.247246	0.137088	0.384334
R-HSA-629594	Highly calcium permeable postsynaptic nicotinic acetylcholine receptors	-0.0459394	0.190215	0.236154
R-HSA-629597	Highly calcium permeable nicotinic acetylcholine receptors	0.306722	0.668794	0.362072
R-HSA-674695	RNA Polymerase II Pre-transcription Events	-0.289121	-0.156951	0.13217
R-HSA-6781823	Formation of TC-NER Pre-Incision Complex	-0.329603	-0.214982	0.114621
R-HSA-6781827	Transcription-Coupled Nucleotide Excision Repair (TC-NER)	-0.316186	-0.19333	0.122856
R-HSA-6782135	Dual incision in TC-NER	-0.313594	-0.202346	0.111247
R-HSA-6782210	Gap-filling DNA repair synthesis and ligation in TC-NER	-0.31631	-0.204416	0.111894
R-HSA-6782315	tRNA modification in the nucleus and cytosol	-0.267595	-0.170156	0.0974394
R-HSA-6782861	Synthesis of wybutosine at G37 of tRNA(Phe)	-0.167488	-0.0384717	0.129016
R-HSA-6783310	Fanconi Anemia Pathway	-0.220907	-0.126464	0.0944431
R-HSA-6783589	Interleukin-6 family signaling	-0.216366	-0.0598478	0.156518
R-HSA-6783783	Interleukin-10 signaling	-0.25694	-0.0570626	0.199877
R-HSA-6783984	Glycine degradation	-0.100555	-0.00748747	0.0930677
R-HSA-6784531	tRNA processing in the nucleus	-0.333636	-0.223469	0.110167
R-HSA-6785470	tRNA processing in the mitochondrion	-0.493038	0.00938101	0.502419
R-HSA-6785631	ERBB2 Regulates Cell Motility	-0.334391	-0.187854	0.146537
R-HSA-6787450	tRNA modification in the mitochondrion	-0.213373	-0.0049724	0.208401
R-HSA-6787639	GDP-fucose biosynthesis	-0.210043	0.141088	0.35113
R-HSA-6788467	IL-6-type cytokine receptor ligand interactions	-0.12018	0.0415293	0.161709
R-HSA-6790901	rRNA modification in the nucleus and cytosol	-0.399557	-0.012464	0.387093
R-HSA-6791226	Major pathway of rRNA processing in the nucleolus and cytosol	-0.358704	-0.117395	0.241309
R-HSA-6791312	TP53 Regulates Transcription of Cell Cycle Genes	-0.312058	-0.210589	0.101469
R-HSA-6793080	rRNA modification in the mitochondrion	-0.276786	-0.135146	0.14164
R-HSA-6794361	Neurexins and neuroligins	-0.0864634	-0.0203233	0.0661401
R-HSA-6794362	Protein-protein interactions at synapses	-0.0717172	-0.0093527	0.0623645
R-HSA-6796648	TP53 Regulates Transcription of DNA Repair Genes	-0.254102	-0.152731	0.101371
R-HSA-6798163	Choline catabolism	-0.170324	0.26761	0.437934
R-HSA-6799198	Complex I biogenesis	-0.175109	-0.0919429	0.083166
R-HSA-6799990	Metal sequestration by antimicrobial proteins	-0.220693	0.160359	0.381052
R-HSA-6803157	Antimicrobial peptides	-0.202169	-0.042275	0.159894
R-HSA-6803204	TP53 Regulates Transcription of Genes Involved in Cytochrome C Release	-0.3081	-0.180038	0.128062
R-HSA-6803205	TP53 regulates transcription of several additional cell death genes whose specific roles in p53-dependent apoptosis remain uncertain	-0.276114	-0.162572	0.113542
R-HSA-6803207	TP53 Regulates Transcription of Caspase Activators and Caspases	-0.27258	-0.14695	0.12563
R-HSA-6803211	TP53 Regulates Transcription of Death Receptors and Ligands	-0.314314	-0.159432	0.154882
R-HSA-6803529	FGFR2 alternative splicing	-0.370088	-0.206706	0.163382
R-HSA-6803544	Ion influx/efflux at host-pathogen interface	-0.219407	0.346888	0.566295
R-HSA-6804114	TP53 Regulates Transcription of Genes Involved in G2 Cell Cycle Arrest	-0.27191	-0.183132	0.0887779
R-HSA-6804115	TP53 regulates transcription of additional cell cycle genes whose exact role in the p53 pathway remain uncertain	-0.397262	-0.20135	0.195912
R-HSA-6804116	TP53 Regulates Transcription of Genes Involved in G1 Cell Cycle Arrest	-0.257803	-0.139169	0.118634
R-HSA-6804754	Regulation of TP53 Expression	-0.382123	-0.191905	0.190218
R-HSA-6804757	Regulation of TP53 Degradation	-0.280882	-0.181996	0.0988861
R-HSA-6804758	Regulation of TP53 Activity through Acetylation	-0.303124	-0.1883	0.114825
R-HSA-6804759	Regulation of TP53 Activity through Association with Co-factors	-0.291862	-0.185458	0.106404
R-HSA-6804760	Regulation of TP53 Activity through Methylation	-0.340493	-0.184497	0.155996
R-HSA-6805567	Keratinization	-0.154425	-0.0236218	0.130804
R-HSA-6806003	Regulation of TP53 Expression and Degradation	-0.282828	-0.175467	0.107361
R-HSA-6806664	Metabolism of vitamin K	-0.000377631	0.126005	0.126383
R-HSA-6806667	Metabolism of fat-soluble vitamins	-0.137039	0.0341795	0.171219
R-HSA-6806942	MET Receptor Activation	-0.0131718	0.172456	0.185628
R-HSA-6807004	Negative regulation of MET activity	-0.211949	-0.127375	0.0845741
R-HSA-6807047	Cholesterol biosynthesis via desmosterol	-0.181709	-0.0299997	0.151709
R-HSA-6807062	Cholesterol biosynthesis via lathosterol	-0.181709	-0.0299997	0.151709
R-HSA-6807505	RNA polymerase II transcribes snRNA genes	-0.322644	-0.206403	0.116242
R-HSA-6807878	COPI-mediated anterograde transport	-0.158239	-0.0610585	0.0971804
R-HSA-6809371	Formation of the cornified envelope	-0.20725	-0.0268376	0.180412
R-HSA-6811434	COPI-dependent Golgi-to-ER retrograde traffic	-0.153939	-0.0439546	0.109984
R-HSA-6811436	COPI-independent Golgi-to-ER retrograde traffic	-0.28051	-0.189081	0.0914297
R-HSA-6811438	Intra-Golgi traffic	-0.197468	-0.0955441	0.101924
R-HSA-6811440	Retrograde transport at the Trans-Golgi-Network	-0.234055	-0.13269	0.101366
R-HSA-6811442	Intra-Golgi and retrograde Golgi-to-ER traffic	-0.201882	-0.138342	0.06354
R-HSA-6811555	PI5P Regulates TP53 Acetylation	-0.287301	-0.172481	0.11482
R-HSA-6814122	Cooperation of PDCL (PhLP1) and TRiC/CCT in G-protein beta folding	-0.299426	-0.166867	0.132559
R-HSA-6814848	Glycerophospholipid catabolism	-0.22119	-0.0274757	0.193714
R-HSA-68616	Assembly of the ORC complex at the origin of replication	-0.299949	-0.154867	0.145083
R-HSA-68689	CDC6 association with the ORC:origin complex	0.141011	0.332365	0.191354
R-HSA-68881	Mitotic Metaphase/Anaphase Transition	-0.0276577	0.0365645	0.0642223
R-HSA-68884	Mitotic Telophase/Cytokinesis	-0.160235	-0.0455792	0.114656
R-HSA-68911	G2 Phase	-0.210071	0.00026883	0.21034
R-HSA-68949	Orc1 removal from chromatin	-0.177914	-0.116215	0.0616991
R-HSA-68952	DNA replication initiation	-0.475944	-0.269176	0.206768
R-HSA-68962	Activation of the pre-replicative complex	-0.0879457	0.0139565	0.101902
R-HSA-69017	CDK-mediated phosphorylation and removal of Cdc6	-0.203832	-0.140895	0.062937
R-HSA-69052	Switching of origins to a post-replicative state	-0.164091	-0.114328	0.0497634
R-HSA-69091	Polymerase switching	-0.268306	0.0187706	0.287076
R-HSA-69109	Leading Strand Synthesis	-0.268306	0.0187706	0.287076
R-HSA-69166	Removal of the Flap Intermediate	-0.276148	-0.0402741	0.235874
R-HSA-69183	Processive synthesis on the lagging strand	-0.273481	-0.0386506	0.23483
R-HSA-69186	Lagging Strand Synthesis	-0.261027	-0.0437387	0.217288
R-HSA-69190	DNA strand elongation	-0.136633	0.00324022	0.139873
R-HSA-69200	Phosphorylation of proteins involved in G1/S transition by active Cyclin E:Cdk2 complexes	-0.257534	-0.104529	0.153005
R-HSA-69205	G1/S-Specific Transcription	-0.216959	-0.108192	0.108767
R-HSA-69231	Cyclin D associated events in G1	-0.224562	-0.152164	0.0723981
R-HSA-69236	G1 Phase	-0.224562	-0.152164	0.0723981
R-HSA-69273	Cyclin A/B1/B2 associated events during G2/M transition	-0.182848	-0.0826504	0.100198
R-HSA-69416	Dimerization of procaspase-8	-0.129669	-0.0527405	0.0769283
R-HSA-69478	G2/M DNA replication checkpoint	-0.249457	0.0443894	0.293846
R-HSA-69541	Stabilization of p53	-0.270233	-0.167844	0.102389
R-HSA-69560	Transcriptional activation of p53 responsive genes	-0.305189	-0.178326	0.126862
R-HSA-69563	p53-Dependent G1 DNA Damage Response	-0.262334	-0.159356	0.102978
R-HSA-69580	p53-Dependent G1/S DNA damage checkpoint	-0.262334	-0.159356	0.102978
R-HSA-69601	Ubiquitin Mediated Degradation of Phosphorylated Cdc25A	-0.207135	-0.13797	0.0691652
R-HSA-69610	p53-Independent DNA Damage Response	-0.207135	-0.13797	0.0691652
R-HSA-69613	p53-Independent G1/S DNA damage checkpoint	-0.207135	-0.13797	0.0691652
R-HSA-69615	G1/S DNA Damage Checkpoints	-0.250954	-0.151499	0.0994548
R-HSA-69618	Mitotic Spindle Checkpoint	-0.207238	-0.139735	0.0675026
R-HSA-69895	Transcriptional activation of cell cycle inhibitor p21	-0.305189	-0.178326	0.126862
R-HSA-70171	Glycolysis	-0.269299	-0.163328	0.105971
R-HSA-70221	Glycogen breakdown (glycogenolysis)	0.0577899	0.271019	0.213229
R-HSA-70263	Gluconeogenesis	-0.163124	0.15033	0.313454
R-HSA-70268	Pyruvate metabolism	-0.349328	-0.179961	0.169367
R-HSA-70326	Glucose metabolism	-0.260507	-0.144575	0.115932
R-HSA-70350	Fructose catabolism	0.102821	0.315759	0.212938
R-HSA-70370	Galactose catabolism	-0.283888	0.164373	0.448261
R-HSA-70635	Urea cycle	0.0394891	0.269551	0.230062
R-HSA-70688	Proline catabolism	-0.295957	-0.177304	0.118653
R-HSA-70895	Branched-chain amino acid catabolism	-0.268966	-0.0715549	0.197411
R-HSA-70921	Histidine catabolism	0.0953371	0.335388	0.240051
R-HSA-71032	Propionyl-CoA catabolism	-0.485682	0.211423	0.697105
R-HSA-71064	Lysine catabolism	-0.0225562	0.0446709	0.0672271
R-HSA-71240	Tryptophan catabolism	-0.262298	0.116632	0.37893
R-HSA-71262	Carnitine synthesis	0.0570054	0.106508	0.0495025
R-HSA-71288	Creatine metabolism	-0.131017	0.307467	0.438484
R-HSA-71336	Pentose phosphate pathway	-0.240912	-0.0606036	0.180309
R-HSA-71384	Ethanol oxidation	0.213019	0.370134	0.157115
R-HSA-71403	Citric acid cycle (TCA cycle)	-0.283725	-0.117388	0.166337
R-HSA-71737	Pyrophosphate hydrolysis	-0.639234	0.624029	1.26326
R-HSA-72086	mRNA Capping	-0.385446	-0.212488	0.172958
R-HSA-72165	mRNA Splicing - Minor Pathway	-0.429068	-0.287071	0.141997
R-HSA-72187	mRNA 3'-end processing	-0.454842	-0.287816	0.167026
R-HSA-72200	mRNA Editing: C to U Conversion	0.0216687	0.233421	0.211752
R-HSA-72202	Transport of Mature Transcript to Cytoplasm	-0.366159	-0.235687	0.130472
R-HSA-72306	tRNA processing	-0.279203	-0.191746	0.0874567
R-HSA-72613	Eukaryotic Translation Initiation	-0.478941	-0.0860699	0.392871
R-HSA-72649	Translation initiation complex formation	-0.477064	-0.122071	0.354993
R-HSA-72662	Activation of the mRNA upon binding of the cap-binding complex and eIFs, and subsequent binding to 43S	-0.468543	-0.120922	0.347622
R-HSA-72689	Formation of a pool of free 40S subunits	-0.498419	-0.064534	0.433885
R-HSA-72695	Formation of the ternary complex, and subsequently, the 43S complex	-0.484157	-0.102748	0.38141
R-HSA-72702	Ribosomal scanning and start codon recognition	-0.47283	-0.101622	0.371208
R-HSA-72706	GTP hydrolysis and joining of the 60S ribosomal subunit	-0.491724	-0.0733086	0.418416
R-HSA-72731	Recycling of eIF2:GDP	-0.413628	-0.0226111	0.391017
R-HSA-72737	Cap-dependent Translation Initiation	-0.478941	-0.0860699	0.392871
R-HSA-72764	Eukaryotic Translation Termination	-0.492628	-0.0435351	0.449093
R-HSA-727802	Transport of nucleotide sugars	-0.0575854	0.140031	0.197616
R-HSA-73614	Pyrimidine salvage	-0.139111	0.210922	0.350032
R-HSA-73621	Pyrimidine catabolism	-0.169135	0.266161	0.435296
R-HSA-73728	RNA Polymerase I Promoter Opening	-0.299417	-0.134977	0.16444
R-HSA-73762	RNA Polymerase I Transcription Initiation	-0.260336	-0.159133	0.101203
R-HSA-73772	RNA Polymerase I Promoter Escape	-0.224265	-0.132462	0.0918028
R-HSA-73776	RNA Polymerase II Promoter Escape	-0.272572	-0.119165	0.153407
R-HSA-73779	RNA Polymerase II Transcription Pre-Initiation And Promoter Opening	-0.272572	-0.119165	0.153407
R-HSA-73780	RNA Polymerase III Chain Elongation	-0.185251	-0.102025	0.0832251
R-HSA-73817	Purine ribonucleoside monophosphate biosynthesis	-0.274595	0.0201333	0.294728
R-HSA-73843	5-Phosphoribose 1-diphosphate biosynthesis	-0.413717	0.193322	0.607039
R-HSA-73854	RNA Polymerase I Promoter Clearance	-0.25605	-0.155484	0.100566
R-HSA-73856	RNA Polymerase II Transcription Termination	-0.439923	-0.30058	0.139343
R-HSA-73863	RNA Polymerase I Transcription Termination	-0.216432	-0.0894283	0.127004
R-HSA-73864	RNA Polymerase I Transcription	-0.25665	-0.144844	0.111806
R-HSA-73884	Base Excision Repair	-0.227294	-0.0905916	0.136703
R-HSA-73893	DNA Damage Bypass	-0.314406	-0.179768	0.134638
R-HSA-73927	Depurination	-0.29333	-0.127134	0.166196
R-HSA-73928	Depyrimidination	-0.270608	-0.139568	0.131039
R-HSA-73929	Base-Excision Repair, AP Site Formation	-0.268525	-0.140351	0.128174
R-HSA-73930	Abasic sugar-phosphate removal via the single-nucleotide replacement pathway	-0.390996	0.0594055	0.450401
R-HSA-73933	Resolution of Abasic Sites (AP sites)	-0.218299	-0.076718	0.141581
R-HSA-73942	DNA Damage Reversal	-0.187673	-0.0111735	0.176499
R-HSA-73943	Reversal of alkylation damage by DNA dioxygenases	-0.118738	0.0776199	0.196358
R-HSA-73980	RNA Polymerase III Transcription Termination	-0.189599	-0.0876907	0.101908
R-HSA-74158	RNA Polymerase III Transcription	-0.211704	-0.0697219	0.141982
R-HSA-74182	Ketone body metabolism	-0.204476	0.0673416	0.271817
R-HSA-74217	Purine salvage	-0.485608	-0.0997527	0.385855
R-HSA-74259	Purine catabolism	-0.192493	0.188992	0.381485
R-HSA-74713	IRS activation	-0.374684	-0.0527807	0.321903
R-HSA-74749	Signal attenuation	-0.270742	-0.165069	0.105673
R-HSA-74751	Insulin receptor signalling cascade	-0.142663	-0.0500387	0.0926244
R-HSA-74752	Signaling by Insulin receptor	-0.113013	-0.0624923	0.0505205
R-HSA-749476	RNA Polymerase III Abortive And Retractive Initiation	-0.211704	-0.0697219	0.141982
R-HSA-75035	Chk1/Chk2(Cds1) mediated inactivation of Cyclin B:Cdk1 complex	-0.258126	-0.133958	0.124169
R-HSA-75064	mRNA Editing: A to I Conversion	-0.649809	-0.417613	0.232196
R-HSA-75067	Processing of Capped Intronless Pre-mRNA	-0.440873	-0.304877	0.135996
R-HSA-75072	mRNA Editing	-0.20653	-0.0392422	0.167288
R-HSA-75094	Formation of the Editosome	0.0216687	0.233421	0.211752
R-HSA-75102	C6 deamination of adenosine	-0.649809	-0.417613	0.232196
R-HSA-75105	Fatty acyl-CoA biosynthesis	-0.0797496	0.0248665	0.104616
R-HSA-75108	Activation, myristolyation of BID and translocation to mitochondria	-0.426308	-0.125572	0.300736
R-HSA-75109	Triglyceride biosynthesis	-0.380695	-0.180482	0.200212
R-HSA-75153	Apoptotic execution phase	-0.243163	-0.0820108	0.161152
R-HSA-75157	FasL/ CD95L signaling	-0.392333	-0.125181	0.267152
R-HSA-75158	TRAIL signaling	-0.28214	-0.0566044	0.225536
R-HSA-75205	Dissolution of Fibrin Clot	-0.19417	0.0469846	0.241154
R-HSA-75815	Ubiquitin-dependent degradation of Cyclin D	-0.244469	-0.17863	0.0658392
R-HSA-75876	Synthesis of very long-chain fatty acyl-CoAs	-0.152636	-0.011352	0.141284
R-HSA-75892	Platelet Adhesion to exposed collagen	-0.390405	-0.158948	0.231457
R-HSA-75896	Plasmalogen biosynthesis	0.392837	0.451894	0.0590565
R-HSA-75944	Transcription from mitochondrial promoters	-0.278901	0.175449	0.45435
R-HSA-75953	RNA Polymerase II Transcription Initiation	-0.272572	-0.119165	0.153407
R-HSA-75955	RNA Polymerase II Transcription Elongation	-0.300615	-0.187822	0.112793
R-HSA-76009	Platelet Aggregation (Plug Formation)	-0.3165	-0.231209	0.0852911
R-HSA-76042	RNA Polymerase II Transcription Initiation And Promoter Clearance	-0.272572	-0.119165	0.153407
R-HSA-76046	RNA Polymerase III Transcription Initiation	-0.208231	-0.0956576	0.112573
R-HSA-76061	RNA Polymerase III Transcription Initiation From Type 1 Promoter	-0.226823	-0.0920387	0.134784
R-HSA-76066	RNA Polymerase III Transcription Initiation From Type 2 Promoter	-0.222462	-0.0861403	0.136322
R-HSA-76071	RNA Polymerase III Transcription Initiation From Type 3 Promoter	-0.188668	-0.111425	0.0772425
R-HSA-77042	Formation of editosomes by ADAR proteins	-0.649809	-0.417613	0.232196
R-HSA-77075	RNA Pol II CTD phosphorylation and interaction with CE	-0.323857	-0.215666	0.108191
R-HSA-77108	Utilization of Ketone Bodies	-0.175735	0.235346	0.411081
R-HSA-77111	Synthesis of Ketone Bodies	-0.137384	-0.015097	0.122287
R-HSA-77285	Beta oxidation of myristoyl-CoA to lauroyl-CoA	-0.40133	0.0436123	0.444942
R-HSA-77286	mitochondrial fatty acid beta-oxidation of saturated fatty acids	-0.364467	-0.111261	0.253206
R-HSA-77288	mitochondrial fatty acid beta-oxidation of unsaturated fatty acids	-0.492405	-0.172475	0.31993
R-HSA-77289	Mitochondrial Fatty Acid Beta-Oxidation	-0.0906036	-0.0185822	0.0720214
R-HSA-77305	Beta oxidation of palmitoyl-CoA to myristoyl-CoA	-0.478397	0.0151667	0.493564
R-HSA-77310	Beta oxidation of lauroyl-CoA to decanoyl-CoA-CoA	-0.450481	-0.0924711	0.35801
R-HSA-77346	Beta oxidation of decanoyl-CoA to octanoyl-CoA-CoA	-0.510528	-0.143736	0.366792
R-HSA-77348	Beta oxidation of octanoyl-CoA to hexanoyl-CoA	-0.544916	-0.158484	0.386432
R-HSA-77350	Beta oxidation of hexanoyl-CoA to butanoyl-CoA	-0.521292	-0.160532	0.36076
R-HSA-77352	Beta oxidation of butanoyl-CoA to acetyl-CoA	-0.426165	-0.360226	0.0659392
R-HSA-77387	Insulin receptor recycling	-0.157873	-0.0682371	0.089636
R-HSA-774815	Nucleosome assembly	-0.320052	-0.152704	0.167348
R-HSA-77588	SLBP Dependent Processing of Replication-Dependent Histone Pre-mRNAs	-0.467853	-0.310703	0.15715
R-HSA-77595	Processing of Intronless Pre-mRNAs	-0.508872	-0.287553	0.221318
R-HSA-804914	Transport of fatty acids	0.0375157	0.250184	0.212668
R-HSA-83936	Transport of nucleosides and free purine and pyrimidine bases across the plasma membrane	-0.103419	0.132533	0.235952
R-HSA-844455	The NLRP1 inflammasome	-0.356942	-0.156593	0.200349
R-HSA-844456	The NLRP3 inflammasome	-0.273844	-0.126344	0.147499
R-HSA-844615	The AIM2 inflammasome	-0.259959	-0.0999057	0.160053
R-HSA-844623	The IPAF inflammasome	-0.384837	-0.0647319	0.320106
R-HSA-877300	Interferon gamma signaling	-0.350137	-0.2127	0.137437
R-HSA-877312	Regulation of IFNG signaling	-0.278563	-0.135081	0.143483
R-HSA-879415	Advanced glycosylation endproduct receptor signaling	-0.287086	-0.108421	0.178665
R-HSA-879518	Transport of organic anions	-0.102691	0.102523	0.205214
R-HSA-880009	Interconversion of 2-oxoglutarate and 2-hydroxyglutarate	0.448748	0.503932	0.0551843
R-HSA-881907	Gastrin-CREB signalling pathway via PKC and MAPK	-0.295663	-0.175134	0.120529
R-HSA-8847453	Synthesis of PIPs in the nucleus	-0.386482	-0.0107359	0.375746
R-HSA-8847993	ERBB2 Activates PTK6 Signaling	-0.319106	-0.165926	0.15318
R-HSA-8848584	Wax and plasmalogen biosynthesis	0.240692	0.335282	0.0945902
R-HSA-8849175	Threonine catabolism	-0.253694	0.654321	0.908015
R-HSA-8849468	PTK6 Regulates Proteins Involved in RNA Processing	-0.349543	-0.210427	0.139117
R-HSA-8849469	PTK6 Regulates RTKs and Their Effectors AKT1 and DOK1	-0.331458	-0.173821	0.157637
R-HSA-8849470	PTK6 Regulates Cell Cycle	-0.217858	-0.0114913	0.206367
R-HSA-8849471	PTK6 Regulates RHO GTPases, RAS GTPase and MAP kinases	-0.317447	-0.149562	0.167885
R-HSA-8849472	PTK6 Down-Regulation	-0.13229	0.0601223	0.192413
R-HSA-8849473	PTK6 Expression	-0.303186	-0.0644379	0.238748
R-HSA-8849474	PTK6 Activates STAT3	-0.235269	-0.108373	0.126896
R-HSA-8849932	Synaptic adhesion-like molecules	-0.103525	0.00505011	0.108575
R-HSA-8850843	Phosphate bond hydrolysis by NTPDase proteins	-0.289848	-0.000319201	0.289529
R-HSA-8851680	Butyrophilin (BTN) family interactions	0.0621908	0.156328	0.0941375
R-HSA-8851805	MET activates RAS signaling	-0.229931	-0.118852	0.111079
R-HSA-8851907	MET activates PI3K/AKT signaling	-0.180936	0.0489968	0.229933
R-HSA-8852135	Protein ubiquitination	-0.299037	-0.197262	0.101774
R-HSA-8852405	Signaling by MST1	0.108229	0.313783	0.205555
R-HSA-8853383	Lysosomal oligosaccharide catabolism	0.34197	0.627818	0.285847
R-HSA-8853659	RET signaling	-0.244523	-0.0956142	0.148909
R-HSA-8853884	Transcriptional Regulation by VENTX	-0.315757	-0.152125	0.163632
R-HSA-8854050	FBXL7 down-regulates AURKA during mitotic entry and in early mitosis	-0.216142	-0.142896	0.0732459
R-HSA-8854214	TBC/RABGAPs	-0.230667	-0.134657	0.0960106
R-HSA-8854518	AURKA Activation by TPX2	-0.232447	-0.143821	0.0886262
R-HSA-8854521	Interaction between PHLDA1 and AURKA	-0.133287	0.0332597	0.166547
R-HSA-8854691	Interleukin-20 family signaling	-0.185872	-0.072738	0.113134
R-HSA-8856688	Golgi-to-ER retrograde transport	-0.188462	-0.115384	0.0730779
R-HSA-8857538	PTK6 promotes HIF1A stabilization	-0.35068	-0.171657	0.179023
R-HSA-8863795	Downregulation of ERBB2 signaling	-0.323895	-0.199015	0.12488
R-HSA-8865999	MET activates PTPN11	-0.194926	0.0772311	0.272157
R-HSA-8866376	Reelin signalling pathway	-0.33463	-0.166027	0.168603
R-HSA-8866423	VLDL assembly	-0.274132	-0.106497	0.167635
R-HSA-8866427	VLDLR internalisation and degradation	-0.319401	-0.148038	0.171363
R-HSA-8866652	Synthesis of active ubiquitin: roles of E1 and E2 enzymes	-0.321077	-0.233067	0.0880093
R-HSA-8866654	E3 ubiquitin ligases ubiquitinate target proteins	-0.30947	-0.196712	0.112758
R-HSA-8866904	Negative regulation of activity of TFAP2 (AP-2) family transcription factors	-0.274426	-0.14913	0.125296
R-HSA-8866906	TFAP2 (AP-2) family regulates transcription of other transcription factors	-0.2306	0.302265	0.532865
R-HSA-8866907	Activation of the TFAP2 (AP-2) family of transcription factors	-0.352432	-0.159023	0.193409
R-HSA-8866910	TFAP2 (AP-2) family regulates transcription of growth factors and their receptors	-0.383826	-0.158427	0.225399
R-HSA-8866911	TFAP2 (AP-2) family regulates transcription of cell cycle factors	-0.360006	-0.240802	0.119204
R-HSA-8868766	rRNA processing in the mitochondrion	-0.266034	-0.135555	0.130479
R-HSA-8868773	rRNA processing in the nucleus and cytosol	-0.350059	-0.119886	0.230173
R-HSA-8869496	TFAP2A acts as a transcriptional repressor during retinoic acid induced cell differentiation	-0.306243	-0.0177253	0.288518
R-HSA-8873719	RAB geranylgeranylation	-0.166131	-0.0558077	0.110323
R-HSA-8874081	MET activates PTK2 signaling	-0.363718	-0.0739404	0.289777
R-HSA-8874177	ATF6B (ATF6-beta) activates chaperones	-0.159386	0.251432	0.410818
R-HSA-8874211	CREB3 factors activate genes	-0.181313	-0.0521959	0.129117
R-HSA-8875513	MET interacts with TNS proteins	-0.38654	0.167994	0.554534
R-HSA-8875555	MET activates RAP1 and RAC1	-0.325962	-0.155488	0.170474
R-HSA-8875656	MET receptor recycling	-0.268997	-0.178198	0.0907982
R-HSA-8875791	MET activates STAT3	-0.298223	-0.11745	0.180774
R-HSA-8875878	MET promotes cell motility	-0.352521	-0.124884	0.227637
R-HSA-8876198	RAB GEFs exchange GTP for GDP on RABs	-0.226231	-0.161682	0.0645486
R-HSA-8876725	Protein methylation	-0.266075	-0.0703802	0.195694
R-HSA-8877330	RUNX1 and FOXP3 control the development of regulatory T lymphocytes (Tregs)	-0.385513	0.028782	0.414295
R-HSA-8877627	Vitamin E	0.179016	0.264331	0.0853149
R-HSA-888568	GABA synthesis	0.0860246	0.284745	0.19872
R-HSA-888590	GABA synthesis, release, reuptake and degradation	-0.156579	-0.0666544	0.089925
R-HSA-888593	Reuptake of GABA	-0.176304	0.74919	0.925494
R-HSA-8931987	RUNX1 regulates estrogen receptor mediated transcription	-0.45222	-0.0912986	0.360922
R-HSA-8934593	Regulation of RUNX1 Expression and Activity	-0.334286	-0.161714	0.172572
R-HSA-8934903	Receptor Mediated Mitophagy	-0.362732	-0.227501	0.135231
R-HSA-8935690	Digestion	0.21864	0.32876	0.11012
R-HSA-8935964	RUNX1 regulates expression of components of tight junctions	-0.133672	0.10122	0.234892
R-HSA-8936459	RUNX1 regulates genes involved in megakaryocyte differentiation and platelet function	-0.31615	-0.169215	0.146935
R-HSA-8937144	Aryl hydrocarbon receptor signalling	-0.12177	-0.00273014	0.11904
R-HSA-8939242	RUNX1 regulates transcription of genes involved in differentiation of keratinocytes	-0.35062	-0.103107	0.247513
R-HSA-8939243	RUNX1 interacts with co-factors whose precise effect on RUNX1 targets is not known	-0.369718	-0.152925	0.216793
R-HSA-8939245	RUNX1 regulates transcription of genes involved in BCR signaling	-0.22678	-0.0653891	0.161391
R-HSA-8939246	RUNX1 regulates transcription of genes involved in differentiation of myeloid cells	-0.285194	0.01104	0.296234
R-HSA-8939247	RUNX1 regulates transcription of genes involved in interleukin signaling	-0.393867	-0.0659529	0.327914
R-HSA-8939256	RUNX1 regulates transcription of genes involved in WNT signaling	-0.469807	-0.0968305	0.372976
R-HSA-8940973	RUNX2 regulates osteoblast differentiation	-0.261672	-0.174036	0.0876367
R-HSA-8941237	Invadopodia formation	-0.581333	-0.188258	0.393076
R-HSA-8941284	RUNX2 regulates chondrocyte maturation	-0.436093	-0.0913306	0.344763
R-HSA-8941326	RUNX2 regulates bone development	-0.257676	-0.189099	0.0685778
R-HSA-8941332	RUNX2 regulates genes involved in cell migration	-0.381497	-0.157013	0.224483
R-HSA-8941333	RUNX2 regulates genes involved in differentiation of myeloid cells	-0.257114	0.00330981	0.260424
R-HSA-8941413	Events associated with phagocytolytic activity of PMN cells	-0.821146	-0.7693	0.0518464172000001
R-HSA-8941855	RUNX3 regulates CDKN1A transcription	-0.301739	-0.171146	0.130592
R-HSA-8941856	RUNX3 regulates NOTCH signaling	-0.326437	-0.17651	0.149927
R-HSA-8941858	Regulation of RUNX3 expression and activity	-0.272974	-0.158489	0.114486
R-HSA-8943723	Regulation of PTEN mRNA translation	-0.4491	-0.159115	0.289985
R-HSA-8943724	Regulation of PTEN gene transcription	-0.31431	-0.193593	0.120717
R-HSA-8948216	Collagen chain trimerization	-0.299789	0.0573716	0.35716
R-HSA-8948700	Competing endogenous RNAs (ceRNAs) regulate PTEN translation	-0.516406	-0.230194	0.286213
R-HSA-8948747	Regulation of PTEN localization	-0.322191	-0.198302	0.123889
R-HSA-8949215	Mitochondrial calcium ion transport	-0.378783	-0.174561	0.204223
R-HSA-8949275	RUNX3 Regulates Immune Response and Cell Migration	-0.501986	-0.0513453	0.450641
R-HSA-8949613	Cristae formation	-0.144852	0.0140212	0.158873
R-HSA-8949664	Processing of SMDT1	-0.329493	-0.13212	0.197373
R-HSA-8950505	Gene and protein expression by JAK-STAT signaling after Interleukin-12 stimulation	-0.39076	-0.206952	0.183808
R-HSA-8951430	RUNX3 regulates WNT signaling	-0.401926	-0.182813	0.219113
R-HSA-8951671	RUNX3 regulates YAP1-mediated transcription	-0.218721	-0.0132974	0.205424
R-HSA-8951911	RUNX3 regulates RUNX1-mediated transcription	-0.555861	-0.117193	0.438667
R-HSA-8951936	RUNX3 regulates p14-ARF	-0.427347	-0.237633	0.189714
R-HSA-8952158	RUNX3 regulates BCL2L11 (BIM) transcription	-0.338727	-0.14112	0.197607
R-HSA-8953750	Transcriptional Regulation by E2F6	-0.174161	-0.117113	0.057048
R-HSA-8955332	Carboxyterminal post-translational modifications of tubulin	-0.151439	0.0712305	0.22267
R-HSA-8956319	Nucleotide catabolism	-0.236464	0.0699787	0.306443
R-HSA-8956320	Nucleotide biosynthesis	-0.326858	-0.110897	0.215961
R-HSA-8956321	Nucleotide salvage	-0.232311	0.0612201	0.293531
R-HSA-8957322	Metabolism of steroids	-0.156912	-0.114033	0.0428786
R-HSA-8963676	Intestinal absorption	-0.202666	0.0391765	0.241843
R-HSA-8963684	Tyrosine catabolism	-0.050155	0.000489317	0.0506443
R-HSA-8963691	Phenylalanine and tyrosine metabolism	-0.403616	0.0793274	0.482943
R-HSA-8963693	Aspartate and asparagine metabolism	0.0455185	0.249772	0.204253
R-HSA-8963743	Digestion and absorption	0.0996951	0.181689	0.0819943
R-HSA-8963888	Chylomicron assembly	-0.258087	-0.00968184	0.248405
R-HSA-8963889	Assembly of active LPL and LIPC lipase complexes	-0.265185	-0.0400428	0.225142
R-HSA-8963896	HDL assembly	-0.45041	-0.159192	0.291218
R-HSA-8963898	Plasma lipoprotein assembly	-0.342255	-0.137334	0.204921
R-HSA-8963899	Plasma lipoprotein remodeling	-0.207349	0.00572971	0.213078
R-HSA-8963901	Chylomicron remodeling	-0.215759	0.0594566	0.275216
R-HSA-8964011	HDL clearance	-0.185931	0.0682086	0.25414
R-HSA-8964026	Chylomicron clearance	-0.314062	0.0366378	0.3507
R-HSA-8964038	LDL clearance	-0.346003	-0.16486	0.181143
R-HSA-8964041	LDL remodeling	-0.15949	0.0594465	0.218937
R-HSA-8964043	Plasma lipoprotein clearance	-0.283253	-0.154051	0.129202
R-HSA-8964046	VLDL clearance	-0.364067	-0.0915461	0.272521
R-HSA-8964058	HDL remodeling	-0.25822	0.05597	0.31419
R-HSA-8964208	Phenylalanine metabolism	-0.487827	0.0824909	0.570318
R-HSA-8964315	G beta:gamma signalling through BTK	-0.437693	-0.125744	0.311949
R-HSA-8964539	Glutamate and glutamine metabolism	-0.255701	0.249365	0.505065
R-HSA-8964540	Alanine metabolism	0.533382	0.579359	0.045977
R-HSA-8964572	Lipid particle organization	0.0316642	0.161198	0.129534
R-HSA-8964616	G beta:gamma signalling through CDC42	-0.348721	-0.156498	0.192223
R-HSA-8978868	Fatty acid metabolism	-0.0206606	0.0471806	0.0678412
R-HSA-8978934	Metabolism of cofactors	-0.30194	-0.130239	0.171701
R-HSA-8979227	Triglyceride metabolism	-0.335842	-0.139318	0.196524
R-HSA-8980692	RHOA GTPase cycle	-0.211004	-0.0814545	0.129549
R-HSA-8981373	Intestinal hexose absorption	-0.202666	0.0391765	0.241843
R-HSA-8981607	Intracellular oxygen transport	0.584869	0.63085	0.0459807597999999
R-HSA-8982491	Glycogen metabolism	-0.329153	-0.164297	0.164856
R-HSA-8983432	Interleukin-15 signaling	-0.256521	-0.14977	0.106751
R-HSA-8983711	OAS antiviral response	-0.395246	-0.192011	0.203235
R-HSA-8984722	Interleukin-35 Signalling	-0.24959	-0.141774	0.107816
R-HSA-8985586	SLIT2:ROBO1 increases RHOA activity	-0.471463	-0.224533	0.24693
R-HSA-8985801	Regulation of cortical dendrite branching	0.0671672	0.211131	0.143963
R-HSA-8985947	Interleukin-9 signaling	-0.306881	-0.142019	0.164861
R-HSA-9006115	Signaling by NTRK2 (TRKB)	-0.176153	0.0058502	0.182004
R-HSA-9006335	Signaling by Erythropoietin	-0.246919	-0.096933	0.149986
R-HSA-9007101	Rab regulation of trafficking	-0.202937	-0.14153	0.0614079
R-HSA-9007892	Interleukin-38 signaling	-0.202825	0.153641	0.356465
R-HSA-9008059	Interleukin-37 signaling	-0.244059	-0.135503	0.108555
R-HSA-901032	ER Quality Control Compartment (ERQC)	-0.381346	-0.184427	0.196918
R-HSA-901042	Calnexin/calreticulin cycle	-0.326085	-0.180608	0.145476
R-HSA-9010642	ROBO receptors bind AKAP5	-0.336396	-0.143142	0.193254
R-HSA-9012546	Interleukin-18 signaling	0.0429835	0.201527	0.158543
R-HSA-9012852	Signaling by NOTCH3	-0.346763	-0.187285	0.159478
R-HSA-9013026	RHOB GTPase cycle	-0.204339	-0.0505479	0.153791
R-HSA-9013106	RHOC GTPase cycle	-0.20019	-0.0406549	0.159535
R-HSA-9013148	CDC42 GTPase cycle	-0.245058	-0.0951224	0.149935
R-HSA-9013149	RAC1 GTPase cycle	-0.237092	-0.0902749	0.146817
R-HSA-9013404	RAC2 GTPase cycle	-0.247614	-0.118498	0.129116
R-HSA-9013405	RHOD GTPase cycle	-0.245151	-0.106188	0.138963
R-HSA-9013407	RHOH GTPase cycle	-0.281208	-0.115928	0.165281
R-HSA-9013408	RHOG GTPase cycle	-0.294714	-0.127862	0.166852
R-HSA-9013409	RHOJ GTPase cycle	-0.272213	-0.105329	0.166883
R-HSA-9013418	RHOBTB2 GTPase cycle	-0.381789	-0.203582	0.178207
R-HSA-9013419	RHOT2 GTPase cycle	-0.420257	0.098048	0.518305
R-HSA-9013420	RHOU GTPase cycle	-0.161613	-0.0671085	0.0945042
R-HSA-9013422	RHOBTB1 GTPase cycle	-0.365129	-0.179541	0.185588
R-HSA-9013423	RAC3 GTPase cycle	-0.257119	-0.10628	0.150839
R-HSA-9013424	RHOV GTPase cycle	-0.144171	-0.0364601	0.107711
R-HSA-9013425	RHOT1 GTPase cycle	-0.456977	0.0210188	0.477996
R-HSA-9013507	NOTCH3 Activation and Transmission of Signal to the Nucleus	-0.353644	-0.177403	0.17624
R-HSA-9013508	NOTCH3 Intracellular Domain Regulates Transcription	-0.308368	-0.218777	0.0895912
R-HSA-9013695	NOTCH4 Intracellular Domain Regulates Transcription	-0.265704	-0.153995	0.11171
R-HSA-9013700	NOTCH4 Activation and Transmission of Signal to the Nucleus	-0.301167	-0.109082	0.192085
R-HSA-9013957	TLR3-mediated TICAM1-dependent programmed cell death	-0.412315	-0.0712828	0.341032
R-HSA-9013973	TICAM1-dependent activation of IRF3/IRF7	-0.255036	-0.137459	0.117578
R-HSA-9014325	TICAM1,TRAF6-dependent induction of TAK1 complex	-0.316988	-0.194616	0.122372
R-HSA-9014826	Interleukin-36 pathway	0.0525558	0.390661	0.338106
R-HSA-9014843	Interleukin-33 signaling	-0.128917	0.70093	0.829847
R-HSA-9017802	Noncanonical activation of NOTCH3	-0.498858	-0.324494	0.174364
R-HSA-9018676	Biosynthesis of D-series resolvins	-0.034525	0.241208	0.275733
R-HSA-9018677	Biosynthesis of DHA-derived SPMs	-0.1319	0.138686	0.270586
R-HSA-9018678	Biosynthesis of specialized proresolving mediators (SPMs)	-0.129731	0.165232	0.294962
R-HSA-9018679	Biosynthesis of EPA-derived SPMs	-0.0768879	0.287491	0.364379
R-HSA-9018681	Biosynthesis of protectins	-0.520653	-0.213258	0.307394
R-HSA-9018682	Biosynthesis of maresins	0.0833134	0.298606	0.215293
R-HSA-9018683	Biosynthesis of DPA-derived SPMs	-0.0456199	0.324391	0.370011
R-HSA-9018896	Biosynthesis of E-series 18(S)-resolvins	-0.0727575	0.264884	0.337642
R-HSA-9020265	Biosynthesis of aspirin-triggered D-series resolvins	-0.00497286	0.238123	0.243096
R-HSA-9020558	Interleukin-2 signaling	-0.334018	-0.132131	0.201887
R-HSA-9020591	Interleukin-12 signaling	-0.368216	-0.195578	0.172638
R-HSA-9020933	Interleukin-23 signaling	-0.217215	-0.12981	0.0874051
R-HSA-9020956	Interleukin-27 signaling	-0.247372	-0.13824	0.109132
R-HSA-9020958	Interleukin-21 signaling	-0.313668	-0.148143	0.165525
R-HSA-9022699	MECP2 regulates neuronal receptors and channels	-0.324594	-0.209579	0.115014
R-HSA-9022702	MECP2 regulates transcription of neuronal ligands	-0.359439	-0.294904	0.0645354
R-HSA-9022707	MECP2 regulates transcription factors	-0.400481	-0.0441149	0.356366
R-HSA-9022927	MECP2 regulates transcription of genes involved in GABA signaling	0.0190084	0.215925	0.196917
R-HSA-9023661	Biosynthesis of E-series 18(R)-resolvins	-0.0463075	0.231011	0.277318
R-HSA-9024446	NR1H2 and NR1H3-mediated signaling	-0.189326	-0.118076	0.0712494
R-HSA-9024909	BDNF activates NTRK2 (TRKB) signaling	0.0391389	0.631156	0.592017
R-HSA-9025046	NTF3 activates NTRK2 (TRKB) signaling	0.0391421	0.618915	0.579772
R-HSA-9025094	Biosynthesis of DPAn-3 SPMs	-0.0456199	0.324391	0.370011
R-HSA-9025106	Biosynthesis of DPAn-6 SPMs	-0.717207	0.715166	1.43237
R-HSA-9026286	Biosynthesis of DPAn-3-derived protectins and resolvins	0.000504813	0.285376	0.284871
R-HSA-9026290	Biosynthesis of DPAn-3-derived maresins	0.0427553	0.292308	0.249553
R-HSA-9026357	NTF4 activates NTRK2 (TRKB) signaling	-0.0239746	0.421994	0.445968
R-HSA-9026395	Biosynthesis of DHA-derived sulfido conjugates	0.20751	0.655715	0.448205
R-HSA-9026403	Biosynthesis of DPAn-3-derived 13-series resolvins	0.0508134	0.301208	0.250394
R-HSA-9026519	Activated NTRK2 signals through RAS	-0.361313	-0.180817	0.180496
R-HSA-9026527	Activated NTRK2 signals through PLCG1	-0.298068	0.0380473	0.336115
R-HSA-9026762	Biosynthesis of maresin conjugates in tissue regeneration (MCTR)	0.20751	0.655715	0.448205
R-HSA-9026766	Biosynthesis of protectin and resolvin conjugates in tissue regeneration (PCTR and RCTR)	0.299467	0.796525	0.497057
R-HSA-9027276	Erythropoietin activates Phosphoinositide-3-kinase (PI3K)	-0.205509	-0.0303483	0.175161
R-HSA-9027277	Erythropoietin activates Phospholipase C gamma (PLCG)	-0.311937	-0.0928491	0.219088
R-HSA-9027283	Erythropoietin activates STAT5	-0.292978	-0.108411	0.184567
R-HSA-9027284	Erythropoietin activates RAS	-0.32471	-0.15574	0.16897
R-HSA-9027307	Biosynthesis of maresin-like SPMs	0.294102	0.626655	0.332553
R-HSA-9027604	Biosynthesis of electrophilic 蠅-3 PUFA oxo-derivatives	0.0382777	0.291809	0.253531
R-HSA-9028335	Activated NTRK2 signals through PI3K	-0.236569	0.0246355	0.261205
R-HSA-9028731	Activated NTRK2 signals through FRS2 and FRS3	-0.0445324	0.0987908	0.143323
R-HSA-9029558	NR1H2 & NR1H3 regulate gene expression linked to lipogenesis	-0.0745837	0.0152269	0.0898106
R-HSA-9029569	NR1H3 & NR1H2 regulate gene expression linked to cholesterol transport and efflux	-0.216534	-0.134242	0.0822923
R-HSA-9031525	NR1H2 & NR1H3 regulate gene expression to limit cholesterol uptake	-0.143586	0.0966262	0.240212
R-HSA-9031528	NR1H2 & NR1H3 regulate gene expression linked to triglyceride lipolysis in adipose	-0.20437	0.196644	0.401014
R-HSA-9031628	NGF-stimulated transcription	-0.235931	-0.0729642	0.162966
R-HSA-9032500	Activated NTRK2 signals through FYN	-0.35924	-0.061215	0.298025
R-HSA-9032759	NTRK2 activates RAC1	-0.392517	0.00918289	0.4017
R-HSA-9032845	Activated NTRK2 signals through CDK5	-0.354393	-0.0139765	0.340417
R-HSA-9033241	Peroxisomal protein import	-0.220076	-0.0837365	0.136339
R-HSA-9033500	TYSND1 cleaves peroxisomal proteins	-0.165397	-0.0498992	0.115497
R-HSA-9033658	Blood group systems biosynthesis	-0.0787851	-0.0012558	0.0775293
R-HSA-9033807	ABO blood group biosynthesis	-0.37438	-0.153741	0.220639
R-HSA-9034013	NTF3 activates NTRK3 signaling	0.0540004	0.444519	0.390519
R-HSA-9034015	Signaling by NTRK3 (TRKC)	-0.255442	-0.088538	0.166904
R-HSA-9034793	Activated NTRK3 signals through PLCG1	-0.21791	0.0192606	0.23717
R-HSA-9034864	Activated NTRK3 signals through RAS	-0.276256	-0.158222	0.118035
R-HSA-9035034	RHOF GTPase cycle	-0.273282	-0.128943	0.144339
R-HSA-9036866	Expression and Processing of Neurotrophins	-0.228515	0.230572	0.459087
R-HSA-9037628	Rhesus blood group biosynthesis	0.866297	0.911136	0.0448393934000001
R-HSA-9037629	Lewis blood group biosynthesis	-0.0314735	0.10445	0.135924
R-HSA-909733	Interferon alpha/beta signaling	-0.369044	-0.173502	0.195543
R-HSA-912446	Meiotic recombination	-0.171138	-0.0491492	0.121989
R-HSA-912526	Interleukin receptor SHC signaling	-0.223596	-0.0637855	0.15981
R-HSA-912631	Regulation of signaling by CBL	-0.283566	-0.188209	0.095357
R-HSA-912694	Regulation of IFNA/IFNB signaling	-0.156426	-0.0577059	0.0987205
R-HSA-913709	O-linked glycosylation of mucins	0.00351262	0.127804	0.124292
R-HSA-916853	Degradation of GABA	0.370536	0.417659	0.0471221
R-HSA-917729	Endosomal Sorting Complex Required For Transport (ESCRT)	-0.207613	-0.119404	0.0882087
R-HSA-917937	Iron uptake and transport	-0.223794	-0.103467	0.120327
R-HSA-917977	Transferrin endocytosis and recycling	-0.0837017	0.0243624	0.108064
R-HSA-918233	TRAF3-dependent IRF activation pathway	-0.320644	-0.205341	0.115303
R-HSA-927802	Nonsense-Mediated Decay (NMD)	-0.458399	-0.125787	0.332613
R-HSA-933541	TRAF6 mediated IRF7 activation	-0.25461	-0.18793	0.0666804
R-HSA-933542	TRAF6 mediated NF-kB activation	-0.278318	-0.153455	0.124863
R-HSA-933543	NF-kB activation through FADD/RIP-1 pathway mediated by caspase-8 and -10	-0.362063	-0.157886	0.204177
R-HSA-936440	Negative regulators of DDX58/IFIH1 signaling	-0.244183	-0.193084	0.0510997
R-HSA-936837	Ion transport by P-type ATPases	-0.199485	-0.0364481	0.163037
R-HSA-936964	Activation of IRF3, IRF7 mediated by TBK1, IKK蔚 (IKBKE)	-0.234689	-0.115403	0.119286
R-HSA-937039	IRAK1 recruits IKK complex	-0.330439	-0.182682	0.147757
R-HSA-937041	IKK complex recruitment mediated by RIP1	-0.280974	-0.180706	0.100267
R-HSA-937042	IRAK2 mediated activation of TAK1 complex	-0.330885	-0.204485	0.1264
R-HSA-937072	TRAF6-mediated induction of TAK1 complex within TLR4 complex	-0.31393	-0.200749	0.113181
R-HSA-947581	Molybdenum cofactor biosynthesis	0.280829	0.460235	0.179406
R-HSA-9603381	Activated NTRK3 signals through PI3K	-0.245077	-0.0519011	0.193175
R-HSA-9603505	NTRK3 as a dependence receptor	-0.298779	-0.0293708	0.269409
R-HSA-9603798	Class I peroxisomal membrane protein import	0.0021745	0.103833	0.101659
R-HSA-9607240	FLT3 Signaling	-0.265348	-0.141096	0.124253
R-HSA-9609523	Insertion of tail-anchored proteins into the endoplasmic reticulum membrane	-0.253671	-0.0646831	0.188988
R-HSA-9609736	Assembly and cell surface presentation of NMDA receptors	-0.0533136	0.0431405	0.096454
R-HSA-9613354	Lipophagy	-0.129653	-0.0181804	0.111473
R-HSA-9614399	Regulation of localization of FOXO transcription factors	-0.292628	-0.186155	0.106473
R-HSA-9614657	FOXO-mediated transcription of cell death genes	-0.299576	-0.142492	0.157084
R-HSA-9615017	FOXO-mediated transcription of oxidative stress, metabolic and neuronal genes	-0.26552	-0.196374	0.0691457
R-HSA-9615933	Postmitotic nuclear pore complex (NPC) reformation	-0.286527	-0.184415	0.102112
R-HSA-9616222	Transcriptional regulation of granulopoiesis	-0.296285	-0.213943	0.0823418
R-HSA-9617324	Negative regulation of NMDA receptor-mediated neuronal transmission	-0.0372339	0.0209276	0.0581615
R-HSA-9617629	Regulation of FOXO transcriptional activity by acetylation	-0.285096	-0.123349	0.161747
R-HSA-9617828	FOXO-mediated transcription of cell cycle genes	-0.260347	-0.100335	0.160012
R-HSA-9619229	Activation of RAC1 downstream of NMDARs	-0.396987	-0.116372	0.280615
R-HSA-9619483	Activation of AMPK downstream of NMDARs	-0.492134	-0.15393	0.338204
R-HSA-9619665	EGR2 and SOX10-mediated initiation of Schwann cell myelination	-0.236039	-0.0444491	0.19159
R-HSA-9620244	Long-term potentiation	-0.0961807	-0.0278674	0.0683133
R-HSA-9623433	NR1H2 & NR1H3 regulate gene expression to control bile acid homeostasis	-0.290519	-0.0924671	0.198051
R-HSA-9627069	Regulation of the apoptosome activity	-0.195968	-0.0971016	0.0988665
R-HSA-9629569	Protein hydroxylation	-0.477054	-0.0899368	0.387118
R-HSA-9632974	NR1H2 & NR1H3 regulate gene expression linked to gluconeogenesis	-0.107213	0.0721523	0.179366
R-HSA-9633012	Response of EIF2AK4 (GCN2) to amino acid deficiency	-0.426103	-0.0753218	0.350781
R-HSA-9634597	GPER1 signaling	-0.367036	-0.143716	0.22332
R-HSA-9634600	Regulation of glycolysis by fructose 2,6-bisphosphate metabolism	-0.305263	-0.1846	0.120663
R-HSA-9634635	Estrogen-stimulated signaling through PRKCZ	-0.348536	-0.192711	0.155825
R-HSA-9634638	Estrogen-dependent nuclear events downstream of ESR-membrane signaling	-0.29635	-0.165857	0.130493
R-HSA-9634815	Transcriptional Regulation by NPAS4	-0.195318	-0.0550481	0.14027
R-HSA-9636003	NEIL3-mediated resolution of ICLs	-0.156814	0.121743	0.278557
R-HSA-9639288	Amino acids regulate mTORC1	-0.221077	-0.149581	0.0714959
R-HSA-9640463	Wax biosynthesis	-0.0522838	0.014705	0.0669889
R-HSA-9645135	STAT5 Activation	-0.261358	0.0646664	0.326024
R-HSA-9645460	Alpha-protein kinase 1 signaling pathway	-0.322156	-0.190386	0.13177
R-HSA-964739	N-glycan trimming and elongation in the cis-Golgi	-0.0972748	0.160488	0.257763
R-HSA-9648002	RAS processing	-0.299264	-0.14756	0.151704
R-HSA-9648025	EML4 and NUDC in mitotic spindle formation	-0.203173	-0.138691	0.064482
R-HSA-964827	Progressive trimming of alpha-1,2-linked mannose residues from Man9/8/7GlcNAc2 to produce Man5GlcNAc2	-0.32747	0.167434	0.494904
R-HSA-9648895	Response of EIF2AK1 (HRI) to heme deficiency	-0.180825	-0.0227254	0.1581
R-HSA-964975	Vitamin B6 activation to pyridoxal phosphate	0.307375	0.389383	0.0820077
R-HSA-9652282	Drug-mediated inhibition of ERBB2 signaling	-0.369859	-0.193587	0.176272
R-HSA-9659379	Sensory processing of sound	-0.131494	-0.049875	0.0816195
R-HSA-9662360	Sensory processing of sound by inner hair cells of the cochlea	-0.182455	-0.0427207	0.139735
R-HSA-9662361	Sensory processing of sound by outer hair cells of the cochlea	-0.111206	0.00899846	0.120204
R-HSA-9664873	Pexophagy	-0.307228	-0.179149	0.128079
R-HSA-9667769	Acetylcholine inhibits contraction of outer hair cells	-0.0146428	0.121137	0.13578
R-HSA-9668328	Sealing of the nuclear envelope (NE) by ESCRT-III	-0.314209	-0.119249	0.19496
R-HSA-9670095	Inhibition of DNA recombination at telomere	-0.289214	-0.161371	0.127843
R-HSA-9673163	Oleoyl-phe metabolism	0.814299	0.859134	0.0448357382000001
R-HSA-9674555	Signaling by CSF3 (G-CSF)	-0.2811	-0.175232	0.105868
R-HSA-9680350	Signaling by CSF1 (M-CSF) in myeloid cells	-0.269174	-0.153323	0.115851
R-HSA-9690406	Transcriptional regulation of testis differentiation	-0.311286	0.0448855	0.356171
R-HSA-9696264	RND3 GTPase cycle	-0.226245	-0.0250788	0.201167
R-HSA-9696270	RND2 GTPase cycle	-0.117135	0.0399045	0.157039
R-HSA-9696273	RND1 GTPase cycle	-0.157253	0.0371998	0.194452
R-HSA-9701898	STAT3 nuclear events downstream of ALK signaling	-0.355665	-0.261108	0.0945569
R-HSA-9705462	Inactivation of CSF3 (G-CSF) signaling	-0.320416	-0.2254	0.0950161
R-HSA-9706019	RHOBTB3 ATPase cycle	-0.12896	-0.0145489	0.114411
R-HSA-9706369	Negative regulation of FLT3	-0.331523	-0.132268	0.199255
R-HSA-9706374	FLT3 signaling through SRC family kinases	-0.442292	-0.224065	0.218227
R-HSA-9706574	RHOBTB GTPase Cycle	-0.33937	-0.17708	0.16229
R-HSA-9707564	Cytoprotection by HMOX1	-0.273292	-0.166308	0.106984
R-HSA-9707587	Regulation of HMOX1 expression and activity	-0.250334	-0.096066	0.154268
R-HSA-9707616	Heme signaling	-0.249261	-0.119977	0.129284
R-HSA-9708296	tRNA-derived small RNA (tsRNA or tRNA-related fragment, tRF) biogenesis	-0.426944	-0.118486	0.308459
R-HSA-9708530	Regulation of BACH1 activity	-0.264658	-0.124137	0.140521
R-HSA-9711097	Cellular response to starvation	-0.371001	-0.107541	0.26346
R-HSA-9715370	Miro GTPase Cycle	-0.411435	0.0953604	0.506796
R-HSA-9717189	Sensory perception of taste	0.163979	0.350539	0.186559
R-HSA-9717207	Sensory perception of sweet, bitter, and umami (glutamate) taste	0.139148	0.339076	0.199928
R-HSA-9725554	Differentiation of keratinocytes in interfollicular epidermis in mammalian skin	-0.290212	-0.00330562	0.286906
R-HSA-9729555	Sensory perception of sour taste	-0.0257037	0.462776	0.48848
R-HSA-9730628	Sensory perception of salty taste	0.0672728	0.58482	0.517548
R-HSA-9732724	IFNG signaling activates MAPKs	-0.40205	-0.259132	0.142918
R-HSA-9733709	Cardiogenesis	-0.246878	-0.11769	0.129188
R-HSA-9734091	Drug-mediated inhibition of MET activation	-0.220228	0.116357	0.336585
R-HSA-9734767	Developmental Cell Lineages	-0.290212	-0.00330562	0.286906
R-HSA-9748784	Drug ADME	-0.154675	-0.0079507	0.146725
R-HSA-9748787	Azathioprine ADME	-0.274301	0.0475882	0.321889
R-HSA-9749641	Aspirin ADME	-0.135147	0.0637113	0.198858
R-HSA-975110	TRAF6 mediated IRF7 activation in TLR7/8 or 9 signaling	-0.324741	-0.17416	0.150581
R-HSA-975144	IRAK1 recruits IKK complex upon TLR7/8 or 9 stimulation	-0.330439	-0.182682	0.147757
R-HSA-975163	IRAK2 mediated activation of TAK1 complex upon TLR7/8 or 9 stimulation	-0.31393	-0.200749	0.113181
R-HSA-9752946	Expression and translocation of olfactory receptors	0.0312171	0.19112	0.159903
R-HSA-9753281	Paracetamol ADME	0.151187	0.265018	0.113831
R-HSA-9754119	Drug-mediated inhibition of CDK4/CDK6 activity	-0.326319	-0.09339	0.232929
R-HSA-9754189	Germ layer formation at gastrulation	-0.228663	-0.072258	0.156405
R-HSA-9754706	Atorvastatin ADME	-0.312091	0.232104	0.544195
R-HSA-9755088	Ribavirin ADME	-0.0882548	0.318563	0.406818
R-HSA-975574	Reactions specific to the hybrid N-glycan synthesis pathway	0.295296	0.386711	0.0914152
R-HSA-975576	N-glycan antennae elongation in the medial/trans-Golgi	-0.227956	0.00197702	0.229933
R-HSA-975577	N-Glycan antennae elongation	-0.386245	-0.0582213	0.328024
R-HSA-975578	Reactions specific to the complex N-glycan synthesis pathway	-0.239487	0.0292262	0.268713
R-HSA-975634	Retinoid metabolism and transport	-0.23369	-0.00798544	0.225705
R-HSA-9757110	Prednisone ADME	-0.0266386	0.31946	0.346098
R-HSA-9758274	Regulation of NF-kappa B signaling	-0.286205	-0.17001	0.116195
R-HSA-9758881	Uptake of dietary cobalamins into enterocytes	0.367923	0.429273	0.0613497
R-HSA-9758890	Transport of RCbl within the body	-0.253905	0.0826548	0.33656
R-HSA-9758919	Epithelial-Mesenchymal Transition (EMT) during gastrulation	-0.106958	0.153846	0.260804
R-HSA-9758920	Formation of lateral plate mesoderm	-0.150004	0.337604	0.487608
R-HSA-9759218	Cobalamin (Cbl) metabolism	-0.502185	-0.134155	0.36803
R-HSA-9759475	Regulation of CDH11 Expression and Function	-0.278373	-0.11782	0.160554
R-HSA-9759476	Regulation of Homotypic Cell-Cell Adhesion	-0.276654	-0.0955618	0.181092
R-HSA-975956	Nonsense Mediated Decay (NMD) independent of the Exon Junction Complex (EJC)	-0.50997	-0.0936422	0.416328
R-HSA-975957	Nonsense Mediated Decay (NMD) enhanced by the Exon Junction Complex (EJC)	-0.458399	-0.125787	0.332613
R-HSA-9759811	Regulation of CDH11 mRNA translation by microRNAs	-0.491546	-0.193507	0.298039
R-HSA-9761174	Formation of intermediate mesoderm	-0.314097	0.225253	0.53935
R-HSA-9762114	GSK3B and BTRC:CUL1-mediated-degradation of NFE2L2	-0.244459	-0.170215	0.0742436
R-HSA-9762292	Regulation of CDH11 function	-0.297146	-0.0145224	0.282624
R-HSA-9762293	Regulation of CDH11 gene transcription	-0.294064	-0.13853	0.155534
R-HSA-9764260	Regulation of Expression and Function of Type II Classical Cadherins	-0.276654	-0.0955618	0.181092
R-HSA-9764302	Regulation of CDH19 Expression and Function	-0.307634	0.0367512	0.344386
R-HSA-9768759	Regulation of NPAS4 gene expression	-0.385519	-0.186822	0.198697
R-HSA-9768777	Regulation of NPAS4 gene transcription	-0.3975	0.0726746	0.470175
R-HSA-9768778	Regulation of NPAS4 mRNA translation	-0.496781	-0.196707	0.300073
R-HSA-9768919	NPAS4 regulates expression of target genes	-0.166255	-0.0431556	0.123099
R-HSA-977068	Termination of O-glycan biosynthesis	-0.154924	0.0535464	0.20847
R-HSA-9772755	Formation of WDR5-containing histone-modifying complexes	-0.152212	-0.0692597	0.0829524
R-HSA-977347	Serine biosynthesis	0.0471269	0.509294	0.462167
R-HSA-977443	GABA receptor activation	-0.280318	0.0371647	0.317483
R-HSA-977444	GABA B receptor activation	-0.327698	0.0162274	0.343926
R-HSA-977606	Regulation of Complement cascade	-0.211691	0.00823147	0.219923
R-HSA-9793242	SUMOylation of nuclear envelope proteins	-0.311856	-0.109532	0.202324
R-HSA-9793380	Formation of paraxial mesoderm	-0.221219	-0.12365	0.0975687
R-HSA-9793528	Ciprofloxacin ADME	-0.285953	0.0123125	0.298266
R-HSA-9796292	Formation of axial mesoderm	-0.148723	0.0347931	0.183516
R-HSA-9816359	Maternal to zygotic transition (MZT)	-0.345274	-0.195524	0.149751
R-HSA-9818025	NFE2L2 regulating TCA cycle genes	-0.489135	-0.179499	0.309636
R-HSA-9818026	NFE2L2 regulating inflammation associated genes	-0.36227	-0.258506	0.103764
R-HSA-9818027	NFE2L2 regulating anti-oxidant/detoxification enzymes	-0.272987	-0.131997	0.14099
R-HSA-9818028	NFE2L2 regulates pentose phosphate pathway genes	-0.387464	-0.229914	0.15755
R-HSA-9818030	NFE2L2 regulating tumorigenic genes	-0.376337	-0.267961	0.108376
R-HSA-9818032	NFE2L2 regulating MDR associated enzymes	-0.387414	-0.254551	0.132862
R-HSA-9818035	NFE2L2 regulating ER-stress associated genes	-0.346464	-0.207111	0.139353
R-HSA-9818564	Epigenetic regulation of gene expression by MLL3 and MLL4 complexes	-0.191103	-0.139517	0.0515853
R-HSA-9818749	Regulation of NFE2L2 gene expression	-0.427264	-0.322683	0.104581
R-HSA-9819196	Zygotic genome activation (ZGA)	-0.307627	-0.16608	0.141548
R-HSA-9820841	M-decay: degradation of maternal mRNAs by maternally stored factors	-0.465018	-0.262401	0.202617
R-HSA-9820865	Z-decay: degradation of maternal mRNAs by zygotically expressed factors	-0.480568	-0.182543	0.298026
R-HSA-9821002	Chromatin modifications during the maternal to zygotic transition (MZT)	-0.313649	-0.11728	0.196369
R-HSA-9821993	Replacement of protamines by nucleosomes in the male pronucleus	-0.326688	-0.0486671	0.278021
R-HSA-9823730	Formation of definitive endoderm	-0.247738	-0.0894379	0.1583
R-HSA-9823739	Formation of the anterior neural plate	-0.314653	-0.162842	0.151812
R-HSA-9824272	Somitogenesis	-0.195407	-0.116896	0.0785106
R-HSA-9824585	Regulation of MITF-M-dependent genes involved in pigmentation	-0.303012	-0.0961328	0.206879
R-HSA-9824594	Regulation of MITF-M-dependent genes involved in apoptosis	-0.377271	-0.278736	0.0985347
R-HSA-9824878	Regulation of TBK1, IKK蔚 (IKBKE)-mediated activation of IRF3, IRF7	-0.243682	-0.122458	0.121224
R-HSA-9825892	Regulation of MITF-M-dependent genes involved in cell cycle and proliferation	-0.232134	-0.11142	0.120714
R-HSA-9825895	Regulation of MITF-M-dependent genes involved in DNA damage repair and senescence	-0.312732	0.00972529	0.322457
R-HSA-982772	Growth hormone receptor signaling	-0.274501	-0.181088	0.0934125
R-HSA-9827857	Specification of primordial germ cells	-0.415166	-0.00605347	0.409113
R-HSA-9828211	Regulation of TBK1, IKK蔚-mediated activation of IRF3, IRF7 upon TLR3 ligation	-0.253952	-0.130182	0.12377
R-HSA-9830364	Formation of the nephric duct	-0.262258	-0.0189443	0.243313
R-HSA-9830369	Kidney development	-0.198343	0.0028256	0.201169
R-HSA-9830674	Formation of the ureteric bud	-0.186947	0.0906782	0.277625
R-HSA-983170	Antigen Presentation: Folding, assembly and peptide loading of class I MHC	-0.274091	-0.117309	0.156782
R-HSA-983189	Kinesins	-0.0643938	0.0419119	0.106306
R-HSA-9831926	Nephron development	0.0626015	0.247054	0.184453
R-HSA-9832991	Formation of the posterior neural plate	-0.368497	-0.172506	0.195991
R-HSA-9833576	CDH11 homotypic and heterotypic interactions	-0.338389	0.0034364	0.341825
R-HSA-9834899	Specification of the neural plate border	-0.24091	-0.0478612	0.193048
R-HSA-9836573	Mitochondrial RNA degradation	-0.222511	-0.0977453	0.124765
R-HSA-983695	Antigen activates B Cell Receptor (BCR) leading to generation of second messengers	-0.273016	-0.0961034	0.176913
R-HSA-9837092	FASTK family proteins regulate processing and stability of mitochondrial RNAs	0.036219	0.172394	0.136175
R-HSA-983712	Ion channel transport	-0.220671	-0.139784	0.0808871
R-HSA-9837999	Mitochondrial protein degradation	-0.231006	-0.148441	0.0825651
R-HSA-9839373	Signaling by TGFBR3	-0.318322	-0.164169	0.154153
R-HSA-9839383	TGFBR3 PTM regulation	-0.41383	0.0373122	0.451142
R-HSA-9839389	TGFBR3 regulates TGF-beta signaling	-0.330656	-0.144434	0.186222
R-HSA-9839394	TGFBR3 expression	-0.312731	-0.222752	0.0899795
R-HSA-9839397	TGFBR3 regulates FGF2 signaling	-0.453234	0.150652	0.603886
R-HSA-9839406	TGFBR3 regulates activin signaling	-0.668334	0.301214	0.969548
R-HSA-9840309	Glycosphingolipid biosynthesis	-0.107633	0.11761	0.225242
R-HSA-9840310	Glycosphingolipid catabolism	-0.0977855	0.0917981	0.189584
R-HSA-9840373	Cellular response to mitochondrial stress	-0.46056	-0.278361	0.182199
R-HSA-9841251	Mitochondrial unfolded protein response (UPRmt)	-0.333848	-0.114779	0.219069
R-HSA-9841922	MLL4 and MLL3 complexes regulate expression of PPARG target genes in adipogenesis and hepatic steatosis	-0.191103	-0.139517	0.0515853
R-HSA-9842663	Signaling by LTK	-0.224719	-0.0846993	0.14002
R-HSA-9842860	Regulation of endogenous retroelements	-0.208677	-0.130599	0.0780776
R-HSA-9843743	Transcriptional regulation of brown and beige adipocyte differentiation	-0.338812	-0.209022	0.12979
R-HSA-9843940	Regulation of endogenous retroelements by KRAB-ZFP proteins	-0.174785	-0.0963507	0.0784344
R-HSA-9843970	Regulation of endogenous retroelements by the Human Silencing Hub (HUSH) complex	-0.306533	-0.143584	0.162949
R-HSA-9844594	Transcriptional regulation of brown and beige adipocyte differentiation by EBF2	-0.338812	-0.209022	0.12979
R-HSA-9845323	Regulation of endogenous retroelements by Piwi-interacting RNAs (piRNAs)	-0.293773	-0.176182	0.117591
R-HSA-9845576	Glycosphingolipid transport	-0.521679	-0.297367	0.224311
R-HSA-9845614	Sphingolipid catabolism	-0.134626	0.0889849	0.22361
R-HSA-9851151	MDK and PTN in ALK signaling	-0.345948	-0.00207172	0.343876
R-HSA-9851695	Epigenetic regulation of adipogenesis genes by MLL3 and MLL4 complexes	-0.191103	-0.139517	0.0515853
R-HSA-9853506	OGDH complex synthesizes succinyl-CoA from 2-OG	-0.118428	-0.0282504	0.0901776
R-HSA-9854311	Maturation of TCA enzymes and regulation of TCA cycle	-0.398992	-0.0598788	0.339113
R-HSA-9854907	Regulation of MITF-M dependent genes involved in metabolism	-0.12508	-0.0363552	0.0887249
R-HSA-9854909	Regulation of MITF-M dependent genes involved in invasion	-0.246379	0.196293	0.442672
R-HSA-9855142	Cellular responses to mechanical stimuli	-0.269546	-0.135052	0.134494
R-HSA-9856530	High laminar flow shear stress activates signaling by PIEZO1 and PECAM1:CDH5:KDR in endothelial cells	-0.28469	-0.0968887	0.187801
R-HSA-9856649	Transcriptional and post-translational regulation of MITF-M expression and activity	-0.244159	-0.129456	0.114703
R-HSA-9856651	MITF-M-dependent gene expression	-0.246138	-0.150905	0.0952331
R-HSA-9856872	Malate-aspartate shuttle	-0.409798	0.0952577	0.505056
R-HSA-9857377	Regulation of MITF-M-dependent genes involved in lysosome biogenesis and autophagy	-0.224213	-0.099498	0.124715
R-HSA-9857492	Protein lipoylation	-0.0941803	-0.0066794	0.0875009
R-HSA-9858328	OADH complex synthesizes glutaryl-CoA from 2-OA	-0.0976387	-0.000523223	0.0971155
R-HSA-9859138	BCKDH synthesizes BCAA-CoA from KIC, KMVA, KIV	-0.214338	0.0935046	0.307842
R-HSA-9860276	SLC15A4:TASL-dependent IRF5 activation	-0.346294	-0.0753393	0.270955
R-HSA-9860927	Turbulent (oscillatory, disturbed) flow shear stress activates signaling by PIEZO1 and integrins in endothelial cells	-0.294163	-0.153888	0.140275
R-HSA-9860931	Response of endothelial cells to shear stress	-0.269546	-0.135052	0.134494
R-HSA-9861559	PDH complex synthesizes acetyl-CoA from PYR	-0.0682906	0.191337	0.259628
R-HSA-9861718	Regulation of pyruvate metabolism	-0.325491	-0.167461	0.15803
R-HSA-9864848	Complex IV assembly	-0.396774	-0.120207	0.276567
R-HSA-9865881	Complex III assembly	-0.241717	-0.152626	0.0890907
R-HSA-9907900	Proteasome assembly	-0.169505	-0.121833	0.0476721
R-HSA-991365	Activation of GABAB receptors	-0.327698	0.0162274	0.343926
R-HSA-997272	Inhibition of voltage gated Ca2+ channels via Gbeta/gamma subunits	-0.378092	-0.0822247	0.295867
