# Supplementary material for: Identification and Mechanism Research of Oxidative Stress-Related Biomarkers in Oral Lichen Planus
Source: Biomedicines. 2026 Feb 13;14(2):420. doi: 10.3390/biomedicines14020420 (PMC12938463; doi:10.3390/biomedicines14020420)
Supplement: Supplementary file 1 [file biomedicines-14-00420-s001.zip › SupplementaryTable S14.xlsx]

## Sheet: Sheet1
Marker genes-T-cell subtypes.
Gene	T-cell subtypes
HSPA6	CD4+ T cell
IL7R	CD4+ T cell
GZMK	CD8+ T cell
GATA3	Th1 cell
CCR4	Th1 cell
STAT1	Th1 cell
CXCR4	Th2 cell
CXCL13	Tfh cell
