# Supplementary material for: Identification and Mechanism Research of Oxidative Stress-Related Biomarkers in Oral Lichen Planus
Source: Biomedicines. 2026 Feb 13;14(2):420. doi: 10.3390/biomedicines14020420 (PMC12938463; doi:10.3390/biomedicines14020420)
Supplement: Supplementary file 1 [file biomedicines-14-00420-s001.zip › SupplementaryTable S2.xlsx]

## Sheet: Sheet1
Marker genes-Celltype
Gene	Celltype
COL1A2	Fibrorlast
DCN	Fibrorlast
COL3A1	Fibrorlast
COL6A1	Fibrorlast
LYZ	Myeloid
HLA-DRB1	Myeloid
HLA-DRA	Myeloid
CD2	T cell
CD3D	T cell
CD3E	T cell
CD3G	T cell
KRT5	Epithelial Cell
S100A2	Epithelial Cell
KRT15	Epithelial Cell
GNLY	NK cell
NKG7	NK cell
KLRF1	NK cell
KLRC1	NK cell
PLP1	Myocyte
ACTA1	Myocyte
ACTA2	Myocyte
PECAM1	Endothelial cell
VWF	Endothelial cell
ENG	Endothelial cell
SELE	Endothelial cell
CMA1	Mast cell
MS4A2	Mast cell
TPSAB1	Mast cell
CD24	B cell
CD19	B cell
CD79A	B cell
MZB1	Plasma
