# Supplementary material for: Identification and Mechanism Research of Oxidative Stress-Related Biomarkers in Oral Lichen Planus
Source: Biomedicines. 2026 Feb 13;14(2):420. doi: 10.3390/biomedicines14020420 (PMC12938463; doi:10.3390/biomedicines14020420)
Supplement: Supplementary file 1 [file biomedicines-14-00420-s001.zip › SupplementaryTable S4.xlsx]

## Sheet: GO
GO analysis
ONTOLOGY		ID	Description	GeneRatio	BgRatio	pvalue	p.adjust	qvalue	geneID	Count
BP	GO:0072593	GO:0072593	reactive oxygen species metabolic process	2025-06-10	237/18614	8.04897091395863e-10	1.11719716285746e-06	3.3636225819385e-07	CFLAR/TGFB1/NQO1/TNF/HBD/TLR6	6
BP	GO:0006809	GO:0006809	nitric oxide biosynthetic process	2025-04-10	77/18614	5.57711400399399e-08	2.75430292820228e-05	8.2925698657387e-06	NQO1/TNF/KLF4/TLR6	4
BP	GO:0046209	GO:0046209	nitric oxide metabolic process	2025-04-10	83/18614	7.56145308201901e-08	2.75430292820228e-05	8.2925698657387e-06	NQO1/TNF/KLF4/TLR6	4
BP	GO:2001057	GO:2001057	reactive nitrogen species metabolic process	2025-04-10	84/18614	7.93747241556853e-08	2.75430292820228e-05	8.2925698657387e-06	NQO1/TNF/KLF4/TLR6	4
BP	GO:0034599	GO:0034599	cellular response to oxidative stress	2025-05-10	290/18614	2.09651371726245e-07	5.81992207912056e-05	1.75224409632251e-05	NQO1/TNF/MMP9/TLR6/SPHK1	5
BP	GO:0062197	GO:0062197	cellular response to chemical stress	2025-05-10	349/18614	5.25267757435748e-07	0.000121511941220136	3.65844385442091e-05	NQO1/TNF/MMP9/TLR6/SPHK1	5
BP	GO:2000377	GO:2000377	regulation of reactive oxygen species metabolic process	2025-04-10	150/18614	8.19332539541441e-07	0.000162461937840503	4.89135365711206e-05	CFLAR/TGFB1/TNF/TLR6	4
BP	GO:0051092	GO:0051092	positive regulation of NF-kappaB transcription factor activity	2025-04-10	159/18614	1.03435270990495e-06	0.00017596809656839	5.29799289683384e-05	CFLAR/TNF/TLR6/SPHK1	4
BP	GO:0150077	GO:0150077	regulation of neuroinflammatory response	2025-03-10	41/18614	1.1775583252775e-06	0.00017596809656839	5.29799289683384e-05	TNF/MMP9/SPHK1	3
BP	GO:0045429	GO:0045429	positive regulation of nitric oxide biosynthetic process	2025-03-10	42/18614	1.26778167556477e-06	0.00017596809656839	5.29799289683384e-05	TNF/KLF4/TLR6	3
BP	GO:1904407	GO:1904407	positive regulation of nitric oxide metabolic process	2025-03-10	44/18614	1.46176131611185e-06	0.000178226459961203	5.36598700171375e-05	TNF/KLF4/TLR6	3
BP	GO:0006979	GO:0006979	response to oxidative stress	2025-05-10	434/18614	1.54086276623518e-06	0.000178226459961203	5.36598700171375e-05	NQO1/TNF/MMP9/TLR6/SPHK1	5
BP	GO:0051090	GO:0051090	regulation of DNA-binding transcription factor activity	2025-05-10	465/18614	2.16363018977271e-06	0.00022742862523723	6.84735053990447e-05	CFLAR/TNF/KLF4/TLR6/SPHK1	5
BP	GO:1902895	GO:1902895	positive regulation of miRNA transcription	2025-03-10	51/18614	2.29394866953978e-06	0.00022742862523723	6.84735053990447e-05	TGFB1/TNF/KLF4	3
BP	GO:1904645	GO:1904645	response to amyloid-beta	2025-03-10	54/18614	2.72993552191602e-06	0.000252610033627962	7.60550457684674e-05	TNF/MMP9/TLR6	3
BP	GO:0043410	GO:0043410	positive regulation of MAPK cascade	2025-05-10	495/18614	2.94130844753122e-06	0.000255158507823333	7.68223324782826e-05	CFLAR/TGFB1/TNF/TLR6/SPHK1	5
BP	GO:0043388	GO:0043388	positive regulation of DNA binding	2025-03-10	57/18614	3.21763623062148e-06	0.000262710534594272	7.90960732852463e-05	TGFB1/MMP9/KLF4	3
BP	GO:2000630	GO:2000630	positive regulation of miRNA metabolic process	2025-03-10	60/18614	3.75988494131558e-06	0.000289928905474779	8.72908960059817e-05	TGFB1/TNF/KLF4	3
BP	GO:0045428	GO:0045428	regulation of nitric oxide biosynthetic process	2025-03-10	62/18614	4.15308364711156e-06	0.000303393689588992	9.13448314627861e-05	TNF/KLF4/TLR6	3
BP	GO:0080164	GO:0080164	regulation of nitric oxide metabolic process	2025-03-10	65/18614	4.79251705820407e-06	0.000332600683839362	0.000100138382742474	TNF/KLF4/TLR6	3
BP	GO:1902893	GO:1902893	regulation of miRNA transcription	2025-03-10	68/18614	5.49400810174387e-06	0.000362275125750004	0.000109072671714509	TGFB1/TNF/KLF4	3
BP	GO:0061614	GO:0061614	miRNA transcription	2025-03-10	69/18614	5.74211294416432e-06	0.000362275125750004	0.000109072671714509	TGFB1/TNF/KLF4	3
BP	GO:0033002	GO:0033002	muscle cell proliferation	2025-04-10	249/18614	6.16200285221288e-06	0.000371863476472673	0.000111959502623731	CFLAR/TGFB1/TNF/MMP9	4
BP	GO:0150076	GO:0150076	neuroinflammatory response	2025-03-10	76/18614	7.68929240275305e-06	0.000444697410625885	0.000133888117714604	TNF/MMP9/SPHK1	3
BP	GO:0043154	GO:0043154	negative regulation of cysteine-type endopeptidase activity involved in apoptotic process	2025-03-10	78/18614	8.31635903636295e-06	0.000459821077701689	0.000138441504510519	TNF/MMP9/KLF4	3
BP	GO:0051091	GO:0051091	positive regulation of DNA-binding transcription factor activity	2025-04-10	271/18614	8.61336312697688e-06	0.000459821077701689	0.000138441504510519	CFLAR/TNF/TLR6/SPHK1	4
BP	GO:0043537	GO:0043537	negative regulation of blood vessel endothelial cell migration	2025-03-10	80/18614	8.97636469936414e-06	0.000461451637137683	0.000138932428290353	TGFB1/TNF/KLF4	3
BP	GO:2000628	GO:2000628	regulation of miRNA metabolic process	2025-03-10	81/18614	9.31897506760579e-06	0.000461954906922744	0.000139083951196974	TGFB1/TNF/KLF4	3
BP	GO:2000347	GO:2000347	positive regulation of hepatocyte proliferation	2025-02-10	10/18614	1.16628096991645e-05	0.000557091254464515	0.000167727307767642	CFLAR/TNF	2
BP	GO:0010632	GO:0010632	regulation of epithelial cell migration	2025-04-10	295/18614	1.20408772578786e-05	0.000557091254464515	0.000167727307767642	TGFB1/TNF/MMP9/KLF4	4
BP	GO:2000117	GO:2000117	negative regulation of cysteine-type endopeptidase activity	2025-03-10	91/18614	1.32315963469801e-05	0.000592434055793817	0.000178368208820071	TNF/MMP9/KLF4	3
BP	GO:1901216	GO:1901216	positive regulation of neuron death	2025-03-10	92/18614	1.36737386934071e-05	0.000593098415826534	0.000178568232279034	NQO1/TNF/TLR6	3
BP	GO:0030198	GO:0030198	extracellular matrix organization	2025-04-10	314/18614	1.53984453087202e-05	0.00061809481582728	0.000186094070895973	CFLAR/TGFB1/TNF/MMP9	4
BP	GO:0043062	GO:0043062	extracellular structure organization	2025-04-10	315/18614	1.5592430679576e-05	0.00061809481582728	0.000186094070895973	CFLAR/TGFB1/TNF/MMP9	4
BP	GO:0045229	GO:0045229	external encapsulating structure organization	2025-04-10	317/18614	1.59858152078768e-05	0.00061809481582728	0.000186094070895973	CFLAR/TGFB1/TNF/MMP9	4
BP	GO:0010586	GO:0010586	miRNA metabolic process	2025-03-10	97/18614	1.60312776439352e-05	0.00061809481582728	0.000186094070895973	TGFB1/TNF/KLF4	3
BP	GO:0010596	GO:0010596	negative regulation of endothelial cell migration	2025-03-10	99/18614	1.70446839751187e-05	0.000622579509406968	0.000187444308535239	TGFB1/TNF/KLF4	3
BP	GO:0048661	GO:0048661	positive regulation of smooth muscle cell proliferation	2025-03-10	99/18614	1.70446839751187e-05	0.000622579509406968	0.000187444308535239	TGFB1/TNF/MMP9	3
BP	GO:0032677	GO:0032677	regulation of interleukin-8 production	2025-03-10	103/18614	1.91965619727092e-05	0.000683200718413343	0.000205695954201499	TNF/KLF4/TLR6	3
BP	GO:0032637	GO:0032637	interleukin-8 production	2025-03-10	104/18614	1.97611674140539e-05	0.000685712509267669	0.000206452196404721	TNF/KLF4/TLR6	3
BP	GO:0042116	GO:0042116	macrophage activation	2025-03-10	109/18614	2.27489696886901e-05	0.000770135851900046	0.000231870114670346	TNF/TLR6/SPHK1	3
BP	GO:0032611	GO:0032611	interleukin-1 beta production	2025-03-10	112/18614	2.46770281072882e-05	0.00079655151192828	0.000239823259696289	TNF/TLR6/SPHK1	3
BP	GO:0032651	GO:0032651	regulation of interleukin-1 beta production	2025-03-10	112/18614	2.46770281072882e-05	0.00079655151192828	0.000239823259696289	TNF/TLR6/SPHK1	3
BP	GO:0010633	GO:0010633	negative regulation of epithelial cell migration	2025-03-10	116/18614	2.74112242839371e-05	0.0008287264701125	0.000249510396355728	TGFB1/TNF/KLF4	3
BP	GO:0002237	GO:0002237	response to molecule of bacterial origin	2025-04-10	366/18614	2.81175477146223e-05	0.0008287264701125	0.000249510396355728	TGFB1/NQO1/TNF/TLR6	4
BP	GO:0043406	GO:0043406	positive regulation of MAP kinase activity	2025-03-10	117/18614	2.81246147330638e-05	0.0008287264701125	0.000249510396355728	TGFB1/TNF/TLR6	3
BP	GO:0001818	GO:0001818	negative regulation of cytokine production	2025-04-10	371/18614	2.96536510499731e-05	0.0008287264701125	0.000249510396355728	TGFB1/TNF/KLF4/TLR6	4
BP	GO:0010631	GO:0010631	epithelial cell migration	2025-04-10	371/18614	2.96536510499731e-05	0.0008287264701125	0.000249510396355728	TGFB1/TNF/MMP9/KLF4	4
BP	GO:0032355	GO:0032355	response to estradiol	2025-03-10	120/18614	3.03379689803353e-05	0.0008287264701125	0.000249510396355728	CFLAR/TGFB1/NQO1	3
BP	GO:0051101	GO:0051101	regulation of DNA binding	2025-03-10	120/18614	3.03379689803353e-05	0.0008287264701125	0.000249510396355728	TGFB1/MMP9/KLF4	3
BP	GO:0090132	GO:0090132	epithelium migration	2025-04-10	374/18614	3.06045018287111e-05	0.0008287264701125	0.000249510396355728	TGFB1/TNF/MMP9/KLF4	4
BP	GO:2000345	GO:2000345	regulation of hepatocyte proliferation	2025-02-10	16/18614	3.10473893702089e-05	0.0008287264701125	0.000249510396355728	CFLAR/TNF	2
BP	GO:0090130	GO:0090130	tissue migration	2025-04-10	379/18614	3.22389548289025e-05	0.000839563748692044	0.000252773250592099	TGFB1/TNF/MMP9/KLF4	4
BP	GO:0022612	GO:0022612	gland morphogenesis	2025-03-10	123/18614	3.26631429606415e-05	0.000839563748692044	0.000252773250592099	CFLAR/TGFB1/TNF	3
BP	GO:0097237	GO:0097237	cellular response to toxic substance	2025-03-10	124/18614	3.34635032244982e-05	0.000844497135920064	0.000254258579523939	NQO1/TNF/HBD	3
BP	GO:0032612	GO:0032612	interleukin-1 production	2025-03-10	131/18614	3.94301907227098e-05	0.00093073014148067	0.000280221345493574	TNF/TLR6/SPHK1	3
BP	GO:0032652	GO:0032652	regulation of interleukin-1 production	2025-03-10	131/18614	3.94301907227098e-05	0.00093073014148067	0.000280221345493574	TNF/TLR6/SPHK1	3
BP	GO:0072567	GO:0072567	chemokine (C-X-C motif) ligand 2 production	2025-02-10	18/18614	3.95627365614982e-05	0.00093073014148067	0.000280221345493574	TNF/KLF4	2
BP	GO:2000341	GO:2000341	regulation of chemokine (C-X-C motif) ligand 2 production	2025-02-10	18/18614	3.95627365614982e-05	0.00093073014148067	0.000280221345493574	TNF/KLF4	2
BP	GO:0050727	GO:0050727	regulation of inflammatory response	2025-04-10	414/18614	4.55445593538591e-05	0.00105359747305261	0.000317213860762843	TNF/MMP9/KLF4/SPHK1	4
BP	GO:0030099	GO:0030099	myeloid cell differentiation	2025-04-10	421/18614	4.86265505509179e-05	0.00110645331417498	0.000333127533541232	CFLAR/TGFB1/TNF/MMP9	4
BP	GO:0038061	GO:0038061	NIK/NF-kappaB signaling	2025-03-10	142/18614	5.01542670147862e-05	0.00112280842929876	0.000338051680897626	TNF/TLR6/SPHK1	3
BP	GO:1903209	GO:1903209	positive regulation of oxidative stress-induced cell death	2025-02-10	21/18614	5.42551240459725e-05	0.00119533511390174	0.000359887790246468	TNF/TLR6	2
BP	GO:0034614	GO:0034614	cellular response to reactive oxygen species	2025-03-10	152/18614	6.14263453034948e-05	0.00131168872740386	0.000394919175473481	NQO1/MMP9/SPHK1	3
BP	GO:0043535	GO:0043535	regulation of blood vessel endothelial cell migration	2025-03-10	152/18614	6.14263453034948e-05	0.00131168872740386	0.000394919175473481	TGFB1/TNF/KLF4	3
BP	GO:0003012	GO:0003012	muscle system process	2025-04-10	452/18614	6.41506820200693e-05	0.00133344033026355	0.000401468080626898	CFLAR/GNAO1/TNF/SPHK1	4
BP	GO:0072574	GO:0072574	hepatocyte proliferation	2025-02-10	23/18614	6.53270478803466e-05	0.00133344033026355	0.000401468080626898	CFLAR/TNF	2
BP	GO:0072575	GO:0072575	epithelial cell proliferation involved in liver morphogenesis	2025-02-10	23/18614	6.53270478803466e-05	0.00133344033026355	0.000401468080626898	CFLAR/TNF	2
BP	GO:0072576	GO:0072576	liver morphogenesis	2025-02-10	24/18614	7.12454470414174e-05	0.00141881143834887	0.000427171349176778	CFLAR/TNF	2
BP	GO:0010951	GO:0010951	negative regulation of endopeptidase activity	2025-03-10	160/18614	7.1553890983012e-05	0.00141881143834887	0.000427171349176778	TNF/MMP9/KLF4	3
BP	GO:0034114	GO:0034114	regulation of heterotypic cell-cell adhesion	2025-02-10	25/18614	7.74185102522707e-05	0.00147201222233085	0.000443188876281925	TNF/KLF4	2
BP	GO:0045662	GO:0045662	negative regulation of myoblast differentiation	2025-02-10	25/18614	7.74185102522707e-05	0.00147201222233085	0.000443188876281925	TGFB1/TNF	2
BP	GO:2000679	GO:2000679	positive regulation of transcription regulatory region DNA binding	2025-02-10	25/18614	7.74185102522707e-05	0.00147201222233085	0.000443188876281925	TGFB1/KLF4	2
BP	GO:0001819	GO:0001819	positive regulation of cytokine production	2025-04-10	489/18614	8.71184311560705e-05	0.00163405922222467	0.000491977484622475	TGFB1/TNF/TLR6/SPHK1	4
BP	GO:0032740	GO:0032740	positive regulation of interleukin-17 production	2025-02-10	27/18614	9.05277472337131e-05	0.00167536684213858	0.000504414254761882	TGFB1/SPHK1	2
BP	GO:0001667	GO:0001667	ameboidal-type cell migration	2025-04-10	496/18614	9.20618182334513e-05	0.00168133952247408	0.000506212490840445	TGFB1/TNF/MMP9/KLF4	4
BP	GO:0048660	GO:0048660	regulation of smooth muscle cell proliferation	2025-03-10	176/18614	9.49709581407148e-05	0.00168999602435016	0.000508818763587906	TGFB1/TNF/MMP9	3
BP	GO:0051099	GO:0051099	positive regulation of binding	2025-03-10	176/18614	9.49709581407148e-05	0.00168999602435016	0.000508818763587906	TGFB1/MMP9/KLF4	3
BP	GO:1903055	GO:1903055	positive regulation of extracellular matrix organization	2025-02-10	28/18614	9.74634805213137e-05	0.00171239634131118	0.000515562981571773	CFLAR/TGFB1	2
BP	GO:0043534	GO:0043534	blood vessel endothelial cell migration	2025-03-10	179/18614	9.98545898448985e-05	0.00173247713380899	0.000521608844321378	TGFB1/TNF/KLF4	3
BP	GO:0048659	GO:0048659	smooth muscle cell proliferation	2025-03-10	180/18614	0.000101518273749722	0.00173959708598289	0.000523752497448208	TGFB1/TNF/MMP9	3
BP	GO:0010800	GO:0010800	positive regulation of peptidyl-threonine phosphorylation	2025-02-10	29/18614	0.000104652996892611	0.00175010071911981	0.000526914898749101	TGFB1/SPHK1	2
BP	GO:1900017	GO:1900017	positive regulation of cytokine production involved in inflammatory response	2025-02-10	29/18614	0.000104652996892611	0.00175010071911981	0.000526914898749101	TNF/TLR6	2
BP	GO:0043405	GO:0043405	regulation of MAP kinase activity	2025-03-10	186/18614	0.000111882674718127	0.00184872800605667	0.00055660929653003	TGFB1/TNF/TLR6	3
BP	GO:0031099	GO:0031099	regeneration	2025-03-10	190/18614	0.000119162968343918	0.00193339522111762	0.000582100639150384	CFLAR/TNF/KLF4	3
BP	GO:1903203	GO:1903203	regulation of oxidative stress-induced neuron death	2025-02-10	31/18614	0.00011979249929115	0.00193339522111762	0.000582100639150384	TNF/TLR6	2
BP	GO:0043123	GO:0043123	positive regulation of I-kappaB kinase/NF-kappaB signaling	2025-03-10	192/18614	0.000122916474367287	0.00196101225772177	0.000590415490911228	CFLAR/TNF/TLR6	3
BP	GO:0007435	GO:0007435	salivary gland morphogenesis	2025-02-10	32/18614	0.000127742045832097	0.00198469256156907	0.000597545083378522	TGFB1/TNF	2
BP	GO:0031334	GO:0031334	positive regulation of protein-containing complex assembly	2025-03-10	195/18614	0.000128690439871193	0.00198469256156907	0.000597545083378522	TGFB1/TNF/TLR6	3
BP	GO:0071902	GO:0071902	positive regulation of protein serine/threonine kinase activity	2025-03-10	195/18614	0.000128690439871193	0.00198469256156907	0.000597545083378522	TGFB1/TNF/TLR6	3
BP	GO:0071897	GO:0071897	DNA biosynthetic process	2025-03-10	198/18614	0.000134638986418991	0.00205361443021493	0.000618295865914856	TNF/KLF4/SPHK1	3
BP	GO:0007431	GO:0007431	salivary gland development	2025-02-10	34/18614	0.000144399631814885	0.00215512568773183	0.00064885856061697	TGFB1/TNF	2
BP	GO:0036475	GO:0036475	neuron death in response to oxidative stress	2025-02-10	34/18614	0.000144399631814885	0.00215512568773183	0.00064885856061697	TNF/TLR6	2
BP	GO:0043281	GO:0043281	regulation of cysteine-type endopeptidase activity involved in apoptotic process	2025-03-10	204/18614	0.000147069380487716	0.0021716202140101	0.000653824681451548	TNF/MMP9/KLF4	3
BP	GO:0000302	GO:0000302	response to reactive oxygen species	2025-03-10	205/18614	0.000149211272726099	0.00218005522677712	0.000656364268944726	NQO1/MMP9/SPHK1	3
BP	GO:0002719	GO:0002719	negative regulation of cytokine production involved in immune response	2025-02-10	35/18614	0.000153107232516827	0.00221367540347245	0.000666486527512941	TGFB1/TNF	2
BP	GO:1901654	GO:1901654	response to ketone	2025-03-10	208/18614	0.000155758979141255	0.00222879858812435	0.000671039769062161	CFLAR/TGFB1/NQO1	3
BP	GO:0032717	GO:0032717	negative regulation of interleukin-8 production	2025-02-10	38/18614	0.000180742635635005	0.00255990590062639	0.000770728532192233	KLF4/TLR6	2
BP	GO:0070374	GO:0070374	positive regulation of ERK1 and ERK2 cascade	2025-03-10	222/18614	0.000188797401477361	0.00264697770960179	0.000796943842493487	CFLAR/TGFB1/TNF	3
BP	GO:1904994	GO:1904994	regulation of leukocyte adhesion to vascular endothelial cell	2025-02-10	40/18614	0.000200424549515926	0.00274358424831625	0.000826029839664456	TNF/KLF4	2
BP	GO:0002573	GO:0002573	myeloid leukocyte differentiation	2025-03-10	227/18614	0.000201617862628428	0.00274358424831625	0.000826029839664456	TGFB1/TNF/MMP9	3
BP	GO:0097191	GO:0097191	extrinsic apoptotic signaling pathway	2025-03-10	227/18614	0.000201617862628428	0.00274358424831625	0.000826029839664456	CFLAR/TGFB1/TNF	3
BP	GO:0071241	GO:0071241	cellular response to inorganic substance	2025-03-10	231/18614	0.000212272983674045	0.00282263820674793	0.000849831160381411	CFLAR/NQO1/MMP9	3
BP	GO:0010594	GO:0010594	regulation of endothelial cell migration	2025-03-10	232/18614	0.000214992855560924	0.00282263820674793	0.000849831160381411	TGFB1/TNF/KLF4	3
BP	GO:2001234	GO:2001234	negative regulation of apoptotic signaling pathway	2025-03-10	233/18614	0.00021773533375409	0.00282263820674793	0.000849831160381411	CFLAR/TNF/MMP9	3
BP	GO:2000116	GO:2000116	regulation of cysteine-type endopeptidase activity	2025-03-10	234/18614	0.000220500502892101	0.00282263820674793	0.000849831160381411	TNF/MMP9/KLF4	3
BP	GO:0002714	GO:0002714	positive regulation of B cell mediated immunity	2025-02-10	42/18614	0.000221111072048979	0.00282263820674793	0.000849831160381411	TGFB1/TNF	2
BP	GO:0002891	GO:0002891	positive regulation of immunoglobulin mediated immune response	2025-02-10	42/18614	0.000221111072048979	0.00282263820674793	0.000849831160381411	TGFB1/TNF	2
BP	GO:0010466	GO:0010466	negative regulation of peptidase activity	2025-03-10	236/18614	0.000226099252016113	0.00282263820674793	0.000849831160381411	TNF/MMP9/KLF4	3
BP	GO:0071219	GO:0071219	cellular response to molecule of bacterial origin	2025-03-10	237/18614	0.000228933000738688	0.00282263820674793	0.000849831160381411	TGFB1/TNF/TLR6	3
BP	GO:0006775	GO:0006775	fat-soluble vitamin metabolic process	2025-02-10	43/18614	0.000231830515539816	0.00282263820674793	0.000849831160381411	NQO1/TNF	2
BP	GO:0033574	GO:0033574	response to testosterone	2025-02-10	43/18614	0.000231830515539816	0.00282263820674793	0.000849831160381411	CFLAR/NQO1	2
BP	GO:0043507	GO:0043507	positive regulation of JUN kinase activity	2025-02-10	43/18614	0.000231830515539816	0.00282263820674793	0.000849831160381411	TNF/TLR6	2
BP	GO:0045840	GO:0045840	positive regulation of mitotic nuclear division	2025-02-10	43/18614	0.000231830515539816	0.00282263820674793	0.000849831160381411	TNF/SPHK1	2
BP	GO:0002274	GO:0002274	myeloid leukocyte activation	2025-03-10	240/18614	0.000237572753701257	0.00286361868775367	0.000862169436552562	TNF/TLR6/SPHK1	3
BP	GO:0002347	GO:0002347	response to tumor cell	2025-02-10	44/18614	0.000242800456217135	0.00286361868775367	0.000862169436552562	TGFB1/KLF4	2
BP	GO:1904646	GO:1904646	cellular response to amyloid-beta	2025-02-10	44/18614	0.000242800456217135	0.00286361868775367	0.000862169436552562	TNF/TLR6	2
BP	GO:0009636	GO:0009636	response to toxic substance	2025-03-10	242/18614	0.000243448850976177	0.00286361868775367	0.000862169436552562	NQO1/TNF/HBD	3
BP	GO:0010799	GO:0010799	regulation of peptidyl-threonine phosphorylation	2025-02-10	45/18614	0.000254020676013387	0.00295508770922809	0.000889708645960528	TGFB1/SPHK1	2
BP	GO:0045444	GO:0045444	fat cell differentiation	2025-03-10	246/18614	0.000255483087253149	0.00295508770922809	0.000889708645960528	TGFB1/TNF/KLF4	3
BP	GO:0035272	GO:0035272	exocrine system development	2025-02-10	46/18614	0.000265490956984753	0.00302050367454784	0.000909403881992639	TGFB1/TNF	2
BP	GO:0070266	GO:0070266	necroptotic process	2025-02-10	46/18614	0.000265490956984753	0.00302050367454784	0.000909403881992639	CFLAR/TNF	2
BP	GO:0097305	GO:0097305	response to alcohol	2025-03-10	252/18614	0.000274249541011513	0.00307815184687833	0.000926760414993705	TGFB1/NQO1/TNF	3
BP	GO:0001774	GO:0001774	microglial cell activation	2025-02-10	47/18614	0.000277211081311089	0.00307815184687833	0.000926760414993705	TNF/SPHK1	2
BP	GO:0002701	GO:0002701	negative regulation of production of molecular mediator of immune response	2025-02-10	47/18614	0.000277211081311089	0.00307815184687833	0.000926760414993705	TGFB1/TNF	2
BP	GO:0032620	GO:0032620	interleukin-17 production	2025-02-10	48/18614	0.000289180831295875	0.00313580463936465	0.000944118339016961	TGFB1/SPHK1	2
BP	GO:0032660	GO:0032660	regulation of interleukin-17 production	2025-02-10	48/18614	0.000289180831295875	0.00313580463936465	0.000944118339016961	TGFB1/SPHK1	2
BP	GO:1903426	GO:1903426	regulation of reactive oxygen species biosynthetic process	2025-02-10	48/18614	0.000289180831295875	0.00313580463936465	0.000944118339016961	CFLAR/TLR6	2
BP	GO:0043122	GO:0043122	regulation of I-kappaB kinase/NF-kappaB signaling	2025-03-10	258/18614	0.000293890013485981	0.00316216541642281	0.000952054960048426	CFLAR/TNF/TLR6	3
BP	GO:0002269	GO:0002269	leukocyte activation involved in inflammatory response	2025-02-10	50/18614	0.000313868338072513	0.00330619775407512	0.000995419769731399	TNF/SPHK1	2
BP	GO:1904894	GO:1904894	positive regulation of receptor signaling pathway via STAT	2025-02-10	50/18614	0.000313868338072513	0.00330619775407512	0.000995419769731399	TGFB1/TNF	2
BP	GO:0071216	GO:0071216	cellular response to biotic stimulus	2025-03-10	264/18614	0.000314422264796769	0.00330619775407512	0.000995419769731399	TGFB1/TNF/TLR6	3
BP	GO:1904707	GO:1904707	positive regulation of vascular associated smooth muscle cell proliferation	2025-02-10	51/18614	0.000326585660088961	0.00340827741506374	0.00102615359758858	TNF/MMP9	2
BP	GO:2000677	GO:2000677	regulation of transcription regulatory region DNA binding	2025-02-10	52/18614	0.000339551738212945	0.00351714785551916	0.00105893197227446	TGFB1/KLF4	2
BP	GO:0097300	GO:0097300	programmed necrotic cell death	2025-02-10	53/18614	0.000352766355365258	0.00362696074997762	0.00109199409808973	CFLAR/TNF	2
BP	GO:0043525	GO:0043525	positive regulation of neuron apoptotic process	2025-02-10	55/18614	0.000379940339054526	0.00384932255918017	0.00115894210222549	NQO1/TNF	2
BP	GO:0061900	GO:0061900	glial cell activation	2025-02-10	55/18614	0.000379940339054526	0.00384932255918017	0.00115894210222549	TNF/SPHK1	2
BP	GO:0043542	GO:0043542	endothelial cell migration	2025-03-10	283/18614	0.000385523702236159	0.00387758622249122	0.00116745163835054	TGFB1/TNF/KLF4	3
BP	GO:0061756	GO:0061756	leukocyte adhesion to vascular endothelial cell	2025-02-10	57/18614	0.000408105876988237	0.00407518674287535	0.00122694459041522	TNF/KLF4	2
BP	GO:0030225	GO:0030225	macrophage differentiation	2025-02-10	58/18614	0.000422559937407897	0.00418564549594356	0.00126020116933838	TGFB1/MMP9	2
BP	GO:0007249	GO:0007249	I-kappaB kinase/NF-kappaB signaling	2025-03-10	293/18614	0.000426794727526999	0.00418564549594356	0.00126020116933838	CFLAR/TNF/TLR6	3
BP	GO:0002763	GO:0002763	positive regulation of myeloid leukocyte differentiation	2025-02-10	59/18614	0.000437261236968167	0.00418564549594356	0.00126020116933838	TGFB1/TNF	2
BP	GO:0033619	GO:0033619	membrane protein proteolysis	2025-02-10	59/18614	0.000437261236968167	0.00418564549594356	0.00126020116933838	TGFB1/TNF	2
BP	GO:0051785	GO:0051785	positive regulation of nuclear division	2025-02-10	59/18614	0.000437261236968167	0.00418564549594356	0.00126020116933838	TNF/SPHK1	2
BP	GO:1903053	GO:1903053	regulation of extracellular matrix organization	2025-02-10	59/18614	0.000437261236968167	0.00418564549594356	0.00126020116933838	CFLAR/TGFB1	2
BP	GO:0034113	GO:0034113	heterotypic cell-cell adhesion	2025-02-10	61/18614	0.000467404688764682	0.00438349802706337	0.00131976999601407	TNF/KLF4	2
BP	GO:0045599	GO:0045599	negative regulation of fat cell differentiation	2025-02-10	61/18614	0.000467404688764682	0.00438349802706337	0.00131976999601407	TGFB1/TNF	2
BP	GO:1903409	GO:1903409	reactive oxygen species biosynthetic process	2025-02-10	61/18614	0.000467404688764682	0.00438349802706337	0.00131976999601407	CFLAR/TLR6	2
BP	GO:0051054	GO:0051054	positive regulation of DNA metabolic process	2025-03-10	303/18614	0.000470823060126121	0.00438592219768493	0.00132049985778926	TGFB1/TNF/KLF4	3
BP	GO:0022617	GO:0022617	extracellular matrix disassembly	2025-02-10	62/18614	0.000482846408935268	0.00440742606185783	0.00132697417454691	TGFB1/MMP9	2
BP	GO:0043030	GO:0043030	regulation of macrophage activation	2025-02-10	62/18614	0.000482846408935268	0.00440742606185783	0.00132697417454691	TLR6/SPHK1	2
BP	GO:0043506	GO:0043506	regulation of JUN kinase activity	2025-02-10	62/18614	0.000482846408935268	0.00440742606185783	0.00132697417454691	TNF/TLR6	2
BP	GO:0043588	GO:0043588	skin development	2025-03-10	308/18614	0.00049389554065287	0.00440742606185783	0.00132697417454691	CFLAR/TNF/KLF4	3
BP	GO:0002712	GO:0002712	regulation of B cell mediated immunity	2025-02-10	63/18614	0.000498534504115043	0.00440742606185783	0.00132697417454691	TGFB1/TNF	2
BP	GO:0002889	GO:0002889	regulation of immunoglobulin mediated immune response	2025-02-10	63/18614	0.000498534504115043	0.00440742606185783	0.00132697417454691	TGFB1/TNF	2
BP	GO:0010573	GO:0010573	vascular endothelial growth factor production	2025-02-10	63/18614	0.000498534504115043	0.00440742606185783	0.00132697417454691	TGFB1/TNF	2
BP	GO:0032731	GO:0032731	positive regulation of interleukin-1 beta production	2025-02-10	63/18614	0.000498534504115043	0.00440742606185783	0.00132697417454691	TNF/TLR6	2
BP	GO:0070372	GO:0070372	regulation of ERK1 and ERK2 cascade	2025-03-10	315/18614	0.000527406044487093	0.00463233177314296	0.00139468808883494	CFLAR/TGFB1/TNF	3
BP	GO:0031663	GO:0031663	lipopolysaccharide-mediated signaling pathway	2025-02-10	65/18614	0.000530648956721708	0.00463233177314296	0.00139468808883494	TGFB1/TNF	2
BP	GO:1901224	GO:1901224	positive regulation of NIK/NF-kappaB signaling	2025-02-10	67/18614	0.000563746322250626	0.00489049934552418	0.00147241638114144	TNF/SPHK1	2
BP	GO:1901214	GO:1901214	regulation of neuron death	2025-03-10	327/18614	0.0005882037156452	0.0050709736479226	0.00152675302459068	NQO1/TNF/TLR6	3
BP	GO:0014015	GO:0014015	positive regulation of gliogenesis	2025-02-10	69/18614	0.00059782487832955	0.00512210451309516	0.00154214734695797	TGFB1/TNF	2
BP	GO:0045861	GO:0045861	negative regulation of proteolysis	2025-03-10	330/18614	0.000604076982285082	0.00514391933381407	0.00154871528554845	TNF/MMP9/KLF4	3
BP	GO:2000379	GO:2000379	positive regulation of reactive oxygen species metabolic process	2025-02-10	70/18614	0.000615231565119946	0.00520695983162491	0.00156769532318754	TGFB1/TLR6	2
BP	GO:0070265	GO:0070265	necrotic cell death	2025-02-10	71/18614	0.00063288290454633	0.00532328317987347	0.00160271759624584	CFLAR/TNF	2
BP	GO:0052548	GO:0052548	regulation of endopeptidase activity	2025-03-10	336/18614	0.000636646259264407	0.00532328317987347	0.00160271759624584	TNF/MMP9/KLF4	3
BP	GO:0048545	GO:0048545	response to steroid hormone	2025-03-10	339/18614	0.000653346272529741	0.0054302073429418	0.00163490999176998	CFLAR/TGFB1/TNF	3
BP	GO:0070371	GO:0070371	ERK1 and ERK2 cascade	2025-03-10	341/18614	0.00066463480975945	0.0054535471347934	0.00164193706394129	CFLAR/TGFB1/TNF	3
BP	GO:0019216	GO:0019216	regulation of lipid metabolic process	2025-03-10	344/18614	0.000681801876638268	0.0054535471347934	0.00164193706394129	TGFB1/TNF/SPHK1	3
BP	GO:0006801	GO:0006801	superoxide metabolic process	2025-02-10	74/18614	0.000687302691797502	0.0054535471347934	0.00164193706394129	TGFB1/NQO1	2
BP	GO:0032732	GO:0032732	positive regulation of interleukin-1 production	2025-02-10	74/18614	0.000687302691797502	0.0054535471347934	0.00164193706394129	TNF/TLR6	2
BP	GO:0045661	GO:0045661	regulation of myoblast differentiation	2025-02-10	74/18614	0.000687302691797502	0.0054535471347934	0.00164193706394129	TGFB1/TNF	2
BP	GO:2000573	GO:2000573	positive regulation of DNA biosynthetic process	2025-02-10	74/18614	0.000687302691797502	0.0054535471347934	0.00164193706394129	TNF/KLF4	2
BP	GO:0032496	GO:0032496	response to lipopolysaccharide	2025-03-10	345/18614	0.000687586994660551	0.0054535471347934	0.00164193706394129	TGFB1/NQO1/TNF	3
BP	GO:0051346	GO:0051346	negative regulation of hydrolase activity	2025-03-10	345/18614	0.000687586994660551	0.0054535471347934	0.00164193706394129	TNF/MMP9/KLF4	3
BP	GO:0006936	GO:0006936	muscle contraction	2025-03-10	349/18614	0.000711043223957011	0.00557586437769679	0.00167876396021965	GNAO1/TNF/SPHK1	3
BP	GO:0045765	GO:0045765	regulation of angiogenesis	2025-03-10	349/18614	0.000711043223957011	0.00557586437769679	0.00167876396021965	TNF/KLF4/SPHK1	3
BP	GO:0002637	GO:0002637	regulation of immunoglobulin production	2025-02-10	76/18614	0.000724801879403643	0.0056518258910801	0.00170163421716881	TGFB1/TNF	2
BP	GO:1901342	GO:1901342	regulation of vasculature development	2025-03-10	355/18614	0.000747182825064622	0.00579379754854578	0.00174437860364984	TNF/KLF4/SPHK1	3
BP	GO:0002534	GO:0002534	cytokine production involved in inflammatory response	2025-02-10	78/18614	0.000763274531116455	0.00585317706734608	0.00176225640507841	TNF/TLR6	2
BP	GO:1900015	GO:1900015	regulation of cytokine production involved in inflammatory response	2025-02-10	78/18614	0.000763274531116455	0.00585317706734608	0.00176225640507841	TNF/TLR6	2
BP	GO:1903201	GO:1903201	regulation of oxidative stress-induced cell death	2025-02-10	79/18614	0.000782875371057686	0.0059705000825718	0.00179757965477097	TNF/TLR6	2
BP	GO:0045860	GO:0045860	positive regulation of protein kinase activity	2025-03-10	366/18614	0.000816463133625047	0.00619262748345118	0.00186445708397552	TGFB1/TNF/TLR6	3
BP	GO:0051098	GO:0051098	regulation of binding	2025-03-10	369/18614	0.000836047037391281	0.00627261236702215	0.0018885386847473	TGFB1/MMP9/KLF4	3
BP	GO:0071900	GO:0071900	regulation of protein serine/threonine kinase activity	2025-03-10	369/18614	0.000836047037391281	0.00627261236702215	0.0018885386847473	TGFB1/TNF/TLR6	3
BP	GO:0045088	GO:0045088	regulation of innate immune response	2025-03-10	373/18614	0.000862624377204841	0.0064002418653212	0.00192696497841083	TGFB1/TNF/TLR6	3
BP	GO:0070997	GO:0070997	neuron death	2025-03-10	373/18614	0.000862624377204841	0.0064002418653212	0.00192696497841083	NQO1/TNF/TLR6	3
BP	GO:0008544	GO:0008544	epidermis development	2025-03-10	375/18614	0.000876113800007946	0.0064002418653212	0.00192696497841083	CFLAR/TNF/KLF4	3
BP	GO:0030336	GO:0030336	negative regulation of cell migration	2025-03-10	375/18614	0.000876113800007946	0.0064002418653212	0.00192696497841083	TGFB1/TNF/KLF4	3
BP	GO:1901653	GO:1901653	cellular response to peptide	2025-03-10	375/18614	0.000876113800007946	0.0064002418653212	0.00192696497841083	CFLAR/TNF/TLR6	3
BP	GO:0002696	GO:0002696	positive regulation of leukocyte activation	2025-03-10	377/18614	0.000889737805743532	0.0064657386092776	0.00194668453502443	TGFB1/TNF/TLR6	3
BP	GO:2001233	GO:2001233	regulation of apoptotic signaling pathway	2025-03-10	381/18614	0.000917391799598194	0.00663197821792861	0.00199673544101142	CFLAR/TNF/MMP9	3
BP	GO:0008625	GO:0008625	extrinsic apoptotic signaling pathway via death domain receptors	2025-02-10	86/18614	0.000926865576033068	0.0066657482877404	0.00200690282893443	CFLAR/TNF	2
BP	GO:0035304	GO:0035304	regulation of protein dephosphorylation	2025-02-10	88/18614	0.000970179913079924	0.00694128721316977	0.00208986123436099	TGFB1/TNF	2
BP	GO:2000146	GO:2000146	negative regulation of cell motility	2025-03-10	390/18614	0.000981612744654449	0.00698706917733525	0.00210364512619604	TGFB1/TNF/KLF4	3
BP	GO:0050867	GO:0050867	positive regulation of cell activation	2025-03-10	394/18614	0.00101105418958143	0.00715991436295421	0.00215568481881755	TGFB1/TNF/TLR6	3
BP	GO:0070301	GO:0070301	cellular response to hydrogen peroxide	2025-02-10	93/18614	0.00108267614113135	0.00762078098734416	0.00229444111328351	NQO1/SPHK1	2
BP	GO:0045786	GO:0045786	negative regulation of cell cycle	2025-03-10	404/18614	0.00108711429070183	0.00762078098734416	0.00229444111328351	TGFB1/TNF/KLF4	3
BP	GO:1900407	GO:1900407	regulation of cellular response to oxidative stress	2025-02-10	94/18614	0.00110589546838144	0.00771348196036902	0.00232235123484491	TNF/TLR6	2
BP	GO:0043254	GO:0043254	regulation of protein-containing complex assembly	2025-03-10	409/18614	0.00112647636951478	0.00779872540941963	0.0023480160682084	TGFB1/TNF/TLR6	3
BP	GO:1904705	GO:1904705	regulation of vascular associated smooth muscle cell proliferation	2025-02-10	95/18614	0.00112935432802114	0.00779872540941963	0.0023480160682084	TNF/MMP9	2
BP	GO:1990874	GO:1990874	vascular associated smooth muscle cell proliferation	2025-02-10	97/18614	0.00117698979729031	0.00808743484474725	0.00243493980992314	TNF/MMP9	2
BP	GO:0032642	GO:0032642	regulation of chemokine production	2025-02-10	98/18614	0.00120116598363274	0.0081783953261413	0.00246232590966032	TNF/KLF4	2
BP	GO:0050678	GO:0050678	regulation of epithelial cell proliferation	2025-03-10	419/18614	0.00120790639015694	0.0081783953261413	0.00246232590966032	CFLAR/TGFB1/TNF	3
BP	GO:0032602	GO:0032602	chemokine production	2025-02-10	99/18614	0.00122558085579063	0.0081783953261413	0.00246232590966032	TNF/KLF4	2
BP	GO:0036473	GO:0036473	cell death in response to oxidative stress	2025-02-10	99/18614	0.00122558085579063	0.0081783953261413	0.00246232590966032	TNF/TLR6	2
BP	GO:0098869	GO:0098869	cellular oxidant detoxification	2025-02-10	99/18614	0.00122558085579063	0.0081783953261413	0.00246232590966032	NQO1/HBD	2
BP	GO:2001237	GO:2001237	negative regulation of extrinsic apoptotic signaling pathway	2025-02-10	99/18614	0.00122558085579063	0.0081783953261413	0.00246232590966032	CFLAR/TNF	2
BP	GO:0032755	GO:0032755	positive regulation of interleukin-6 production	2025-02-10	100/18614	0.00125023420242275	0.00830299077972617	0.00249983872254762	TNF/TLR6	2
BP	GO:0052547	GO:0052547	regulation of peptidase activity	2025-03-10	425/18614	0.00125851838079295	0.00831820720257433	0.00250442003596391	TNF/MMP9/KLF4	3
BP	GO:0050764	GO:0050764	regulation of phagocytosis	2025-02-10	101/18614	0.00127512581230868	0.0083521231969788	0.00251463135841088	TNF/SPHK1	2
BP	GO:0040013	GO:0040013	negative regulation of locomotion	2025-03-10	427/18614	0.00127568452288149	0.0083521231969788	0.00251463135841088	TGFB1/TNF/KLF4	3
BP	GO:0002532	GO:0002532	production of molecular mediator involved in inflammatory response	2025-02-10	102/18614	0.0013002554743488	0.00844288318690996	0.00254195709479998	TNF/TLR6	2
BP	GO:0033674	GO:0033674	positive regulation of kinase activity	2025-03-10	430/18614	0.00130171253746306	0.00844288318690996	0.00254195709479998	TGFB1/TNF/TLR6	3
BP	GO:0045639	GO:0045639	positive regulation of myeloid cell differentiation	2025-02-10	103/18614	0.00132562297756417	0.00847909996709248	0.00255286113069598	TGFB1/TNF	2
BP	GO:1902882	GO:1902882	regulation of response to oxidative stress	2025-02-10	103/18614	0.00132562297756417	0.00847909996709248	0.00255286113069598	TNF/TLR6	2
BP	GO:1903076	GO:1903076	regulation of protein localization to plasma membrane	2025-02-10	103/18614	0.00132562297756417	0.00847909996709248	0.00255286113069598	TGFB1/TNF	2
BP	GO:0006766	GO:0006766	vitamin metabolic process	2025-02-10	105/18614	0.00137707066420821	0.00875783785751076	0.00263678267058378	NQO1/TNF	2
BP	GO:0042060	GO:0042060	wound healing	2025-03-10	439/18614	0.00138182023832482	0.00875783785751076	0.00263678267058378	CFLAR/TGFB1/TNF	3
BP	GO:0048732	GO:0048732	gland development	2025-03-10	441/18614	0.001400037474386	0.00883296370203534	0.00265940132694375	CFLAR/TGFB1/TNF	3
BP	GO:0032526	GO:0032526	response to retinoic acid	2025-02-10	107/18614	0.0014294671868217	0.00897783011451822	0.00270301725729086	TNF/KLF4	2
BP	GO:0032102	GO:0032102	negative regulation of response to external stimulus	2025-03-10	446/18614	0.0014462475819267	0.00898203013691413	0.00270428178701267	TGFB1/TNF/KLF4	3
BP	GO:0014013	GO:0014013	regulation of gliogenesis	2025-02-10	108/18614	0.00145602073545078	0.00898203013691413	0.00270428178701267	TGFB1/TNF	2
BP	GO:0032963	GO:0032963	collagen metabolic process	2025-02-10	108/18614	0.00145602073545078	0.00898203013691413	0.00270428178701267	TGFB1/MMP9	2
BP	GO:0033138	GO:0033138	positive regulation of peptidyl-serine phosphorylation	2025-02-10	108/18614	0.00145602073545078	0.00898203013691413	0.00270428178701267	TGFB1/TNF	2
BP	GO:0018107	GO:0018107	peptidyl-threonine phosphorylation	2025-02-10	109/18614	0.00148281086191362	0.00898751736391311	0.00270593386430571	TGFB1/SPHK1	2
BP	GO:0033209	GO:0033209	tumor necrosis factor-mediated signaling pathway	2025-02-10	109/18614	0.00148281086191362	0.00898751736391311	0.00270593386430571	TNF/SPHK1	2
BP	GO:0045833	GO:0045833	negative regulation of lipid metabolic process	2025-02-10	109/18614	0.00148281086191362	0.00898751736391311	0.00270593386430571	TNF/SPHK1	2
BP	GO:1904035	GO:1904035	regulation of epithelial cell apoptotic process	2025-02-10	109/18614	0.00148281086191362	0.00898751736391311	0.00270593386430571	CFLAR/TNF	2
BP	GO:0045445	GO:0045445	myoblast differentiation	2025-02-10	110/18614	0.00150983735607484	0.00907209632135014	0.00273139863459427	TGFB1/TNF	2
BP	GO:1901222	GO:1901222	regulation of NIK/NF-kappaB signaling	2025-02-10	110/18614	0.00150983735607484	0.00907209632135014	0.00273139863459427	TNF/SPHK1	2
BP	GO:0002831	GO:0002831	regulation of response to biotic stimulus	2025-03-10	463/18614	0.00161058380560323	0.0096357341473159	0.00290109696381345	TGFB1/TNF/TLR6	3
BP	GO:0007173	GO:0007173	epidermal growth factor receptor signaling pathway	2025-02-10	114/18614	0.00162030281120501	0.00965227597404532	0.00290607732572121	TGFB1/MMP9	2
BP	GO:1990748	GO:1990748	cellular detoxification	2025-02-10	115/18614	0.00164850799603584	0.0097783294807596	0.00294402912472437	NQO1/HBD	2
BP	GO:1904892	GO:1904892	regulation of receptor signaling pathway via STAT	2025-02-10	116/18614	0.0016769482902771	0.00990469883789197	0.0029820760189922	TGFB1/TNF	2
BP	GO:0007088	GO:0007088	regulation of mitotic nuclear division	2025-02-10	117/18614	0.00170562348463439	0.0100313787994599	0.00302021642908051	TNF/SPHK1	2
BP	GO:0051897	GO:0051897	positive regulation of protein kinase B signaling	2025-02-10	118/18614	0.00173453336993322	0.0101583642087228	0.00305844880241389	TGFB1/TNF	2
BP	GO:0002718	GO:0002718	regulation of cytokine production involved in immune response	2025-02-10	119/18614	0.001763677737119	0.0102426138038543	0.0030838144093206	TGFB1/TNF	2
BP	GO:0018210	GO:0018210	peptidyl-threonine modification	2025-02-10	119/18614	0.001763677737119	0.0102426138038543	0.0030838144093206	TGFB1/SPHK1	2
BP	GO:0043200	GO:0043200	response to amino acid	2025-02-10	120/18614	0.00179305637725694	0.010369842715136	0.00312212009548686	NQO1/TNF	2
BP	GO:0002367	GO:0002367	cytokine production involved in immune response	2025-02-10	121/18614	0.00182266908153205	0.0104109657825781	0.00313450130114024	TGFB1/TNF	2
BP	GO:0098773	GO:0098773	skin epidermis development	2025-02-10	121/18614	0.00182266908153205	0.0104109657825781	0.00313450130114024	TNF/KLF4	2
BP	GO:2000278	GO:2000278	regulation of DNA biosynthetic process	2025-02-10	121/18614	0.00182266908153205	0.0104109657825781	0.00313450130114024	TNF/KLF4	2
BP	GO:0002698	GO:0002698	negative regulation of immune effector process	2025-02-10	122/18614	0.00185251564124905	0.0104941487421336	0.00315954576871458	TGFB1/TNF	2
BP	GO:0002683	GO:0002683	negative regulation of immune system process	2025-03-10	487/18614	0.00186205585465806	0.0104941487421336	0.00315954576871458	TGFB1/TNF/TLR6	3
BP	GO:0022411	GO:0022411	cellular component disassembly	2025-03-10	488/18614	0.00187303911684438	0.0104941487421336	0.00315954576871458	TGFB1/TNF/MMP9	3
BP	GO:0050673	GO:0050673	epithelial cell proliferation	2025-03-10	488/18614	0.00187303911684438	0.0104941487421336	0.00315954576871458	CFLAR/TGFB1/TNF	3
BP	GO:0002761	GO:0002761	regulation of myeloid leukocyte differentiation	2025-02-10	123/18614	0.00188259584783233	0.0104941487421336	0.00315954576871458	TGFB1/TNF	2
BP	GO:0002824	GO:0002824	positive regulation of adaptive immune response based on somatic recombination of immune receptors built from immunoglobulin superfamily domains	2025-02-10	123/18614	0.00188259584783233	0.0104941487421336	0.00315954576871458	TGFB1/TNF	2
BP	GO:0022407	GO:0022407	regulation of cell-cell adhesion	2025-03-10	491/18614	0.00190623477775265	0.0105834154860827	0.00318642192323285	TGFB1/TNF/KLF4	3
BP	GO:0002708	GO:0002708	positive regulation of lymphocyte mediated immunity	2025-02-10	126/18614	0.00197423626481774	0.0108739679982818	0.00327390057281806	TGFB1/TNF	2
BP	GO:0045471	GO:0045471	response to ethanol	2025-02-10	126/18614	0.00197423626481774	0.0108739679982818	0.00327390057281806	NQO1/TNF	2
BP	GO:0001704	GO:0001704	formation of primary germ layer	2025-02-10	127/18614	0.00200524897550165	0.0109578172362059	0.00329914564141797	MMP9/KLF4	2
BP	GO:0035303	GO:0035303	regulation of dephosphorylation	2025-02-10	127/18614	0.00200524897550165	0.0109578172362059	0.00329914564141797	TGFB1/TNF	2
BP	GO:1904375	GO:1904375	regulation of protein localization to cell periphery	2025-02-10	128/18614	0.00203649429196705	0.011084917950001	0.00333741273028243	TGFB1/TNF	2
BP	GO:0002821	GO:0002821	positive regulation of adaptive immune response	2025-02-10	129/18614	0.00206797200635525	0.0111253687783763	0.00334959154028165	TGFB1/TNF	2
BP	GO:0032874	GO:0032874	positive regulation of stress-activated MAPK cascade	2025-02-10	129/18614	0.00206797200635525	0.0111253687783763	0.00334959154028165	TNF/SPHK1	2
BP	GO:0042542	GO:0042542	response to hydrogen peroxide	2025-02-10	129/18614	0.00206797200635525	0.0111253687783763	0.00334959154028165	NQO1/SPHK1	2
BP	GO:0038127	GO:0038127	ERBB signaling pathway	2025-02-10	131/18614	0.00213162379806182	0.0113795916604224	0.0034261321774516	TGFB1/MMP9	2
BP	GO:0070304	GO:0070304	positive regulation of stress-activated protein kinase signaling cascade	2025-02-10	131/18614	0.00213162379806182	0.0113795916604224	0.0034261321774516	TNF/SPHK1	2
BP	GO:0001101	GO:0001101	response to acid chemical	2025-02-10	136/18614	0.0022948057138236	0.012203794370832	0.00367428057426082	NQO1/TNF	2
BP	GO:1904019	GO:1904019	epithelial cell apoptotic process	2025-02-10	140/18614	0.00242950579927105	0.0128708169823978	0.00387510567420894	CFLAR/TNF	2
BP	GO:0001889	GO:0001889	liver development	2025-02-10	142/18614	0.00249823614559064	0.0131346657957568	0.00395454445693573	CFLAR/TNF	2
BP	GO:0051384	GO:0051384	response to glucocorticoid	2025-02-10	142/18614	0.00249823614559064	0.0131346657957568	0.00395454445693573	CFLAR/TNF	2
BP	GO:0033135	GO:0033135	regulation of peptidyl-serine phosphorylation	2025-02-10	143/18614	0.00253294567245439	0.0132669003523271	0.0039943572272667	TGFB1/TNF	2
BP	GO:0098754	GO:0098754	detoxification	2025-02-10	144/18614	0.00256788449364857	0.0133993371322715	0.00403423088238418	NQO1/HBD	2
BP	GO:0016064	GO:0016064	immunoglobulin mediated immune response	2025-02-10	145/18614	0.00260305240321718	0.0134313633296113	0.00404387323058979	TGFB1/TNF	2
BP	GO:0051783	GO:0051783	regulation of nuclear division	2025-02-10	145/18614	0.00260305240321718	0.0134313633296113	0.00404387323058979	TNF/SPHK1	2
BP	GO:0061008	GO:0061008	hepaticobiliary system development	2025-02-10	145/18614	0.00260305240321718	0.0134313633296113	0.00404387323058979	CFLAR/TNF	2
BP	GO:0045598	GO:0045598	regulation of fat cell differentiation	2025-02-10	146/18614	0.00263844919532272	0.0135635832707701	0.00408368160055797	TGFB1/TNF	2
BP	GO:0002705	GO:0002705	positive regulation of leukocyte mediated immunity	2025-02-10	148/18614	0.00270992860438661	0.0138286062606199	0.00416347390070235	TGFB1/TNF	2
BP	GO:0019724	GO:0019724	B cell mediated immunity	2025-02-10	148/18614	0.00270992860438661	0.0138286062606199	0.00416347390070235	TGFB1/TNF	2
BP	GO:0016525	GO:0016525	negative regulation of angiogenesis	2025-02-10	151/18614	0.00281885919787842	0.0142275511514736	0.00428358699160855	TNF/KLF4	2
BP	GO:0045834	GO:0045834	positive regulation of lipid metabolic process	2025-02-10	151/18614	0.00281885919787842	0.0142275511514736	0.00428358699160855	TGFB1/TNF	2
BP	GO:1903844	GO:1903844	regulation of cellular response to transforming growth factor beta stimulus	2025-02-10	151/18614	0.00281885919787842	0.0142275511514736	0.00428358699160855	CFLAR/TGFB1	2
BP	GO:0034763	GO:0034763	negative regulation of transmembrane transport	2025-02-10	153/18614	0.00289261818560117	0.0144944189227958	0.00436393471283931	TNF/MMP9	2
BP	GO:2000181	GO:2000181	negative regulation of blood vessel morphogenesis	2025-02-10	153/18614	0.00289261818560117	0.0144944189227958	0.00436393471283931	TNF/KLF4	2
BP	GO:1901343	GO:1901343	negative regulation of vasculature development	2025-02-10	154/18614	0.00292983864205213	0.0146281152344185	0.00440418758384966	TNF/KLF4	2
BP	GO:2001236	GO:2001236	regulation of extrinsic apoptotic signaling pathway	2025-02-10	156/18614	0.00300496045626552	0.0149494090082313	0.00450092171717567	CFLAR/TNF	2
BP	GO:0007519	GO:0007519	skeletal muscle tissue development	2025-02-10	165/18614	0.00335420302838931	0.016627263583587	0.00500608497094194	CFLAR/TGFB1	2
BP	GO:0030856	GO:0030856	regulation of epithelial cell differentiation	2025-02-10	166/18614	0.00339413442735638	0.0167058815076973	0.00502975501179724	TNF/MMP9	2
BP	GO:0031960	GO:0031960	response to corticosteroid	2025-02-10	166/18614	0.00339413442735638	0.0167058815076973	0.00502975501179724	CFLAR/TNF	2
BP	GO:1903034	GO:1903034	regulation of response to wounding	2025-02-10	170/18614	0.00355610386363536	0.0174412443912575	0.00525115578896499	TNF/KLF4	2
BP	GO:1905475	GO:1905475	regulation of protein localization to membrane	2025-02-10	175/18614	0.00376359907858716	0.0183939278911232	0.00553798678354004	TGFB1/TNF	2
BP	GO:0010634	GO:0010634	positive regulation of epithelial cell migration	2025-02-10	176/18614	0.00380576721790264	0.0185347540296452	0.0055803862807289	TGFB1/MMP9	2
BP	GO:0050680	GO:0050680	negative regulation of epithelial cell proliferation	2025-02-10	177/18614	0.00384815791727655	0.0186106034466197	0.00560322278803885	TGFB1/TNF	2
BP	GO:0060759	GO:0060759	regulation of response to cytokine stimulus	2025-02-10	177/18614	0.00384815791727655	0.0186106034466197	0.00560322278803885	KLF4/SPHK1	2
BP	GO:0032635	GO:0032635	interleukin-6 production	2025-02-10	178/18614	0.00389077097463553	0.0186220348717038	0.00560666452606281	TNF/TLR6	2
BP	GO:0032675	GO:0032675	regulation of interleukin-6 production	2025-02-10	178/18614	0.00389077097463553	0.0186220348717038	0.00560666452606281	TNF/TLR6	2
BP	GO:0060538	GO:0060538	skeletal muscle organ development	2025-02-10	178/18614	0.00389077097463553	0.0186220348717038	0.00560666452606281	CFLAR/TGFB1	2
BP	GO:0050731	GO:0050731	positive regulation of peptidyl-tyrosine phosphorylation	2025-02-10	181/18614	0.00401994227564067	0.0191741576583823	0.00577289594295297	TGFB1/TNF	2
BP	GO:0046890	GO:0046890	regulation of lipid biosynthetic process	2025-02-10	182/18614	0.00406344274654119	0.0193152689458876	0.00581538129191368	TNF/SPHK1	2
BP	GO:0002706	GO:0002706	regulation of lymphocyte mediated immunity	2025-02-10	184/18614	0.00415110753507575	0.019465328576639	0.00586056078031675	TGFB1/TNF	2
BP	GO:0097696	GO:0097696	receptor signaling pathway via STAT	2025-02-10	184/18614	0.00415110753507575	0.019465328576639	0.00586056078031675	TGFB1/TNF	2
BP	GO:1902107	GO:1902107	positive regulation of leukocyte differentiation	2025-02-10	184/18614	0.00415110753507575	0.019465328576639	0.00586056078031675	TGFB1/TNF	2
BP	GO:1903708	GO:1903708	positive regulation of hemopoiesis	2025-02-10	184/18614	0.00415110753507575	0.019465328576639	0.00586056078031675	TGFB1/TNF	2
BP	GO:0045766	GO:0045766	positive regulation of angiogenesis	2025-02-10	185/18614	0.00419527145007942	0.0195403918547323	0.00588316059936958	KLF4/SPHK1	2
BP	GO:1904018	GO:1904018	positive regulation of vasculature development	2025-02-10	185/18614	0.00419527145007942	0.0195403918547323	0.00588316059936958	KLF4/SPHK1	2
BP	GO:0051896	GO:0051896	regulation of protein kinase B signaling	2025-02-10	186/18614	0.00423965611068116	0.0196810792027607	0.00592551830994691	TGFB1/TNF	2
BP	GO:0019722	GO:0019722	calcium-mediated signaling	2025-02-10	187/18614	0.00428426131585685	0.0198218490213644	0.00596790085050937	TNF/SPHK1	2
BP	GO:0002221	GO:0002221	pattern recognition receptor signaling pathway	2025-02-10	189/18614	0.00437413255641507	0.0201036291003448	0.00605273832309789	TNF/TLR6	2
BP	GO:0002700	GO:0002700	regulation of production of molecular mediator of immune response	2025-02-10	189/18614	0.00437413255641507	0.0201036291003448	0.00605273832309789	TGFB1/TNF	2
BP	GO:0002822	GO:0002822	regulation of adaptive immune response based on somatic recombination of immune receptors built from immunoglobulin superfamily domains	2025-02-10	190/18614	0.00441939819033073	0.0202446359345843	0.00609519222359319	TGFB1/TNF	2
BP	GO:0032872	GO:0032872	regulation of stress-activated MAPK cascade	2025-02-10	193/18614	0.00455651274026227	0.0208040779061975	0.00626362727799211	TNF/SPHK1	2
BP	GO:0007369	GO:0007369	gastrulation	2025-02-10	196/18614	0.00469559955682228	0.0212989940682004	0.00641263510168024	MMP9/KLF4	2
BP	GO:0070302	GO:0070302	regulation of stress-activated protein kinase signaling cascade	2025-02-10	196/18614	0.00469559955682228	0.0212989940682004	0.00641263510168024	TNF/SPHK1	2
BP	GO:0071248	GO:0071248	cellular response to metal ion	2025-02-10	200/18614	0.00488410728487338	0.0220818922195578	0.00664834764990479	NQO1/MMP9	2
BP	GO:0002819	GO:0002819	regulation of adaptive immune response	2025-02-10	205/18614	0.00512463965880984	0.0230194169787316	0.00693061469782833	TGFB1/TNF	2
BP	GO:0022408	GO:0022408	negative regulation of cell-cell adhesion	2025-02-10	205/18614	0.00512463965880984	0.0230194169787316	0.00693061469782833	TGFB1/KLF4	2
BP	GO:0002758	GO:0002758	innate immune response-activating signaling pathway	2025-02-10	209/18614	0.00532096820287298	0.0232517075898538	0.00700055203486423	TNF/TLR6	2
BP	GO:0002420	GO:0002420	natural killer cell mediated cytotoxicity directed against tumor cell target	2025-01-10	10/18614	0.00536062422820838	0.0232517075898538	0.00700055203486423	TGFB1	1
BP	GO:0002676	GO:0002676	regulation of chronic inflammatory response	2025-01-10	10/18614	0.00536062422820838	0.0232517075898538	0.00700055203486423	TNF	1
BP	GO:0002855	GO:0002855	regulation of natural killer cell mediated immune response to tumor cell	2025-01-10	10/18614	0.00536062422820838	0.0232517075898538	0.00700055203486423	TGFB1	1
BP	GO:0014866	GO:0014866	skeletal myofibril assembly	2025-01-10	10/18614	0.00536062422820838	0.0232517075898538	0.00700055203486423	CFLAR	1
BP	GO:0031642	GO:0031642	negative regulation of myelination	2025-01-10	10/18614	0.00536062422820838	0.0232517075898538	0.00700055203486423	TNF	1
BP	GO:0042368	GO:0042368	vitamin D biosynthetic process	2025-01-10	10/18614	0.00536062422820838	0.0232517075898538	0.00700055203486423	TNF	1
BP	GO:0070339	GO:0070339	response to bacterial lipopeptide	2025-01-10	10/18614	0.00536062422820838	0.0232517075898538	0.00700055203486423	TLR6	1
BP	GO:0071220	GO:0071220	cellular response to bacterial lipoprotein	2025-01-10	10/18614	0.00536062422820838	0.0232517075898538	0.00700055203486423	TLR6	1
BP	GO:0071221	GO:0071221	cellular response to bacterial lipopeptide	2025-01-10	10/18614	0.00536062422820838	0.0232517075898538	0.00700055203486423	TLR6	1
BP	GO:0071803	GO:0071803	positive regulation of podosome assembly	2025-01-10	10/18614	0.00536062422820838	0.0232517075898538	0.00700055203486423	TNF	1
BP	GO:0002377	GO:0002377	immunoglobulin production	2025-02-10	212/18614	0.00547048281291963	0.0236542995150543	0.00712176316356482	TGFB1/TNF	2
BP	GO:0045216	GO:0045216	cell-cell junction organization	2025-02-10	214/18614	0.00557123634297487	0.0239407927060344	0.00720801964530235	TGFB1/TNF	2
BP	GO:0045637	GO:0045637	regulation of myeloid cell differentiation	2025-02-10	214/18614	0.00557123634297487	0.0239407927060344	0.00720801964530235	TGFB1/TNF	2
BP	GO:0043491	GO:0043491	protein kinase B signaling	2025-02-10	215/18614	0.00562193565130617	0.0240840947037437	0.00725116456649951	TGFB1/TNF	2
BP	GO:0043523	GO:0043523	regulation of neuron apoptotic process	2025-02-10	219/18614	0.00582687856233127	0.024208944105714	0.00728875383737939	NQO1/TNF	2
BP	GO:0001660	GO:0001660	fever generation	2025-01-10	11/18614	0.00589526160499376	0.024208944105714	0.00728875383737939	TNF	1
BP	GO:0002423	GO:0002423	natural killer cell mediated immune response to tumor cell	2025-01-10	11/18614	0.00589526160499376	0.024208944105714	0.00728875383737939	TGFB1	1
BP	GO:0014889	GO:0014889	muscle atrophy	2025-01-10	11/18614	0.00589526160499376	0.024208944105714	0.00728875383737939	CFLAR	1
BP	GO:0032490	GO:0032490	detection of molecule of bacterial origin	2025-01-10	11/18614	0.00589526160499376	0.024208944105714	0.00728875383737939	TLR6	1
BP	GO:0032493	GO:0032493	response to bacterial lipoprotein	2025-01-10	11/18614	0.00589526160499376	0.024208944105714	0.00728875383737939	TLR6	1
BP	GO:0034115	GO:0034115	negative regulation of heterotypic cell-cell adhesion	2025-01-10	11/18614	0.00589526160499376	0.024208944105714	0.00728875383737939	KLF4	1
BP	GO:0070587	GO:0070587	regulation of cell-cell adhesion involved in gastrulation	2025-01-10	11/18614	0.00589526160499376	0.024208944105714	0.00728875383737939	KLF4	1
BP	GO:0071492	GO:0071492	cellular response to UV-A	2025-01-10	11/18614	0.00589526160499376	0.024208944105714	0.00728875383737939	MMP9	1
BP	GO:0072124	GO:0072124	regulation of glomerular mesangial cell proliferation	2025-01-10	11/18614	0.00589526160499376	0.024208944105714	0.00728875383737939	CFLAR	1
BP	GO:1900222	GO:1900222	negative regulation of amyloid-beta clearance	2025-01-10	11/18614	0.00589526160499376	0.024208944105714	0.00728875383737939	TNF	1
BP	GO:1901203	GO:1901203	positive regulation of extracellular matrix assembly	2025-01-10	11/18614	0.00589526160499376	0.024208944105714	0.00728875383737939	TGFB1	1
BP	GO:1901856	GO:1901856	negative regulation of cellular respiration	2025-01-10	11/18614	0.00589526160499376	0.024208944105714	0.00728875383737939	TNF	1
BP	GO:2000727	GO:2000727	positive regulation of cardiac muscle cell differentiation	2025-01-10	11/18614	0.00589526160499376	0.024208944105714	0.00728875383737939	TGFB1	1
BP	GO:0071222	GO:0071222	cellular response to lipopolysaccharide	2025-02-10	224/18614	0.00608787018071696	0.0249261469346169	0.00750468704159179	TGFB1/TNF	2
BP	GO:0050679	GO:0050679	positive regulation of epithelial cell proliferation	2025-02-10	225/18614	0.00614070826546441	0.0250683729641978	0.00754750801364062	CFLAR/TNF	2
BP	GO:0010459	GO:0010459	negative regulation of heart rate	2025-01-10	12/18614	0.00642964032799309	0.0250683729641978	0.00754750801364062	TNF	1
BP	GO:0010936	GO:0010936	negative regulation of macrophage cytokine production	2025-01-10	12/18614	0.00642964032799309	0.0250683729641978	0.00754750801364062	TGFB1	1
BP	GO:0014842	GO:0014842	regulation of skeletal muscle satellite cell proliferation	2025-01-10	12/18614	0.00642964032799309	0.0250683729641978	0.00754750801364062	CFLAR	1
BP	GO:0030656	GO:0030656	regulation of vitamin metabolic process	2025-01-10	12/18614	0.00642964032799309	0.0250683729641978	0.00754750801364062	TNF	1
BP	GO:0031293	GO:0031293	membrane protein intracellular domain proteolysis	2025-01-10	12/18614	0.00642964032799309	0.0250683729641978	0.00754750801364062	TGFB1	1
BP	GO:0031650	GO:0031650	regulation of heat generation	2025-01-10	12/18614	0.00642964032799309	0.0250683729641978	0.00754750801364062	TNF	1
BP	GO:0032782	GO:0032782	bile acid secretion	2025-01-10	12/18614	0.00642964032799309	0.0250683729641978	0.00754750801364062	TNF	1
BP	GO:0034058	GO:0034058	endosomal vesicle fusion	2025-01-10	12/18614	0.00642964032799309	0.0250683729641978	0.00754750801364062	SPHK1	1
BP	GO:0034135	GO:0034135	regulation of toll-like receptor 2 signaling pathway	2025-01-10	12/18614	0.00642964032799309	0.0250683729641978	0.00754750801364062	TLR6	1
BP	GO:0051549	GO:0051549	positive regulation of keratinocyte migration	2025-01-10	12/18614	0.00642964032799309	0.0250683729641978	0.00754750801364062	MMP9	1
BP	GO:0051798	GO:0051798	positive regulation of hair follicle development	2025-01-10	12/18614	0.00642964032799309	0.0250683729641978	0.00754750801364062	TNF	1
BP	GO:0060312	GO:0060312	regulation of blood vessel remodeling	2025-01-10	12/18614	0.00642964032799309	0.0250683729641978	0.00754750801364062	TGFB1	1
BP	GO:0070586	GO:0070586	cell-cell adhesion involved in gastrulation	2025-01-10	12/18614	0.00642964032799309	0.0250683729641978	0.00754750801364062	KLF4	1
BP	GO:0072110	GO:0072110	glomerular mesangial cell proliferation	2025-01-10	12/18614	0.00642964032799309	0.0250683729641978	0.00754750801364062	CFLAR	1
BP	GO:0140052	GO:0140052	cellular response to oxidised low-density lipoprotein particle stimulus	2025-01-10	12/18614	0.00642964032799309	0.0250683729641978	0.00754750801364062	TLR6	1
BP	GO:2000303	GO:2000303	regulation of ceramide biosynthetic process	2025-01-10	12/18614	0.00642964032799309	0.0250683729641978	0.00754750801364062	SPHK1	1
BP	GO:0050769	GO:0050769	positive regulation of neurogenesis	2025-02-10	232/18614	0.00651652212390989	0.0253359459607477	0.00762806806189659	TGFB1/TNF	2
BP	GO:0002218	GO:0002218	activation of innate immune response	2025-02-10	233/18614	0.00657105707447401	0.0254766123446087	0.0076704194606474	TNF/TLR6	2
BP	GO:0009743	GO:0009743	response to carbohydrate	2025-02-10	234/18614	0.00662580325181524	0.0255706338246496	0.00769872715636729	NQO1/TNF	2
BP	GO:0010001	GO:0010001	glial cell differentiation	2025-02-10	235/18614	0.00668076046043592	0.0255706338246496	0.00769872715636729	TGFB1/TNF	2
BP	GO:0071356	GO:0071356	cellular response to tumor necrosis factor	2025-02-10	235/18614	0.00668076046043592	0.0255706338246496	0.00769872715636729	TNF/SPHK1	2
BP	GO:0006909	GO:0006909	phagocytosis	2025-02-10	236/18614	0.00673592850495234	0.0255706338246496	0.00769872715636729	TNF/SPHK1	2
BP	GO:0051403	GO:0051403	stress-activated MAPK cascade	2025-02-10	237/18614	0.00679130719009458	0.0255706338246496	0.00769872715636729	TNF/SPHK1	2
BP	GO:0009913	GO:0009913	epidermal cell differentiation	2025-02-10	240/18614	0.00695870513828416	0.0255706338246496	0.00769872715636729	CFLAR/KLF4	2
BP	GO:0002357	GO:0002357	defense response to tumor cell	2025-01-10	13/18614	0.00696376050844205	0.0255706338246496	0.00769872715636729	KLF4	1
BP	GO:0002756	GO:0002756	MyD88-independent toll-like receptor signaling pathway	2025-01-10	13/18614	0.00696376050844205	0.0255706338246496	0.00769872715636729	TLR6	1
BP	GO:0002863	GO:0002863	positive regulation of inflammatory response to antigenic stimulus	2025-01-10	13/18614	0.00696376050844205	0.0255706338246496	0.00769872715636729	TNF	1
BP	GO:0007183	GO:0007183	SMAD protein complex assembly	2025-01-10	13/18614	0.00696376050844205	0.0255706338246496	0.00769872715636729	TGFB1	1
BP	GO:0032621	GO:0032621	interleukin-18 production	2025-01-10	13/18614	0.00696376050844205	0.0255706338246496	0.00769872715636729	TNF	1
BP	GO:0032661	GO:0032661	regulation of interleukin-18 production	2025-01-10	13/18614	0.00696376050844205	0.0255706338246496	0.00769872715636729	TNF	1
BP	GO:0034616	GO:0034616	response to laminar fluid shear stress	2025-01-10	13/18614	0.00696376050844205	0.0255706338246496	0.00769872715636729	KLF4	1
BP	GO:0042362	GO:0042362	fat-soluble vitamin biosynthetic process	2025-01-10	13/18614	0.00696376050844205	0.0255706338246496	0.00769872715636729	TNF	1
BP	GO:0071801	GO:0071801	regulation of podosome assembly	2025-01-10	13/18614	0.00696376050844205	0.0255706338246496	0.00769872715636729	TNF	1
BP	GO:0090153	GO:0090153	regulation of sphingolipid biosynthetic process	2025-01-10	13/18614	0.00696376050844205	0.0255706338246496	0.00769872715636729	SPHK1	1
BP	GO:1901862	GO:1901862	negative regulation of muscle tissue development	2025-01-10	13/18614	0.00696376050844205	0.0255706338246496	0.00769872715636729	TGFB1	1
BP	GO:1903054	GO:1903054	negative regulation of extracellular matrix organization	2025-01-10	13/18614	0.00696376050844205	0.0255706338246496	0.00769872715636729	TGFB1	1
BP	GO:1904995	GO:1904995	negative regulation of leukocyte adhesion to vascular endothelial cell	2025-01-10	13/18614	0.00696376050844205	0.0255706338246496	0.00769872715636729	KLF4	1
BP	GO:1905038	GO:1905038	regulation of membrane lipid metabolic process	2025-01-10	13/18614	0.00696376050844205	0.0255706338246496	0.00769872715636729	SPHK1	1
BP	GO:1901617	GO:1901617	organic hydroxy compound biosynthetic process	2025-02-10	242/18614	0.00707135339871058	0.0258971992543807	0.00779704846351368	TNF/SPHK1	2
BP	GO:0045930	GO:0045930	negative regulation of mitotic cell cycle	2025-02-10	243/18614	0.00712799183330959	0.0260359280648255	0.00783881650366733	TNF/KLF4	2
BP	GO:0031098	GO:0031098	stress-activated protein kinase signaling cascade	2025-02-10	245/18614	0.00724189633890756	0.0263825514918732	0.00794317681046084	TNF/SPHK1	2
BP	GO:0002703	GO:0002703	regulation of leukocyte mediated immunity	2025-02-10	246/18614	0.00729916202129817	0.0264801518917601	0.00797256203627237	TGFB1/TNF	2
BP	GO:0006470	GO:0006470	protein dephosphorylation	2025-02-10	249/18614	0.00747221045756684	0.0264801518917601	0.00797256203627237	TGFB1/TNF	2
BP	GO:0014841	GO:0014841	skeletal muscle satellite cell proliferation	2025-01-10	14/18614	0.00749762225753725	0.0264801518917601	0.00797256203627237	CFLAR	1
BP	GO:0015670	GO:0015670	carbon dioxide transport	2025-01-10	14/18614	0.00749762225753725	0.0264801518917601	0.00797256203627237	HBD	1
BP	GO:0030213	GO:0030213	hyaluronan biosynthetic process	2025-01-10	14/18614	0.00749762225753725	0.0264801518917601	0.00797256203627237	TGFB1	1
BP	GO:0042541	GO:0042541	hemoglobin biosynthetic process	2025-01-10	14/18614	0.00749762225753725	0.0264801518917601	0.00797256203627237	KLF4	1
BP	GO:0046512	GO:0046512	sphingosine biosynthetic process	2025-01-10	14/18614	0.00749762225753725	0.0264801518917601	0.00797256203627237	SPHK1	1
BP	GO:0046520	GO:0046520	sphingoid biosynthetic process	2025-01-10	14/18614	0.00749762225753725	0.0264801518917601	0.00797256203627237	SPHK1	1
BP	GO:0051547	GO:0051547	regulation of keratinocyte migration	2025-01-10	14/18614	0.00749762225753725	0.0264801518917601	0.00797256203627237	MMP9	1
BP	GO:0061043	GO:0061043	regulation of vascular wound healing	2025-01-10	14/18614	0.00749762225753725	0.0264801518917601	0.00797256203627237	TNF	1
BP	GO:0070141	GO:0070141	response to UV-A	2025-01-10	14/18614	0.00749762225753725	0.0264801518917601	0.00797256203627237	MMP9	1
BP	GO:1903798	GO:1903798	regulation of miRNA maturation	2025-01-10	14/18614	0.00749762225753725	0.0264801518917601	0.00797256203627237	TGFB1	1
BP	GO:0050730	GO:0050730	regulation of peptidyl-tyrosine phosphorylation	2025-02-10	255/18614	0.00782392114208749	0.0275624430081661	0.00829841489021837	TGFB1/TNF	2
BP	GO:0034612	GO:0034612	response to tumor necrosis factor	2025-02-10	257/18614	0.00794281571477107	0.0277297046088716	0.00834877349440469	TNF/SPHK1	2
BP	GO:0003376	GO:0003376	sphingosine-1-phosphate receptor signaling pathway	2025-01-10	15/18614	0.00803122568643111	0.0277297046088716	0.00834877349440469	SPHK1	1
BP	GO:0034116	GO:0034116	positive regulation of heterotypic cell-cell adhesion	2025-01-10	15/18614	0.00803122568643111	0.0277297046088716	0.00834877349440469	TNF	1
BP	GO:0050966	GO:0050966	detection of mechanical stimulus involved in sensory perception of pain	2025-01-10	15/18614	0.00803122568643111	0.0277297046088716	0.00834877349440469	TNF	1
BP	GO:0051956	GO:0051956	negative regulation of amino acid transport	2025-01-10	15/18614	0.00803122568643111	0.0277297046088716	0.00834877349440469	TNF	1
BP	GO:0070920	GO:0070920	regulation of production of small RNA involved in gene silencing by RNA	2025-01-10	15/18614	0.00803122568643111	0.0277297046088716	0.00834877349440469	TGFB1	1
BP	GO:1901722	GO:1901722	regulation of cell proliferation involved in kidney development	2025-01-10	15/18614	0.00803122568643111	0.0277297046088716	0.00834877349440469	CFLAR	1
BP	GO:1902563	GO:1902563	regulation of neutrophil activation	2025-01-10	15/18614	0.00803122568643111	0.0277297046088716	0.00834877349440469	TNF	1
BP	GO:0051402	GO:0051402	neuron apoptotic process	2025-02-10	259/18614	0.00806253655224536	0.0277687363139369	0.00836052503915739	NQO1/TNF	2
BP	GO:0090068	GO:0090068	positive regulation of cell cycle process	2025-02-10	262/18614	0.00824366368280713	0.0283222900785552	0.00852718729044927	TNF/SPHK1	2
BP	GO:0003018	GO:0003018	vascular process in circulatory system	2025-02-10	265/18614	0.00842664124470833	0.0283714186583646	0.00854197877094701	TGFB1/TNF	2
BP	GO:0002699	GO:0002699	positive regulation of immune effector process	2025-02-10	267/18614	0.00854965174164736	0.0283714186583646	0.00854197877094701	TGFB1/TNF	2
BP	GO:0010715	GO:0010715	regulation of extracellular matrix disassembly	2025-01-10	16/18614	0.00856457090623541	0.0283714186583646	0.00854197877094701	TGFB1	1
BP	GO:0014857	GO:0014857	regulation of skeletal muscle cell proliferation	2025-01-10	16/18614	0.00856457090623541	0.0283714186583646	0.00854197877094701	CFLAR	1
BP	GO:0015671	GO:0015671	oxygen transport	2025-01-10	16/18614	0.00856457090623541	0.0283714186583646	0.00854197877094701	HBD	1
BP	GO:0016045	GO:0016045	detection of bacterium	2025-01-10	16/18614	0.00856457090623541	0.0283714186583646	0.00854197877094701	TLR6	1
BP	GO:0030214	GO:0030214	hyaluronan catabolic process	2025-01-10	16/18614	0.00856457090623541	0.0283714186583646	0.00854197877094701	TGFB1	1
BP	GO:0034134	GO:0034134	toll-like receptor 2 signaling pathway	2025-01-10	16/18614	0.00856457090623541	0.0283714186583646	0.00854197877094701	TLR6	1
BP	GO:0045651	GO:0045651	positive regulation of macrophage differentiation	2025-01-10	16/18614	0.00856457090623541	0.0283714186583646	0.00854197877094701	TGFB1	1
BP	GO:0046325	GO:0046325	negative regulation of glucose import	2025-01-10	16/18614	0.00856457090623541	0.0283714186583646	0.00854197877094701	TNF	1
BP	GO:0046834	GO:0046834	lipid phosphorylation	2025-01-10	16/18614	0.00856457090623541	0.0283714186583646	0.00854197877094701	SPHK1	1
BP	GO:0051044	GO:0051044	positive regulation of membrane protein ectodomain proteolysis	2025-01-10	16/18614	0.00856457090623541	0.0283714186583646	0.00854197877094701	TNF	1
BP	GO:0071732	GO:0071732	cellular response to nitric oxide	2025-01-10	16/18614	0.00856457090623541	0.0283714186583646	0.00854197877094701	CFLAR	1
BP	GO:2000637	GO:2000637	positive regulation of miRNA-mediated gene silencing	2025-01-10	16/18614	0.00856457090623541	0.0283714186583646	0.00854197877094701	TGFB1	1
BP	GO:2000696	GO:2000696	regulation of epithelial cell differentiation involved in kidney development	2025-01-10	16/18614	0.00856457090623541	0.0283714186583646	0.00854197877094701	MMP9	1
BP	GO:0071560	GO:0071560	cellular response to transforming growth factor beta stimulus	2025-02-10	274/18614	0.0089866246963091	0.02896226913507	0.00871987020068465	CFLAR/TGFB1	2
BP	GO:0050708	GO:0050708	regulation of protein secretion	2025-02-10	275/18614	0.00904986415004724	0.02896226913507	0.00871987020068465	TGFB1/TNF	2
BP	GO:0061448	GO:0061448	connective tissue development	2025-02-10	275/18614	0.00904986415004724	0.02896226913507	0.00871987020068465	CFLAR/TGFB1	2
BP	GO:0010763	GO:0010763	positive regulation of fibroblast migration	2025-01-10	17/18614	0.0090976580280191	0.02896226913507	0.00871987020068465	TGFB1	1
BP	GO:0016202	GO:0016202	regulation of striated muscle tissue development	2025-01-10	17/18614	0.0090976580280191	0.02896226913507	0.00871987020068465	TGFB1	1
BP	GO:0031649	GO:0031649	heat generation	2025-01-10	17/18614	0.0090976580280191	0.02896226913507	0.00871987020068465	TNF	1
BP	GO:0034138	GO:0034138	toll-like receptor 3 signaling pathway	2025-01-10	17/18614	0.0090976580280191	0.02896226913507	0.00871987020068465	TNF	1
BP	GO:0036005	GO:0036005	response to macrophage colony-stimulating factor	2025-01-10	17/18614	0.0090976580280191	0.02896226913507	0.00871987020068465	TNF	1
BP	GO:0060148	GO:0060148	positive regulation of post-transcriptional gene silencing	2025-01-10	17/18614	0.0090976580280191	0.02896226913507	0.00871987020068465	TGFB1	1
BP	GO:0060965	GO:0060965	negative regulation of miRNA-mediated gene silencing	2025-01-10	17/18614	0.0090976580280191	0.02896226913507	0.00871987020068465	TGFB1	1
BP	GO:0072109	GO:0072109	glomerular mesangium development	2025-01-10	17/18614	0.0090976580280191	0.02896226913507	0.00871987020068465	CFLAR	1
BP	GO:0098712	GO:0098712	L-glutamate import across plasma membrane	2025-01-10	17/18614	0.0090976580280191	0.02896226913507	0.00871987020068465	TNF	1
BP	GO:1900370	GO:1900370	positive regulation of post-transcriptional gene silencing by RNA	2025-01-10	17/18614	0.0090976580280191	0.02896226913507	0.00871987020068465	TGFB1	1
BP	GO:1901201	GO:1901201	regulation of extracellular matrix assembly	2025-01-10	17/18614	0.0090976580280191	0.02896226913507	0.00871987020068465	TGFB1	1
BP	GO:1901550	GO:1901550	regulation of endothelial cell development	2025-01-10	17/18614	0.0090976580280191	0.02896226913507	0.00871987020068465	TNF	1
BP	GO:1903140	GO:1903140	regulation of establishment of endothelial barrier	2025-01-10	17/18614	0.0090976580280191	0.02896226913507	0.00871987020068465	TNF	1
BP	GO:2001267	GO:2001267	regulation of cysteine-type endopeptidase activity involved in apoptotic signaling pathway	2025-01-10	17/18614	0.0090976580280191	0.02896226913507	0.00871987020068465	MMP9	1
BP	GO:0051962	GO:0051962	positive regulation of nervous system development	2025-02-10	280/18614	0.00936910430587478	0.0291858431920981	0.00878718318463744	TGFB1/TNF	2
BP	GO:0071559	GO:0071559	response to transforming growth factor beta	2025-02-10	280/18614	0.00936910430587478	0.0291858431920981	0.00878718318463744	CFLAR/TGFB1	2
BP	GO:0031348	GO:0031348	negative regulation of defense response	2025-02-10	284/18614	0.00962813646813876	0.0291858431920981	0.00878718318463744	TGFB1/KLF4	2
BP	GO:0001710	GO:0001710	mesodermal cell fate commitment	2025-01-10	18/18614	0.00963048716281045	0.0291858431920981	0.00878718318463744	KLF4	1
BP	GO:0002923	GO:0002923	regulation of humoral immune response mediated by circulating immunoglobulin	2025-01-10	18/18614	0.00963048716281045	0.0291858431920981	0.00878718318463744	TNF	1
BP	GO:0007250	GO:0007250	activation of NF-kappaB-inducing kinase activity	2025-01-10	18/18614	0.00963048716281045	0.0291858431920981	0.00878718318463744	TLR6	1
BP	GO:0010958	GO:0010958	regulation of amino acid import across plasma membrane	2025-01-10	18/18614	0.00963048716281045	0.0291858431920981	0.00878718318463744	TNF	1
BP	GO:0020027	GO:0020027	hemoglobin metabolic process	2025-01-10	18/18614	0.00963048716281045	0.0291858431920981	0.00878718318463744	KLF4	1
BP	GO:0030730	GO:0030730	sequestering of triglyceride	2025-01-10	18/18614	0.00963048716281045	0.0291858431920981	0.00878718318463744	TNF	1
BP	GO:0031645	GO:0031645	negative regulation of nervous system process	2025-01-10	18/18614	0.00963048716281045	0.0291858431920981	0.00878718318463744	TNF	1
BP	GO:0043117	GO:0043117	positive regulation of vascular permeability	2025-01-10	18/18614	0.00963048716281045	0.0291858431920981	0.00878718318463744	TGFB1	1
BP	GO:0048535	GO:0048535	lymph node development	2025-01-10	18/18614	0.00963048716281045	0.0291858431920981	0.00878718318463744	TGFB1	1
BP	GO:0048569	GO:0048569	post-embryonic animal organ development	2025-01-10	18/18614	0.00963048716281045	0.0291858431920981	0.00878718318463744	KLF4	1
BP	GO:0060149	GO:0060149	negative regulation of post-transcriptional gene silencing	2025-01-10	18/18614	0.00963048716281045	0.0291858431920981	0.00878718318463744	TGFB1	1
BP	GO:0060967	GO:0060967	negative regulation of gene silencing by RNA	2025-01-10	18/18614	0.00963048716281045	0.0291858431920981	0.00878718318463744	TGFB1	1
BP	GO:0090520	GO:0090520	sphingolipid mediated signaling pathway	2025-01-10	18/18614	0.00963048716281045	0.0291858431920981	0.00878718318463744	SPHK1	1
BP	GO:0090594	GO:0090594	inflammatory response to wounding	2025-01-10	18/18614	0.00963048716281045	0.0291858431920981	0.00878718318463744	TGFB1	1
BP	GO:0150078	GO:0150078	positive regulation of neuroinflammatory response	2025-01-10	18/18614	0.00963048716281045	0.0291858431920981	0.00878718318463744	TNF	1
BP	GO:1900369	GO:1900369	negative regulation of post-transcriptional gene silencing by RNA	2025-01-10	18/18614	0.00963048716281045	0.0291858431920981	0.00878718318463744	TGFB1	1
BP	GO:1902170	GO:1902170	cellular response to reactive nitrogen species	2025-01-10	18/18614	0.00963048716281045	0.0291858431920981	0.00878718318463744	CFLAR	1
BP	GO:1903789	GO:1903789	regulation of amino acid transmembrane transport	2025-01-10	18/18614	0.00963048716281045	0.0291858431920981	0.00878718318463744	TNF	1
BP	GO:1905209	GO:1905209	positive regulation of cardiocyte differentiation	2025-01-10	18/18614	0.00963048716281045	0.0291858431920981	0.00878718318463744	TGFB1	1
BP	GO:0072659	GO:0072659	protein localization to plasma membrane	2025-02-10	285/18614	0.00969339848496304	0.0293124991222848	0.00882531635943201	TGFB1/TNF	2
BP	GO:0140014	GO:0140014	mitotic nuclear division	2025-02-10	286/18614	0.0097588617126192	0.0294463044719901	0.00886560205929021	TNF/SPHK1	2
BP	GO:0019932	GO:0019932	second-messenger-mediated signaling	2025-02-10	292/18614	0.0101558558939342	0.0300134576365419	0.00903635877575241	TNF/SPHK1	2
BP	GO:0002281	GO:0002281	macrophage activation involved in immune response	2025-01-10	19/18614	0.0101630584215956	0.0300134576365419	0.00903635877575241	TNF	1
BP	GO:0002523	GO:0002523	leukocyte migration involved in inflammatory response	2025-01-10	19/18614	0.0101630584215956	0.0300134576365419	0.00903635877575241	TNF	1
BP	GO:0002755	GO:0002755	MyD88-dependent toll-like receptor signaling pathway	2025-01-10	19/18614	0.0101630584215956	0.0300134576365419	0.00903635877575241	TLR6	1
BP	GO:0006743	GO:0006743	ubiquinone metabolic process	2025-01-10	19/18614	0.0101630584215956	0.0300134576365419	0.00903635877575241	NQO1	1
BP	GO:0032930	GO:0032930	positive regulation of superoxide anion generation	2025-01-10	19/18614	0.0101630584215956	0.0300134576365419	0.00903635877575241	TGFB1	1
BP	GO:0051797	GO:0051797	regulation of hair follicle development	2025-01-10	19/18614	0.0101630584215956	0.0300134576365419	0.00903635877575241	TNF	1
BP	GO:0060391	GO:0060391	positive regulation of SMAD protein signal transduction	2025-01-10	19/18614	0.0101630584215956	0.0300134576365419	0.00903635877575241	TGFB1	1
BP	GO:0071800	GO:0071800	podosome assembly	2025-01-10	19/18614	0.0101630584215956	0.0300134576365419	0.00903635877575241	TNF	1
BP	GO:0098543	GO:0098543	detection of other organism	2025-01-10	19/18614	0.0101630584215956	0.0300134576365419	0.00903635877575241	TLR6	1
BP	GO:0001666	GO:0001666	response to hypoxia	2025-02-10	293/18614	0.0102227222937033	0.0301255595406797	0.00907011006950541	CFLAR/TNF	2
BP	GO:0002366	GO:0002366	leukocyte activation involved in immune response	2025-02-10	296/18614	0.0104245189190363	0.0303610610235762	0.00914101412586057	TGFB1/TNF	2
BP	GO:0051146	GO:0051146	striated muscle cell differentiation	2025-02-10	297/18614	0.0104921829740204	0.0303610610235762	0.00914101412586057	CFLAR/TGFB1	2
BP	GO:0002544	GO:0002544	chronic inflammatory response	2025-01-10	20/18614	0.010695371915319	0.0303610610235762	0.00914101412586057	TNF	1
BP	GO:0006670	GO:0006670	sphingosine metabolic process	2025-01-10	20/18614	0.010695371915319	0.0303610610235762	0.00914101412586057	SPHK1	1
BP	GO:0009110	GO:0009110	vitamin biosynthetic process	2025-01-10	20/18614	0.010695371915319	0.0303610610235762	0.00914101412586057	TNF	1
BP	GO:0042359	GO:0042359	vitamin D metabolic process	2025-01-10	20/18614	0.010695371915319	0.0303610610235762	0.00914101412586057	TNF	1
BP	GO:0045953	GO:0045953	negative regulation of natural killer cell mediated cytotoxicity	2025-01-10	20/18614	0.010695371915319	0.0303610610235762	0.00914101412586057	TGFB1	1
BP	GO:0051546	GO:0051546	keratinocyte migration	2025-01-10	20/18614	0.010695371915319	0.0303610610235762	0.00914101412586057	MMP9	1
BP	GO:0097284	GO:0097284	hepatocyte apoptotic process	2025-01-10	20/18614	0.010695371915319	0.0303610610235762	0.00914101412586057	CFLAR	1
BP	GO:0097709	GO:0097709	connective tissue replacement	2025-01-10	20/18614	0.010695371915319	0.0303610610235762	0.00914101412586057	TGFB1	1
BP	GO:1900221	GO:1900221	regulation of amyloid-beta clearance	2025-01-10	20/18614	0.010695371915319	0.0303610610235762	0.00914101412586057	TNF	1
BP	GO:1900227	GO:1900227	positive regulation of NLRP3 inflammasome complex assembly	2025-01-10	20/18614	0.010695371915319	0.0303610610235762	0.00914101412586057	TLR6	1
BP	GO:1902004	GO:1902004	positive regulation of amyloid-beta formation	2025-01-10	20/18614	0.010695371915319	0.0303610610235762	0.00914101412586057	TNF	1
BP	GO:1903427	GO:1903427	negative regulation of reactive oxygen species biosynthetic process	2025-01-10	20/18614	0.010695371915319	0.0303610610235762	0.00914101412586057	CFLAR	1
BP	GO:1903978	GO:1903978	regulation of microglial cell activation	2025-01-10	20/18614	0.010695371915319	0.0303610610235762	0.00914101412586057	SPHK1	1
BP	GO:0002263	GO:0002263	cell activation involved in immune response	2025-02-10	300/18614	0.0106963680407268	0.0303610610235762	0.00914101412586057	TGFB1/TNF	2
BP	GO:0002449	GO:0002449	lymphocyte mediated immunity	2025-02-10	300/18614	0.0106963680407268	0.0303610610235762	0.00914101412586057	TGFB1/TNF	2
BP	GO:0045089	GO:0045089	positive regulation of innate immune response	2025-02-10	300/18614	0.0106963680407268	0.0303610610235762	0.00914101412586057	TNF/TLR6	2
BP	GO:0097193	GO:0097193	intrinsic apoptotic signaling pathway	2025-02-10	301/18614	0.0107648267362222	0.030493019407911	0.00918074374711107	TNF/MMP9	2
BP	GO:0036293	GO:0036293	response to decreased oxygen levels	2025-02-10	306/18614	0.0111100893067114	0.0307977662525257	0.00927249598229387	CFLAR/TNF	2
BP	GO:0002716	GO:0002716	negative regulation of natural killer cell mediated immunity	2025-01-10	21/18614	0.0112274277548833	0.0307977662525257	0.00927249598229387	TGFB1	1
BP	GO:0002837	GO:0002837	regulation of immune response to tumor cell	2025-01-10	21/18614	0.0112274277548833	0.0307977662525257	0.00927249598229387	TGFB1	1
BP	GO:0007252	GO:0007252	I-kappaB phosphorylation	2025-01-10	21/18614	0.0112274277548833	0.0307977662525257	0.00927249598229387	TNF	1
BP	GO:0010829	GO:0010829	negative regulation of glucose transmembrane transport	2025-01-10	21/18614	0.0112274277548833	0.0307977662525257	0.00927249598229387	TNF	1
BP	GO:0010888	GO:0010888	negative regulation of lipid storage	2025-01-10	21/18614	0.0112274277548833	0.0307977662525257	0.00927249598229387	TNF	1
BP	GO:0014856	GO:0014856	skeletal muscle cell proliferation	2025-01-10	21/18614	0.0112274277548833	0.0307977662525257	0.00927249598229387	CFLAR	1
BP	GO:0060252	GO:0060252	positive regulation of glial cell proliferation	2025-01-10	21/18614	0.0112274277548833	0.0307977662525257	0.00927249598229387	TNF	1
BP	GO:0060445	GO:0060445	branching involved in salivary gland morphogenesis	2025-01-10	21/18614	0.0112274277548833	0.0307977662525257	0.00927249598229387	TNF	1
BP	GO:0070886	GO:0070886	positive regulation of calcineurin-NFAT signaling cascade	2025-01-10	21/18614	0.0112274277548833	0.0307977662525257	0.00927249598229387	TNF	1
BP	GO:0071498	GO:0071498	cellular response to fluid shear stress	2025-01-10	21/18614	0.0112274277548833	0.0307977662525257	0.00927249598229387	KLF4	1
BP	GO:0071731	GO:0071731	response to nitric oxide	2025-01-10	21/18614	0.0112274277548833	0.0307977662525257	0.00927249598229387	CFLAR	1
BP	GO:0106058	GO:0106058	positive regulation of calcineurin-mediated signaling	2025-01-10	21/18614	0.0112274277548833	0.0307977662525257	0.00927249598229387	TNF	1
BP	GO:1901739	GO:1901739	regulation of myoblast fusion	2025-01-10	21/18614	0.0112274277548833	0.0307977662525257	0.00927249598229387	CFLAR	1
BP	GO:1903428	GO:1903428	positive regulation of reactive oxygen species biosynthetic process	2025-01-10	21/18614	0.0112274277548833	0.0307977662525257	0.00927249598229387	TLR6	1
BP	GO:2000010	GO:2000010	positive regulation of protein localization to cell surface	2025-01-10	21/18614	0.0112274277548833	0.0307977662525257	0.00927249598229387	TNF	1
BP	GO:0018105	GO:0018105	peptidyl-serine phosphorylation	2025-02-10	309/18614	0.0113196153701995	0.0309283979012539	0.00931182615410116	TGFB1/TNF	2
BP	GO:0051222	GO:0051222	positive regulation of protein transport	2025-02-10	309/18614	0.0113196153701995	0.0309283979012539	0.00931182615410116	TGFB1/TNF	2
BP	GO:0001822	GO:0001822	kidney development	2025-02-10	310/18614	0.0113898510210145	0.0310591615268529	0.00935119606109556	CFLAR/MMP9	2
BP	GO:0002460	GO:0002460	adaptive immune response based on somatic recombination of immune receptors built from immunoglobulin superfamily domains	2025-02-10	311/18614	0.0114602831749261	0.0310891538266538	0.00936022604973575	TGFB1/TNF	2
BP	GO:0007162	GO:0007162	negative regulation of cell adhesion	2025-02-10	312/18614	0.011530911645062	0.0310891538266538	0.00936022604973575	TGFB1/KLF4	2
BP	GO:0060070	GO:0060070	canonical Wnt signaling pathway	2025-02-10	313/18614	0.0116017362446597	0.0310891538266538	0.00936022604973575	TGFB1/KLF4	2
BP	GO:0042742	GO:0042742	defense response to bacterium	2025-02-10	314/18614	0.011672756787067	0.0310891538266538	0.00936022604973575	TNF/TLR6	2
BP	GO:0002834	GO:0002834	regulation of response to tumor cell	2025-01-10	22/18614	0.0117592260511479	0.0310891538266538	0.00936022604973575	TGFB1	1
BP	GO:0003085	GO:0003085	negative regulation of systemic arterial blood pressure	2025-01-10	22/18614	0.0117592260511479	0.0310891538266538	0.00936022604973575	TNF	1
BP	GO:0015669	GO:0015669	gas transport	2025-01-10	22/18614	0.0117592260511479	0.0310891538266538	0.00936022604973575	HBD	1
BP	GO:0032928	GO:0032928	regulation of superoxide anion generation	2025-01-10	22/18614	0.0117592260511479	0.0310891538266538	0.00936022604973575	TGFB1	1
BP	GO:0034312	GO:0034312	diol biosynthetic process	2025-01-10	22/18614	0.0117592260511479	0.0310891538266538	0.00936022604973575	SPHK1	1
BP	GO:0046519	GO:0046519	sphingoid metabolic process	2025-01-10	22/18614	0.0117592260511479	0.0310891538266538	0.00936022604973575	SPHK1	1
BP	GO:0048634	GO:0048634	regulation of muscle organ development	2025-01-10	22/18614	0.0117592260511479	0.0310891538266538	0.00936022604973575	TGFB1	1
BP	GO:0051000	GO:0051000	positive regulation of nitric-oxide synthase activity	2025-01-10	22/18614	0.0117592260511479	0.0310891538266538	0.00936022604973575	TNF	1
BP	GO:0072111	GO:0072111	cell proliferation involved in kidney development	2025-01-10	22/18614	0.0117592260511479	0.0310891538266538	0.00936022604973575	CFLAR	1
BP	GO:1902894	GO:1902894	negative regulation of miRNA transcription	2025-01-10	22/18614	0.0117592260511479	0.0310891538266538	0.00936022604973575	TGFB1	1
BP	GO:2000725	GO:2000725	regulation of cardiac muscle cell differentiation	2025-01-10	22/18614	0.0117592260511479	0.0310891538266538	0.00936022604973575	TGFB1	1
BP	GO:2000810	GO:2000810	regulation of bicellular tight junction assembly	2025-01-10	22/18614	0.0117592260511479	0.0310891538266538	0.00936022604973575	TNF	1
BP	GO:1902105	GO:1902105	regulation of leukocyte differentiation	2025-02-10	319/18614	0.0120307921161147	0.031746652960394	0.00955818385050541	TGFB1/TNF	2
BP	GO:0042063	GO:0042063	gliogenesis	2025-02-10	320/18614	0.0121029844018381	0.0318161786927108	0.00957911644244365	TGFB1/TNF	2
BP	GO:0072001	GO:0072001	renal system development	2025-02-10	320/18614	0.0121029844018381	0.0318161786927108	0.00957911644244365	CFLAR/MMP9	2
BP	GO:0010893	GO:0010893	positive regulation of steroid biosynthetic process	2025-01-10	23/18614	0.0122907669149325	0.0319467874118469	0.00961843971068045	TNF	1
BP	GO:0019430	GO:0019430	removal of superoxide radicals	2025-01-10	23/18614	0.0122907669149325	0.0319467874118469	0.00961843971068045	NQO1	1
BP	GO:0032891	GO:0032891	negative regulation of organic acid transport	2025-01-10	23/18614	0.0122907669149325	0.0319467874118469	0.00961843971068045	TNF	1
BP	GO:0061042	GO:0061042	vascular wound healing	2025-01-10	23/18614	0.0122907669149325	0.0319467874118469	0.00961843971068045	TNF	1
BP	GO:1900120	GO:1900120	regulation of receptor binding	2025-01-10	23/18614	0.0122907669149325	0.0319467874118469	0.00961843971068045	MMP9	1
BP	GO:2000629	GO:2000629	negative regulation of miRNA metabolic process	2025-01-10	23/18614	0.0122907669149325	0.0319467874118469	0.00961843971068045	TGFB1	1
BP	GO:1904951	GO:1904951	positive regulation of establishment of protein localization	2025-02-10	325/18614	0.0124668617064384	0.0323439328010029	0.00973801101319441	TGFB1/TNF	2
BP	GO:0002833	GO:0002833	positive regulation of response to biotic stimulus	2025-02-10	327/18614	0.0126137699072306	0.0325699955130464	0.00980607327368377	TNF/TLR6	2
BP	GO:0018209	GO:0018209	peptidyl-serine modification	2025-02-10	327/18614	0.0126137699072306	0.0325699955130464	0.00980607327368377	TGFB1/TNF	2
BP	GO:0002440	GO:0002440	production of molecular mediator of immune response	2025-02-10	328/18614	0.012687514111993	0.0325699955130464	0.00980607327368377	TGFB1/TNF	2
BP	GO:0002082	GO:0002082	regulation of oxidative phosphorylation	2025-01-10	24/18614	0.0128220504570147	0.0325699955130464	0.00980607327368377	TNF	1
BP	GO:0002922	GO:0002922	positive regulation of humoral immune response	2025-01-10	24/18614	0.0128220504570147	0.0325699955130464	0.00980607327368377	TNF	1
BP	GO:0031338	GO:0031338	regulation of vesicle fusion	2025-01-10	24/18614	0.0128220504570147	0.0325699955130464	0.00980607327368377	SPHK1	1
BP	GO:0032515	GO:0032515	negative regulation of phosphoprotein phosphatase activity	2025-01-10	24/18614	0.0128220504570147	0.0325699955130464	0.00980607327368377	TNF	1
BP	GO:0048143	GO:0048143	astrocyte activation	2025-01-10	24/18614	0.0128220504570147	0.0325699955130464	0.00980607327368377	TNF	1
BP	GO:0051043	GO:0051043	regulation of membrane protein ectodomain proteolysis	2025-01-10	24/18614	0.0128220504570147	0.0325699955130464	0.00980607327368377	TNF	1
BP	GO:0098581	GO:0098581	detection of external biotic stimulus	2025-01-10	24/18614	0.0128220504570147	0.0325699955130464	0.00980607327368377	TLR6	1
BP	GO:1903077	GO:1903077	negative regulation of protein localization to plasma membrane	2025-01-10	24/18614	0.0128220504570147	0.0325699955130464	0.00980607327368377	TGFB1	1
BP	GO:0016042	GO:0016042	lipid catabolic process	2025-02-10	330/18614	0.0128355818052135	0.0325699955130464	0.00980607327368377	TNF/SPHK1	2
BP	GO:0070482	GO:0070482	response to oxygen levels	2025-02-10	333/18614	0.0130591287824495	0.0330767714416787	0.00995865179914034	CFLAR/TNF	2
BP	GO:0060562	GO:0060562	epithelial tube morphogenesis	2025-02-10	334/18614	0.0131340291531112	0.0332058879135125	0.00999752578618569	TGFB1/TNF	2
BP	GO:0043501	GO:0043501	skeletal muscle adaptation	2025-01-10	25/18614	0.0133530767881301	0.0333516474184298	0.0100414106060342	CFLAR	1
BP	GO:0045649	GO:0045649	regulation of macrophage differentiation	2025-01-10	25/18614	0.0133530767881301	0.0333516474184298	0.0100414106060342	TGFB1	1
BP	GO:0071450	GO:0071450	cellular response to oxygen radical	2025-01-10	25/18614	0.0133530767881301	0.0333516474184298	0.0100414106060342	NQO1	1
BP	GO:0071451	GO:0071451	cellular response to superoxide	2025-01-10	25/18614	0.0133530767881301	0.0333516474184298	0.0100414106060342	NQO1	1
BP	GO:1902993	GO:1902993	positive regulation of amyloid precursor protein catabolic process	2025-01-10	25/18614	0.0133530767881301	0.0333516474184298	0.0100414106060342	TNF	1
BP	GO:1904996	GO:1904996	positive regulation of leukocyte adhesion to vascular endothelial cell	2025-01-10	25/18614	0.0133530767881301	0.0333516474184298	0.0100414106060342	TNF	1
BP	GO:0009895	GO:0009895	negative regulation of catabolic process	2025-02-10	337/18614	0.0133598818189099	0.0333516474184298	0.0100414106060342	NQO1/TNF	2
BP	GO:0016311	GO:0016311	dephosphorylation	2025-02-10	342/18614	0.0137401303997402	0.0342393195598552	0.010308668182362	TGFB1/TNF	2
BP	GO:0001911	GO:0001911	negative regulation of leukocyte mediated cytotoxicity	2025-01-10	26/18614	0.0138838460189719	0.0342896410575319	0.0103238188228729	TGFB1	1
BP	GO:0045672	GO:0045672	positive regulation of osteoclast differentiation	2025-01-10	26/18614	0.0138838460189719	0.0342896410575319	0.0103238188228729	TNF	1
BP	GO:0045822	GO:0045822	negative regulation of heart contraction	2025-01-10	26/18614	0.0138838460189719	0.0342896410575319	0.0103238188228729	TNF	1
BP	GO:0050995	GO:0050995	negative regulation of lipid catabolic process	2025-01-10	26/18614	0.0138838460189719	0.0342896410575319	0.0103238188228729	TNF	1
BP	GO:1904376	GO:1904376	negative regulation of protein localization to cell periphery	2025-01-10	26/18614	0.0138838460189719	0.0342896410575319	0.0103238188228729	TGFB1	1
BP	GO:0090287	GO:0090287	regulation of cellular response to growth factor stimulus	2025-02-10	345/18614	0.0139705679481623	0.0343814686383852	0.010351465986227	CFLAR/TGFB1	2
BP	GO:1990778	GO:1990778	protein localization to cell periphery	2025-02-10	345/18614	0.0139705679481623	0.0343814686383852	0.010351465986227	TGFB1/TNF	2
BP	GO:0009651	GO:0009651	response to salt stress	2025-01-10	27/18614	0.0144143582601921	0.0348486218666522	0.0104921150318982	TNF	1
BP	GO:0032682	GO:0032682	negative regulation of chemokine production	2025-01-10	27/18614	0.0144143582601921	0.0348486218666522	0.0104921150318982	KLF4	1
BP	GO:0032967	GO:0032967	positive regulation of collagen biosynthetic process	2025-01-10	27/18614	0.0144143582601921	0.0348486218666522	0.0104921150318982	TGFB1	1
BP	GO:0045940	GO:0045940	positive regulation of steroid metabolic process	2025-01-10	27/18614	0.0144143582601921	0.0348486218666522	0.0104921150318982	TNF	1
BP	GO:0048641	GO:0048641	regulation of skeletal muscle tissue development	2025-01-10	27/18614	0.0144143582601921	0.0348486218666522	0.0104921150318982	TGFB1	1
BP	GO:0051953	GO:0051953	negative regulation of amine transport	2025-01-10	27/18614	0.0144143582601921	0.0348486218666522	0.0104921150318982	TNF	1
BP	GO:0062149	GO:0062149	detection of stimulus involved in sensory perception of pain	2025-01-10	27/18614	0.0144143582601921	0.0348486218666522	0.0104921150318982	TNF	1
BP	GO:0071549	GO:0071549	cellular response to dexamethasone stimulus	2025-01-10	27/18614	0.0144143582601921	0.0348486218666522	0.0104921150318982	CFLAR	1
BP	GO:0090200	GO:0090200	positive regulation of release of cytochrome c from mitochondria	2025-01-10	27/18614	0.0144143582601921	0.0348486218666522	0.0104921150318982	MMP9	1
BP	GO:1903523	GO:1903523	negative regulation of blood circulation	2025-01-10	27/18614	0.0144143582601921	0.0348486218666522	0.0104921150318982	TNF	1
BP	GO:0007517	GO:0007517	muscle organ development	2025-02-10	351/18614	0.0144365688568624	0.0348486218666522	0.0104921150318982	CFLAR/TGFB1	2
BP	GO:0045787	GO:0045787	positive regulation of cell cycle	2025-02-10	354/18614	0.014672122347175	0.0353375190935176	0.0106393106932553	TNF/SPHK1	2
BP	GO:0000303	GO:0000303	response to superoxide	2025-01-10	28/18614	0.0149446136224026	0.0353375190935176	0.0106393106932553	NQO1	1
BP	GO:0002418	GO:0002418	immune response to tumor cell	2025-01-10	28/18614	0.0149446136224026	0.0353375190935176	0.0106393106932553	TGFB1	1
BP	GO:0002675	GO:0002675	positive regulation of acute inflammatory response	2025-01-10	28/18614	0.0149446136224026	0.0353375190935176	0.0106393106932553	TNF	1
BP	GO:0006027	GO:0006027	glycosaminoglycan catabolic process	2025-01-10	28/18614	0.0149446136224026	0.0353375190935176	0.0106393106932553	TGFB1	1
BP	GO:0010714	GO:0010714	positive regulation of collagen metabolic process	2025-01-10	28/18614	0.0149446136224026	0.0353375190935176	0.0106393106932553	TGFB1	1
BP	GO:0032801	GO:0032801	receptor catabolic process	2025-01-10	28/18614	0.0149446136224026	0.0353375190935176	0.0106393106932553	TGFB1	1
BP	GO:0042634	GO:0042634	regulation of hair cycle	2025-01-10	28/18614	0.0149446136224026	0.0353375190935176	0.0106393106932553	TNF	1
BP	GO:0045830	GO:0045830	positive regulation of isotype switching	2025-01-10	28/18614	0.0149446136224026	0.0353375190935176	0.0106393106932553	TGFB1	1
BP	GO:0048679	GO:0048679	regulation of axon regeneration	2025-01-10	28/18614	0.0149446136224026	0.0353375190935176	0.0106393106932553	KLF4	1
BP	GO:0070723	GO:0070723	response to cholesterol	2025-01-10	28/18614	0.0149446136224026	0.0353375190935176	0.0106393106932553	TGFB1	1
BP	GO:1903672	GO:1903672	positive regulation of sprouting angiogenesis	2025-01-10	28/18614	0.0149446136224026	0.0353375190935176	0.0106393106932553	KLF4	1
BP	GO:0042176	GO:0042176	regulation of protein catabolic process	2025-02-10	361/18614	0.0152283321175485	0.0359471513250975	0.0108228568755223	NQO1/TNF	2
BP	GO:0000305	GO:0000305	response to oxygen radical	2025-01-10	29/18614	0.0154746122161706	0.0360381908658471	0.0108502667782051	NQO1	1
BP	GO:0007271	GO:0007271	synaptic transmission, cholinergic	2025-01-10	29/18614	0.0154746122161706	0.0360381908658471	0.0108502667782051	NQO1	1
BP	GO:0010575	GO:0010575	positive regulation of vascular endothelial growth factor production	2025-01-10	29/18614	0.0154746122161706	0.0360381908658471	0.0108502667782051	TGFB1	1
BP	GO:0015813	GO:0015813	L-glutamate transmembrane transport	2025-01-10	29/18614	0.0154746122161706	0.0360381908658471	0.0108502667782051	TNF	1
BP	GO:0031342	GO:0031342	negative regulation of cell killing	2025-01-10	29/18614	0.0154746122161706	0.0360381908658471	0.0108502667782051	TGFB1	1
BP	GO:0060441	GO:0060441	epithelial tube branching involved in lung morphogenesis	2025-01-10	29/18614	0.0154746122161706	0.0360381908658471	0.0108502667782051	TNF	1
BP	GO:0061436	GO:0061436	establishment of skin barrier	2025-01-10	29/18614	0.0154746122161706	0.0360381908658471	0.0108502667782051	KLF4	1
BP	GO:0072012	GO:0072012	glomerulus vasculature development	2025-01-10	29/18614	0.0154746122161706	0.0360381908658471	0.0108502667782051	CFLAR	1
BP	GO:0010038	GO:0010038	response to metal ion	2025-02-10	367/18614	0.0157123830884756	0.0365306327082145	0.0109985296414084	NQO1/MMP9	2
BP	GO:0018108	GO:0018108	peptidyl-tyrosine phosphorylation	2025-02-10	370/18614	0.0159569223633513	0.0367782178195527	0.0110730717991525	TGFB1/TNF	2
BP	GO:0042744	GO:0042744	hydrogen peroxide catabolic process	2025-01-10	30/18614	0.0160043541520244	0.0367782178195527	0.0110730717991525	HBD	1
BP	GO:0043032	GO:0043032	positive regulation of macrophage activation	2025-01-10	30/18614	0.0160043541520244	0.0367782178195527	0.0110730717991525	TLR6	1
BP	GO:0051938	GO:0051938	L-glutamate import	2025-01-10	30/18614	0.0160043541520244	0.0367782178195527	0.0110730717991525	TNF	1
BP	GO:0060142	GO:0060142	regulation of syncytium formation by plasma membrane fusion	2025-01-10	30/18614	0.0160043541520244	0.0367782178195527	0.0110730717991525	CFLAR	1
BP	GO:0070168	GO:0070168	negative regulation of biomineral tissue development	2025-01-10	30/18614	0.0160043541520244	0.0367782178195527	0.0110730717991525	TGFB1	1
BP	GO:0097421	GO:0097421	liver regeneration	2025-01-10	30/18614	0.0160043541520244	0.0367782178195527	0.0110730717991525	TNF	1
BP	GO:0018212	GO:0018212	peptidyl-tyrosine modification	2025-02-10	372/18614	0.016120876267355	0.036984754147254	0.0111352551163809	TGFB1/TNF	2
BP	GO:0009306	GO:0009306	protein secretion	2025-02-10	373/18614	0.0162031309945256	0.0370144665841014	0.0111442008447507	TGFB1/TNF	2
BP	GO:0035592	GO:0035592	establishment of protein localization to extracellular region	2025-02-10	374/18614	0.0162855706649223	0.0370144665841014	0.0111442008447507	TGFB1/TNF	2
BP	GO:0010667	GO:0010667	negative regulation of cardiac muscle cell apoptotic process	2025-01-10	31/18614	0.0165338395404487	0.0370144665841014	0.0111442008447507	CFLAR	1
BP	GO:0030149	GO:0030149	sphingolipid catabolic process	2025-01-10	31/18614	0.0165338395404487	0.0370144665841014	0.0111442008447507	SPHK1	1
BP	GO:0034311	GO:0034311	diol metabolic process	2025-01-10	31/18614	0.0165338395404487	0.0370144665841014	0.0111442008447507	SPHK1	1
BP	GO:0045948	GO:0045948	positive regulation of translational initiation	2025-01-10	31/18614	0.0165338395404487	0.0370144665841014	0.0111442008447507	TNF	1
BP	GO:0045987	GO:0045987	positive regulation of smooth muscle contraction	2025-01-10	31/18614	0.0165338395404487	0.0370144665841014	0.0111442008447507	SPHK1	1
BP	GO:0061311	GO:0061311	cell surface receptor signaling pathway involved in heart development	2025-01-10	31/18614	0.0165338395404487	0.0370144665841014	0.0111442008447507	TGFB1	1
BP	GO:0061437	GO:0061437	renal system vasculature development	2025-01-10	31/18614	0.0165338395404487	0.0370144665841014	0.0111442008447507	CFLAR	1
BP	GO:0061440	GO:0061440	kidney vasculature development	2025-01-10	31/18614	0.0165338395404487	0.0370144665841014	0.0111442008447507	CFLAR	1
BP	GO:0070570	GO:0070570	regulation of neuron projection regeneration	2025-01-10	31/18614	0.0165338395404487	0.0370144665841014	0.0111442008447507	KLF4	1
BP	GO:0071276	GO:0071276	cellular response to cadmium ion	2025-01-10	31/18614	0.0165338395404487	0.0370144665841014	0.0111442008447507	MMP9	1
BP	GO:1900225	GO:1900225	regulation of NLRP3 inflammasome complex assembly	2025-01-10	31/18614	0.0165338395404487	0.0370144665841014	0.0111442008447507	TLR6	1
BP	GO:1900745	GO:1900745	positive regulation of p38MAPK cascade	2025-01-10	31/18614	0.0165338395404487	0.0370144665841014	0.0111442008447507	SPHK1	1
BP	GO:1902042	GO:1902042	negative regulation of extrinsic apoptotic signaling pathway via death domain receptors	2025-01-10	31/18614	0.0165338395404487	0.0370144665841014	0.0111442008447507	CFLAR	1
BP	GO:1903037	GO:1903037	regulation of leukocyte cell-cell adhesion	2025-02-10	378/18614	0.0166171751797587	0.0371411258446136	0.0111823350222293	TNF/KLF4	2
BP	GO:0050767	GO:0050767	regulation of neurogenesis	2025-02-10	381/18614	0.0168678116589201	0.0376407115475581	0.0113327487368274	TGFB1/TNF	2
BP	GO:0071692	GO:0071692	protein localization to extracellular region	2025-02-10	382/18614	0.0169517244030008	0.03771264182602	0.0113544052820643	TGFB1/TNF	2
BP	GO:0032770	GO:0032770	positive regulation of monooxygenase activity	2025-01-10	32/18614	0.017063068491888	0.03771264182602	0.0113544052820643	TNF	1
BP	GO:0035308	GO:0035308	negative regulation of protein dephosphorylation	2025-01-10	32/18614	0.017063068491888	0.03771264182602	0.0113544052820643	TNF	1
BP	GO:0043552	GO:0043552	positive regulation of phosphatidylinositol 3-kinase activity	2025-01-10	32/18614	0.017063068491888	0.03771264182602	0.0113544052820643	TGFB1	1
BP	GO:0060055	GO:0060055	angiogenesis involved in wound healing	2025-01-10	32/18614	0.017063068491888	0.03771264182602	0.0113544052820643	TNF	1
BP	GO:0060544	GO:0060544	regulation of necroptotic process	2025-01-10	32/18614	0.017063068491888	0.03771264182602	0.0113544052820643	CFLAR	1
BP	GO:0002697	GO:0002697	regulation of immune effector process	2025-02-10	384/18614	0.0171200996924874	0.0377785347745191	0.0113742441267132	TGFB1/TNF	2
BP	GO:0010664	GO:0010664	negative regulation of striated muscle cell apoptotic process	2025-01-10	33/18614	0.0175920411167444	0.0382124461190003	0.0115048848090726	CFLAR	1
BP	GO:0036314	GO:0036314	response to sterol	2025-01-10	33/18614	0.0175920411167444	0.0382124461190003	0.0115048848090726	TGFB1	1
BP	GO:0048566	GO:0048566	embryonic digestive tract development	2025-01-10	33/18614	0.0175920411167444	0.0382124461190003	0.0115048848090726	TNF	1
BP	GO:0050901	GO:0050901	leukocyte tethering or rolling	2025-01-10	33/18614	0.0175920411167444	0.0382124461190003	0.0115048848090726	TNF	1
BP	GO:0060795	GO:0060795	cell fate commitment involved in formation of primary germ layer	2025-01-10	33/18614	0.0175920411167444	0.0382124461190003	0.0115048848090726	KLF4	1
BP	GO:0071404	GO:0071404	cellular response to low-density lipoprotein particle stimulus	2025-01-10	33/18614	0.0175920411167444	0.0382124461190003	0.0115048848090726	TLR6	1
BP	GO:1901889	GO:1901889	negative regulation of cell junction assembly	2025-01-10	33/18614	0.0175920411167444	0.0382124461190003	0.0115048848090726	TNF	1
BP	GO:1903715	GO:1903715	regulation of aerobic respiration	2025-01-10	33/18614	0.0175920411167444	0.0382124461190003	0.0115048848090726	TNF	1
BP	GO:1905207	GO:1905207	regulation of cardiocyte differentiation	2025-01-10	33/18614	0.0175920411167444	0.0382124461190003	0.0115048848090726	TGFB1	1
BP	GO:1905476	GO:1905476	negative regulation of protein localization to membrane	2025-01-10	33/18614	0.0175920411167444	0.0382124461190003	0.0115048848090726	TGFB1	1
BP	GO:0140694	GO:0140694	non-membrane-bounded organelle assembly	2025-02-10	390/18614	0.0176296110920051	0.0382342190557861	0.0115114401373783	CFLAR/TNF	2
BP	GO:0006026	GO:0006026	aminoglycan catabolic process	2025-01-10	34/18614	0.0181207575253785	0.0388742062522802	0.0117041254983735	TGFB1	1
BP	GO:0034405	GO:0034405	response to fluid shear stress	2025-01-10	34/18614	0.0181207575253785	0.0388742062522802	0.0117041254983735	KLF4	1
BP	GO:0044546	GO:0044546	NLRP3 inflammasome complex assembly	2025-01-10	34/18614	0.0181207575253785	0.0388742062522802	0.0117041254983735	TLR6	1
BP	GO:0051973	GO:0051973	positive regulation of telomerase activity	2025-01-10	34/18614	0.0181207575253785	0.0388742062522802	0.0117041254983735	KLF4	1
BP	GO:0055094	GO:0055094	response to lipoprotein particle	2025-01-10	34/18614	0.0181207575253785	0.0388742062522802	0.0117041254983735	TLR6	1
BP	GO:0060964	GO:0060964	regulation of miRNA-mediated gene silencing	2025-01-10	34/18614	0.0181207575253785	0.0388742062522802	0.0117041254983735	TGFB1	1
BP	GO:0090322	GO:0090322	regulation of superoxide metabolic process	2025-01-10	34/18614	0.0181207575253785	0.0388742062522802	0.0117041254983735	TGFB1	1
BP	GO:0002443	GO:0002443	leukocyte mediated immunity	2025-02-10	401/18614	0.0185806950092984	0.0395192585426207	0.0118983358421207	TGFB1/TNF	2
BP	GO:0010923	GO:0010923	negative regulation of phosphatase activity	2025-01-10	35/18614	0.0186492178281099	0.0395192585426207	0.0118983358421207	TNF	1
BP	GO:0030212	GO:0030212	hyaluronan metabolic process	2025-01-10	35/18614	0.0186492178281099	0.0395192585426207	0.0118983358421207	TGFB1	1
BP	GO:0048333	GO:0048333	mesodermal cell differentiation	2025-01-10	35/18614	0.0186492178281099	0.0395192585426207	0.0118983358421207	KLF4	1
BP	GO:0050974	GO:0050974	detection of mechanical stimulus involved in sensory perception	2025-01-10	35/18614	0.0186492178281099	0.0395192585426207	0.0118983358421207	TNF	1
BP	GO:0062098	GO:0062098	regulation of programmed necrotic cell death	2025-01-10	35/18614	0.0186492178281099	0.0395192585426207	0.0118983358421207	CFLAR	1
BP	GO:1901099	GO:1901099	negative regulation of signal transduction in absence of ligand	2025-01-10	35/18614	0.0186492178281099	0.0395192585426207	0.0118983358421207	TNF	1
BP	GO:2001240	GO:2001240	negative regulation of extrinsic apoptotic signaling pathway in absence of ligand	2025-01-10	35/18614	0.0186492178281099	0.0395192585426207	0.0118983358421207	TNF	1
BP	GO:0043243	GO:0043243	positive regulation of protein-containing complex disassembly	2025-01-10	36/18614	0.0191774221352157	0.0403306998843627	0.012142642085615	TNF	1
BP	GO:0048730	GO:0048730	epidermis morphogenesis	2025-01-10	36/18614	0.0191774221352157	0.0403306998843627	0.012142642085615	KLF4	1
BP	GO:0090218	GO:0090218	positive regulation of lipid kinase activity	2025-01-10	36/18614	0.0191774221352157	0.0403306998843627	0.012142642085615	TGFB1	1
BP	GO:0140632	GO:0140632	inflammasome complex assembly	2025-01-10	36/18614	0.0191774221352157	0.0403306998843627	0.012142642085615	TLR6	1
BP	GO:1900368	GO:1900368	regulation of post-transcriptional gene silencing by RNA	2025-01-10	36/18614	0.0191774221352157	0.0403306998843627	0.012142642085615	TGFB1	1
BP	GO:0042692	GO:0042692	muscle cell differentiation	2025-02-10	410/18614	0.0193750601257503	0.0406846950900778	0.0122492218646753	CFLAR/TGFB1	2
BP	GO:0010934	GO:0010934	macrophage cytokine production	2025-01-10	37/18614	0.0197053705569322	0.0410676491486816	0.0123645204853834	TGFB1	1
BP	GO:0010935	GO:0010935	regulation of macrophage cytokine production	2025-01-10	37/18614	0.0197053705569322	0.0410676491486816	0.0123645204853834	TGFB1	1
BP	GO:0046466	GO:0046466	membrane lipid catabolic process	2025-01-10	37/18614	0.0197053705569322	0.0410676491486816	0.0123645204853834	SPHK1	1
BP	GO:0060147	GO:0060147	regulation of post-transcriptional gene silencing	2025-01-10	37/18614	0.0197053705569322	0.0410676491486816	0.0123645204853834	TGFB1	1
BP	GO:0071402	GO:0071402	cellular response to lipoprotein particle stimulus	2025-01-10	37/18614	0.0197053705569322	0.0410676491486816	0.0123645204853834	TLR6	1
BP	GO:0007159	GO:0007159	leukocyte cell-cell adhesion	2025-02-10	415/18614	0.0198226246737893	0.0411883279149993	0.0124008540742111	TNF/KLF4	2
BP	GO:1903706	GO:1903706	regulation of hemopoiesis	2025-02-10	415/18614	0.0198226246737893	0.0411883279149993	0.0124008540742111	TGFB1/TNF	2
BP	GO:0003180	GO:0003180	aortic valve morphogenesis	2025-01-10	38/18614	0.020233063203454	0.0414822625205231	0.0124893509939691	TGFB1	1
BP	GO:0009595	GO:0009595	detection of biotic stimulus	2025-01-10	38/18614	0.020233063203454	0.0414822625205231	0.0124893509939691	TLR6	1
BP	GO:0010742	GO:0010742	macrophage derived foam cell differentiation	2025-01-10	38/18614	0.020233063203454	0.0414822625205231	0.0124893509939691	TGFB1	1
BP	GO:0032885	GO:0032885	regulation of polysaccharide biosynthetic process	2025-01-10	38/18614	0.020233063203454	0.0414822625205231	0.0124893509939691	TGFB1	1
BP	GO:0045191	GO:0045191	regulation of isotype switching	2025-01-10	38/18614	0.020233063203454	0.0414822625205231	0.0124893509939691	TGFB1	1
BP	GO:0045742	GO:0045742	positive regulation of epidermal growth factor receptor signaling pathway	2025-01-10	38/18614	0.020233063203454	0.0414822625205231	0.0124893509939691	MMP9	1
BP	GO:0060966	GO:0060966	regulation of gene silencing by RNA	2025-01-10	38/18614	0.020233063203454	0.0414822625205231	0.0124893509939691	TGFB1	1
BP	GO:0140894	GO:0140894	endolysosomal toll-like receptor signaling pathway	2025-01-10	38/18614	0.020233063203454	0.0414822625205231	0.0124893509939691	TNF	1
BP	GO:1901661	GO:1901661	quinone metabolic process	2025-01-10	38/18614	0.020233063203454	0.0414822625205231	0.0124893509939691	NQO1	1
BP	GO:0001558	GO:0001558	regulation of cell growth	2025-02-10	420/18614	0.020274626066067	0.0415061666367272	0.0124965479711669	TGFB1/SPHK1	2
BP	GO:0002757	GO:0002757	immune response-activating signaling pathway	2025-02-10	423/18614	0.0205479474649382	0.0420037571153669	0.012646360969817	TNF/TLR6	2
BP	GO:0042307	GO:0042307	positive regulation of protein import into nucleus	2025-01-10	39/18614	0.020760500184933	0.0420665317615869	0.0126652609656833	TGFB1	1
BP	GO:0043403	GO:0043403	skeletal muscle tissue regeneration	2025-01-10	39/18614	0.020760500184933	0.0420665317615869	0.0126652609656833	CFLAR	1
BP	GO:0060251	GO:0060251	regulation of glial cell proliferation	2025-01-10	39/18614	0.020760500184933	0.0420665317615869	0.0126652609656833	TNF	1
BP	GO:0060390	GO:0060390	regulation of SMAD protein signal transduction	2025-01-10	39/18614	0.020760500184933	0.0420665317615869	0.0126652609656833	TGFB1	1
BP	GO:0090077	GO:0090077	foam cell differentiation	2025-01-10	39/18614	0.020760500184933	0.0420665317615869	0.0126652609656833	TGFB1	1
BP	GO:0097242	GO:0097242	amyloid-beta clearance	2025-01-10	39/18614	0.020760500184933	0.0420665317615869	0.0126652609656833	TNF	1
BP	GO:0060537	GO:0060537	muscle tissue development	2025-02-10	426/18614	0.0208228535114989	0.0421313712448403	0.0126847826362821	CFLAR/TGFB1	2
BP	GO:0007212	GO:0007212	dopamine receptor signaling pathway	2025-01-10	40/18614	0.0212876816114823	0.0425141037075359	0.0128000145395812	GNAO1	1
BP	GO:0010762	GO:0010762	regulation of fibroblast migration	2025-01-10	40/18614	0.0212876816114823	0.0425141037075359	0.0128000145395812	TGFB1	1
BP	GO:0030866	GO:0030866	cortical actin cytoskeleton organization	2025-01-10	40/18614	0.0212876816114823	0.0425141037075359	0.0128000145395812	TNF	1
BP	GO:0032570	GO:0032570	response to progesterone	2025-01-10	40/18614	0.0212876816114823	0.0425141037075359	0.0128000145395812	TGFB1	1
BP	GO:0045454	GO:0045454	cell redox homeostasis	2025-01-10	40/18614	0.0212876816114823	0.0425141037075359	0.0128000145395812	NQO1	1
BP	GO:0050850	GO:0050850	positive regulation of calcium-mediated signaling	2025-01-10	40/18614	0.0212876816114823	0.0425141037075359	0.0128000145395812	TNF	1
BP	GO:0070884	GO:0070884	regulation of calcineurin-NFAT signaling cascade	2025-01-10	40/18614	0.0212876816114823	0.0425141037075359	0.0128000145395812	TNF	1
BP	GO:0071392	GO:0071392	cellular response to estradiol stimulus	2025-01-10	40/18614	0.0212876816114823	0.0425141037075359	0.0128000145395812	CFLAR	1
BP	GO:1901186	GO:1901186	positive regulation of ERBB signaling pathway	2025-01-10	40/18614	0.0212876816114823	0.0425141037075359	0.0128000145395812	MMP9	1
BP	GO:0010720	GO:0010720	positive regulation of cell development	2025-02-10	432/18614	0.021377400695961	0.0426319427672325	0.0128354931583432	TGFB1/TNF	2
BP	GO:0032965	GO:0032965	regulation of collagen biosynthetic process	2025-01-10	41/18614	0.0218146075931708	0.0433791910305459	0.0130604723487993	TGFB1	1
BP	GO:0106056	GO:0106056	regulation of calcineurin-mediated signaling	2025-01-10	41/18614	0.0218146075931708	0.0433791910305459	0.0130604723487993	TNF	1
BP	GO:0045936	GO:0045936	negative regulation of phosphate metabolic process	2025-02-10	439/18614	0.0220323096791993	0.0437494217950338	0.0131719402795604	TGFB1/TNF	2
BP	GO:0009410	GO:0009410	response to xenobiotic stimulus	2025-02-10	440/18614	0.0221265626463998	0.0438112253255391	0.0131905478949181	NQO1/TNF	2
BP	GO:0010563	GO:0010563	negative regulation of phosphorus metabolic process	2025-02-10	440/18614	0.0221265626463998	0.0438112253255391	0.0131905478949181	TGFB1/TNF	2
BP	GO:0031349	GO:0031349	positive regulation of defense response	2025-02-10	441/18614	0.022220988729188	0.0438609536027699	0.0132055199304563	TNF/TLR6	2
BP	GO:0042119	GO:0042119	neutrophil activation	2025-01-10	42/18614	0.0223412782400276	0.0438609536027699	0.0132055199304563	TNF	1
BP	GO:0043551	GO:0043551	regulation of phosphatidylinositol 3-kinase activity	2025-01-10	42/18614	0.0223412782400276	0.0438609536027699	0.0132055199304563	TGFB1	1
BP	GO:0050999	GO:0050999	regulation of nitric-oxide synthase activity	2025-01-10	42/18614	0.0223412782400276	0.0438609536027699	0.0132055199304563	TNF	1
BP	GO:0085029	GO:0085029	extracellular matrix assembly	2025-01-10	42/18614	0.0223412782400276	0.0438609536027699	0.0132055199304563	TGFB1	1
BP	GO:2000008	GO:2000008	regulation of protein localization to cell surface	2025-01-10	42/18614	0.0223412782400276	0.0438609536027699	0.0132055199304563	TNF	1
BP	GO:0003176	GO:0003176	aortic valve development	2025-01-10	43/18614	0.022867693662039	0.0444542840376893	0.0133841580183245	TGFB1	1
BP	GO:0006739	GO:0006739	NADP metabolic process	2025-01-10	43/18614	0.022867693662039	0.0444542840376893	0.0133841580183245	NQO1	1
BP	GO:0014002	GO:0014002	astrocyte development	2025-01-10	43/18614	0.022867693662039	0.0444542840376893	0.0133841580183245	TNF	1
BP	GO:0042554	GO:0042554	superoxide anion generation	2025-01-10	43/18614	0.022867693662039	0.0444542840376893	0.0133841580183245	TGFB1	1
BP	GO:0045687	GO:0045687	positive regulation of glial cell differentiation	2025-01-10	43/18614	0.022867693662039	0.0444542840376893	0.0133841580183245	TGFB1	1
BP	GO:0071364	GO:0071364	cellular response to epidermal growth factor stimulus	2025-01-10	43/18614	0.022867693662039	0.0444542840376893	0.0133841580183245	CFLAR	1
BP	GO:0071548	GO:0071548	response to dexamethasone	2025-01-10	43/18614	0.022867693662039	0.0444542840376893	0.0133841580183245	CFLAR	1
BP	GO:0000280	GO:0000280	nuclear division	2025-02-10	450/18614	0.0230785851711428	0.0447254398198101	0.0134657967605526	TNF/SPHK1	2
BP	GO:0002764	GO:0002764	immune response-regulating signaling pathway	2025-02-10	450/18614	0.0230785851711428	0.0447254398198101	0.0134657967605526	TNF/TLR6	2
BP	GO:0009314	GO:0009314	response to radiation	2025-02-10	452/18614	0.0232710518755327	0.0447254398198101	0.0134657967605526	TNF/MMP9	2
BP	GO:0010975	GO:0010975	regulation of neuron projection development	2025-02-10	452/18614	0.0232710518755327	0.0447254398198101	0.0134657967605526	CFLAR/KLF4	2
BP	GO:0048568	GO:0048568	embryonic organ development	2025-02-10	453/18614	0.0233675418839617	0.0447254398198101	0.0134657967605526	TGFB1/TNF	2
BP	GO:0001709	GO:0001709	cell fate determination	2025-01-10	44/18614	0.0233938539691514	0.0447254398198101	0.0134657967605526	KLF4	1
BP	GO:0003009	GO:0003009	skeletal muscle contraction	2025-01-10	44/18614	0.0233938539691514	0.0447254398198101	0.0134657967605526	TNF	1
BP	GO:0006509	GO:0006509	membrane protein ectodomain proteolysis	2025-01-10	44/18614	0.0233938539691514	0.0447254398198101	0.0134657967605526	TNF	1
BP	GO:0032881	GO:0032881	regulation of polysaccharide metabolic process	2025-01-10	44/18614	0.0233938539691514	0.0447254398198101	0.0134657967605526	TGFB1	1
BP	GO:0051602	GO:0051602	response to electrical stimulus	2025-01-10	44/18614	0.0233938539691514	0.0447254398198101	0.0134657967605526	NQO1	1
BP	GO:0051955	GO:0051955	regulation of amino acid transport	2025-01-10	44/18614	0.0233938539691514	0.0447254398198101	0.0134657967605526	TNF	1
BP	GO:0090051	GO:0090051	negative regulation of cell migration involved in sprouting angiogenesis	2025-01-10	44/18614	0.0233938539691514	0.0447254398198101	0.0134657967605526	KLF4	1
BP	GO:0030574	GO:0030574	collagen catabolic process	2025-01-10	45/18614	0.0239197592712682	0.0455426966646369	0.0137118539176861	MMP9	1
BP	GO:0033173	GO:0033173	calcineurin-NFAT signaling cascade	2025-01-10	45/18614	0.0239197592712682	0.0455426966646369	0.0137118539176861	TNF	1
BP	GO:1900744	GO:1900744	regulation of p38MAPK cascade	2025-01-10	45/18614	0.0239197592712682	0.0455426966646369	0.0137118539176861	SPHK1	1
BP	GO:0016055	GO:0016055	Wnt signaling pathway	2025-02-10	461/18614	0.0241455990545481	0.045846910379908	0.0138034456399389	TGFB1/KLF4	2
BP	GO:0051960	GO:0051960	regulation of nervous system development	2025-02-10	461/18614	0.0241455990545481	0.045846910379908	0.0138034456399389	TGFB1/TNF	2
BP	GO:0198738	GO:0198738	cell-cell signaling by wnt	2025-02-10	463/18614	0.0243418118196855	0.0458516603154247	0.0138048757357983	TGFB1/KLF4	2
BP	GO:0002455	GO:0002455	humoral immune response mediated by circulating immunoglobulin	2025-01-10	46/18614	0.0244454096782524	0.0458516603154247	0.0138048757357983	TNF	1
BP	GO:0010712	GO:0010712	regulation of collagen metabolic process	2025-01-10	46/18614	0.0244454096782524	0.0458516603154247	0.0138048757357983	TGFB1	1
BP	GO:0035305	GO:0035305	negative regulation of dephosphorylation	2025-01-10	46/18614	0.0244454096782524	0.0458516603154247	0.0138048757357983	TNF	1
BP	GO:0035307	GO:0035307	positive regulation of protein dephosphorylation	2025-01-10	46/18614	0.0244454096782524	0.0458516603154247	0.0138048757357983	TGFB1	1
BP	GO:0046427	GO:0046427	positive regulation of receptor signaling pathway via JAK-STAT	2025-01-10	46/18614	0.0244454096782524	0.0458516603154247	0.0138048757357983	TNF	1
BP	GO:0055010	GO:0055010	ventricular cardiac muscle tissue morphogenesis	2025-01-10	46/18614	0.0244454096782524	0.0458516603154247	0.0138048757357983	TGFB1	1
BP	GO:1901861	GO:1901861	regulation of muscle tissue development	2025-01-10	46/18614	0.0244454096782524	0.0458516603154247	0.0138048757357983	TGFB1	1
BP	GO:2001239	GO:2001239	regulation of extrinsic apoptotic signaling pathway in absence of ligand	2025-01-10	46/18614	0.0244454096782524	0.0458516603154247	0.0138048757357983	TNF	1
BP	GO:1903829	GO:1903829	positive regulation of protein localization	2025-02-10	468/18614	0.0248353011129427	0.0462743361232253	0.0139321336576069	TGFB1/TNF	2
BP	GO:0002861	GO:0002861	regulation of inflammatory response to antigenic stimulus	2025-01-10	47/18614	0.0249708052999249	0.0462743361232253	0.0139321336576069	TNF	1
BP	GO:0002920	GO:0002920	regulation of humoral immune response	2025-01-10	47/18614	0.0249708052999249	0.0462743361232253	0.0139321336576069	TNF	1
BP	GO:0035196	GO:0035196	miRNA processing	2025-01-10	47/18614	0.0249708052999249	0.0462743361232253	0.0139321336576069	TGFB1	1
BP	GO:0045601	GO:0045601	regulation of endothelial cell differentiation	2025-01-10	47/18614	0.0249708052999249	0.0462743361232253	0.0139321336576069	TNF	1
BP	GO:0051972	GO:0051972	regulation of telomerase activity	2025-01-10	47/18614	0.0249708052999249	0.0462743361232253	0.0139321336576069	KLF4	1
BP	GO:0070849	GO:0070849	response to epidermal growth factor	2025-01-10	47/18614	0.0249708052999249	0.0462743361232253	0.0139321336576069	CFLAR	1
BP	GO:0090199	GO:0090199	regulation of release of cytochrome c from mitochondria	2025-01-10	47/18614	0.0249708052999249	0.0462743361232253	0.0139321336576069	MMP9	1
BP	GO:1905314	GO:1905314	semi-lunar valve development	2025-01-10	47/18614	0.0249708052999249	0.0462743361232253	0.0139321336576069	TGFB1	1
BP	GO:0002673	GO:0002673	regulation of acute inflammatory response	2025-01-10	48/18614	0.0254959462460657	0.0463805680072597	0.0139641176239057	TNF	1
BP	GO:0006953	GO:0006953	acute-phase response	2025-01-10	48/18614	0.0254959462460657	0.0463805680072597	0.0139641176239057	TNF	1
BP	GO:0007520	GO:0007520	myoblast fusion	2025-01-10	48/18614	0.0254959462460657	0.0463805680072597	0.0139641176239057	CFLAR	1
BP	GO:0014075	GO:0014075	response to amine	2025-01-10	48/18614	0.0254959462460657	0.0463805680072597	0.0139641176239057	NQO1	1
BP	GO:0030865	GO:0030865	cortical cytoskeleton organization	2025-01-10	48/18614	0.0254959462460657	0.0463805680072597	0.0139641176239057	TNF	1
BP	GO:0031641	GO:0031641	regulation of myelination	2025-01-10	48/18614	0.0254959462460657	0.0463805680072597	0.0139641176239057	TNF	1
BP	GO:0035094	GO:0035094	response to nicotine	2025-01-10	48/18614	0.0254959462460657	0.0463805680072597	0.0139641176239057	TNF	1
BP	GO:0035850	GO:0035850	epithelial cell differentiation involved in kidney development	2025-01-10	48/18614	0.0254959462460657	0.0463805680072597	0.0139641176239057	MMP9	1
BP	GO:0035987	GO:0035987	endodermal cell differentiation	2025-01-10	48/18614	0.0254959462460657	0.0463805680072597	0.0139641176239057	MMP9	1
BP	GO:0036230	GO:0036230	granulocyte activation	2025-01-10	48/18614	0.0254959462460657	0.0463805680072597	0.0139641176239057	TNF	1
BP	GO:0042269	GO:0042269	regulation of natural killer cell mediated cytotoxicity	2025-01-10	48/18614	0.0254959462460657	0.0463805680072597	0.0139641176239057	TGFB1	1
BP	GO:0042311	GO:0042311	vasodilation	2025-01-10	48/18614	0.0254959462460657	0.0463805680072597	0.0139641176239057	TNF	1
BP	GO:0046717	GO:0046717	acid secretion	2025-01-10	48/18614	0.0254959462460657	0.0463805680072597	0.0139641176239057	TNF	1
BP	GO:1902003	GO:1902003	regulation of amyloid-beta formation	2025-01-10	48/18614	0.0254959462460657	0.0463805680072597	0.0139641176239057	TNF	1
BP	GO:0031667	GO:0031667	response to nutrient levels	2025-02-10	477/18614	0.0257341712232102	0.0467526566201778	0.0140761449099125	NQO1/TNF	2
BP	GO:0010665	GO:0010665	regulation of cardiac muscle cell apoptotic process	2025-01-10	49/18614	0.0260208326264137	0.0469050853057952	0.0141220376660099	CFLAR	1
BP	GO:0043114	GO:0043114	regulation of vascular permeability	2025-01-10	49/18614	0.0260208326264137	0.0469050853057952	0.0141220376660099	TGFB1	1
BP	GO:0045933	GO:0045933	positive regulation of muscle contraction	2025-01-10	49/18614	0.0260208326264137	0.0469050853057952	0.0141220376660099	SPHK1	1
BP	GO:0061028	GO:0061028	establishment of endothelial barrier	2025-01-10	49/18614	0.0260208326264137	0.0469050853057952	0.0141220376660099	TNF	1
BP	GO:0097720	GO:0097720	calcineurin-mediated signaling	2025-01-10	49/18614	0.0260208326264137	0.0469050853057952	0.0141220376660099	TNF	1
BP	GO:0140895	GO:0140895	cell surface toll-like receptor signaling pathway	2025-01-10	49/18614	0.0260208326264137	0.0469050853057952	0.0141220376660099	TLR6	1
BP	GO:0051051	GO:0051051	negative regulation of transport	2025-02-10	483/18614	0.0263409309172478	0.0474196972925654	0.0142769754475568	TNF/MMP9	2
BP	GO:0001974	GO:0001974	blood vessel remodeling	2025-01-10	50/18614	0.0265454645506652	0.0474196972925654	0.0142769754475568	TGFB1	1
BP	GO:0010862	GO:0010862	positive regulation of pathway-restricted SMAD protein phosphorylation	2025-01-10	50/18614	0.0265454645506652	0.0474196972925654	0.0142769754475568	TGFB1	1
BP	GO:0043457	GO:0043457	regulation of cellular respiration	2025-01-10	50/18614	0.0265454645506652	0.0474196972925654	0.0142769754475568	TNF	1
BP	GO:0045776	GO:0045776	negative regulation of blood pressure	2025-01-10	50/18614	0.0265454645506652	0.0474196972925654	0.0142769754475568	TNF	1
BP	GO:1902041	GO:1902041	regulation of extrinsic apoptotic signaling pathway via death domain receptors	2025-01-10	50/18614	0.0265454645506652	0.0474196972925654	0.0142769754475568	CFLAR	1
BP	GO:2000378	GO:2000378	negative regulation of reactive oxygen species metabolic process	2025-01-10	50/18614	0.0265454645506652	0.0474196972925654	0.0142769754475568	CFLAR	1
BP	GO:0010662	GO:0010662	regulation of striated muscle cell apoptotic process	2025-01-10	51/18614	0.027069842128477	0.0479246694825587	0.014429010908976	CFLAR	1
BP	GO:0010939	GO:0010939	regulation of necrotic cell death	2025-01-10	51/18614	0.027069842128477	0.0479246694825587	0.014429010908976	CFLAR	1
BP	GO:0032964	GO:0032964	collagen biosynthetic process	2025-01-10	51/18614	0.027069842128477	0.0479246694825587	0.014429010908976	TGFB1	1
BP	GO:0045912	GO:0045912	negative regulation of carbohydrate metabolic process	2025-01-10	51/18614	0.027069842128477	0.0479246694825587	0.014429010908976	TGFB1	1
BP	GO:0060688	GO:0060688	regulation of morphogenesis of a branching structure	2025-01-10	51/18614	0.027069842128477	0.0479246694825587	0.014429010908976	TNF	1
BP	GO:0061082	GO:0061082	myeloid leukocyte cytokine production	2025-01-10	51/18614	0.027069842128477	0.0479246694825587	0.014429010908976	TGFB1	1
BP	GO:2001238	GO:2001238	positive regulation of extrinsic apoptotic signaling pathway	2025-01-10	51/18614	0.027069842128477	0.0479246694825587	0.014429010908976	TNF	1
BP	GO:0019221	GO:0019221	cytokine-mediated signaling pathway	2025-02-10	492/18614	0.0272622486861062	0.048203823154542	0.0145130576310884	TNF/SPHK1	2
BP	GO:0002253	GO:0002253	activation of immune response	2025-02-10	495/18614	0.0275723173035331	0.0482981388040538	0.0145414538944406	TNF/TLR6	2
BP	GO:0016049	GO:0016049	cell growth	2025-02-10	495/18614	0.0275723173035331	0.0482981388040538	0.0145414538944406	TGFB1/SPHK1	2
BP	GO:0002715	GO:0002715	regulation of natural killer cell mediated immunity	2025-01-10	52/18614	0.027593965469463	0.0482981388040538	0.0145414538944406	TGFB1	1
BP	GO:0010656	GO:0010656	negative regulation of muscle cell apoptotic process	2025-01-10	52/18614	0.027593965469463	0.0482981388040538	0.0145414538944406	CFLAR	1
BP	GO:0031103	GO:0031103	axon regeneration	2025-01-10	52/18614	0.027593965469463	0.0482981388040538	0.0145414538944406	KLF4	1
BP	GO:0048013	GO:0048013	ephrin receptor signaling pathway	2025-01-10	52/18614	0.027593965469463	0.0482981388040538	0.0145414538944406	MMP9	1
BP	GO:0060425	GO:0060425	lung morphogenesis	2025-01-10	52/18614	0.027593965469463	0.0482981388040538	0.0145414538944406	TNF	1
BP	GO:0089718	GO:0089718	amino acid import across plasma membrane	2025-01-10	52/18614	0.027593965469463	0.0482981388040538	0.0145414538944406	TNF	1
BP	GO:0048285	GO:0048285	organelle fission	2025-02-10	497/18614	0.0277798487728897	0.0485622545299382	0.014620973038363	TNF/SPHK1	2
BP	GO:0002639	GO:0002639	positive regulation of immunoglobulin production	2025-01-10	53/18614	0.0281178346831957	0.0487844431753446	0.0146878689068799	TGFB1	1
BP	GO:0010659	GO:0010659	cardiac muscle cell apoptotic process	2025-01-10	53/18614	0.0281178346831957	0.0487844431753446	0.0146878689068799	CFLAR	1
BP	GO:0010883	GO:0010883	regulation of lipid storage	2025-01-10	53/18614	0.0281178346831957	0.0487844431753446	0.0146878689068799	TNF	1
BP	GO:0048146	GO:0048146	positive regulation of fibroblast proliferation	2025-01-10	53/18614	0.0281178346831957	0.0487844431753446	0.0146878689068799	SPHK1	1
BP	GO:0050982	GO:0050982	detection of mechanical stimulus	2025-01-10	53/18614	0.0281178346831957	0.0487844431753446	0.0146878689068799	TNF	1
BP	GO:0051155	GO:0051155	positive regulation of striated muscle cell differentiation	2025-01-10	53/18614	0.0281178346831957	0.0487844431753446	0.0146878689068799	TGFB1	1
BP	GO:0002204	GO:0002204	somatic recombination of immunoglobulin genes involved in immune response	2025-01-10	54/18614	0.0286414498792068	0.0492009064756671	0.0148132563861974	TGFB1	1
BP	GO:0002208	GO:0002208	somatic diversification of immunoglobulins involved in immune response	2025-01-10	54/18614	0.0286414498792068	0.0492009064756671	0.0148132563861974	TGFB1	1
BP	GO:0014009	GO:0014009	glial cell proliferation	2025-01-10	54/18614	0.0286414498792068	0.0492009064756671	0.0148132563861974	TNF	1
BP	GO:0030857	GO:0030857	negative regulation of epithelial cell differentiation	2025-01-10	54/18614	0.0286414498792068	0.0492009064756671	0.0148132563861974	MMP9	1
BP	GO:0043550	GO:0043550	regulation of lipid kinase activity	2025-01-10	54/18614	0.0286414498792068	0.0492009064756671	0.0148132563861974	TGFB1	1
BP	GO:0045190	GO:0045190	isotype switching	2025-01-10	54/18614	0.0286414498792068	0.0492009064756671	0.0148132563861974	TGFB1	1
BP	GO:0046686	GO:0046686	response to cadmium ion	2025-01-10	54/18614	0.0286414498792068	0.0492009064756671	0.0148132563861974	MMP9	1
BP	GO:0071385	GO:0071385	cellular response to glucocorticoid stimulus	2025-01-10	54/18614	0.0286414498792068	0.0492009064756671	0.0148132563861974	CFLAR	1
BP	GO:0003229	GO:0003229	ventricular cardiac muscle tissue development	2025-01-10	55/18614	0.0291648111669875	0.0496696415948205	0.0149543817026723	TGFB1	1
BP	GO:0010658	GO:0010658	striated muscle cell apoptotic process	2025-01-10	55/18614	0.0291648111669875	0.0496696415948205	0.0149543817026723	CFLAR	1
BP	GO:0010761	GO:0010761	fibroblast migration	2025-01-10	55/18614	0.0291648111669875	0.0496696415948205	0.0149543817026723	TGFB1	1
BP	GO:0014888	GO:0014888	striated muscle adaptation	2025-01-10	55/18614	0.0291648111669875	0.0496696415948205	0.0149543817026723	CFLAR	1
BP	GO:0019755	GO:0019755	one-carbon compound transport	2025-01-10	55/18614	0.0291648111669875	0.0496696415948205	0.0149543817026723	HBD	1
BP	GO:0042743	GO:0042743	hydrogen peroxide metabolic process	2025-01-10	55/18614	0.0291648111669875	0.0496696415948205	0.0149543817026723	HBD	1
BP	GO:1902991	GO:1902991	regulation of amyloid precursor protein catabolic process	2025-01-10	55/18614	0.0291648111669875	0.0496696415948205	0.0149543817026723	TNF	1
CC	GO:0045121	GO:0045121	membrane raft	2025-03-10	323/19518	0.00049428381998976	0.00947659384363424	0.00498768097033381	CFLAR/TNF/TLR6	3
CC	GO:0098857	GO:0098857	membrane microdomain	2025-03-10	324/19518	0.000498768097033381	0.00947659384363424	0.00498768097033381	CFLAR/TNF/TLR6	3
CC	GO:0072562	GO:0072562	blood microparticle	2025-02-10	144/19518	0.00233992778851203	0.0296390853211524	0.0155995185900802	TGFB1/HBD	2
CC	GO:0031838	GO:0031838	haptoglobin-hemoglobin complex	2025-01-10	11/19518	0.00562284489340603	0.0466077516962732	0.0245303956296175	HBD	1
CC	GO:0005833	GO:0005833	hemoglobin complex	2025-01-10	12/19518	0.00613259890740436	0.0466077516962732	0.0245303956296175	HBD	1
MF	GO:0032813	GO:0032813	tumor necrosis factor receptor superfamily binding	2025-02-10	48/18369	0.000296894262656087	0.0129178225571073	0.00624759554682288	CFLAR/TNF	2
MF	GO:0005126	GO:0005126	cytokine receptor binding	2025-03-10	270/18369	0.000349130339381279	0.0129178225571073	0.00624759554682288	CFLAR/TGFB1/TNF	3
MF	GO:0016209	GO:0016209	antioxidant activity	2025-02-10	82/18369	0.000865510021305934	0.021349247192213	0.0103253827103164	NQO1/HBD	2
MF	GO:0002020	GO:0002020	protease binding	2025-02-10	138/18369	0.00242385466571751	0.0401375206811298	0.0194121721644156	CFLAR/TNF	2
MF	GO:0016653	GO:0016653	oxidoreductase activity, acting on NAD(P)H, heme protein as acceptor	2025-01-10	10/18369	0.00543196492848674	0.0401375206811298	0.0194121721644156	NQO1	1
MF	GO:0031720	GO:0031720	haptoglobin binding	2025-01-10	10/18369	0.00543196492848674	0.0401375206811298	0.0194121721644156	HBD	1
MF	GO:0071723	GO:0071723	lipopeptide binding	2025-01-10	10/18369	0.00543196492848674	0.0401375206811298	0.0194121721644156	TLR6	1
MF	GO:0034713	GO:0034713	type I transforming growth factor beta receptor binding	2025-01-10	11/18369	0.00597369815745985	0.0401375206811298	0.0194121721644156	TGFB1	1
MF	GO:0097153	GO:0097153	cysteine-type endopeptidase activity involved in apoptotic process	2025-01-10	12/18369	0.00651516580199751	0.0401375206811298	0.0194121721644156	CFLAR	1
MF	GO:0005125	GO:0005125	cytokine activity	2025-02-10	235/18369	0.00685405142273616	0.0401375206811298	0.0194121721644156	TGFB1/TNF	2
MF	GO:0035325	GO:0035325	Toll-like receptor binding	2025-01-10	13/18369	0.00705636797784193	0.0401375206811298	0.0194121721644156	TLR6	1
MF	GO:0005344	GO:0005344	oxygen carrier activity	2025-01-10	14/18369	0.00759730480069098	0.0401375206811298	0.0194121721644156	HBD	1
MF	GO:0003953	GO:0003953	NAD+ nucleosidase activity	2025-01-10	16/18369	0.00867838284997402	0.0401375206811298	0.0194121721644156	TLR6	1
MF	GO:0045125	GO:0045125	bioactive lipid receptor activity	2025-01-10	16/18369	0.00867838284997402	0.0401375206811298	0.0194121721644156	SPHK1	1
MF	GO:0050135	GO:0050135	NAD(P)+ nucleosidase activity	2025-01-10	16/18369	0.00867838284997402	0.0401375206811298	0.0194121721644156	TLR6	1
MF	GO:0061809	GO:0061809	NAD+ nucleotidase, cyclic ADP-ribose generating	2025-01-10	16/18369	0.00867838284997402	0.0401375206811298	0.0194121721644156	TLR6	1
MF	GO:0051428	GO:0051428	peptide hormone receptor binding	2025-01-10	19/18369	0.010298012666344	0.044553590282336	0.0215479668506319	GNAO1	1
MF	GO:0005123	GO:0005123	death receptor binding	2025-01-10	20/18369	0.0108373597984061	0.044553590282336	0.0215479668506319	CFLAR	1
MF	GO:0031683	GO:0031683	G-protein beta/gamma-subunit complex binding	2025-01-10	22/18369	0.0119152605448399	0.0460791132424748	0.0222857731186933	GNAO1	1
MF	GO:0005160	GO:0005160	transforming growth factor beta receptor binding	2025-01-10	23/18369	0.012453814389858	0.0460791132424748	0.0222857731186933	TGFB1	1
