# Supplementary material for: Identification and Mechanism Research of Oxidative Stress-Related Biomarkers in Oral Lichen Planus
Source: Biomedicines. 2026 Feb 13;14(2):420. doi: 10.3390/biomedicines14020420 (PMC12938463; doi:10.3390/biomedicines14020420)
Supplement: Supplementary file 1 [file biomedicines-14-00420-s001.zip › SupplementaryTable S5.xlsx]

## Sheet: KEGG
KEGG analysis
	category	subcategory	ID	Description	GeneRatio	BgRatio	pvalue	p.adjust	qvalue	geneID	Count
hsa05142	Human Diseases	Infectious disease: parasitic	hsa05142	Chagas disease	2025-05-09	103/8878	2.31536376484936e-08	2.63951469192827e-06	1.63294076047271e-06	8837/2775/7040/7124/10333	5
hsa05152	Human Diseases	Infectious disease: bacterial	hsa05152	Tuberculosis	2025-04-09	182/8878	1.98697663495338e-05	0.00113257668192343	0.000700670708115139	7040/7124/10333/8877	4
hsa05145	Human Diseases	Infectious disease: parasitic	hsa05145	Toxoplasmosis	2025-03-09	112/8878	0.000155357738440973	0.00530038429871641	0.00327909277944598	2775/7040/7124	3
hsa04668	Environmental Information Processing	Signal transduction	hsa04668	TNF signaling pathway	2025-03-09	119/8878	0.00018597839644619	0.00530038429871641	0.00327909277944598	8837/7124/4318	3
hsa04926	Organismal Systems	Endocrine system	hsa04926	Relaxin signaling pathway	2025-03-09	130/8878	0.000241630276639002	0.00550917030736924	0.00340825863890803	2775/7040/4318	3
hsa05418	Human Diseases	Cardiovascular disease	hsa05418	Fluid shear stress and atherosclerosis	2025-03-09	141/8878	0.000307135081350146	0.00583556654565277	0.00361018428955434	1728/7124/4318	3
hsa05161	Human Diseases	Infectious disease: viral	hsa05161	Hepatitis B	2025-03-09	163/8878	0.000470554369462673	0.00766331401696352	0.00474092372240587	7040/7124/4318	3
hsa05205	Human Diseases	Cancer: overview	hsa05205	Proteoglycans in cancer	2025-03-09	204/8878	0.000906644351344787	0.0124401130459576	0.00769609948364872	7040/7124/4318	3
hsa05417	Human Diseases	Cardiovascular disease	hsa05417	Lipid and atherosclerosis	2025-03-09	216/8878	0.00107051221244612	0.0124401130459576	0.00769609948364872	7124/4318/10333	3
hsa05144	Human Diseases	Infectious disease: parasitic	hsa05144	Malaria	2025-02-09	50/8878	0.0010912379864875	0.0124401130459576	0.00769609948364872	7040/7124	2
hsa05321	Human Diseases	Immune disease	hsa05321	Inflammatory bowel disease	2025-02-09	66/8878	0.00189475322571716	0.0196365334301597	0.0121481785763684	7040/7124	2
hsa05140	Human Diseases	Infectious disease: parasitic	hsa05140	Leishmaniasis	2025-02-09	79/8878	0.00270298821488946	0.0256783880414499	0.01588598336821	7040/7124	2
hsa04657	Organismal Systems	Immune system	hsa04657	IL-17 signaling pathway	2025-02-09	95/8878	0.00388431141531823	0.0275927626160648	0.0170703148224962	7124/4318	2
hsa05323	Human Diseases	Immune disease	hsa05323	Rheumatoid arthritis	2025-02-09	95/8878	0.00388431141531823	0.0275927626160648	0.0170703148224962	7040/7124	2
hsa05410	Human Diseases	Cardiovascular disease	hsa05410	Hypertrophic cardiomyopathy	2025-02-09	99/8878	0.00421122773171156	0.0275927626160648	0.0170703148224962	7040/7124	2
hsa04933	Human Diseases	Endocrine and metabolic disease	hsa04933	AGE-RAGE signaling pathway in diabetic complications	2025-02-09	101/8878	0.00437936602980677	0.0275927626160648	0.0170703148224962	7040/7124	2
hsa05146	Human Diseases	Infectious disease: parasitic	hsa05146	Amoebiasis	2025-02-09	103/8878	0.00455061052343764	0.0275927626160648	0.0170703148224962	7040/7124	2
hsa04064	Environmental Information Processing	Signal transduction	hsa04064	NF-kappa B signaling pathway	2025-02-09	105/8878	0.00472495081642631	0.0275927626160648	0.0170703148224962	8837/7124	2
hsa05414	Human Diseases	Cardiovascular disease	hsa05414	Dilated cardiomyopathy	2025-02-09	105/8878	0.00472495081642631	0.0275927626160648	0.0170703148224962	7040/7124	2
hsa04350	Environmental Information Processing	Signal transduction	hsa04350	TGF-beta signaling pathway	2025-02-09	108/8878	0.00499224319135177	0.0275927626160648	0.0170703148224962	7040/7124	2
hsa04620	Organismal Systems	Immune system	hsa04620	Toll-like receptor signaling pathway	2025-02-09	109/8878	0.00508287732401193	0.0275927626160648	0.0170703148224962	7124/10333	2
hsa04071	Environmental Information Processing	Signal transduction	hsa04071	Sphingolipid signaling pathway	2025-02-09	122/8878	0.00633037587404745	0.0328028568018822	0.020293549452688	7124/8877	2
hsa04210	Cellular Processes	Cell growth and death	hsa04210	Apoptosis	2025-02-09	136/8878	0.00781542018276621	0.038724012160624	0.0239566834234701	8837/7124	2
hsa04915	Organismal Systems	Endocrine system	hsa04915	Estrogen signaling pathway	2025-02-09	139/8878	0.00815242361276295	0.038724012160624	0.0239566834234701	2775/4318	2
hsa04380	Organismal Systems	Development and regeneration	hsa04380	Osteoclast differentiation	2025-02-09	143/8878	0.0086119488870455	0.0392704869249275	0.0242947610708231	7040/7124	2
hsa04148	Cellular Processes	Transport and catabolism	hsa04148	Efferocytosis	2025-02-09	157/8878	0.0103108765590544	0.0415311907267573	0.025693349757089	7040/8877	2
hsa04932	Human Diseases	Endocrine and metabolic disease	hsa04932	Non-alcoholic fatty liver disease	2025-02-09	157/8878	0.0103108765590544	0.0415311907267573	0.025693349757089	7040/7124	2
hsa04217	Cellular Processes	Cell growth and death	hsa04217	Necroptosis	2025-02-09	159/8878	0.0105649520269821	0.0415311907267573	0.025693349757089	8837/7124	2
hsa05160	Human Diseases	Infectious disease: viral	hsa05160	Hepatitis C	2025-02-09	159/8878	0.0105649520269821	0.0415311907267573	0.025693349757089	8837/7124	2
hsa05225	Human Diseases	Cancer: specific types	hsa05225	Hepatocellular carcinoma	2025-02-09	170/8878	0.0120123944589178	0.0445142910703995	0.0275388504313644	7040/1728	2
hsa00130	Metabolism	Metabolism of cofactors and vitamins	hsa00130	Ubiquinone and other terpenoid-quinone biosynthesis	2025-01-09	12/8878	0.012104763361249	0.0445142910703995	0.0275388504313644	1728	1
