# Supplementary material for: Identification and Mechanism Research of Oxidative Stress-Related Biomarkers in Oral Lichen Planus
Source: Biomedicines. 2026 Feb 13;14(2):420. doi: 10.3390/biomedicines14020420 (PMC12938463; doi:10.3390/biomedicines14020420)
Supplement: Supplementary file 1 [file biomedicines-14-00420-s001.zip › SupplementaryTable S6.xlsx]

## Sheet: cor
	TGFB1	KLF4	TNF	NQO1	MMP9
TGFB1	1	-0.714286	0.859340659340659	-0.494505	0.947252747252747
KLF4	-0.714286	1	-0.498901	0.643956043956044	-0.621978
TNF	0.859340659340659	-0.498901	1	-0.195604	0.872527472527473
NQO1	-0.494505	0.643956043956044	-0.195604	1	-0.261538
MMP9	0.947252747252747	-0.621978	0.872527472527473	-0.261538	1

## Sheet: P
biomarker-cor
	TGFB1	KLF4	TNF	NQO1	MMP9
TGFB1	0	0.00410440916188023	8.20099466680581e-05	0.0722496740341327	2.77388271254481e-07
KLF4	0.00410440916188023	0	0.0693635273971549	0.0129421525593229	0.01755031529054
TNF	8.20099466680581e-05	0.0693635273971549	0	0.502750091296957	4.68062120725077e-05
NQO1	0.0722496740341327	0.0129421525593229	0.502750091296957	0	0.366411137066742
MMP9	2.77388271254481e-07	0.01755031529054	4.68062120725077e-05	0.366411137066742	0
