# Supplementary material for: Identification and Mechanism Research of Oxidative Stress-Related Biomarkers in Oral Lichen Planus
Source: Biomedicines. 2026 Feb 13;14(2):420. doi: 10.3390/biomedicines14020420 (PMC12938463; doi:10.3390/biomedicines14020420)
Supplement: Supplementary file 1 [file biomedicines-14-00420-s001.zip › SupplementaryTable S7.xlsx]

## Sheet: TGFB1
GSEA analysis
	ID	Description	setSize	enrichmentScore	NES	pvalue	p.adjust	qvalue	rank	leading_edge	core_enrichment
REACTOME_IMMUNOREGULATORY_INTERACTIONS_BETWEEN_A_LYMPHOID_AND_A_NON_LYMPHOID_CELL	REACTOME_IMMUNOREGULATORY_INTERACTIONS_BETWEEN_A_LYMPHOID_AND_A_NON_LYMPHOID_CELL	REACTOME_IMMUNOREGULATORY_INTERACTIONS_BETWEEN_A_LYMPHOID_AND_A_NON_LYMPHOID_CELL	134	0.66634031531221	3.7295579777722	1e-10	2.676e-09	1.69263157894737e-09	4610	tags=69%, list=20%, signal=56%	ITGB2/SELL/LILRB2/PILRA/LILRB4/LILRB1/LILRB3/TYROBP/LILRB5/ICAM1/CD200/LAIR1/ICAM2/VCAM1/CD81/FCGR3A/HCST/SLAMF6/CD300A/FCGR2B/SLAMF7/ITGAL/SIGLEC10/CD226/ITGA4/IFITM1/C3/ICAM3/FCGR1A/MICB/TREM1/CD247/CD300C/KLRB1/CD3G/LILRA3/SIGLEC9/CD3E/CLEC2D/LILRA1/HLA-B/CD3D/HLA-C/CD40/CD96/IGKV1D-33/IGLV6-57/SIGLEC1/ITGB1/B2M/HLA-A/HLA-F/IGHV3-7/CD33/HLA-G/KLRD1/NCR3LG1/SH2D1A/COLEC12/CD22/IGKV2D-28/IGKV3D-…
REACTOME_GENERATION_OF_SECOND_MESSENGER_MOLECULES	REACTOME_GENERATION_OF_SECOND_MESSENGER_MOLECULES	REACTOME_GENERATION_OF_SECOND_MESSENGER_MOLECULES	32	0.844214916813688	3.50337693595798	1e-10	2.676e-09	1.69263157894737e-09	2762	tags=88%, list=12%, signal=77%	WAS/LCP2/CD4/HLA-DQB1/HLA-DRB3/GRAP2/HLA-DRA/HLA-DRB5/CD247/HLA-DRB1/CD3G/HLA-DQA2/CD3E/HLA-DPA1/CD3D/ITK/HLA-DQA1/LCK/ZAP70/LAT/CD101/HLA-DPB1/VASP/PAK3/EVL/PLCG1/ENAH/PAK2
REACTOME_EXTRACELLULAR_MATRIX_ORGANIZATION	REACTOME_EXTRACELLULAR_MATRIX_ORGANIZATION	REACTOME_EXTRACELLULAR_MATRIX_ORGANIZATION	291	0.542289699528218	3.40282344062879	1e-10	2.676e-09	1.69263157894737e-09	3713	tags=50%, list=16%, signal=42%	MMP9/ITGB2/LOXL3/MMP19/ITGAM/TNC/PLOD3/ITGAV/PRKCA/CD44/COL12A1/EMILIN2/THBS1/ADAM19/ITGAX/LTBP1/MMP12/ADAM8/ICAM1/SERPINE1/ADAMTS4/AGRN/COLGALT1/SERPINH1/ADAMTS2/PXDN/ICAM2/SDC3/VCAN/CTSS/VCAM1/COL4A1/TIMP1/CASK/PLOD1/FURIN/ITGAL/MMP13/ITGA4/ITGA5/LOXL2/ADAM12/BGN/LAMC2/TGFB3/FBLN5/COL6A3/ICAM3/CTSK/LOXL1/ASPN/BMP1/COL6A1/MMP10/MMP25/MFAP2/MMP1/ACTN1/FMOD/LUM/A2M/CTSG/LAMB1/NID1/FBN2/NID2/APP/CT…
REACTOME_INTERLEUKIN_10_SIGNALING	REACTOME_INTERLEUKIN_10_SIGNALING	REACTOME_INTERLEUKIN_10_SIGNALING	45	0.74107325036627	3.28185551151998	1e-10	2.676e-09	1.69263157894737e-09	3994	tags=80%, list=17%, signal=66%	CCR1/STAT3/CD86/CD80/IL10RA/TNFRSF1B/ICAM1/TNF/CCR2/JAK1/CCL22/TIMP1/CCL19/IL1R1/CCL2/FPR1/CCL4/CSF1/TNFRSF1A/IL10/CCL3L3/CCL20/TYK2/PTAFR/IL1B/CCL5/CXCL10/CXCL1/CSF2/CCL3/IL6/LIF/PTGS2/CXCL2/CCR5/CSF3
REACTOME_PD_1_SIGNALING	REACTOME_PD_1_SIGNALING	REACTOME_PD_1_SIGNALING	22	0.854559960124053	3.14233430706335	1e-10	2.676e-09	1.69263157894737e-09	1810	tags=82%, list=8%, signal=76%	CD274/CD4/HLA-DQB1/PDCD1LG2/HLA-DRB3/HLA-DRA/PTPN6/HLA-DRB5/CD247/HLA-DRB1/CD3G/HLA-DQA2/CD3E/HLA-DPA1/CD3D/HLA-DQA1/LCK/HLA-DPB1
REACTOME_INTERFERON_GAMMA_SIGNALING	REACTOME_INTERFERON_GAMMA_SIGNALING	REACTOME_INTERFERON_GAMMA_SIGNALING	94	0.601082170365523	3.13789984673568	1e-10	2.676e-09	1.69263157894737e-09	4544	tags=66%, list=19%, signal=53%	SMAD7/GBP5/IFI30/CD44/ICAM1/OASL/JAK1/HLA-DQB1/SOCS1/VCAM1/HLA-DRB3/IRF4/PML/FCGR1A/HLA-DRA/IRF8/PTPN6/HLA-DRB5/HLA-DRB1/IRF1/HLA-DQA2/HLA-DPA1/SP100/TRIM22/IRF5/CIITA/HLA-B/IRF3/HLA-C/HLA-DQA1/IFNGR1/IFNGR2/IRF2/STAT1/OAS2/PTAFR/GBP2/HLA-DPB1/B2M/HLA-A/HLA-F/IRF9/TRIM21/HLA-G/TRIM25/GBP1/HLA-E/PTPN2/MT2A/IRF7/TRIM8/SOCS3/GBP3/PTPN1/GBP4/TRIM5/OAS3/IFNG/TRIM6/TRIM38/TRIM3/TRIM68
REACTOME_COSTIMULATION_BY_THE_CD28_FAMILY	REACTOME_COSTIMULATION_BY_THE_CD28_FAMILY	REACTOME_COSTIMULATION_BY_THE_CD28_FAMILY	68	0.64252137567972	3.10310816452991	1e-10	2.676e-09	1.69263157894737e-09	2134	tags=53%, list=9%, signal=48%	CD86/CD274/LYN/CD80/CD4/CTLA4/HLA-DQB1/PDCD1LG2/VAV1/FYN/HLA-DRB3/ICOS/GRAP2/CD28/PPP2R5B/HLA-DRA/PTPN6/HLA-DRB5/CD247/HLA-DRB1/AKT3/CD3G/GRB2/HLA-DQA2/CD3E/HLA-DPA1/MAP3K8/CD3D/PRR5/TNFRSF14/HLA-DQA1/LCK/BTLA/HLA-DPB1/PAK3/PIK3R3
REACTOME_NEUTROPHIL_DEGRANULATION	REACTOME_NEUTROPHIL_DEGRANULATION	REACTOME_NEUTROPHIL_DEGRANULATION	460	0.47297981174289	3.10077936763426	1e-10	2.676e-09	1.69263157894737e-09	4355	tags=45%, list=19%, signal=38%	COTL1/MMP9/ARSB/ITGB2/MAN2B1/SELL/LILRB2/CRISPLD2/PLAUR/SLC15A4/ALOX5/FCGR2A/ITGAM/ARHGAP9/FGR/SERPINA1/STK10/ITGAV/RAP1B/ARSA/C5AR1/CD53/CNN2/GLIPR1/LILRB3/TNFAIP6/CD44/TNFRSF1B/CYBB/DOCK2/GLB1/TYROBP/ITGAX/ADAM8/CD14/LPCAT1/PLEKHO2/BIN2/C3AR1/CTSH/GNS/LAIR1/MANBA/VNN1/PTPRC/GMFG/MNDA/CTSZ/CTSS/HEXB/PRCP/PSAP/PTPRJ/CYBA/HVCN1/ANO6/CD300A/P2RX1/SIRPB1/TLR2/ANPEP/CEP290/ITGAL/NCKAP1L/SNAP23/CTSC/C…
REACTOME_INTERLEUKIN_2_FAMILY_SIGNALING	REACTOME_INTERLEUKIN_2_FAMILY_SIGNALING	REACTOME_INTERLEUKIN_2_FAMILY_SIGNALING	44	0.699749805727922	3.08288751131189	1e-10	2.676e-09	1.69263157894737e-09	3090	tags=66%, list=13%, signal=57%	CSF2RB/CSF2RA/STAT3/PTK2B/IL2RA/JAK3/IL21R/IL2RG/JAK1/PIK3CD/SHC1/STAT5B/IL2RB/IL15RA/HAVCR2/INPP5D/STAT5A/PTPN6/IL3RA/STAT4/GRB2/LCK/STAT1/LGALS9/PIK3R3/IL5RA/CSF2/IL15/SYK
REACTOME_SIGNALING_BY_INTERLEUKINS	REACTOME_SIGNALING_BY_INTERLEUKINS	REACTOME_SIGNALING_BY_INTERLEUKINS	453	0.467867329128226	3.07097716493306	1e-10	2.676e-09	1.69263157894737e-09	5097	tags=49%, list=22%, signal=39%	MMP9/ITGB2/CCR1/IL27RA/CSF2RB/HCK/CSF2RA/STAT3/ALOX5/ITGAM/PTK2B/CBL/CD86/IL17RA/LYN/NFKB2/BATF/IL2RA/IL7R/JAK3/RAP1B/CNN2/IL21R/CD80/IL10RA/TNFRSF1B/CD4/MSN/IL2RG/ITGAX/ICAM1/CFL1/TNF/IL13RA2/TWIST1/CCR2/JAK1/CCL22/MAPKAPK2/BCL6/EBI3/PIK3CD/SHC1/SOCS1/STAT5B/VCAM1/S1PR1/TIMP1/CSF1R/RIPK2/RPS6KA3/VAV1/FYN/IRF4/VIM/CCL19/IL1R1/IL2RB/IL15RA/IL36G/LCP1/CCL2/HAVCR2/IL24/IL6R/INPP5D/IRAK3/MAP3K3/FPR1/…
REACTOME_INTERFERON_ALPHA_BETA_SIGNALING	REACTOME_INTERFERON_ALPHA_BETA_SIGNALING	REACTOME_INTERFERON_ALPHA_BETA_SIGNALING	75	0.599687965478158	2.98876602654911	1e-10	2.676e-09	1.69263157894737e-09	3362	tags=59%, list=14%, signal=50%	IFITM2/OASL/IFITM3/JAK1/SOCS1/IFNAR2/IRF4/ISG20/IFITM1/IFI35/XAF1/BST2/IRF8/PTPN6/IRF1/IFI6/IRF5/EIF2AK2/HLA-B/ADAR/STAT2/IRF3/HLA-C/IRF2/STAT1/TYK2/OAS2/GBP2/HLA-A/HLA-F/IFIT2/IFNAR1/IRF9/HLA-G/IFI27/PSMB8/MX2/HLA-E/SAMHD1/IRF7/SOCS3/IFIT3/PTPN1/RSAD2
REACTOME_LEISHMANIA_INFECTION	REACTOME_LEISHMANIA_INFECTION	REACTOME_LEISHMANIA_INFECTION	169	0.510845046993938	2.98509853640874	1e-10	2.676e-09	1.69263157894737e-09	3444	tags=47%, list=15%, signal=40%	HCK/FCGR2A/ACTB/FGR/LYN/NFKB2/GNAI2/RHBDF2/WAS/BTK/GGT5/WIPF1/ARPC1B/CD163/ENTPD1/NLRP3/MYO9B/C3AR1/MYH9/P2RX4/CYFIP2/FCGR3A/CYBA/GNG2/VAV1/ELMO1/FYN/FURIN/NCKAP1L/C3/FCGR1A/PSTPIP1/NT5E/PRKACB/CD247/IL10/GNG10/CD3G/CTSG/GNB4/GRB2/APP/GNB1/ADCY4/CASP1/ADCY3/IGKV1D-33/IGLV6-57/GNGT2/IL1B/IGHV3-7/ADAM17/MEFV/IGKV2D-28/MYO1C/PLCG1/VAV2/ACTR2/MYO5A/CREB1/IGKV3D-20/ITPR3/IGHV4-59/ITPR1/IGKV1D-16/ABL1/…
REACTOME_INTEGRIN_CELL_SURFACE_INTERACTIONS	REACTOME_INTEGRIN_CELL_SURFACE_INTERACTIONS	REACTOME_INTEGRIN_CELL_SURFACE_INTERACTIONS	83	0.587822733508292	2.98275315233889	1e-10	2.676e-09	1.69263157894737e-09	3302	tags=53%, list=14%, signal=46%	ITGB2/ITGAM/TNC/ITGAV/CD44/THBS1/ITGAX/ICAM1/AGRN/ICAM2/VCAM1/COL4A1/ITGAL/ITGA4/ITGA5/COL6A3/ICAM3/COL6A1/LUM/PECAM1/SPP1/COL4A2/FBN1/ITGA6/ITGA8/HSPG2/ITGA3/ITGB1/COL6A2/JAM3/ITGB3/COL8A1/FN1/COL5A2/COL3A1/COL1A2/KDR/COL1A1/ITGA9/JAM2/COMP/ITGB6/COL5A1/ITGAE
REACTOME_COLLAGEN_FORMATION	REACTOME_COLLAGEN_FORMATION	REACTOME_COLLAGEN_FORMATION	87	0.580727019029914	2.97707865677143	1e-10	2.676e-09	1.69263157894737e-09	3067	tags=47%, list=13%, signal=41%	MMP9/LOXL3/PLOD3/COL12A1/COLGALT1/SERPINH1/ADAMTS2/PXDN/CTSS/COL4A1/PLOD1/MMP13/LOXL2/LAMC2/COL6A3/LOXL1/BMP1/COL6A1/CTSL/PPIB/CTSB/P4HA1/PCOLCE/COL4A2/ITGA6/CD151/COL6A2/MMP3/LAMA3/CRTAP/LOX/COL14A1/COL8A1/COL5A2/P4HA2/COL15A1/COL3A1/COL1A2/COL1A1/PLOD2/COL5A1
REACTOME_ELASTIC_FIBRE_FORMATION	REACTOME_ELASTIC_FIBRE_FORMATION	REACTOME_ELASTIC_FIBRE_FORMATION	43	0.673971233392799	2.96998307341232	1e-10	2.676e-09	1.69263157894737e-09	4505	tags=74%, list=19%, signal=60%	LOXL3/ITGAV/EMILIN2/LTBP1/FURIN/ITGA5/LOXL2/TGFB3/FBLN5/LOXL1/MFAP2/FBN2/FBLN2/FBN1/ITGA8/ITGB1/LOX/ITGB3/LTBP2/FN1/FBLN1/LTBP3/MFAP5/TGFB2/BMP2/ITGB6/MFAP3/EMILIN1/EFEMP2/EFEMP1/MFAP4/BMP4
REACTOME_CHEMOKINE_RECEPTORS_BIND_CHEMOKINES	REACTOME_CHEMOKINE_RECEPTORS_BIND_CHEMOKINES	REACTOME_CHEMOKINE_RECEPTORS_BIND_CHEMOKINES	57	0.638066244076751	2.95739180743889	1e-10	2.676e-09	1.69263157894737e-09	4886	tags=72%, list=21%, signal=57%	CCR1/CXCL13/CCR4/CCR7/CCRL2/CXCL16/CCR2/CCL22/CXCR4/CCL21/CXCL9/CCL19/CCL2/CCL4/CCL13/CCL3L3/CCL20/CXCR1/CXCL11/CXCL12/CXCR5/CXCR6/CCR6/CCR8/CCL5/CXCL10/CXCR3/CXCL1/XCR1/ACKR4/ACKR3/CCL3/CX3CR1/CCL11/CXCL2/CCR5/CCL7/CXCL6/ACKR2/CCR10/CXCL8
REACTOME_FCERI_MEDIATED_CA_2_MOBILIZATION	REACTOME_FCERI_MEDIATED_CA_2_MOBILIZATION	REACTOME_FCERI_MEDIATED_CA_2_MOBILIZATION	41	0.67775157772738	2.93676941248471	1e-10	2.676e-09	1.69263157894737e-09	3970	tags=71%, list=17%, signal=59%	LYN/BTK/LCP2/SHC1/VAV1/TXK/GRAP2/FCER1G/GRB2/NFATC2/ITK/MS4A2/IGKV1D-33/IGLV6-57/LAT/IGHV3-7/IGKV2D-28/PLCG1/VAV2/NFATC1/IGKV3D-20/ITPR3/IGHV4-59/ITPR1/IGKV1D-16/SYK/NFATC3/IGHE/PPP3CB
REACTOME_ANTI_INFLAMMATORY_RESPONSE_FAVOURING_LEISHMANIA_PARASITE_INFECTION	REACTOME_ANTI_INFLAMMATORY_RESPONSE_FAVOURING_LEISHMANIA_PARASITE_INFECTION	REACTOME_ANTI_INFLAMMATORY_RESPONSE_FAVOURING_LEISHMANIA_PARASITE_INFECTION	84	0.57415207163067	2.92340085968192	1e-10	2.676e-09	1.69263157894737e-09	3424	tags=52%, list=15%, signal=45%	HCK/FCGR2A/FGR/LYN/GNAI2/RHBDF2/GGT5/CD163/MYH9/FCGR3A/GNG2/FYN/FURIN/FCGR1A/PRKACB/CD247/IL10/GNG10/CD3G/GNB4/GNB1/ADCY4/ADCY3/IGKV1D-33/IGLV6-57/GNGT2/IGHV3-7/ADAM17/IGKV2D-28/PLCG1/CREB1/IGKV3D-20/ITPR3/IGHV4-59/ITPR1/IGKV1D-16/PRKAR1A/IL6/SYK/ADCY7/GNB5/GNG11/DPEP2/CYSLTR2
REACTOME_ECM_PROTEOGLYCANS	REACTOME_ECM_PROTEOGLYCANS	REACTOME_ECM_PROTEOGLYCANS	75	0.584708350480515	2.91410959358227	1e-10	2.676e-09	1.69263157894737e-09	3435	tags=53%, list=15%, signal=46%	TNC/ITGAV/ITGAX/SERPINE1/AGRN/VCAN/COL4A1/BGN/TGFB3/COL6A3/ASPN/COL6A1/FMOD/LUM/LAMB1/APP/COL4A2/ITGA8/HSPG2/ITGB1/COL6A2/LAMA3/ITGB3/LAMA2/FN1/COL5A2/COL3A1/LAMA4/SPARC/COL1A2/LAMA1/COL1A1/ITGA9/TGFB2/COMP/ITGB6/COL5A1/DCN/LAMB2/LAMC1
REACTOME_CELL_SURFACE_INTERACTIONS_AT_THE_VASCULAR_WALL	REACTOME_CELL_SURFACE_INTERACTIONS_AT_THE_VASCULAR_WALL	REACTOME_CELL_SURFACE_INTERACTIONS_AT_THE_VASCULAR_WALL	141	0.51831651162389	2.90787612182916	1e-10	2.676e-09	1.69263157894737e-09	4672	tags=56%, list=20%, signal=45%	ITGB2/SELL/TNFRSF10B/SLC7A7/ITGAM/LYN/ITGAV/CD44/SELPLG/ITGAX/SELP/CD74/SDC3/SELE/SHC1/SLC7A6/SIRPG/FYN/ITGAL/CD84/DOK2/ITGA4/ITGA5/INPP5D/SIRPA/FCER1G/PTPN6/CD48/MMP1/TREM1/GRB2/CAV1/OLR1/CD2/SDC2/ANGPT2/GAS6/PECAM1/LCK/ITGA6/IGKV1D-33/IGLV6-57/ITGA3/ITGB1/SPN/IGHV3-7/SLC16A1/JAM3/ITGB3/IGKV2D-28/PLCG1/FN1/IGKV3D-20/PROCR/IGHV4-59/GLG1/TEK/CD244/COL1A2/IGKV1D-16/COL1A1/MERTK/JAM2/CD99L2/TNFRSF10…
REACTOME_ASSEMBLY_OF_COLLAGEN_FIBRILS_AND_OTHER_MULTIMERIC_STRUCTURES	REACTOME_ASSEMBLY_OF_COLLAGEN_FIBRILS_AND_OTHER_MULTIMERIC_STRUCTURES	REACTOME_ASSEMBLY_OF_COLLAGEN_FIBRILS_AND_OTHER_MULTIMERIC_STRUCTURES	61	0.612097024621924	2.89486052667166	1e-10	2.676e-09	1.69263157894737e-09	3067	tags=51%, list=13%, signal=44%	MMP9/LOXL3/COL12A1/PXDN/CTSS/COL4A1/MMP13/LOXL2/LAMC2/COL6A3/LOXL1/BMP1/COL6A1/CTSL/CTSB/PCOLCE/COL4A2/ITGA6/CD151/COL6A2/MMP3/LAMA3/LOX/COL14A1/COL8A1/COL5A2/COL15A1/COL3A1/COL1A2/COL1A1/COL5A1
REACTOME_INTERLEUKIN_4_AND_INTERLEUKIN_13_SIGNALING	REACTOME_INTERLEUKIN_4_AND_INTERLEUKIN_13_SIGNALING	REACTOME_INTERLEUKIN_4_AND_INTERLEUKIN_13_SIGNALING	108	0.543638163317234	2.89303234572175	1e-10	2.676e-09	1.69263157894737e-09	4458	tags=58%, list=19%, signal=47%	MMP9/ITGB2/STAT3/ALOX5/ITGAM/BATF/JAK3/TNFRSF1B/IL2RG/ITGAX/ICAM1/TNF/IL13RA2/TWIST1/JAK1/CCL22/BCL6/SOCS1/VCAM1/S1PR1/TIMP1/IRF4/VIM/CCL2/IL6R/HGF/MMP1/IL10/GATA3/MMP2/IL4R/STAT1/TYK2/IL23R/ITGB1/HSP90B1/IL1B/MMP3/FN1/F13A1/COL1A2/SAA1/HIF1A/CDKN1A/FSCN1/IL6/CEBPD/OSM/SOCS3/LBP/ZEB1/CCL11/IL23A/LIF/PTGS2/AKT1/LCN2/IGHE/FASLG/FGF2/HMOX1/HSP90AA1/MCL1
REACTOME_NON_INTEGRIN_MEMBRANE_ECM_INTERACTIONS	REACTOME_NON_INTEGRIN_MEMBRANE_ECM_INTERACTIONS	REACTOME_NON_INTEGRIN_MEMBRANE_ECM_INTERACTIONS	58	0.61998714349285	2.88603016379625	1e-10	2.676e-09	1.69263157894737e-09	4166	tags=60%, list=18%, signal=50%	TNC/ITGAV/PRKCA/THBS1/AGRN/SDC3/COL4A1/CASK/LAMC2/ACTN1/LAMB1/SDC2/COL4A2/ITGA6/HSPG2/ITGB1/LAMA3/ITGB3/LAMA2/FN1/COL5A2/COL3A1/LAMA4/COL1A2/DDR2/LAMA1/COL1A1/PDGFA/COL5A1/LAMC3/LAMB2/LAMC1/ITGB4/PDGFB/FGF2
REACTOME_EUKARYOTIC_TRANSLATION_ELONGATION	REACTOME_EUKARYOTIC_TRANSLATION_ELONGATION	REACTOME_EUKARYOTIC_TRANSLATION_ELONGATION	92	-0.580026	-2.85565	1e-10	2.676e-09	1.69263157894737e-09	5425	tags=64%, list=23%, signal=49%	RPL14/RPS27A/RPS29/RPL7/RPL35A/RPL38/RPS3/RPS9/RPS23/RPL13A/RPL3L/RPL9/RPLP0/RPL36/RPL24/RPL6/RPS14/FAU/RPL26/RPSA/RPL18/EEF1A2/RPL22/EEF1B2/RPS2/RPL37/RPL23A/RPS25/RPS15A/RPS3A/RPL18A/RPS10/RPL35/RPL4/EEF1G/RPS24/RPL13/RPL10L/RPL5/RPL12/RPL21/RPL39/RPL26L1/RPL3/RPS18/RPL27/RPS4Y2/RPS17/RPL31/RPL8/RPS4Y1/RPS6/RPL10A/RPLP1/RPS8/RPS21/RPS5/RPL37A/RPL29
REACTOME_DEGRADATION_OF_THE_EXTRACELLULAR_MATRIX	REACTOME_DEGRADATION_OF_THE_EXTRACELLULAR_MATRIX	REACTOME_DEGRADATION_OF_THE_EXTRACELLULAR_MATRIX	137	0.499311466981161	2.80185466446377	1e-10	2.676e-09	1.69263157894737e-09	3515	tags=44%, list=15%, signal=37%	MMP9/MMP19/CD44/COL12A1/MMP12/ADAM8/ADAMTS4/CTSS/COL4A1/TIMP1/FURIN/MMP13/LAMC2/COL6A3/CTSK/BMP1/COL6A1/MMP10/MMP25/MMP1/A2M/CTSG/LAMB1/NID1/FBN2/CTSL/CTSB/MMP2/SPP1/COL4A2/FBN1/ADAMTS9/NCSTN/HSPG2/COL6A2/CMA1/ADAM17/MMP3/LAMA3/TPSAB1/COL14A1/COL8A1/FN1/COL5A2/HTRA1/COL15A1/COL3A1/MMP14/ADAM10/TIMP2/COL1A2/ADAM9/ADAMTS5/COL1A1/COL5A1/DCN/CTSD/MMP16/LAMC1/KLK7
REACTOME_EUKARYOTIC_TRANSLATION_INITIATION	REACTOME_EUKARYOTIC_TRANSLATION_INITIATION	REACTOME_EUKARYOTIC_TRANSLATION_INITIATION	118	-0.541963	-2.7824	1e-10	2.676e-09	1.69263157894737e-09	8107	tags=74%, list=35%, signal=48%	RPS15/EIF3G/EIF4B/PABPC1/RPL41/RPS27/EIF2B3/EIF2B4/EIF3C/RPS19/RPL30/RPL32/RPS13/RPL17/RPS7/RPS11/RPS12/EIF2S2/EIF4EBP1/RPL14/RPS27A/RPS29/RPL7/RPL35A/RPL38/RPS3/RPS9/RPS23/RPL13A/RPL3L/EIF2B5/RPL9/EIF4H/RPLP0/EIF3A/RPL36/EIF4G1/RPL24/RPL6/RPS14/FAU/RPL26/RPSA/RPL18/EIF3K/RPL22/EIF3B/RPS2/RPL37/EIF3J/EIF4A2/RPL23A/RPS25/RPS15A/EIF3F/RPS3A/RPL18A/RPS10/RPL35/RPL4/RPS24/RPL13/EIF3L/RPL10L/RPL5/RPL1…
REACTOME_PARASITE_INFECTION	REACTOME_PARASITE_INFECTION	REACTOME_PARASITE_INFECTION	68	0.570370599343977	2.75465024297398	1e-10	2.676e-09	1.69263157894737e-09	3105	tags=50%, list=13%, signal=43%	HCK/ACTB/FGR/LYN/WAS/BTK/WIPF1/ARPC1B/MYO9B/MYH9/CYFIP2/FCGR3A/VAV1/ELMO1/FYN/NCKAP1L/CD247/CD3G/GRB2/IGKV1D-33/IGLV6-57/IGHV3-7/IGKV2D-28/MYO1C/VAV2/ACTR2/MYO5A/IGKV3D-20/IGHV4-59/IGKV1D-16/ABL1/ABI2/SYK/CRK
REACTOME_RESPONSE_TO_ELEVATED_PLATELET_CYTOSOLIC_CA2	REACTOME_RESPONSE_TO_ELEVATED_PLATELET_CYTOSOLIC_CA2	REACTOME_RESPONSE_TO_ELEVATED_PLATELET_CYTOSOLIC_CA2	127	0.490134849904042	2.70640989653282	1e-10	2.676e-09	1.69263157894737e-09	4011	tags=49%, list=17%, signal=41%	VEGFC/FERMT3/SERPINA1/PRKCA/SRGN/THBS1/SELP/SERPINE1/CFL1/ISLR/PRKCB/CALU/HABP4/PLEK/PSAP/F5/TIMP1/TMSB4X/TGFB3/FAM3C/TLN1/TMX3/VCL/CAP1/HGF/SERPING1/ACTN1/FLNA/LHFPL2/ANXA5/A2M/ABCC4/APP/GAS6/PFN1/PECAM1/APLP2/ITGB3/FN1/SPARC/CTSW/F13A1/TAGLN2/HSPA5/SERPINA3/QSOX1/CD63/TGFB2/PDGFA/PCYOX1L/CLU/IGF1/LGALS3BP/WDR1/MAGED2/VWF/MANF/CHID1/RARRES2/SCCPDH/MMRN1/PDGFB
REACTOME_TOLL_LIKE_RECEPTOR_CASCADES	REACTOME_TOLL_LIKE_RECEPTOR_CASCADES	REACTOME_TOLL_LIKE_RECEPTOR_CASCADES	165	0.463961902627051	2.69366827766383	1e-10	2.676e-09	1.69263157894737e-09	5097	tags=48%, list=22%, signal=38%	ITGB2/LY96/TLR8/SLC15A4/ITGAM/NFKB2/BIRC3/BTK/TLR6/TRAF3/CD180/CD14/MAPKAPK2/CTSS/SOCS1/RIPK2/RPS6KA3/TLR4/TLR2/IRAK3/CNPY3/CTSK/TLR1/IKBIP/IRAK2/RIPK3/TLR10/LY86/APP/CTSL/IRF5/RPS6KA2/MAP3K8/NFKBIA/CTSB/IRF3/CASP8/DUSP6/HSP90B1/TLR7/TANK/NOD1/NLRC5/CREB1/NOD2/RIPK1/SIGIRR/SAA1/DUSP7/LGMN/ALPK1/IRF7/TIRAP/TBK1/DUSP4/BIRC2/LBP/DNM1/RPS6KA1/UNC93B1/IRAK4/NFKB1/RELA/TLR9/PPP2R5D/S100A12/ATF2/TAB2/SA…
REACTOME_FCGAMMA_RECEPTOR_FCGR_DEPENDENT_PHAGOCYTOSIS	REACTOME_FCGAMMA_RECEPTOR_FCGR_DEPENDENT_PHAGOCYTOSIS	REACTOME_FCGAMMA_RECEPTOR_FCGR_DEPENDENT_PHAGOCYTOSIS	93	0.519876660758348	2.69302950250986	1e-10	2.676e-09	1.69263157894737e-09	3105	tags=45%, list=13%, signal=39%	HCK/FCGR2A/ACTB/FGR/LYN/WAS/BTK/WIPF1/ARPC1B/LIMK1/MYO9B/CFL1/MYH9/CYFIP2/FCGR3A/VAV1/ELMO1/FYN/NCKAP1L/FCGR1A/CD247/CD3G/GRB2/PLD3/IGKV1D-33/IGLV6-57/IGHV3-7/IGKV2D-28/MYO1C/PLCG1/VAV2/ACTR2/MYO5A/IGKV3D-20/ITPR3/IGHV4-59/ITPR1/IGKV1D-16/ABL1/ABI2/SYK/CRK
REACTOME_TCR_SIGNALING	REACTOME_TCR_SIGNALING	REACTOME_TCR_SIGNALING	115	0.491002485728107	2.68383236975404	1e-10	2.676e-09	1.69263157894737e-09	5082	tags=48%, list=22%, signal=38%	WAS/LCP2/CD4/PTPRC/HLA-DQB1/PTPN22/PTPRJ/RIPK2/HLA-DRB3/GRAP2/INPP5D/HLA-DRA/HLA-DRB5/CD247/HLA-DRB1/PAG1/CD3G/HLA-DQA2/CARD11/CD3E/HLA-DPA1/NFKBIA/CD3D/ITK/HLA-DQA1/LCK/ZAP70/LAT/PSMB10/CD101/HLA-DPB1/VASP/TRAT1/PAK3/EVL/PLCG1/PSMB8/ENAH/PSMB9/PAK2/PSME4/NFKB1/RELA/PSMB2/TAB2/CUL1/PSMD13/PSMB3/PSME2/PSMB4/PSMD9/PSME1/MALT1/CHUK/PIK3CA
REACTOME_PLATELET_ACTIVATION_SIGNALING_AND_AGGREGATION	REACTOME_PLATELET_ACTIVATION_SIGNALING_AND_AGGREGATION	REACTOME_PLATELET_ACTIVATION_SIGNALING_AND_AGGREGATION	254	0.434604709145551	2.67564415009647	1e-10	2.676e-09	1.69263157894737e-09	4011	tags=43%, list=17%, signal=36%	F2RL2/PDPN/RAC2/VEGFC/ARRB2/FERMT3/APBB1IP/LYN/SERPINA1/GNAI2/RAP1B/PRKCA/PIK3CG/SRGN/LCP2/THBS1/SELP/SERPINE1/CFL1/ISLR/ARRB1/F2R/PIK3R5/PRKCB/CALU/HABP4/PLEK/PSAP/SHC1/F5/TIMP1/GNG2/VAV1/FYN/TMSB4X/TGFB3/FAM3C/TLN1/TMX3/VCL/CAP1/FCER1G/RHOG/PTPN6/HGF/SERPING1/ACTN1/FLNA/LHFPL2/ANXA5/GNA12/GNG10/A2M/GNB4/GRB2/ABCC4/APP/GNB1/GAS6/PFN1/PECAM1/LCK/APLP2/LAT/TRPC6/GNGT2/ADRA2A/ITGB3/GNA13/VAV2/PIK3R…
REACTOME_RESPIRATORY_ELECTRON_TRANSPORT	REACTOME_RESPIRATORY_ELECTRON_TRANSPORT	REACTOME_RESPIRATORY_ELECTRON_TRANSPORT	137	-0.502753	-2.65099	1e-10	2.676e-09	1.69263157894737e-09	6711	tags=60%, list=29%, signal=43%	MDH2/NDUFA2/PET117/FOXRED1/NDUFAF4/TMEM186/COX6C/NDUFB6/NDUFS3/ACAD9/GOT2/NDUFS2/SDHB/NDUFA6/NDUFA5/TIMM21/NDUFS4/NDUFB3/COX6A2/NDUFA7/NDUFA9/OXA1L/COX5A/NDUFA8/MDH1/SCO2/SFXN4/NDUFAF2/NDUFB5/SLC25A12/NDUFS6/SURF1/COX5B/COX15/COX8A/NDUFA4/UQCRC2/NDUFV1/GOT1/NDUFS7/NDUFA12/TRAP1/COX20/COX6B1/NDUFB7/SDHD/ETFDH/COA1/NDUFB2/UQCR10/NDUFB9/NDUFC1/UQCRFS1/COX7A2/COX6A1/NDUFA1/CYCS/LYRM7/NDUFS1/NDUFS5/UQ…
REACTOME_OLFACTORY_SIGNALING_PATHWAY	REACTOME_OLFACTORY_SIGNALING_PATHWAY	REACTOME_OLFACTORY_SIGNALING_PATHWAY	384	-0.433432	-2.64801	1e-10	2.676e-09	1.69263157894737e-09	10582	tags=72%, list=45%, signal=40%	OR10A6/OR1G1/OR2T35/OR5AK2/OR8D1/OR4C13/OR1S2/OR7D2/OR4C5/OR7C2/OR9I1/OR4C6/OR4K13/OR5H1/OR8B12/OR10H3/OR51F1/OR3A3/OR6A2/OR12D3/OR14A2/OR2T6/OR6T1/OR6C70/OR10H2/OR8J3/OR10AG1/OR5AU1/OR10G9/OR7E24/OR8K1/OR52B6/OR2Y1/OR5K2/OR2A5/OR2T1/OR5AR1/OR8K3/OR8H2/OR13C9/OR14I1/OR4S2/OR52N5/OR10T2/OR2T12/OR8B3/OR4B1/OR1M1/OR2M7/OR4C16/OR52K2/OR6P1/OR9A4/OR4A47/OR4A5/OR5F1/OR10A7/OR10V1/OR1I1/OR1P1/OR3A1/OR51…
REACTOME_GLYCOSAMINOGLYCAN_METABOLISM	REACTOME_GLYCOSAMINOGLYCAN_METABOLISM	REACTOME_GLYCOSAMINOGLYCAN_METABOLISM	124	0.482195292365009	2.64600644287038	1e-10	2.676e-09	1.69263157894737e-09	3773	tags=45%, list=16%, signal=38%	ARSB/ST3GAL2/CHST11/CHPF2/CHST15/CD44/GLB1/GNS/AGRN/CSGALNACT2/NDST2/SDC3/VCAN/CSGALNACT1/HEXB/BGN/HEXA/PAPSS2/CHST1/B4GALT1/CEMIP/DSE/FMOD/IDS/LUM/EXT2/CHSY1/SDC2/HAS2/GUSB/SGSH/GALNS/HSPG2/SLC9A1/CHST2/B3GNT7/CSPG4/DSEL/XYLT2/B4GALT7/ST3GAL6/B3GNT3/GLB1L/NAGLU/IDUA/CHST12/GPC3/HS3ST3B1/B4GALT3/DCN/HYAL2/CHSY3/LYVE1/CHPF/B3GAT3/HAS3
REACTOME_AEROBIC_RESPIRATION_AND_RESPIRATORY_ELECTRON_TRANSPORT	REACTOME_AEROBIC_RESPIRATION_AND_RESPIRATORY_ELECTRON_TRANSPORT	REACTOME_AEROBIC_RESPIRATION_AND_RESPIRATORY_ELECTRON_TRANSPORT	215	-0.464387	-2.63434	1e-10	2.676e-09	1.69263157894737e-09	8642	tags=66%, list=37%, signal=42%	COX19/MPC2/TMEM223/TMEM126A/LDHC/NDUFA3/FXN/ISCA2/TTC19/NDUFC2/PKLR/LETM1/RANBP9/UQCC2/SDHC/SLC25A11/ACO2/GID4/FAHD1/TACO1/UQCR11/NNT/SIRT3/COX14/MDH2/NDUFA2/PDK2/PET117/FOXRED1/NDUFAF4/TMEM186/COX6C/NDUFB6/PDHX/D2HGDH/FH/NDUFS3/HAGH/ACAD9/IDH3B/GOT2/NDUFS2/SDHB/NDUFA6/PGAM5/UBC/NDUFA5/TIMM21/UCP3/VDAC1/NDUFS4/NDUFB3/COX6A2/RPS27A/SUCLG2/MRPS36/NDUFA7/NDUFA9/ADHFE1/GID8/OXA1L/COX5A/NDUFA8/ACAT1/M…
REACTOME_RESPONSE_OF_EIF2AK4_GCN2_TO_AMINO_ACID_DEFICIENCY	REACTOME_RESPONSE_OF_EIF2AK4_GCN2_TO_AMINO_ACID_DEFICIENCY	REACTOME_RESPONSE_OF_EIF2AK4_GCN2_TO_AMINO_ACID_DEFICIENCY	99	-0.529697	-2.61921	1e-10	2.676e-09	1.69263157894737e-09	6166	tags=63%, list=26%, signal=46%	RPS7/RPS11/RPS12/CEBPG/EIF2S2/RPL14/RPS27A/RPS29/RPL7/RPL35A/RPL38/RPS3/RPS9/RPS23/RPL13A/RPL3L/RPL9/RPLP0/RPL36/RPL24/RPL6/RPS14/FAU/RPL26/RPSA/RPL18/RPL22/RPS2/RPL37/RPL23A/RPS25/RPS15A/ATF3/RPS3A/RPL18A/RPS10/RPL35/RPL4/RPS24/RPL13/RPL10L/RPL5/RPL12/RPL21/RPL39/RPL26L1/RPL3/RPS18/RPL27/RPS4Y2/RPS17/RPL31/RPL8/RPS4Y1/RPS6/RPL10A/RPLP1/RPS8/RPS21/RPS5/RPL37A/RPL29
REACTOME_REGULATION_OF_INSULIN_LIKE_GROWTH_FACTOR_IGF_TRANSPORT_AND_UPTAKE_BY_INSULIN_LIKE_GROWTH_FACTOR_BINDING_PROTEINS_IGFBPS	REACTOME_REGULATION_OF_INSULIN_LIKE_GROWTH_FACTOR_IGF_TRANSPORT_AND_UPTAKE_BY_INSULIN_LIKE_GROWTH_FACTOR_BINDING_PROTEINS_IGFBPS	REACTOME_REGULATION_OF_INSULIN_LIKE_GROWTH_FACTOR_IGF_TRANSPORT_AND_UPTAKE_BY_INSULIN_LIKE_GROWTH_FACTOR_BINDING_PROTEINS_IGFBPS	120	0.468862279915858	2.57675053078995	1e-10	2.676e-09	1.69263157894737e-09	4555	tags=51%, list=20%, signal=41%	TNC/PRKCSH/SERPINA1/LTBP1/VCAN/CALU/F5/TIMP1/TGOLN2/PRSS23/FAM20C/C3/CSF1/LGALS1/FUCA2/MMP1/MFGE8/SHISA5/CTSG/LAMB1/DNAJC3/APP/GOLM1/IGFBP7/SDC2/IGFBP4/APOL1/MMP2/GAS6/SPP1/FBN1/APLP2/APOE/HSP90B1/FAM20A/RCN1/CST3/MGAT4A/FSTL1/FN1/ADAM10/WFS1/QSOX1/MIA3/MXRA8/IL6/FSTL3/TMEM132A/GPC3/NUCB1/IGF1/LAMB2/LAMC1/STC2/IGFBP5/PDIA6/VWA1/PAPPA/SCG2/BMP4/CP
REACTOME_DISEASES_OF_GLYCOSYLATION	REACTOME_DISEASES_OF_GLYCOSYLATION	REACTOME_DISEASES_OF_GLYCOSYLATION	138	0.4519391547611	2.53377472190302	1e-10	2.676e-09	1.69263157894737e-09	3711	tags=42%, list=16%, signal=36%	THBS1/GLB1/ADAMTS4/AGRN/ADAMTS2/SDC3/VCAN/HEXB/BGN/HEXA/PAPSS2/CFP/B4GALT1/FMOD/LUM/EXT2/THBS2/CHSY1/SDC2/MGAT2/CTSA/DPAGT1/SPON1/ADAMTS9/HSPG2/ALG12/NEU1/NUS1/ADAMTS10/C1GALT1C1/LFNG/MUC3A/ALG2/CSPG4/B4GALT7/MUCL1/ADAMTS15/ADAMTS5/POMGNT1/GALT/GFPT1/ADAMTS7/GPC3/THSD1/ADAMTS12/ADAMTS6/ALG1/DCN/NOTCH1/DOLK/MPDU1/PMM2/MOGS/THSD7A/RFT1/B3GAT3/ALG3/NOTCH4
REACTOME_SELENOAMINO_ACID_METABOLISM	REACTOME_SELENOAMINO_ACID_METABOLISM	REACTOME_SELENOAMINO_ACID_METABOLISM	107	-0.499999	-2.51489	1e-10	2.676e-09	1.69263157894737e-09	5425	tags=55%, list=23%, signal=43%	RPL14/RPS27A/RPS29/RPL7/RPL35A/RPL38/RPS3/MAT1A/RPS9/RPS23/RPL13A/RPL3L/RPL9/RPLP0/RPL36/RPL24/RPL6/RPS14/FAU/RPL26/RPSA/RPL18/GSR/RPL22/RPS2/RPL37/AIMP1/RPL23A/RPS25/RPS15A/RPS3A/RPL18A/RPS10/RPL35/RPL4/RPS24/RPL13/RPL10L/RPL5/RPL12/RPL21/RPL39/RPL26L1/RPL3/RPS18/RPL27/RPS4Y2/RPS17/RPL31/RPL8/RPS4Y1/RPS6/RPL10A/RPLP1/RPS8/RPS21/RPS5/RPL37A/RPL29
REACTOME_SIGNALING_BY_THE_B_CELL_RECEPTOR_BCR	REACTOME_SIGNALING_BY_THE_B_CELL_RECEPTOR_BCR	REACTOME_SIGNALING_BY_THE_B_CELL_RECEPTOR_BCR	118	0.459638789087642	2.51223604425153	1e-10	2.676e-09	1.69263157894737e-09	5008	tags=46%, list=21%, signal=36%	SH3KBP1/NFKBIE/LYN/BTK/ORAI2/PIK3AP1/RASGRP3/PRKCB/PIK3CD/VAV1/FYN/PTPN6/GRB2/NFATC2/CARD11/NFKBIA/IGKV1D-33/IGLV6-57/PSMB10/IGHV3-7/CD22/IGKV2D-28/PSMB8/NFATC1/IGKV3D-20/REL/CD79A/PSMB9/ITPR3/IGHV4-59/ITPR1/IGKV1D-16/CD79B/PSME4/SYK/FKBP1A/ORAI1/NFKB1/RELA/NFATC3/PSMB2/CD19/PPP3CB/CUL1/PSMD13/PSMB3/PSME2/IGKV5-2/RASGRP1/PSMB4/PSMD9/PSME1/MALT1/CHUK
REACTOME_TRANSLATION	REACTOME_TRANSLATION	REACTOME_TRANSLATION	270	-0.423922	-2.47965	1e-10	2.676e-09	1.69263157894737e-09	8142	tags=59%, list=35%, signal=39%	MRPL15/RPS15/MRPL2/MRPS31/EIF3G/MRPL34/EIF4B/PABPC1/RPL41/RPS27/EEF2/EIF2B3/MRPL44/EIF2B4/EIF3C/RPS19/MRPS25/RPL30/RPL32/RPS13/MRPL36/MRPS15/NARS2/ETF1/MRPL43/MRPL51/MRPS16/RPL17/ERAL1/RPS7/GADD45GIP1/RPS11/RPS12/SRP68/MRPL40/MRPL57/MRPS30/EIF2S2/EIF4EBP1/RPL14/RPS27A/MRPS36/MRPL54/RPS29/MRPL20/MRPS33/RPL7/OXA1L/RPL35A/MARS2/MRPS35/RPL38/RPS3/PTCD3/RPS9/MRPL1/RPS23/RPL13A/RPL3L/EIF2B5/MRPS26/RPL9…
REACTOME_INTERFERON_SIGNALING	REACTOME_INTERFERON_SIGNALING	REACTOME_INTERFERON_SIGNALING	256	0.401206794989933	2.47485167383848	1e-10	2.676e-09	1.69263157894737e-09	4121	tags=39%, list=18%, signal=32%	SMAD7/STAT3/GBP5/IFI30/CD44/IFITM2/ICAM1/OASL/IFITM3/JAK1/HLA-DQB1/SOCS1/VCAM1/IFNAR2/HLA-DRB3/IRF4/ISG20/PML/FLNB/IFITM1/FCGR1A/IFI35/XAF1/BST2/HLA-DRA/IRF8/PTPN6/HLA-DRB5/FLNA/HLA-DRB1/IRF1/HLA-DQA2/UBE2L6/DNAJC3/HLA-DPA1/IFI6/SP100/TRIM22/IRF5/CIITA/EIF2AK2/HLA-B/ADAR/STAT2/IRF3/HERC5/HLA-C/HLA-DQA1/IFNGR1/IFNGR2/IRF2/STAT1/TYK2/OAS2/PTAFR/GBP2/HLA-DPB1/B2M/HLA-A/EIF2S3/HLA-F/IFIT2/IFNAR1/IRF9…
REACTOME_CDC42_GTPASE_CYCLE	REACTOME_CDC42_GTPASE_CYCLE	REACTOME_CDC42_GTPASE_CYCLE	152	0.431319504802067	2.43751901657636	1e-10	2.676e-09	1.69263157894737e-09	3419	tags=42%, list=15%, signal=36%	GMIP/PREX1/ARHGAP9/SPATA13/WAS/STARD8/CHN1/CPNE8/WDR81/WIPF1/FMNL1/MYO9B/ARHGAP4/FGD3/ARHGAP31/MAP3K11/ARHGDIB/ARHGAP26/DOCK8/FMNL3/SYDE1/CDC42SE2/TAGAP/ARHGEF6/SNAP23/CDC42EP3/DOCK11/ARHGAP30/FNBP1/GIT2/PLEKHG2/STARD13/DOCK10/FMNL2/SHKBP1/ARHGAP29/ARFGAP3/IQGAP2/CAV1/FGD2/PLEKHG1/CDC42EP2/SRGAP2/FARP1/STOM/CDC42BPA/PAK3/ECT2/GNA13/VAV2/ARHGAP21/TRIO/SRGAP1/ARAP1/FAM13B/PAK2/ARHGAP42/ARAP3/DLC1/R…
REACTOME_RAC1_GTPASE_CYCLE	REACTOME_RAC1_GTPASE_CYCLE	REACTOME_RAC1_GTPASE_CYCLE	180	0.409366757052012	2.42301839256253	1e-10	2.676e-09	1.69263157894737e-09	3733	tags=42%, list=16%, signal=35%	GMIP/PREX1/NCF4/ARHGAP9/SPATA13/WAS/ARHGAP25/CHN1/WIPF1/CYBB/DOCK2/FMNL1/MYO9B/ARHGAP4/DOCK4/ARHGAP31/ARHGDIB/ARHGAP15/ARHGAP26/DOCK8/NCF2/TAGAP/CYFIP2/ABL2/CYBA/VAV1/ARHGEF6/DOCK5/NCF1/NCKAP1L/SNAP23/DOCK11/ARHGAP30/GIT2/PLEKHG2/PKN1/DOCK10/ARHGAP29/IQGAP2/CAV1/PLEKHG1/CHN2/SRGAP2/FARP1/ITGB1/SWAP70/MCAM/CDC42BPA/PAK3/ECT2/GNA13/VAV2/PIK3R3/ARHGAP21/TRIO/FERMT2/SRGAP1/ARAP1/ABI2/FGD5/FAM13B/PAK2…
REACTOME_ASPARAGINE_N_LINKED_GLYCOSYLATION	REACTOME_ASPARAGINE_N_LINKED_GLYCOSYLATION	REACTOME_ASPARAGINE_N_LINKED_GLYCOSYLATION	298	0.37321057055008	2.33893032367725	1e-10	2.676e-09	1.69263157894737e-09	5923	tags=49%, list=25%, signal=37%	ST3GAL2/PRKCSH/SERPINA1/ST8SIA4/GLB1/SEL1L/CTSZ/COPA/F5/SEC23A/ST6GAL1/SEC22C/CTSC/FUT8/SEC16A/B4GALT1/EDEM2/MAN1A1/ST3GAL5/MAN1A2/ARFGAP3/UGGT1/GFPT2/CALR/EDEM1/MGAT2/PDIA3/CTSA/DPAGT1/ARFGAP1/EDEM3/ALG12/NEU1/NUS1/RPN1/SEC24D/PPP6R1/TUBB3/GNPNAT1/MGAT4A/GANAB/KDELR3/MGAT5/BET1L/MLEC/TUBA1B/TUBA1A/ALG2/COPG1/ST8SIA1/DYNC1LI1/KDELR1/TGFA/NANS/TMEM115/CHST10/LMAN1/NPL/ALG5/ARF4/RENBP/DERL1/SEC24A/…
REACTOME_RHO_GTPASE_CYCLE	REACTOME_RHO_GTPASE_CYCLE	REACTOME_RHO_GTPASE_CYCLE	438	0.346375124250081	2.25946994799013	1e-10	2.676e-09	1.69263157894737e-09	4600	tags=38%, list=20%, signal=31%	GMIP/PREX1/RAC2/NCF4/PTK2B/ACTB/ARHGAP9/SPATA13/STK10/PEAK1/PLXNA1/WAS/EFHD2/STARD8/ARHGAP25/ARHGEF1/CHN1/CPNE8/WDR81/WIPF1/CYBB/DOCK2/RHOH/TPM3/FMNL1/MYO9B/ARHGAP4/DOCK4/FGD3/ARHGAP31/MAP3K11/RND1/ARHGDIB/ARHGAP15/ARHGAP26/DOCK8/CCDC88A/FMNL3/NCF2/SYDE1/CDC42SE2/TAGAP/ARHGEF2/CYFIP2/ABL2/CYBA/VAV1/RTKN/TNFAIP1/VIM/ARHGEF6/DOCK5/NCF1/NCKAP1L/SNAP23/CDC42EP3/DOCK11/UBXN11/ARHGAP30/FNBP1/GIT2/PLXND…
REACTOME_SARS_COV_INFECTIONS	REACTOME_SARS_COV_INFECTIONS	REACTOME_SARS_COV_INFECTIONS	407	0.331790634169939	2.15702220461949	1e-10	2.676e-09	1.69263157894737e-09	4053	tags=34%, list=17%, signal=29%	YWHAH/SH3KBP1/ST3GAL2/TLR8/IL17RA/PRKCSH/JAK3/BTK/NLRP3/TRAF3/SERPINE1/AGRN/ZBP1/JAK1/SDC3/S1PR1/IFNAR2/RIPK2/RUNX1/SEC23A/VAV1/ANO6/ST6GAL1/TLR2/FURIN/IL1R1/ITGA4/FUT8/IL6R/EDEM2/ROCK1/TLR1/BST2/NRP1/PTPN6/IRAK2/RIPK3/AKT3/GRB2/RPS27L/CAV1/MASP1/CTSL/HLA-B/NFKBIA/PPIB/SDC2/STAT2/IRF3/HLA-C/CASP1/IFNGR1/IFNGR2/MGAT2/IFIH1/STAT1/TYK2/PARP14/IGKV1D-33/IGLV6-57/HSPG2/ITGB1/PARP9/RPN1/AP2B1/B2M/HLA-A…
REACTOME_METABOLISM_OF_AMINO_ACIDS_AND_DERIVATIVES	REACTOME_METABOLISM_OF_AMINO_ACIDS_AND_DERIVATIVES	REACTOME_METABOLISM_OF_AMINO_ACIDS_AND_DERIVATIVES	348	-0.339886	-2.05883	1e-10	2.676e-09	1.69263157894737e-09	6736	tags=45%, list=29%, signal=32%	ENOPH1/HIBADH/OTC/PSAT1/PSMD6/RPL17/DAO/IYD/AANAT/DDC/CKM/PSMB11/RPS7/TSHB/GOT2/RPS11/CPS1/RPS12/PSMD4/TSTD1/PXMP2/RPL14/RPS27A/MRPS36/SERINC4/PAOX/RPS29/DIO1/RPL7/NQO1/RPL35A/PSPH/ACAT1/RPL38/RPS3/MAT1A/RPS9/AADAT/ACMSD/AGXT2/DUOX1/GPT2/RPS23/RPL13A/RPL3L/ASPA/CARNS1/ALDH6A1/RPL9/SLC25A12/PSMC1/RPLP0/SRR/RPL36/RPL24/ASPG/RPL6/ALDH7A1/GRHPR/RPS14/TXN2/FAU/RPL26/RPSA/TYR/RPL18/GOT1/GSR/PNMT/GPT/RP…
REACTOME_DISEASES_OF_SIGNAL_TRANSDUCTION_BY_GROWTH_FACTOR_RECEPTORS_AND_SECOND_MESSENGERS	REACTOME_DISEASES_OF_SIGNAL_TRANSDUCTION_BY_GROWTH_FACTOR_RECEPTORS_AND_SECOND_MESSENGERS	REACTOME_DISEASES_OF_SIGNAL_TRANSDUCTION_BY_GROWTH_FACTOR_RECEPTORS_AND_SECOND_MESSENGERS	453	0.309298414943688	2.03016605415023	1e-10	2.676e-09	1.69263157894737e-09	4221	tags=32%, list=18%, signal=26%	AGTRAP/RAC2/STAT3/APH1B/ARRB2/ACTB/CBL/CD86/APBB1IP/LYN/RAP1B/CD80/IL10RA/MSN/TPM3/BIN2/MYH9/MAP3K11/TWIST1/ARRB1/PIK3AP1/SEL1L/ZC3HAV1/PIK3CD/SHC1/STAT5B/TGFBR1/VAV1/FYN/ICOS/IRF4/CEBPB/ETV6/BCL2A1/CD28/TLN1/VCL/PPP2R5B/DLL4/PDGFRB/RHOG/STAT5A/PTPN6/HGF/MAMLD1/RBPJ/FLT3/IL10/FGFR1/AKT3/HDAC9/NOX4/ERLEC1/GRB2/TGFBR2/GZMB/PDGFRA/PRR5/EML4/RNF213/HDAC4/LCK/STAT1/TYK2/NCSTN/ZAP70/PSMB10/DUSP6/KIT/HD…
REACTOME_NONSENSE_MEDIATED_DECAY_NMD	REACTOME_NONSENSE_MEDIATED_DECAY_NMD	REACTOME_NONSENSE_MEDIATED_DECAY_NMD	114	-0.484396	-2.46429	1.64753145764723e-10	4.32234723594508e-09	2.73398409070871e-09	5425	tags=65%, list=23%, signal=50%	PABPC1/RPL41/RPS27/RBM8A/RPS19/RPL30/RPL32/RPS13/PPP2R2A/ETF1/RPL17/RPS7/RPS11/RPS12/RPL14/RPS27A/RPS29/RPL7/PPP2R1A/RPL35A/RPL38/RPS3/RPS9/RPS23/RPL13A/RPL3L/RPL9/RPLP0/RPL36/EIF4G1/RPL24/RPL6/RPS14/FAU/RPL26/RPSA/UPF3B/RPL18/RPL22/RPS2/RPL37/RPL23A/RPS25/UPF3A/RPS15A/RPS3A/RPL18A/RPS10/RPL35/RPL4/RPS24/RPL13/RPL10L/RPL5/RPL12/RPL21/RPL39/RPL26L1/RPL3/RPS18/RPL27/RPS4Y2/RPS17/RPL31/RPL8/RPS4Y1/R…
REACTOME_BINDING_AND_UPTAKE_OF_LIGANDS_BY_SCAVENGER_RECEPTORS	REACTOME_BINDING_AND_UPTAKE_OF_LIGANDS_BY_SCAVENGER_RECEPTORS	REACTOME_BINDING_AND_UPTAKE_OF_LIGANDS_BY_SCAVENGER_RECEPTORS	49	0.622674600470532	2.83812504107799	1.91599051718724e-10	4.92999098460872e-09	3.11833274457195e-09	4891	tags=69%, list=21%, signal=55%	CD163/MSR1/COL4A1/STAB1/FTL/HYOU1/MASP1/APOL1/CALR/COL4A2/IGKV1D-33/IGLV6-57/APOE/HSP90B1/HSPH1/IGHV3-7/COLEC12/IGKV2D-28/IGKV3D-20/COL3A1/SPARC/IGHV4-59/COL1A2/SAA1/IGKV1D-16/COL1A1/LRP1/SCARB1/SCARF1/FTH1/HSP90AA1/IGKV5-2/HPR/HP
REACTOME_COLLAGEN_DEGRADATION	REACTOME_COLLAGEN_DEGRADATION	REACTOME_COLLAGEN_DEGRADATION	64	0.574589133478694	2.71922952887246	2.26405604817051e-10	5.71567357066442e-09	3.61529506003792e-09	3291	tags=48%, list=14%, signal=42%	MMP9/MMP19/COL12A1/MMP12/COL4A1/FURIN/MMP13/COL6A3/CTSK/COL6A1/MMP10/MMP1/CTSL/CTSB/MMP2/COL4A2/COL6A2/ADAM17/MMP3/COL14A1/COL8A1/COL5A2/COL15A1/COL3A1/MMP14/ADAM10/COL1A2/ADAM9/COL1A1/COL5A1/CTSD
REACTOME_FCGR3A_MEDIATED_IL10_SYNTHESIS	REACTOME_FCGR3A_MEDIATED_IL10_SYNTHESIS	REACTOME_FCGR3A_MEDIATED_IL10_SYNTHESIS	47	0.63453058903427	2.82420273212279	2.48240960122192e-10	6.0390255389726e-09	3.81982262082761e-09	3142	tags=57%, list=13%, signal=50%	HCK/FCGR2A/FGR/LYN/FCGR3A/FYN/FCGR1A/PRKACB/CD247/IL10/CD3G/ADCY4/ADCY3/IGKV1D-33/IGLV6-57/IGHV3-7/IGKV2D-28/PLCG1/CREB1/IGKV3D-20/ITPR3/IGHV4-59/ITPR1/IGKV1D-16/PRKAR1A/SYK/ADCY7
REACTOME_RRNA_PROCESSING	REACTOME_RRNA_PROCESSING	REACTOME_RRNA_PROCESSING	192	-0.403319	-2.24321	2.46313665918104e-10	6.0390255389726e-09	3.81982262082761e-09	5425	tags=41%, list=23%, signal=31%	RPL14/RPS27A/RPS29/DDX49/MRM1/RPL7/RPL35A/RPL38/RPS3/RPS9/RPS23/RPL13A/RPL3L/WDR12/EXOSC5/RPL9/RPLP0/WDR43/RPL36/DKC1/RPL24/BMS1/RPL6/DCAF13/RPS14/RRP1/TFB1M/FAU/RPL26/RPSA/RPL18/RPL22/RPS2/RPL37/RPL23A/RPP21/RPS25/EXOSC7/RPS15A/RPS3A/KRR1/RPL18A/RPS10/RPL35/RPL4/RPS24/RPL13/RPL10L/RPL5/FBL/RPL12/TSR3/RPL21/RPL39/RPL26L1/RPL3/RPS18/NOL12/RPL27/RPS4Y2/RIOK3/RPS17/EXOSC2/RPL31/MPHOSPH10/RPL8/RPS4Y1…
REACTOME_ANTIGEN_ACTIVATES_B_CELL_RECEPTOR_BCR_LEADING_TO_GENERATION_OF_SECOND_MESSENGERS	REACTOME_ANTIGEN_ACTIVATES_B_CELL_RECEPTOR_BCR_LEADING_TO_GENERATION_OF_SECOND_MESSENGERS	REACTOME_ANTIGEN_ACTIVATES_B_CELL_RECEPTOR_BCR_LEADING_TO_GENERATION_OF_SECOND_MESSENGERS	39	0.670865154828104	2.86088012653634	2.77093777382423e-10	6.6205620381729e-09	4.18765783863662e-09	3875	tags=64%, list=17%, signal=54%	SH3KBP1/LYN/BTK/ORAI2/PIK3AP1/PIK3CD/VAV1/FYN/PTPN6/GRB2/IGKV1D-33/IGLV6-57/IGHV3-7/CD22/IGKV2D-28/IGKV3D-20/CD79A/ITPR3/IGHV4-59/ITPR1/IGKV1D-16/CD79B/SYK/ORAI1/CD19
REACTOME_FCGR_ACTIVATION	REACTOME_FCGR_ACTIVATION	REACTOME_FCGR_ACTIVATION	21	0.798491779782558	2.9091076709343	3.19124536278435e-10	7.49102858843063e-09	4.73824796247205e-09	3090	tags=81%, list=13%, signal=70%	HCK/FCGR2A/FGR/LYN/FCGR3A/FYN/FCGR1A/CD247/CD3G/IGKV1D-33/IGLV6-57/IGHV3-7/IGKV2D-28/IGKV3D-20/IGHV4-59/IGKV1D-16/SYK
REACTOME_SIGNALING_BY_ALK_IN_CANCER	REACTOME_SIGNALING_BY_ALK_IN_CANCER	REACTOME_SIGNALING_BY_ALK_IN_CANCER	91	0.501681923428269	2.58960160603247	3.42733239217401e-10	7.90650127711866e-09	5.00104399874392e-09	4221	tags=49%, list=18%, signal=41%	STAT3/IL10RA/MSN/TPM3/MYH9/TWIST1/SHC1/ICOS/IRF4/CEBPB/BCL2A1/VCL/STAT5A/PTPN6/IL10/GRB2/GZMB/EML4/RNF213/STAT1/TYK2/ZAP70/DNMT1/IRS1/PLCG1/FN1/PRF1/RRBP1/ATIC/CDKN1A/MDM2/PRKAR1A/GCC2/AGO3/RB1/NOTCH1/AGO4/KIF5B/CLTC/MECP2/AGO2/CUL1/HIP1/TNRC6C/TFG
REACTOME_IRE1ALPHA_ACTIVATES_CHAPERONES	REACTOME_IRE1ALPHA_ACTIVATES_CHAPERONES	REACTOME_IRE1ALPHA_ACTIVATES_CHAPERONES	46	0.63013582009847	2.79890888195489	4.53556840173637e-10	1.02857466466496e-08	6.50597144513121e-09	5923	tags=78%, list=25%, signal=58%	TPP1/SHC1/ERN1/TLN1/PPP2R5B/HYOU1/DNAJC3/EDEM1/ARFGAP1/SERP1/XBP1/KDELR3/CXXC1/PDIA5/HSPA5/FKBP14/WFS1/GOSR2/SYVN1/GFPT1/SSR1/EXTL3/DNAJB11/DNAJB9/TSPYL2/PDIA6/TATDN2/WIPI1/YIF1A/ADD1/HDGF/CTDSP2/PREB/ATP6V0D1/LMNA/SEC31A
REACTOME_DISEASES_OF_METABOLISM	REACTOME_DISEASES_OF_METABOLISM	REACTOME_DISEASES_OF_METABOLISM	238	0.350246258194314	2.14421669753353	7.96093706700085e-10	1.77528896594119e-08	1.12291112313486e-08	3711	tags=35%, list=16%, signal=30%	ARSB/CSF2RB/CSF2RA/TBXAS1/THBS1/GLB1/ADA/ADAMTS4/GNS/AGRN/FMO3/TCN2/ADAMTS2/SDC3/VCAN/HEXB/BGN/HEXA/PAPSS2/CFP/CUBN/B4GALT1/CYP27B1/FMOD/IDS/LUM/EXT2/THBS2/CHSY1/CYP26B1/SDC2/MGAT2/CTSA/GUSB/DPAGT1/SGSH/SPON1/GALNS/ADAMTS9/HSPG2/SLC35D1/ALG12/NEU1/NUS1/GAA/ADAMTS10/C1GALT1C1/LFNG/MUC3A/ALG2/CSPG4/B4GALT7/MUCL1/ADAMTS15/ADAMTS5/CYP7B1/ABCD4/CYP24A1/POMGNT1/G6PC3/GALT/NAGLU/IDUA/GFPT1/ADAMTS7/GPC3/…
REACTOME_SIGNALING_BY_VEGF	REACTOME_SIGNALING_BY_VEGF	REACTOME_SIGNALING_BY_VEGF	105	0.468708938066183	2.48110503210488	1.00636296698243e-09	2.20739942593851e-08	1.396230932621e-08	5082	tags=52%, list=22%, signal=41%	SH2D2A/NCF4/VEGFC/PTK2B/ACTB/NRP2/ITGAV/PRKCA/AXL/CYBB/MAPKAPK2/NCF2/PRKCB/CYFIP2/CYBA/VAV1/ELMO1/FYN/NCF1/NCKAP1L/PXN/ROCK1/NRP1/PRKACB/AKT3/CAV1/PRR5/PGF/PAK3/FLT1/ITGB3/PLCG1/VAV2/CDH5/ITPR3/ITPR1/KDR/NOS3/ABI2/PAK2/THEM4/CRK/SPHK1/AKT1/ACTG1/ROCK2/HSP90AA1/PTK2/FLT4/MTOR/SHC2/RHOA/BCAR1/CTNNB1/PIK3CA
REACTOME_ANTIGEN_PROCESSING_CROSS_PRESENTATION	REACTOME_ANTIGEN_PROCESSING_CROSS_PRESENTATION	REACTOME_ANTIGEN_PROCESSING_CROSS_PRESENTATION	103	0.472136159218605	2.49286717711848	1.05928650930977e-09	2.2860086281556e-08	1.44595306194407e-08	2972	tags=36%, list=13%, signal=31%	LY96/NCF4/ITGAV/BTK/TAPBP/TLR6/CYBB/CD14/MRC1/NCF2/CTSS/CYBA/TLR4/TLR2/NCF1/SNAP23/FCGR1A/TLR1/SEC61A1/CTSL/HLA-B/TAP1/HLA-C/CALR/PDIA3/PSMB10/B2M/HLA-A/HLA-F/HLA-G/PSMB8/TAP2/PSMB9/HLA-E/SEC61A2/TIRAP/PSME4
REACTOME_INITIAL_TRIGGERING_OF_COMPLEMENT	REACTOME_INITIAL_TRIGGERING_OF_COMPLEMENT	REACTOME_INITIAL_TRIGGERING_OF_COMPLEMENT	30	0.709830580664328	2.88549392280564	1.25246726811572e-09	2.66000191228386e-08	1.68251242032588e-08	2547	tags=67%, list=11%, signal=59%	C2/C1QA/C1S/C4B/CFB/C1QC/C1R/CFP/C3/C1QB/MASP1/IGKV1D-33/IGLV6-57/FCN1/IGHV3-7/IGKV2D-28/IGKV3D-20/FCN3/IGHV4-59/IGKV1D-16
REACTOME_INTERLEUKIN_3_INTERLEUKIN_5_AND_GM_CSF_SIGNALING	REACTOME_INTERLEUKIN_3_INTERLEUKIN_5_AND_GM_CSF_SIGNALING	REACTOME_INTERLEUKIN_3_INTERLEUKIN_5_AND_GM_CSF_SIGNALING	48	0.594426703954434	2.68633639348742	1.31729707477111e-09	2.75397419694336e-08	1.74195205282233e-08	3105	tags=54%, list=13%, signal=47%	CSF2RB/HCK/CSF2RA/CBL/LYN/IL2RA/JAK3/IL2RG/JAK1/PIK3CD/SHC1/STAT5B/VAV1/FYN/IL2RB/INPP5D/STAT5A/PTPN6/IL3RA/RAPGEF1/GRB2/PIK3R3/IL5RA/CSF2/SYK/CRK
REACTOME_COMPLEMENT_CASCADE	REACTOME_COMPLEMENT_CASCADE	REACTOME_COMPLEMENT_CASCADE	65	0.549326735778007	2.60426508149839	1.35343240599925e-09	2.77558957661942e-08	1.75562427787115e-08	3875	tags=49%, list=17%, signal=41%	C2/C5AR1/C1QA/C1S/C3AR1/C4B/CFB/C1QC/CD81/C1R/CFP/C3/SERPING1/C1QB/MASP1/C5AR2/IGKV1D-33/IGLV6-57/FCN1/CFHR1/CR1/IGHV3-7/IGKV2D-28/IGKV3D-20/FCN3/IGHV4-59/CFH/IGKV1D-16/CLU/CFI/C7/CD19
REACTOME_COMPLEX_I_BIOGENESIS	REACTOME_COMPLEX_I_BIOGENESIS	REACTOME_COMPLEX_I_BIOGENESIS	58	-0.573914	-2.5868	1.36912490326518e-09	2.77558957661942e-08	1.75562427787115e-08	6703	tags=69%, list=29%, signal=49%	NDUFA2/FOXRED1/NDUFAF4/TMEM186/NDUFB6/NDUFS3/ACAD9/NDUFS2/NDUFA6/NDUFA5/NDUFS4/NDUFB3/NDUFA7/NDUFA9/OXA1L/NDUFA8/SFXN4/NDUFAF2/NDUFB5/NDUFS6/NDUFV1/NDUFS7/NDUFA12/NDUFB7/COA1/NDUFB2/NDUFB9/NDUFC1/NDUFA1/NDUFS1/NDUFS5/ECSIT/NDUFV3/NDUFB11/NDUFB4/NDUFA10/HSPA9/NDUFA11/NDUFA13/NDUFB8
REACTOME_SYNDECAN_INTERACTIONS	REACTOME_SYNDECAN_INTERACTIONS	REACTOME_SYNDECAN_INTERACTIONS	26	0.727194060932814	2.85392588520954	1.51049903562005e-09	3.01648911889496e-08	1.90799878183585e-08	4166	tags=73%, list=18%, signal=60%	TNC/ITGAV/PRKCA/THBS1/SDC3/CASK/ACTN1/SDC2/ITGA6/ITGB1/ITGB3/FN1/COL5A2/COL3A1/COL1A2/COL1A1/COL5A1/ITGB4/FGF2
REACTOME_MITOCHONDRIAL_TRANSLATION	REACTOME_MITOCHONDRIAL_TRANSLATION	REACTOME_MITOCHONDRIAL_TRANSLATION	92	-0.493499	-2.42966	2.52456899663527e-09	4.96746076102645e-08	3.14203324039436e-08	9025	tags=67%, list=39%, signal=41%	MRPL18/MRPL42/MRPL10/MTIF3/MRPL13/MRPL21/MRPL53/MRPS28/MRPL15/MRPL2/MRPS31/MRPL34/MRPL44/MRPS25/MRPL36/MRPS15/MRPL43/MRPL51/MRPS16/ERAL1/GADD45GIP1/MRPL40/MRPL57/MRPS30/MRPS36/MRPL54/MRPL20/MRPS33/OXA1L/MRPS35/PTCD3/MRPL1/MRPS26/MRPL41/MRPS11/MRRF/MRPL45/MRPL46/MRPS10/MRPL38/MRPS18B/MRPL55/MRPL37/AURKAIP1/GFM2/MRPS18A/MRPL39/MRPL11/MRPL23/MRPL3/TUFM/MTIF2/MRPS34/MRPS22/MRPS5/MRPL35/MRPL30/MRPL27/…
REACTOME_MYD88_INDEPENDENT_TLR4_CASCADE	REACTOME_MYD88_INDEPENDENT_TLR4_CASCADE	REACTOME_MYD88_INDEPENDENT_TLR4_CASCADE	107	0.453560344698468	2.41713254975548	3.82431908472755e-09	7.41585352951515e-08	4.69069800781228e-08	5245	tags=47%, list=23%, signal=36%	LY96/NFKB2/BIRC3/TRAF3/CD14/MAPKAPK2/RIPK2/RPS6KA3/TLR4/IKBIP/IRAK2/RIPK3/APP/RPS6KA2/MAP3K8/NFKBIA/IRF3/CASP8/DUSP6/TANK/NOD1/NLRC5/CREB1/NOD2/RIPK1/SAA1/DUSP7/ALPK1/IRF7/TBK1/DUSP4/BIRC2/RPS6KA1/NFKB1/RELA/PPP2R5D/S100A12/ATF2/TAB2/SARM1/CUL1/S100B/N4BP1/VRK3/TNIP2/CHUK/LRRC14/PTPN11/USP18/UBE2D3
REACTOME_REGULATION_OF_EXPRESSION_OF_SLITS_AND_ROBOS	REACTOME_REGULATION_OF_EXPRESSION_OF_SLITS_AND_ROBOS	REACTOME_REGULATION_OF_EXPRESSION_OF_SLITS_AND_ROBOS	167	-0.406174	-2.21974	5.20374088793358e-09	9.94657901150732e-08	6.29144011112571e-08	7084	tags=49%, list=30%, signal=34%	RPL30/RPL32/RPS13/ROBO3/ETF1/PSMD6/RPL17/SLIT1/PSMB11/RPS7/RPS11/RPS12/PSMD4/UBC/RPL14/RPS27A/RPS29/RPL7/RPL35A/RPL38/RPS3/RPS9/RPS23/RPL13A/RPL3L/RPL9/PSMC1/RPLP0/RPL36/EIF4G1/RPL24/RPL6/RPS14/FAU/RPL26/RPSA/UPF3B/RPL18/RPL22/RPS2/RPL37/RPL23A/LDB1/RPS25/PSMC5/UPF3A/RPS15A/RPS3A/RPL18A/RPS10/PSMD7/RPL35/RPL4/LHX3/RPS24/RPL13/RPL10L/RPL5/ISL1/ROBO2/RPL12/RPL21/RPL39/RPL26L1/RPL3/RPS18/RPL27/RPS4Y…
REACTOME_CHONDROITIN_SULFATE_DERMATAN_SULFATE_METABOLISM	REACTOME_CHONDROITIN_SULFATE_DERMATAN_SULFATE_METABOLISM	REACTOME_CHONDROITIN_SULFATE_DERMATAN_SULFATE_METABOLISM	49	0.584093656233472	2.66227469506277	6.67436418011619e-09	1.25778862999936e-07	7.95580252159143e-08	3961	tags=59%, list=17%, signal=49%	ARSB/CHST11/CHPF2/CHST15/AGRN/CSGALNACT2/SDC3/VCAN/CSGALNACT1/HEXB/BGN/HEXA/DSE/IDS/CHSY1/SDC2/HSPG2/CSPG4/DSEL/XYLT2/B4GALT7/IDUA/CHST12/GPC3/DCN/CHSY3/CHPF/B3GAT3/HYAL1
REACTOME_SEMAPHORIN_INTERACTIONS	REACTOME_SEMAPHORIN_INTERACTIONS	REACTOME_SEMAPHORIN_INTERACTIONS	63	0.537613687081032	2.54620097430243	8.12143876021121e-09	1.50923403627258e-07	9.54625257779212e-08	4969	tags=57%, list=21%, signal=45%	RRAS/PLXNA1/TYROBP/LIMK1/CFL1/MYH9/PTPRC/RND1/PLXNC1/FYN/TLN1/PLXND1/ROCK1/DPYSL2/NRP1/RHOC/SEMA7A/DPYSL3/PIP5K1C/SEMA3A/ITGB1/PAK3/CD72/SEMA6D/PAK2/MYL9/MYH10/MET/FES/ROCK2/PLXNA4/HSP90AA1/SEMA6A/ARHGEF11/RHOA/CRMP1
REACTOME_INTERLEUKIN_1_FAMILY_SIGNALING	REACTOME_INTERLEUKIN_1_FAMILY_SIGNALING	REACTOME_INTERLEUKIN_1_FAMILY_SIGNALING	149	0.39991825493637	2.25813538346242	9.73264506129364e-09	1.78387384822067e-07	1.1283412587282e-07	5237	tags=42%, list=22%, signal=32%	STAT3/ALOX5/NFKB2/RIPK2/IL1R1/IL36G/IRAK3/MAP3K3/IL18RAP/PTPN6/IKBIP/IRAK2/PTPN9/CTSG/IL18R1/APP/MAP3K8/NFKBIA/PTPN7/IL18BP/CASP1/CASP8/IL1RL1/PSMB10/IL1B/NOD1/NLRC5/PSMB8/NOD2/PSMB9/SIGIRR/IL33/PTPN2/SAA1/ALPK1/PTPN18/PSME4/TBK1/IRAK4/NFKB1/RELA/PSMB2/S100A12/TAB2/CUL1/PSMD13/PTPN12/S100B/PSMB3/PSME2/N4BP1/PSMB4/IL36RN/PSMD9/TNIP2/PSME1/CHUK/LRRC14/PTPN11/USP18/IL1A/PTPN5
REACTOME_POTENTIAL_THERAPEUTICS_FOR_SARS	REACTOME_POTENTIAL_THERAPEUTICS_FOR_SARS	REACTOME_POTENTIAL_THERAPEUTICS_FOR_SARS	106	0.448339430173751	2.38620042243694	1.07490789164862e-08	1.94354967435925e-07	1.22933989315148e-07	4610	tags=49%, list=20%, signal=40%	SH3KBP1/JAK3/BTK/ZBP1/JAK1/S1PR1/IFNAR2/VAV1/FURIN/IL1R1/ITGA4/IL6R/ROCK1/GRB2/STAT2/IFNGR1/IFNGR2/TYK2/IGKV1D-33/IGLV6-57/ITGB1/AP2B1/TLR7/IFNAR1/IGHV3-7/IGKV2D-28/IGKV3D-20/CD79A/GATAD2A/HMG20B/RIPK1/IGHV4-59/ARID4B/IGKV1D-16/AP2A2/CD79B/TBK1/SYK/PHF21A/FKBP1A/SAP30/TLR9/FXYD6/ATP1B2/GATAD2B/IMPDH1/ROCK2/NR3C1/HSP90AA1/KDM1A/TUBB/IGKV5-2
REACTOME_MET_PROMOTES_CELL_MOTILITY	REACTOME_MET_PROMOTES_CELL_MOTILITY	REACTOME_MET_PROMOTES_CELL_MOTILITY	41	0.621751808035826	2.69411647571427	1.2150775472632e-08	2.16769834431755e-07	1.37111908491174e-07	4513	tags=66%, list=19%, signal=53%	RAP1B/TNS3/LAMC2/HGF/RAPGEF1/GRB2/LAMB1/ITGA3/ITGB1/LAMA3/LAMA2/FN1/COL5A2/COL3A1/LAMA4/COL1A2/LAMA1/COL1A1/COL5A1/CRK/LAMC3/MET/LAMB2/LAMC1/TNS4/PTK2/DOCK7
REACTOME_MOLECULES_ASSOCIATED_WITH_ELASTIC_FIBRES	REACTOME_MOLECULES_ASSOCIATED_WITH_ELASTIC_FIBRES	REACTOME_MOLECULES_ASSOCIATED_WITH_ELASTIC_FIBRES	36	0.646191542677695	2.71217825840273	1.41830505450234e-08	2.49696337226859e-07	1.57938679199429e-07	4505	tags=72%, list=19%, signal=58%	ITGAV/EMILIN2/LTBP1/TGFB3/FBLN5/MFAP2/FBN2/FBLN2/FBN1/ITGA8/ITGB1/ITGB3/LTBP2/FN1/FBLN1/LTBP3/MFAP5/TGFB2/BMP2/ITGB6/MFAP3/EMILIN1/EFEMP2/EFEMP1/MFAP4/BMP4
REACTOME_INTERLEUKIN_21_SIGNALING	REACTOME_INTERLEUKIN_21_SIGNALING	REACTOME_INTERLEUKIN_21_SIGNALING	10	0.906521132278426	2.6653398779973	1.65645386292359e-08	2.87835749167762e-07	1.82062734899599e-07	1598	tags=90%, list=7%, signal=84%	STAT3/JAK3/IL21R/IL2RG/JAK1/STAT5B/STAT5A/STAT4/STAT1
REACTOME_CELL_EXTRACELLULAR_MATRIX_INTERACTIONS	REACTOME_CELL_EXTRACELLULAR_MATRIX_INTERACTIONS	REACTOME_CELL_EXTRACELLULAR_MATRIX_INTERACTIONS	18	0.785434094348557	2.7340629131234	1.77005941539934e-08	3.03633268949271e-07	1.92055029687054e-07	3754	tags=89%, list=16%, signal=75%	ACTB/ARHGEF6/PXN/ILK/ACTN1/FLNA/ITGB1/VASP/LIMS1/PARVA/RSU1/FERMT2/FBLIM1/PARVB/ACTG1/TESK1
REACTOME_LAMININ_INTERACTIONS	REACTOME_LAMININ_INTERACTIONS	REACTOME_LAMININ_INTERACTIONS	29	0.682578256102398	2.75736816575136	1.91821932155407e-08	3.24883221802448e-07	2.05496113861355e-07	3639	tags=66%, list=16%, signal=55%	ITGAV/COL4A1/LAMC2/LAMB1/NID1/NID2/COL4A2/ITGA6/HSPG2/ITGA3/ITGB1/LAMA3/LAMA2/LAMA4/LAMA1/LAMC3/LAMB2/LAMC1/ITGB4
REACTOME_SIGNALING_BY_TGFB_FAMILY_MEMBERS	REACTOME_SIGNALING_BY_TGFB_FAMILY_MEMBERS	REACTOME_SIGNALING_BY_TGFB_FAMILY_MEMBERS	159	0.384320746295675	2.21063596806915	2.21589628924599e-08	3.70608654376391e-07	2.34418502178128e-07	4404	tags=40%, list=19%, signal=33%	SMAD7/APH1B/ARRB2/CBL/ITGAV/BMPR2/INHBA/SKIL/LTBP1/SERPINE1/RARA/ARRB1/TCF4/TGFBR1/TIMP1/PMEPA1/FURIN/SMURF2/ACVRL1/TGFB3/TGFBR2/STAT1/FBN1/ITGA8/NCSTN/E2F5/ITGB1/BAMBI/FST/E2F4/ITGB3/FSTL1/LTBP2/TCF3/CDK9/MMP14/INHBB/TIMP2/COL1A2/LTBP3/TNRC6B/SKI/WWTR1/TGFB2/BMP2/PSEN2/ITGB6/FSTL3/DRAP1/AGO3/FKBP1A/SMAD1/SMAD6/AGO4/MMP16/SMAD9/ZFYVE16/AGO2/CCNK/TCF12/TNRC6C/FGF2/USP9X/TGIF2
REACTOME_UNFOLDED_PROTEIN_RESPONSE_UPR	REACTOME_UNFOLDED_PROTEIN_RESPONSE_UPR	REACTOME_UNFOLDED_PROTEIN_RESPONSE_UPR	89	0.467444822116346	2.40179648193249	2.44647649611222e-08	3.99193359975385e-07	2.52498986248296e-07	5923	tags=58%, list=25%, signal=44%	TPP1/SHC1/ERN1/CEBPB/CCL2/TLN1/PPP2R5B/HYOU1/DNAJC3/CREB3/CALR/EDEM1/ARFGAP1/HSP90B1/EIF2S3/SERP1/XBP1/KDELR3/ATF6/CXXC1/PDIA5/DCP2/HSPA5/FKBP14/WFS1/GOSR2/SYVN1/GFPT1/CREB3L2/SSR1/EXTL3/CREBRF/DNAJB11/DNAJB9/HERPUD1/TSPYL2/PDIA6/MBTPS2/TATDN2/WIPI1/YIF1A/ADD1/HDGF/EXOSC3/CXCL8/CTDSP2/PREB/DIS3/ATP6V0D1/CREB3L1/LMNA/SEC31A
REACTOME_CELLULAR_RESPONSE_TO_STARVATION	REACTOME_CELLULAR_RESPONSE_TO_STARVATION	REACTOME_CELLULAR_RESPONSE_TO_STARVATION	150	-0.407433	-2.19971	2.43247101039399e-08	3.99193359975385e-07	2.52498986248296e-07	7833	tags=57%, list=34%, signal=38%	RPL41/IMPACT/LAMTOR3/RPS27/NPRL2/RPS19/RPL30/RPL32/RPS13/ATP6V1B1/ATP6V1D/RPL17/KPTN/ATP6V1G3/LAMTOR1/RPS7/RPS11/RPS12/LAMTOR2/CEBPG/EIF2S2/RPL14/RPS27A/RPS29/SEH1L/RPL7/RPL35A/RPL38/RPS3/SESN1/RPS9/RPS23/RPL13A/RPL3L/RPL9/RPLP0/RPL36/RPL24/RPL6/RPS14/FAU/RPL26/RPSA/RPL18/RPL22/RPS2/RPL37/RPL23A/RPS25/RPS15A/ATF3/RPS3A/WDR24/RPL18A/RPS10/MLST8/WDR59/RPL35/RPL4/RPS24/RPL13/RPL10L/RPL5/RPL12/RRAGD/…
REACTOME_MET_ACTIVATES_PTK2_SIGNALING	REACTOME_MET_ACTIVATES_PTK2_SIGNALING	REACTOME_MET_ACTIVATES_PTK2_SIGNALING	30	0.673121567887027	2.73627009930967	2.98245594942568e-08	4.80786272329103e-07	3.04108380892612e-07	3435	tags=63%, list=15%, signal=54%	LAMC2/HGF/LAMB1/ITGA3/ITGB1/LAMA3/LAMA2/FN1/COL5A2/COL3A1/LAMA4/COL1A2/LAMA1/COL1A1/COL5A1/LAMC3/MET/LAMB2/LAMC1
REACTOME_CELL_CELL_COMMUNICATION	REACTOME_CELL_CELL_COMMUNICATION	REACTOME_CELL_CELL_COMMUNICATION	145	0.387803316054136	2.18648340727772	3.01924755583272e-08	4.80923003536212e-07	3.04194866527507e-07	3915	tags=37%, list=17%, signal=31%	PRDM8/PTK2B/ACTB/SNAI1/ADAM19/TYROBP/ZEB2/CDH11/FOXF1/SDK1/SIRPG/CASK/FYN/SIRPB1/ARHGEF6/PXN/LAMC2/SKAP2/SIRPA/ILK/PTPN6/ACTN1/FLNA/GRB2/CDH3/ITGA6/CD151/ITGB1/HEYL/VASP/LAMA3/LIMS1/CDH5/PARVA/ZC3H12A/RSU1/KRT14/FERMT2/TNRC6B/CLDN15/CDH6/FBLIM1/AGO3/SPTBN1/AGO4/PARVB/CDH13/ITGB4/ACTG1/PVR/TESK1/SDK2/SPTAN1/AGO2
REACTOME_INTERLEUKIN_15_SIGNALING	REACTOME_INTERLEUKIN_15_SIGNALING	REACTOME_INTERLEUKIN_15_SIGNALING	14	0.843920325014165	2.73776609366436	4.00021361755416e-08	6.29680684739703e-07	3.98287523035733e-07	1208	tags=71%, list=5%, signal=68%	STAT3/JAK3/IL2RG/JAK1/SHC1/STAT5B/IL2RB/IL15RA/STAT5A/GRB2
REACTOME_FC_EPSILON_RECEPTOR_FCERI_SIGNALING	REACTOME_FC_EPSILON_RECEPTOR_FCERI_SIGNALING	REACTOME_FC_EPSILON_RECEPTOR_FCERI_SIGNALING	139	0.381575743026582	2.13590658722777	6.4213395315289e-08	9.99040964323916e-07	6.31916399430751e-07	5082	tags=40%, list=22%, signal=32%	LYN/BTK/LCP2/SHC1/VAV1/FYN/TXK/GRAP2/RASGRP4/FCER1G/GRB2/NFATC2/CARD11/NFKBIA/ITK/LAT2/MS4A2/IGKV1D-33/IGLV6-57/LAT/PSMB10/IGHV3-7/IGKV2D-28/PLCG1/PSMB8/VAV2/NFATC1/IGKV3D-20/PSMB9/ITPR3/IGHV4-59/ITPR1/IGKV1D-16/PAK2/PSME4/SYK/NFKB1/RELA/NFATC3/PSMB2/IGHE/TAB2/PPP3CB/CUL1/PSMD13/PSMB3/PSME2/IGKV5-2/RASGRP1/PSMB4/PSMD9/PSME1/RASGRP2/MALT1/CHUK/PIK3CA
REACTOME_MHC_CLASS_II_ANTIGEN_PRESENTATION	REACTOME_MHC_CLASS_II_ANTIGEN_PRESENTATION	REACTOME_MHC_CLASS_II_ANTIGEN_PRESENTATION	124	0.413424556991642	2.26863	6.9035678532896e-08	1.06172112502316e-06	6.71563043441602e-07	5178	tags=45%, list=22%, signal=35%	HLA-DOB/IFI30/CTSH/CD74/CTSS/HLA-DQB1/KIF3C/HLA-DMA/SEC23A/HLA-DRB3/CTSC/CTSK/HLA-DMB/HLA-DRA/AP1S2/HLA-DRB5/HLA-DRB1/HLA-DQA2/HLA-DPA1/CTSL/CTSO/CTSB/HLA-DQA1/CTSA/AP2B1/HLA-DPB1/SEC24D/TUBB3/AP1M1/TUBA1B/HLA-DOA/TUBA1A/DYNC1LI1/AP2A2/SEC24A/TUBB2A/CAPZB/LGMN/CTSD/DNM1/AP1S1/KIF5B/CLTC/SEC13/KIF3B/KIF2A/CAPZA2/CANX/KLC2/DYNC1H1/DNM2/CTSF/AP1S3/KIFAP3/KIF3A/DCTN6
REACTOME_SRP_DEPENDENT_COTRANSLATIONAL_PROTEIN_TARGETING_TO_MEMBRANE	REACTOME_SRP_DEPENDENT_COTRANSLATIONAL_PROTEIN_TARGETING_TO_MEMBRANE	REACTOME_SRP_DEPENDENT_COTRANSLATIONAL_PROTEIN_TARGETING_TO_MEMBRANE	110	-0.437123	-2.21094	7.06125172929491e-08	1.07363122884052e-06	6.79096458176209e-07	6166	tags=55%, list=26%, signal=40%	RPS7/RPS11/RPS12/SRP68/RPL14/RPS27A/RPS29/RPL7/RPL35A/RPL38/RPS3/RPS9/RPS23/RPL13A/RPL3L/RPL9/RPLP0/RPL36/RPL24/RPL6/RPS14/FAU/RPL26/RPSA/RPL18/RPL22/RPS2/RPL37/RPL23A/RPS25/RPS15A/RPS3A/RPL18A/RPS10/RPL35/RPL4/RPS24/RPL13/RPL10L/RPL5/RPL12/RPL21/RPL39/RPL26L1/RPL3/RPS18/RPL27/RPS4Y2/RPS17/RPL31/RPL8/RPS4Y1/RPS6/RPL10A/RPLP1/RPS8/RPS21/RPS5/RPL37A/RPL29
REACTOME_MAPK_FAMILY_SIGNALING_CASCADES	REACTOME_MAPK_FAMILY_SIGNALING_CASCADES	REACTOME_MAPK_FAMILY_SIGNALING_CASCADES	322	0.296848792664004	1.88284270658703	7.49304391703025e-08	1.12648233269511e-06	7.12525997550836e-07	4857	tags=35%, list=21%, signal=28%	CSF2RB/CSF2RA/ARRB2/ACTB/APBB1IP/CCND3/IL2RA/JAK3/RAP1B/RASA3/IL2RG/MAP3K11/ARRB1/RASGRP3/JAK1/SHC1/FYN/IL2RB/PEA15/RASGRP4/RGL1/CDC42EP3/IL6R/TLN1/VCL/PPP2R5B/PDGFRB/PRKACB/HGF/IL3RA/MMP10/FLT3/FGFR1/RASAL3/GRB2/PTPN7/MMP2/PDGFRA/CDC42EP2/ETV4/TYK2/CDC14A/RASA2/LAT/PSMB10/DUSP6/KIT/MRAS/DLG4/PAK3/ITGB3/IRS1/NRG1/PSMB8/RAPGEF2/FN1/IL6ST/PSMB9/RASGEF1A/SPRED1/TGFA/TEK/IL5RA/GFRA2/TNRC6B/CSF2/ABHD1…
REACTOME_INFLUENZA_INFECTION	REACTOME_INFLUENZA_INFECTION	REACTOME_INFLUENZA_INFECTION	150	-0.397928	-2.1484	7.75074801776842e-08	1.15227787197491e-06	7.28842269741031e-07	6480	tags=47%, list=28%, signal=34%	POLR2F/NUP54/POLR2A/RPS7/RPS11/KPNA3/RPS12/CPSF4/RPL14/RPS27A/RPS29/SEH1L/RPL7/RPL35A/KPNB1/NUP88/RPL38/RPS3/RPS9/RPS23/RPL13A/RPL3L/RPL9/RPLP0/HSPA1A/RPL36/RPL24/RPL6/RPS14/FAU/RPL26/RPSA/RPL18/RPL22/RPS2/RPL37/NUP188/RPL23A/POLR2I/RPS25/RPS15A/RPS3A/RPL18A/RPS10/RPL35/RPL4/RPS24/RPL13/RPL10L/RPL5/RPL12/RPL21/RPL39/RPL26L1/RPL3/RPS18/RPL27/RPS4Y2/RPS17/RPL31/RPL8/RPS4Y1/RPS6/RPL10A/RPLP1/RPS8/RP…
REACTOME_ANTIGEN_PRESENTATION_FOLDING_ASSEMBLY_AND_PEPTIDE_LOADING_OF_CLASS_I_MHC	REACTOME_ANTIGEN_PRESENTATION_FOLDING_ASSEMBLY_AND_PEPTIDE_LOADING_OF_CLASS_I_MHC	REACTOME_ANTIGEN_PRESENTATION_FOLDING_ASSEMBLY_AND_PEPTIDE_LOADING_OF_CLASS_I_MHC	29	0.666678053012259	2.69313712200251	8.35897693870764e-08	1.22904518065833e-06	7.77399359019196e-07	2664	tags=59%, list=11%, signal=52%	TAPBP/SEC23A/ERAP1/HLA-B/TAP1/HLA-C/CALR/PDIA3/B2M/HLA-A/SEC24D/HLA-F/HLA-G/TAP2/HLA-E/HSPA5/SEC24A
REACTOME_ACTIVATION_OF_THE_MRNA_UPON_BINDING_OF_THE_CAP_BINDING_COMPLEX_AND_EIFS_AND_SUBSEQUENT_BINDING_TO_43S	REACTOME_ACTIVATION_OF_THE_MRNA_UPON_BINDING_OF_THE_CAP_BINDING_COMPLEX_AND_EIFS_AND_SUBSEQUENT_BINDING_TO_43S	REACTOME_ACTIVATION_OF_THE_MRNA_UPON_BINDING_OF_THE_CAP_BINDING_COMPLEX_AND_EIFS_AND_SUBSEQUENT_BINDING_TO_43S	60	-0.528129	-2.39288	1.12218268024652e-07	1.63204394148897e-06	1.03230534887667e-06	8107	tags=77%, list=35%, signal=50%	RPS15/EIF3G/EIF4B/PABPC1/RPS27/EIF3C/RPS19/RPS13/RPS7/RPS11/RPS12/EIF2S2/EIF4EBP1/RPS27A/RPS29/RPS3/RPS9/RPS23/EIF4H/EIF3A/EIF4G1/RPS14/FAU/RPSA/EIF3K/EIF3B/RPS2/EIF3J/EIF4A2/RPS25/RPS15A/EIF3F/RPS3A/RPS10/RPS24/EIF3L/EIF3E/EIF3H/RPS18/RPS4Y2/RPS17/RPS4Y1/RPS6/RPS8/RPS21/RPS5
REACTOME_COLLAGEN_BIOSYNTHESIS_AND_MODIFYING_ENZYMES	REACTOME_COLLAGEN_BIOSYNTHESIS_AND_MODIFYING_ENZYMES	REACTOME_COLLAGEN_BIOSYNTHESIS_AND_MODIFYING_ENZYMES	64	0.50536237112041	2.3916155079577	1.57589423140082e-07	2.26725428130569e-06	1.43409050599463e-06	3067	tags=41%, list=13%, signal=35%	PLOD3/COL12A1/COLGALT1/SERPINH1/ADAMTS2/COL4A1/PLOD1/COL6A3/BMP1/COL6A1/PPIB/P4HA1/PCOLCE/COL4A2/COL6A2/CRTAP/COL14A1/COL8A1/COL5A2/P4HA2/COL15A1/COL3A1/COL1A2/COL1A1/PLOD2/COL5A1
REACTOME_THE_ROLE_OF_NEF_IN_HIV_1_REPLICATION_AND_DISEASE_PATHOGENESIS	REACTOME_THE_ROLE_OF_NEF_IN_HIV_1_REPLICATION_AND_DISEASE_PATHOGENESIS	REACTOME_THE_ROLE_OF_NEF_IN_HIV_1_REPLICATION_AND_DISEASE_PATHOGENESIS	28	0.667855389700453	2.66627936596524	1.59850482509937e-07	2.27531857019463e-06	1.43919135428879e-06	3324	tags=61%, list=14%, signal=52%	HCK/CD4/DOCK2/ELMO1/FYN/CD28/AP1S2/CD247/LCK/AP2B1/B2M/HLA-A/PACS1/AP1M1/AP2A2/PAK2/AP1S1
REACTOME_SIGNALING_BY_CSF1_M_CSF_IN_MYELOID_CELLS	REACTOME_SIGNALING_BY_CSF1_M_CSF_IN_MYELOID_CELLS	REACTOME_SIGNALING_BY_CSF1_M_CSF_IN_MYELOID_CELLS	31	0.646249012683587	2.65972845909758	1.83458641362412e-07	2.58387012782008e-06	1.63435731474105e-06	1598	tags=45%, list=7%, signal=42%	HCK/STAT3/CBL/LYN/PIK3CD/SHC1/GAB3/CSF1R/FYN/GRAP2/INPP5D/CSF1/GRB2/STAT1
REACTOME_G_ALPHA_I_SIGNALLING_EVENTS	REACTOME_G_ALPHA_I_SIGNALLING_EVENTS	REACTOME_G_ALPHA_I_SIGNALLING_EVENTS	309	0.297926365045318	1.88135874187658	1.99739390709103e-07	2.78386775800812e-06	1.76086041809341e-06	4674	tags=34%, list=20%, signal=28%	CCR1/GPSM3/CXCL13/FPR3/GNAI2/C5AR1/PRKCA/PDE4B/CCR4/CCR7/C3AR1/CXCL16/CCR2/GPR183/CXCR4/PSAP/CCL21/GNG2/CXCL9/CCL19/FPR1/SUCNR1/C3/CCL4/CCL4L2/PLCB2/PRKACB/GNG10/GNB4/APP/CCL13/CCL20/CAMK4/CXCR1/GNB1/ADCY4/CXCL11/ADCY3/CXCL12/CXCR5/CXCR6/RGS3/CCR6/GNGT2/ADRA2A/CCR8/P2RY13/CCL5/S1PR4/RGS18/CXCL10/GPR18/CXCR3/CREB1/CXCL1/RGS13/KPNA2/RGS5/ITPR3/GABBR1/PDE4A/ITPR1/LPAR1/PLCB1/RGS19/SAA1/CAMKK2/APLNR/…
REACTOME_CREATION_OF_C4_AND_C2_ACTIVATORS	REACTOME_CREATION_OF_C4_AND_C2_ACTIVATORS	REACTOME_CREATION_OF_C4_AND_C2_ACTIVATORS	23	0.701996136359154	2.62965039686398	3.1041645668376e-07	4.28182700044197e-06	2.70835410931897e-06	2547	tags=65%, list=11%, signal=58%	C1QA/C1S/C1QC/C1R/C1QB/MASP1/IGKV1D-33/IGLV6-57/FCN1/IGHV3-7/IGKV2D-28/IGKV3D-20/FCN3/IGHV4-59/IGKV1D-16
REACTOME_NUCLEAR_EVENTS_STIMULATED_BY_ALK_SIGNALING_IN_CANCER	REACTOME_NUCLEAR_EVENTS_STIMULATED_BY_ALK_SIGNALING_IN_CANCER	REACTOME_NUCLEAR_EVENTS_STIMULATED_BY_ALK_SIGNALING_IN_CANCER	35	0.610190939795064	2.55889458475571	4.65174905222288e-07	6.35106146109613e-06	4.01719252200558e-06	4105	tags=60%, list=18%, signal=50%	STAT3/IL10RA/TWIST1/ICOS/IRF4/CEBPB/BCL2A1/STAT5A/PTPN6/GZMB/ZAP70/DNMT1/PRF1/AGO3/RB1/NOTCH1/AGO4/MECP2/AGO2/CUL1/TNRC6C
REACTOME_INTERLEUKIN_RECEPTOR_SHC_SIGNALING	REACTOME_INTERLEUKIN_RECEPTOR_SHC_SIGNALING	REACTOME_INTERLEUKIN_RECEPTOR_SHC_SIGNALING	27	0.657568332052103	2.61567132564293	4.84343130161812e-07	6.54597078945965e-06	4.14047715736414e-06	2646	tags=59%, list=11%, signal=53%	CSF2RB/CSF2RA/IL2RA/JAK3/IL2RG/JAK1/PIK3CD/SHC1/IL2RB/INPP5D/PTPN6/IL3RA/GRB2/PIK3R3/IL5RA/CSF2
REACTOME_TGF_BETA_RECEPTOR_SIGNALING_ACTIVATES_SMADS	REACTOME_TGF_BETA_RECEPTOR_SIGNALING_ACTIVATES_SMADS	REACTOME_TGF_BETA_RECEPTOR_SIGNALING_ACTIVATES_SMADS	46	0.547179427437521	2.43043691634376	5.77767418507312e-07	7.73052805962784e-06	4.88973688926188e-06	3197	tags=43%, list=14%, signal=38%	SMAD7/CBL/ITGAV/LTBP1/TGFBR1/PMEPA1/FURIN/SMURF2/TGFB3/TGFBR2/FBN1/ITGA8/ITGB1/BAMBI/ITGB3/LTBP2/LTBP3/TGFB2/ITGB6/FKBP1A
REACTOME_PECAM1_INTERACTIONS	REACTOME_PECAM1_INTERACTIONS	REACTOME_PECAM1_INTERACTIONS	12	0.826967287910725	2.55542043026663	6.48256566588038e-07	8.58779491182965e-06	5.43197790033124e-06	2094	tags=75%, list=9%, signal=68%	LYN/ITGAV/FYN/INPP5D/PTPN6/PECAM1/LCK/ITGB3/PLCG1
REACTOME_SARS_COV_2_INFECTION	REACTOME_SARS_COV_2_INFECTION	REACTOME_SARS_COV_2_INFECTION	284	0.292575346826214	1.82023859968975	7.22673966008743e-07	9.47978202470293e-06	5.99618027524282e-06	4032	tags=31%, list=17%, signal=26%	YWHAH/ST3GAL2/TLR8/IL17RA/PRKCSH/NLRP3/TRAF3/AGRN/JAK1/SDC3/IFNAR2/RIPK2/SEC23A/ANO6/ST6GAL1/TLR2/FURIN/FUT8/EDEM2/TLR1/NRP1/PTPN6/IRAK2/AKT3/RPS27L/CAV1/MASP1/CTSL/HLA-B/SDC2/STAT2/IRF3/HLA-C/MGAT2/IFIH1/STAT1/TYK2/PARP14/HSPG2/PARP9/RPN1/B2M/HLA-A/SEC24D/TLR7/HLA-F/IFNAR1/HLA-G/NOD1/MGAT4A/GANAB/MGAT5/TRIM25/NUP210/KPNA2/NOD2/HLA-E/ANO9/SEC24A/RPN2/STT3A/ST6GALNAC4/DDX20/NLRP12/IRF7/TBK1/TUSC3/…
REACTOME_DISEASES_ASSOCIATED_WITH_N_GLYCOSYLATION_OF_PROTEINS	REACTOME_DISEASES_ASSOCIATED_WITH_N_GLYCOSYLATION_OF_PROTEINS	REACTOME_DISEASES_ASSOCIATED_WITH_N_GLYCOSYLATION_OF_PROTEINS	20	0.716838313448139	2.58747003902916	9.50618367070995e-07	1.23488094673883e-05	7.81090615355217e-06	3692	tags=65%, list=16%, signal=55%	GLB1/B4GALT1/MGAT2/CTSA/DPAGT1/ALG12/NEU1/ALG2/ALG1/MPDU1/MOGS/RFT1/ALG3
REACTOME_CD22_MEDIATED_BCR_REGULATION	REACTOME_CD22_MEDIATED_BCR_REGULATION	REACTOME_CD22_MEDIATED_BCR_REGULATION	14	0.800755776224584	2.59773576778916	1.18994503285366e-06	1.53091005188288e-05	9.68335836451765e-06	2958	tags=86%, list=13%, signal=75%	LYN/PTPN6/IGKV1D-33/IGLV6-57/IGHV3-7/CD22/IGKV2D-28/IGKV3D-20/CD79A/IGHV4-59/IGKV1D-16/CD79B
REACTOME_MITOCHONDRIAL_PROTEIN_DEGRADATION	REACTOME_MITOCHONDRIAL_PROTEIN_DEGRADATION	REACTOME_MITOCHONDRIAL_PROTEIN_DEGRADATION	83	-0.453865	-2.18089	1.29111844873839e-06	1.64525379467807e-05	1.04066088499816e-05	6711	tags=60%, list=29%, signal=43%	ACO2/HSD17B10/LDHD/NADK2/MDH2/NDUFA2/HMGCS2/NDUFB6/FH/NDUFS3/SPG7/SUCLG2/COX5A/ACAT1/CS/OMA1/COX5B/SLC25A5/PDHB/OXSM/PCCB/UQCRC2/NDUFV1/MRPS10/IARS2/ALDH2/SSBP1/FECH/OPA1/PDHA1/ACADSB/IDH2/SMDT1/TIMM10/ECI1/DLD/NDUFS1/HADH/STAR/BDH1/DBT/NDUFV3/CHCHD2/OXCT1/HSPA9/COX4I1/NDUFA13/MRPL12/UQCRQ/AFG3L2
REACTOME_TRANSPORT_TO_THE_GOLGI_AND_SUBSEQUENT_MODIFICATION	REACTOME_TRANSPORT_TO_THE_GOLGI_AND_SUBSEQUENT_MODIFICATION	REACTOME_TRANSPORT_TO_THE_GOLGI_AND_SUBSEQUENT_MODIFICATION	182	0.337121329650745	1.99419879388022	1.30476520395885e-06	1.64695834235561e-05	1.04173905062852e-05	5923	tags=46%, list=25%, signal=35%	SERPINA1/CTSZ/COPA/F5/SEC23A/ST6GAL1/SEC22C/CTSC/FUT8/SEC16A/B4GALT1/MAN1A1/MAN1A2/ARFGAP3/MGAT2/ARFGAP1/SEC24D/PPP6R1/TUBB3/MGAT4A/KDELR3/MGAT5/BET1L/TUBA1B/TUBA1A/COPG1/DYNC1LI1/KDELR1/TGFA/TMEM115/CHST10/LMAN1/ARF4/SEC24A/TRAPPC2/TUBB2A/GOSR2/MIA3/CAPZB/COG2/COPB1/ARF3/KDELR2/SEC23IP/TRAPPC10/B4GALT3/SPTBN1/FUCA1/ANK1/MAN2A1/MAN2A2/NAPB/SEC13/ARCN1/ST8SIA2/MGAT1/SPTAN1/BET1/TFG/YKT6/TMED9/ANKR…
REACTOME_KERATAN_SULFATE_KERATIN_METABOLISM	REACTOME_KERATAN_SULFATE_KERATIN_METABOLISM	REACTOME_KERATAN_SULFATE_KERATIN_METABOLISM	35	0.595633470024942	2.49784643059101	1.36570660681606e-06	1.70777143917747e-05	1.08020473377286e-05	3188	tags=46%, list=14%, signal=40%	ST3GAL2/GLB1/GNS/HEXB/HEXA/CHST1/B4GALT1/FMOD/LUM/GALNS/CHST2/B3GNT7/ST3GAL6/B3GNT3/GLB1L/B4GALT3
REACTOME_PLATELET_HOMEOSTASIS	REACTOME_PLATELET_HOMEOSTASIS	REACTOME_PLATELET_HOMEOSTASIS	83	0.432414016780524	2.19417215113446	1.46686830839313e-06	1.81728684873149e-05	1.14947575043672e-05	3523	tags=40%, list=15%, signal=34%	FGR/ORAI2/P2RX4/ATP2B1/GNG2/P2RX1/PTGIR/PPP2R5B/PTPN6/SLC8A1/ATP2A3/GNG10/GNB4/GNB1/KCNMB1/PECAM1/ATP2B4/PDE10A/TRPC6/GNGT2/ITPR3/ITPR1/PDE9A/NOS3/KCNMB3/LRP8/GNB5/PDE1A/GNG11/P2RX7/ORAI1/PPP2R5D/P2RX5
REACTOME_INTERLEUKIN_2_SIGNALING	REACTOME_INTERLEUKIN_2_SIGNALING	REACTOME_INTERLEUKIN_2_SIGNALING	12	0.813870803156404	2.51495084314376	1.5380239780407e-06	1.88795970882427e-05	1.19417796073851e-05	1580	tags=83%, list=7%, signal=78%	PTK2B/IL2RA/JAK3/IL2RG/JAK1/SHC1/STAT5B/IL2RB/STAT5A/LCK
REACTOME_TOLL_LIKE_RECEPTOR_9_TLR9_CASCADE	REACTOME_TOLL_LIKE_RECEPTOR_9_TLR9_CASCADE	REACTOME_TOLL_LIKE_RECEPTOR_9_TLR9_CASCADE	105	0.404063587455589	2.13890565915526	1.83758866443606e-06	2.23517603001404e-05	1.4138002738819e-05	5097	tags=43%, list=22%, signal=34%	LY96/SLC15A4/NFKB2/CD14/MAPKAPK2/RIPK2/RPS6KA3/TLR4/IKBIP/IRAK2/APP/IRF5/RPS6KA2/MAP3K8/NFKBIA/CASP8/DUSP6/TLR7/NOD1/NLRC5/CREB1/NOD2/SAA1/DUSP7/ALPK1/IRF7/DUSP4/RPS6KA1/IRAK4/NFKB1/RELA/TLR9/PPP2R5D/S100A12/ATF2/TAB2/CUL1/S100B/N4BP1/VRK3/PIK3R4/TNIP2/CHUK/LRRC14/USP18
REACTOME_DAP12_INTERACTIONS	REACTOME_DAP12_INTERACTIONS	REACTOME_DAP12_INTERACTIONS	44	0.535336860899202	2.35853344910076	1.93606651695372e-06	2.33374504476043e-05	1.47614744393627e-05	4338	tags=52%, list=19%, signal=43%	BTK/LCP2/TYROBP/SHC1/FYN/SIRPB1/GRAP2/TREM1/GRB2/HLA-B/HLA-C/LCK/LAT/B2M/KLRD1/PLCG1/VAV2/HLA-E/SIGLEC14/SYK/CD300E/CD300LB/CLEC5A
REACTOME_DISEASES_ASSOCIATED_WITH_GLYCOSAMINOGLYCAN_METABOLISM	REACTOME_DISEASES_ASSOCIATED_WITH_GLYCOSAMINOGLYCAN_METABOLISM	REACTOME_DISEASES_ASSOCIATED_WITH_GLYCOSAMINOGLYCAN_METABOLISM	41	0.555395751379627	2.40658864999608	2.07282597550379e-06	2.47628674573577e-05	1.56630834991075e-05	4385	tags=51%, list=19%, signal=42%	AGRN/SDC3/VCAN/HEXB/BGN/HEXA/PAPSS2/B4GALT1/FMOD/LUM/EXT2/CHSY1/SDC2/HSPG2/CSPG4/B4GALT7/GPC3/DCN/B3GAT3/GPC6/EXT1
REACTOME_SARS_COV_2_ACTIVATES_MODULATES_INNATE_AND_ADAPTIVE_IMMUNE_RESPONSES	REACTOME_SARS_COV_2_ACTIVATES_MODULATES_INNATE_AND_ADAPTIVE_IMMUNE_RESPONSES	REACTOME_SARS_COV_2_ACTIVATES_MODULATES_INNATE_AND_ADAPTIVE_IMMUNE_RESPONSES	115	0.39077227008087	2.13597140163169	2.11959995341405e-06	2.50975640501592e-05	1.58747867959468e-05	2984	tags=32%, list=13%, signal=28%	TLR8/IL17RA/NLRP3/TRAF3/JAK1/IFNAR2/RIPK2/SEC23A/TLR2/TLR1/PTPN6/IRAK2/MASP1/HLA-B/STAT2/IRF3/HLA-C/IFIH1/STAT1/TYK2/B2M/HLA-A/SEC24D/TLR7/HLA-F/IFNAR1/HLA-G/NOD1/TRIM25/NUP210/KPNA2/NOD2/HLA-E/SEC24A/NLRP12/IRF7/TBK1
REACTOME_SIGNALING_BY_SCF_KIT	REACTOME_SIGNALING_BY_SCF_KIT	REACTOME_SIGNALING_BY_SCF_KIT	43	0.549812968227937	2.42285594439883	2.27987952325651e-06	2.67585859834843e-05	1.69254213914888e-05	2580	tags=49%, list=11%, signal=44%	MMP9/STAT3/CBL/LYN/PRKCA/SH2B3/SOCS1/STAT5B/VAV1/FYN/GRAP2/GRAP/STAT5A/PTPN6/GRB2/LCK/STAT1/KIT/CMA1/PIK3R3/GRB10
REACTOME_SIGNALING_BY_MET	REACTOME_SIGNALING_BY_MET	REACTOME_SIGNALING_BY_MET	78	0.436767917319022	2.20175637627648	2.32012884573445e-06	2.69941947442843e-05	1.7074449354421e-05	3722	tags=42%, list=16%, signal=36%	SH3KBP1/STAT3/CBL/RAP1B/PTPRJ/SHC1/TNS3/LAMC2/HGF/RAPGEF1/GRB2/LAMB1/STAM/ITGA3/ITGB1/LAMA3/LAMA2/FN1/COL5A2/COL3A1/LAMA4/PTPN2/COL1A2/LAMA1/COL1A1/COL5A1/CRK/LAMC3/PTPN1/MET/LAMB2/LAMC1/TNS4
REACTOME_FLT3_SIGNALING	REACTOME_FLT3_SIGNALING	REACTOME_FLT3_SIGNALING	38	0.561531260540922	2.37802256942563	2.50424469875557e-06	2.88851673011634e-05	1.82705330108846e-05	3542	tags=50%, list=15%, signal=42%	HCK/CBL/SH2B3/SLA/PTPRJ/STAT5B/ABL2/FYN/GRAP2/STAT5A/FLT3/SLA2/AKT3/GRB2/LCK/GRB10/SYK/FLT3LG/AKT1
REACTOME_ENDOSOMAL_VACUOLAR_PATHWAY	REACTOME_ENDOSOMAL_VACUOLAR_PATHWAY	REACTOME_ENDOSOMAL_VACUOLAR_PATHWAY	11	0.832139878192914	2.49581670933746	3.0689212725348e-06	3.50958689115518e-05	2.21989446974177e-05	2282	tags=82%, list=10%, signal=74%	CTSS/CTSL/HLA-B/HLA-C/B2M/HLA-A/HLA-F/HLA-G/HLA-E
REACTOME_SARS_COV_1_ACTIVATES_MODULATES_INNATE_IMMUNE_RESPONSES	REACTOME_SARS_COV_1_ACTIVATES_MODULATES_INNATE_IMMUNE_RESPONSES	REACTOME_SARS_COV_1_ACTIVATES_MODULATES_INNATE_IMMUNE_RESPONSES	36	0.578931703134472	2.42987701732355	3.32276533838599e-06	3.73601682584912e-05	2.3631166139428e-05	3444	tags=53%, list=15%, signal=45%	NLRP3/TRAF3/RUNX1/BST2/IRAK2/RIPK3/NFKBIA/PPIB/IRF3/CASP1/IFIH1/TLR7/TRIM25/KPNA2/NMI/TBK1/FKBP1A/NFKB1/RELA
REACTOME_FCERI_MEDIATED_MAPK_ACTIVATION	REACTOME_FCERI_MEDIATED_MAPK_ACTIVATION	REACTOME_FCERI_MEDIATED_MAPK_ACTIVATION	42	0.539602076807074	2.35042778457995	3.30538362389034e-06	3.73601682584912e-05	2.3631166139428e-05	3090	tags=48%, list=13%, signal=41%	LYN/LCP2/SHC1/VAV1/GRAP2/FCER1G/GRB2/MS4A2/IGKV1D-33/IGLV6-57/LAT/IGHV3-7/IGKV2D-28/PLCG1/VAV2/IGKV3D-20/IGHV4-59/IGKV1D-16/PAK2/SYK
REACTOME_GPVI_MEDIATED_ACTIVATION_CASCADE	REACTOME_GPVI_MEDIATED_ACTIVATION_CASCADE	REACTOME_GPVI_MEDIATED_ACTIVATION_CASCADE	34	0.579551630266773	2.42754495174094	3.4794853157994e-06	3.87962612711633e-05	2.45395280166905e-05	3090	tags=53%, list=13%, signal=46%	PDPN/RAC2/LYN/PIK3CG/LCP2/PIK3R5/VAV1/FYN/FCER1G/RHOG/PTPN6/LCK/LAT/VAV2/PIK3R3/COL1A2/COL1A1/SYK
REACTOME_NUCLEOTIDE_BINDING_DOMAIN_LEUCINE_RICH_REPEAT_CONTAINING_RECEPTOR_NLR_SIGNALING_PATHWAYS	REACTOME_NUCLEOTIDE_BINDING_DOMAIN_LEUCINE_RICH_REPEAT_CONTAINING_RECEPTOR_NLR_SIGNALING_PATHWAYS	REACTOME_NUCLEOTIDE_BINDING_DOMAIN_LEUCINE_RICH_REPEAT_CONTAINING_RECEPTOR_NLR_SIGNALING_PATHWAYS	55	0.479602926968073	2.21121683590903	3.77188169061249e-06	4.17089066284257e-05	2.63818432296863e-05	4276	tags=47%, list=18%, signal=39%	NFKB2/BIRC3/NLRP3/TNFAIP3/NLRC4/RIPK2/CYLD/AIM2/PANX1/PSTPIP1/IRAK2/APP/CASP1/CASP8/MEFV/NOD1/CASP4/NOD2/NLRP1/BIRC2/P2RX7/NFKB1/RELA/TAB2/PYCARD/HMOX1
REACTOME_CLASS_I_MHC_MEDIATED_ANTIGEN_PROCESSING_PRESENTATION	REACTOME_CLASS_I_MHC_MEDIATED_ANTIGEN_PROCESSING_PRESENTATION	REACTOME_CLASS_I_MHC_MEDIATED_ANTIGEN_PROCESSING_PRESENTATION	369	0.264776131321922	1.7033661840149	4.05572828067702e-06	4.44800363897201e-05	2.8134646571737e-05	5075	tags=31%, list=22%, signal=25%	LY96/NCF4/ITGAV/BTK/TAPBP/TLR6/CYBB/UBE2Q2/CD14/MRC1/KLHL5/RNF130/CBLB/NCF2/CTSS/SOCS1/CYBA/RNF19B/SEC23A/TLR4/UBE2Z/TLR2/NCF1/ERAP1/SMURF2/SNAP23/RNF4/FCGR1A/TLR1/UBR1/RNF19A/MEX3C/SEC61A1/UBE2L6/CTSL/HLA-B/TAP1/HERC5/HLA-C/CALR/KCTD7/PDIA3/RNF213/FBXL12/DTX3L/PSMB10/AREL1/B2M/HLA-A/SEC24D/HLA-F/MGRN1/TRIM21/HLA-G/PSMB8/KLHL42/TAP2/TRIM32/PSMB9/HLA-E/RNF25/WSB1/HSPA5/UBE2F/SEC24A/RNF114/SEC61A2/…
REACTOME_TRANSLATION_OF_SARS_COV_2_STRUCTURAL_PROTEINS	REACTOME_TRANSLATION_OF_SARS_COV_2_STRUCTURAL_PROTEINS	REACTOME_TRANSLATION_OF_SARS_COV_2_STRUCTURAL_PROTEINS	57	0.470467913834131	2.18058542816216	4.3780170542461e-06	4.76242830778966e-05	3.0123454956045e-05	4227	tags=47%, list=18%, signal=39%	ST3GAL2/PRKCSH/ST6GAL1/FUT8/EDEM2/MGAT2/PARP14/PARP9/RPN1/MGAT4A/GANAB/MGAT5/RPN2/STT3A/ST6GALNAC4/TUSC3/PARP8/MAN2A1/MOGS/PARP4/MAGT1/MGAT1/ZDHHC9/ST6GALNAC3/DDOST/SRPK2/ZDHHC2
REACTOME_INTRACELLULAR_SIGNALING_BY_SECOND_MESSENGERS	REACTOME_INTRACELLULAR_SIGNALING_BY_SECOND_MESSENGERS	REACTOME_INTRACELLULAR_SIGNALING_BY_SECOND_MESSENGERS	308	0.27743098045335	1.75243416063507	4.56952885887772e-06	4.9306690428858e-05	3.11876163203539e-05	5089	tags=34%, list=22%, signal=27%	RAC2/CD86/PRKCA/SNAI1/CD80/PIK3AP1/TRIM27/PIK3CD/PHLPP2/VAV1/FYN/ICOS/PIP4K2A/PML/CD28/PPP2R5B/PDGFRB/RHOG/PRKACB/HGF/PHC2/FLT3/FGFR1/AKT3/GRB2/PIP5K1C/CAMK4/PDGFRA/PRR5/ADCY4/ADCY3/IL1RL1/LCK/PSMB10/KIT/CBX6/HDAC7/TRAT1/IRS1/NRG1/PLCG1/PSMB8/SNAI2/PIK3R3/CREB1/GATAD2A/KPNA2/PSMB9/ITPR3/TGFA/ITPR1/IL33/CAMKK2/TNRC6B/CDKN1A/MDM2/RPTOR/PRKAR1A/FGF7/PHC3/PSME4/PDGFA/THEM4/ADCY7/AGO3/PDE1A/INSR/MET/A…
REACTOME_PURINERGIC_SIGNALING_IN_LEISHMANIASIS_INFECTION	REACTOME_PURINERGIC_SIGNALING_IN_LEISHMANIASIS_INFECTION	REACTOME_PURINERGIC_SIGNALING_IN_LEISHMANIASIS_INFECTION	26	0.617590861316267	2.4237801713045	4.82995983608268e-06	5.1699890085429e-05	3.2701370174404e-05	4276	tags=69%, list=18%, signal=57%	NFKB2/ENTPD1/NLRP3/C3AR1/P2RX4/C3/PSTPIP1/NT5E/CTSG/APP/CASP1/IL1B/MEFV/P2RX7/NFKB1/RELA/PYCARD/HMOX1
REACTOME_TNFR2_NON_CANONICAL_NF_KB_PATHWAY	REACTOME_TNFR2_NON_CANONICAL_NF_KB_PATHWAY	REACTOME_TNFR2_NON_CANONICAL_NF_KB_PATHWAY	98	0.394227082131143	2.08909107518122	4.98656209757311e-06	5.29525403694668e-05	3.34937003045011e-05	5334	tags=40%, list=23%, signal=31%	NFKB2/BIRC3/TNFRSF1B/TRAF3/RELB/TNF/TNFSF13B/TNFRSF9/TNFSF8/TNFSF13/TNFRSF11B/TNFRSF1A/CD27/TNFRSF12A/TNFRSF14/CD40/PSMB10/TNFSF4/PSMB8/PSMB9/CD40LG/LTA/LTBR/PSME4/BIRC2/PSMB2/CUL1/PSMD13/FASLG/TNFRSF17/EDA2R/PSMB3/PSME2/PSMB4/PSMD9/PSME1/CHUK/TNFSF15/TNFRSF25
REACTOME_FATTY_ACIDS	REACTOME_FATTY_ACIDS	REACTOME_FATTY_ACIDS	13	-0.777077	-2.34944	5.24430412989512e-06	5.52510151637769e-05	3.49475385034039e-05	3228	tags=77%, list=14%, signal=66%	CYP4F8/CYP2J2/CYP4F11/CYP2F1/CYP2A13/CYP4F3/CYP4B1/CYP4F2/CYP2B6/CYP4F12
REACTOME_REGULATION_OF_KIT_SIGNALING	REACTOME_REGULATION_OF_KIT_SIGNALING	REACTOME_REGULATION_OF_KIT_SIGNALING	16	0.747209764641572	2.49707336650108	5.43828623407662e-06	5.68470857905821e-05	3.59570899029408e-05	1773	tags=62%, list=8%, signal=58%	CBL/LYN/PRKCA/SH2B3/SOCS1/FYN/PTPN6/GRB2/LCK/KIT
REACTOME_RHOA_GTPASE_CYCLE	REACTOME_RHOA_GTPASE_CYCLE	REACTOME_RHOA_GTPASE_CYCLE	144	0.349169053610821	1.9679960404231	5.57374518314744e-06	5.78114035275292e-05	3.65670430620199e-05	4600	tags=40%, list=20%, signal=33%	GMIP/PREX1/ARHGAP9/STK10/STARD8/ARHGEF1/DOCK2/MYO9B/ARHGAP4/ARHGAP31/ARHGDIB/ARHGAP26/FMNL3/TAGAP/ARHGEF2/VAV1/RTKN/SNAP23/ARHGAP30/ROCK1/ARHGAP18/PKN1/STARD13/ARHGAP29/CAV1/ARHGEF40/FARP1/STOM/MCAM/ECT2/VAV2/ARHGAP21/FLOT1/LMAN1/TRIO/SRGAP1/ARAP1/ARHGAP42/FAF2/ARAP3/DLC1/RASGRF2/AKAP13/ARHGAP24/ARHGDIA/ARHGEF10/ARHGEF17/FLOT2/ARHGEF15/DEF6/ROCK2/PREX2/PKN3/YKT6/RHPN2/ARHGEF11/ARHGAP22/ARHGEF18
REACTOME_CD28_CO_STIMULATION	REACTOME_CD28_CO_STIMULATION	REACTOME_CD28_CO_STIMULATION	33	0.585627330289821	2.41861658886072	6.49677286308723e-06	6.68667853139286e-05	4.22947804204221e-05	3542	tags=52%, list=15%, signal=44%	CD86/LYN/CD80/VAV1/FYN/GRAP2/CD28/AKT3/GRB2/MAP3K8/PRR5/LCK/PAK3/PIK3R3/PAK2/THEM4/AKT1
REACTOME_TOLL_LIKE_RECEPTOR_TLR1_TLR2_CASCADE	REACTOME_TOLL_LIKE_RECEPTOR_TLR1_TLR2_CASCADE	REACTOME_TOLL_LIKE_RECEPTOR_TLR1_TLR2_CASCADE	114	0.380209910684183	2.07076957249206	7.35149630688014e-06	7.50862752565315e-05	4.74937969524438e-05	5097	tags=41%, list=22%, signal=32%	LY96/NFKB2/BTK/TLR6/CD14/MAPKAPK2/SOCS1/RIPK2/RPS6KA3/TLR4/TLR2/IRAK3/TLR1/IKBIP/IRAK2/APP/RPS6KA2/MAP3K8/NFKBIA/CASP8/DUSP6/NOD1/NLRC5/CREB1/NOD2/SIGIRR/SAA1/DUSP7/ALPK1/TIRAP/DUSP4/RPS6KA1/IRAK4/NFKB1/RELA/PPP2R5D/S100A12/ATF2/TAB2/CUL1/S100B/N4BP1/VRK3/TNIP2/CHUK/LRRC14/USP18
REACTOME_CELL_JUNCTION_ORGANIZATION	REACTOME_CELL_JUNCTION_ORGANIZATION	REACTOME_CELL_JUNCTION_ORGANIZATION	109	0.385347893620163	2.05375951947441	7.44281807526127e-06	7.54431104901484e-05	4.77195034490436e-05	4105	tags=39%, list=18%, signal=33%	PRDM8/ACTB/SNAI1/ADAM19/ZEB2/CDH11/FOXF1/SDK1/ARHGEF6/PXN/LAMC2/ILK/ACTN1/FLNA/CDH3/ITGA6/CD151/ITGB1/HEYL/VASP/LAMA3/LIMS1/CDH5/PARVA/ZC3H12A/RSU1/KRT14/FERMT2/TNRC6B/CLDN15/CDH6/FBLIM1/AGO3/AGO4/PARVB/CDH13/ITGB4/ACTG1/PVR/TESK1/SDK2/AGO2/TNRC6C
REACTOME_TRAFFICKING_AND_PROCESSING_OF_ENDOSOMAL_TLR	REACTOME_TRAFFICKING_AND_PROCESSING_OF_ENDOSOMAL_TLR	REACTOME_TRAFFICKING_AND_PROCESSING_OF_ENDOSOMAL_TLR	13	0.773235669772651	2.44707267764688	7.80983180198031e-06	7.85680823387192e-05	4.96961200537568e-05	3453	tags=85%, list=15%, signal=72%	TLR8/CTSS/CNPY3/CTSK/CTSL/CTSB/HSP90B1/TLR7/LGMN/UNC93B1/TLR9
REACTOME_MATURATION_OF_SPIKE_PROTEIN	REACTOME_MATURATION_OF_SPIKE_PROTEIN	REACTOME_MATURATION_OF_SPIKE_PROTEIN	37	0.543040732685649	2.28412503290559	8.18730714915907e-06	8.17508728774241e-05	5.17093083104783e-05	4603	tags=62%, list=20%, signal=50%	ST3GAL2/PRKCSH/ST6GAL1/FUT8/EDEM2/MGAT2/RPN1/MGAT4A/GANAB/MGAT5/RPN2/STT3A/ST6GALNAC4/TUSC3/MAN2A1/MOGS/MAGT1/MGAT1/ZDHHC9/ST6GALNAC3/DDOST/ZDHHC2/CANX
REACTOME_SARS_COV_2_MODULATES_HOST_TRANSLATION_MACHINERY	REACTOME_SARS_COV_2_MODULATES_HOST_TRANSLATION_MACHINERY	REACTOME_SARS_COV_2_MODULATES_HOST_TRANSLATION_MACHINERY	50	-0.504169	-2.17592	8.33920476570626e-06	8.2650785011222e-05	5.22785234434919e-05	6166	tags=66%, list=26%, signal=49%	RPS15/GEMIN5/RPS27/RPS19/RPS13/RPS7/RPS11/RPS12/RPS27A/RPS29/RPS3/RPS9/RPS23/SNRPD3/RPS14/FAU/GEMIN7/RPSA/RPS2/RPS25/RPS15A/RPS3A/RPS10/RPS24/RPS18/RPS4Y2/RPS17/RPS4Y1/GEMIN4/RPS6/RPS8/RPS21/RPS5
REACTOME_ROLE_OF_LAT2_NTAL_LAB_ON_CALCIUM_MOBILIZATION	REACTOME_ROLE_OF_LAT2_NTAL_LAB_ON_CALCIUM_MOBILIZATION	REACTOME_ROLE_OF_LAT2_NTAL_LAB_ON_CALCIUM_MOBILIZATION	26	0.603531454645659	2.36860300913617	8.71199383933203e-06	8.57106452722519e-05	5.42139554707659e-05	3666	tags=62%, list=16%, signal=52%	LYN/SHC1/FYN/FCER1G/GRB2/LAT2/MS4A2/IGKV1D-33/IGLV6-57/IGHV3-7/IGKV2D-28/IGKV3D-20/IGHV4-59/IGKV1D-16/SYK/IGHE
REACTOME_C_TYPE_LECTIN_RECEPTORS_CLRS	REACTOME_C_TYPE_LECTIN_RECEPTORS_CLRS	REACTOME_C_TYPE_LECTIN_RECEPTORS_CLRS	137	0.350049878005324	1.96428271398221	8.77689406170778e-06	8.57188631720073e-05	5.42191534814679e-05	5231	tags=38%, list=22%, signal=30%	LYN/NFKB2/RELB/CCL22/ICAM2/CLEC7A/FYN/CLEC4E/FCER1G/ICAM3/PRKACB/CD209/CLEC4A/NFATC2/CARD11/CLEC6A/NFKBIA/CASP8/PSMB10/IL1B/PAK3/PSMB8/MUC3A/NFATC1/PSMB9/ITPR3/ITPR1/MUCL1/CLEC10A/PAK2/PSME4/SYK/NFKB1/RELA/NFATC3/CLEC4C/PSMB2/TAB2/PPP3CB/CUL1/PSMD13/PYCARD/PSMB3/CLEC4D/PSME2/PSMB4/PSMD9/PSME1/MALT1/CHUK/CREBBP/NRAS
REACTOME_SIGNALING_BY_CSF3_G_CSF	REACTOME_SIGNALING_BY_CSF3_G_CSF	REACTOME_SIGNALING_BY_CSF3_G_CSF	28	0.598615951935967	2.38985472813266	1.05373135739207e-05	0.000102166127260188	6.4622426494525e-05	3090	tags=50%, list=13%, signal=43%	HCK/STAT3/LYN/JAK1/SHC1/SOCS1/STAT5B/STAT5A/GRB2/STAT1/TYK2/CSF3R/SOCS3/SYK
REACTOME_LATE_SARS_COV_2_INFECTION_EVENTS	REACTOME_LATE_SARS_COV_2_INFECTION_EVENTS	REACTOME_LATE_SARS_COV_2_INFECTION_EVENTS	70	0.438235574551749	2.12747403198873	1.06926308636962e-05	0.000102926187738313	6.51031822371203e-05	4227	tags=44%, list=18%, signal=36%	ST3GAL2/PRKCSH/ANO6/ST6GAL1/FURIN/FUT8/EDEM2/MGAT2/PARP14/PARP9/RPN1/MGAT4A/GANAB/MGAT5/ANO9/RPN2/STT3A/ST6GALNAC4/TUSC3/PARP8/MAN2A1/MOGS/ANO1/PARP4/MAGT1/MGAT1/ZDHHC9/ST6GALNAC3/DDOST/SRPK2/ZDHHC2
REACTOME_RESPIRATORY_SYNCYTIAL_VIRUS_INFECTION_PATHWAY	REACTOME_RESPIRATORY_SYNCYTIAL_VIRUS_INFECTION_PATHWAY	REACTOME_RESPIRATORY_SYNCYTIAL_VIRUS_INFECTION_PATHWAY	113	0.363332691427619	1.97239610218297	1.15329690939417e-05	0.000109440515231873	6.92236442816659e-05	4344	tags=37%, list=19%, signal=30%	LY96/TLR6/CD14/AGRN/JAK1/SDC3/IFNAR2/TLR4/TLR2/FURIN/CD209/UBE2L6/EIF2AK2/SDC2/STAT2/IRF3/HERC5/MED14/IFIH1/TYK2/OAS2/HSPG2/TLR7/IFNAR1/TRIM25/RAB5C/SPCS3/MED12/MED29/MED15/GPC3/CX3CR1/MAP1B/MED1/MED10/ISG15/MED22/CSNK2A2/MED27/SEC11C/GPC6/HSP90AA1
REACTOME_CLASS_A_1_RHODOPSIN_LIKE_RECEPTORS	REACTOME_CLASS_A_1_RHODOPSIN_LIKE_RECEPTORS	REACTOME_CLASS_A_1_RHODOPSIN_LIKE_RECEPTORS	322	0.265912458498676	1.68662074917568	1.15002223242865e-05	0.000109440515231873	6.92236442816659e-05	4010	tags=29%, list=17%, signal=25%	F2RL2/CCR1/GPR68/CXCL13/FPR3/C5AR1/GPR65/GPR132/CCR4/CCR7/C3AR1/CCRL2/CXCL16/P2RY6/CCR2/F2R/GPR183/CCL22/CXCR4/PSAP/S1PR1/CCL21/CXCL9/ECE1/CCL19/CCL2/P2RY10/PTGIR/ACKR1/FPR1/SUCNR1/ADORA2A/C3/CCL4/CMKLR1/PTGDR/PTGER2/APP/CCL13/CCL3L3/HRH2/PTGFR/CCL20/CXCR1/CXCL11/CXCL12/C5AR2/CXCR5/CXCR6/PTAFR/CCR6/GPR39/GPR4/ADRA2A/CCR8/P2RY13/CCL5/S1PR4/CXCL10/GPR18/CXCR3/CXCL1/XCR1/EDNRA/TACR1/LPAR1/SAA1/APLNR…
REACTOME_CD28_DEPENDENT_VAV1_PATHWAY	REACTOME_CD28_DEPENDENT_VAV1_PATHWAY	REACTOME_CD28_DEPENDENT_VAV1_PATHWAY	12	0.774092619828706	2.39203185488329	1.18510825248337e-05	0.000111667242381884	7.06321004445239e-05	2762	tags=75%, list=12%, signal=66%	CD86/CD80/VAV1/FYN/CD28/GRB2/LCK/PAK3/PAK2
REACTOME_RAC2_GTPASE_CYCLE	REACTOME_RAC2_GTPASE_CYCLE	REACTOME_RAC2_GTPASE_CYCLE	86	0.402485665204626	2.05602495558223	1.20835133161621e-05	0.00011306112459458	7.15137630194653e-05	3956	tags=41%, list=17%, signal=34%	PREX1/RAC2/NCF4/CYBB/DOCK2/DOCK4/ARHGAP26/NCF2/SYDE1/CYBA/VAV1/NCF1/NCKAP1L/GIT2/DOCK10/CAV1/ITGB1/SWAP70/MCAM/VAV2/PIK3R3/ARHGAP21/LMAN1/TRIO/ABI2/PAK2/ANKLE2/ARHGAP42/LEMD3/ARHGAP17/ARHGDIA/ESYT1/ARMCX3/DEF6/CDC42EP4
REACTOME_SIGNALING_BY_PDGF	REACTOME_SIGNALING_BY_PDGF	REACTOME_SIGNALING_BY_PDGF	58	0.472378929047047	2.19891630379795	1.22770007258079e-05	0.000113287082559524	7.16566866319388e-05	3105	tags=43%, list=13%, signal=37%	STAT3/THBS1/STAT5B/COL4A1/FURIN/COL6A3/PDGFRB/STAT5A/COL6A1/RAPGEF1/GRB2/THBS2/PDGFRA/SPP1/STAT1/COL4A2/COL6A2/PLCG1/COL5A2/COL3A1/PLAT/THBS3/PDGFA/COL5A1/CRK
REACTOME_DEATH_RECEPTOR_SIGNALING	REACTOME_DEATH_RECEPTOR_SIGNALING	REACTOME_DEATH_RECEPTOR_SIGNALING	151	0.342917831842662	1.94509353981621	1.2205454175116e-05	0.000113287082559524	7.16566866319388e-05	5245	tags=39%, list=23%, signal=30%	TNFRSF10B/PREX1/APH1B/BIRC3/ARHGEF1/TNFAIP3/FGD3/TNF/MAPKAPK2/ARHGEF2/CFLAR/RIPK2/VAV1/ARHGEF6/CYLD/PLEKHG2/TNFRSF1A/MADD/TRAF1/FGD2/MAGED1/NFKBIA/ARHGEF40/CASP8/NCSTN/CLIP3/ADAM17/ECT2/GNA13/VAV2/RIPK1/TRIO/PSEN2/TBK1/BIRC2/RASGRF2/AKAP13/TNFRSF10D/ARHGDIA/ARHGEF10/NFKB1/RELA/ARHGEF17/ARHGEF15/AATF/TAB2/SPPL2B/FASLG/BCL2L11/SPPL2A/TNFRSF10A/ARHGEF11/ARHGEF18/CASP10/RHOA/CHUK/LINGO1/SMPD3/UBE2D3
REACTOME_BIOSYNTHESIS_OF_THE_N_GLYCAN_PRECURSOR_DOLICHOL_LIPID_LINKED_OLIGOSACCHARIDE_LLO_AND_TRANSFER_TO_A_NASCENT_PROTEIN	REACTOME_BIOSYNTHESIS_OF_THE_N_GLYCAN_PRECURSOR_DOLICHOL_LIPID_LINKED_OLIGOSACCHARIDE_LLO_AND_TRANSFER_TO_A_NASCENT_PROTEIN	REACTOME_BIOSYNTHESIS_OF_THE_N_GLYCAN_PRECURSOR_DOLICHOL_LIPID_LINKED_OLIGOSACCHARIDE_LLO_AND_TRANSFER_TO_A_NASCENT_PROTEIN	76	0.411061974344851	2.06755097826475	1.3616841205277e-05	0.000124789955703155	7.89325185943956e-05	4019	tags=45%, list=17%, signal=37%	ST3GAL2/ST8SIA4/GLB1/ST6GAL1/ST3GAL5/GFPT2/CTSA/DPAGT1/ALG12/NEU1/NUS1/GNPNAT1/ALG2/ST8SIA1/NANS/NPL/ALG5/RENBP/ST6GALNAC4/ST3GAL6/NEU3/GFPT1/GMPPA/SLC17A5/SLC35A1/ALG1/DOLK/MPDU1/PMM2/FUOM/RFT1/ALG3/ST8SIA2/ST6GALNAC3
REACTOME_CROSSLINKING_OF_COLLAGEN_FIBRILS	REACTOME_CROSSLINKING_OF_COLLAGEN_FIBRILS	REACTOME_CROSSLINKING_OF_COLLAGEN_FIBRILS	18	0.692267936889631	2.40975545346578	1.45808901129537e-05	0.000132715856946476	8.39458335181866e-05	2707	tags=61%, list=12%, signal=54%	LOXL3/PXDN/COL4A1/LOXL2/LOXL1/BMP1/PCOLCE/COL4A2/LOX/COL1A2/COL1A1
REACTOME_SARS_COV_1_MODULATES_HOST_TRANSLATION_MACHINERY	REACTOME_SARS_COV_1_MODULATES_HOST_TRANSLATION_MACHINERY	REACTOME_SARS_COV_1_MODULATES_HOST_TRANSLATION_MACHINERY	37	-0.554208	-2.27388	1.49181021928626e-05	0.000134867707662501	8.53069286135242e-05	6166	tags=68%, list=26%, signal=50%	RPS7/RPS11/RPS12/RPS27A/RPS29/RPS3/RPS9/RPS23/RPS14/FAU/RPSA/RPS2/RPS25/RPS15A/RPS3A/RPS10/RPS24/RPS18/RPS4Y2/RPS17/RPS4Y1/RPS6/RPS8/RPS21/RPS5
REACTOME_ACTIVATION_OF_MATRIX_METALLOPROTEINASES	REACTOME_ACTIVATION_OF_MATRIX_METALLOPROTEINASES	REACTOME_ACTIVATION_OF_MATRIX_METALLOPROTEINASES	32	0.573648508985932	2.38056319037007	1.61353477390766e-05	0.00014489325687842	9.16483191961682e-05	4686	tags=59%, list=20%, signal=48%	MMP9/TIMP1/FURIN/MMP13/CTSK/MMP10/MMP25/MMP1/CTSG/MMP2/CMA1/MMP3/TPSAB1/MMP14/TIMP2/MMP16/MMP11/COL18A1/MMP7
REACTOME_INFLAMMASOMES	REACTOME_INFLAMMASOMES	REACTOME_INFLAMMASOMES	21	0.645618807011133	2.35215273535689	1.73436637161328e-05	0.000154705480347904	9.78547763352333e-05	4276	tags=71%, list=18%, signal=58%	NFKB2/NLRP3/NLRC4/AIM2/PANX1/PSTPIP1/APP/CASP1/MEFV/NLRP1/P2RX7/NFKB1/RELA/PYCARD/HMOX1
REACTOME_DAP12_SIGNALING	REACTOME_DAP12_SIGNALING	REACTOME_DAP12_SIGNALING	28	0.586545566856553	2.34166612447262	1.98446340068986e-05	0.000175841856299539	0.000111224020505727	3090	tags=54%, list=13%, signal=47%	BTK/LCP2/TYROBP/SHC1/FYN/GRAP2/GRB2/LCK/LAT/B2M/KLRD1/PLCG1/VAV2/HLA-E/SYK
REACTOME_RSV_HOST_INTERACTIONS	REACTOME_RSV_HOST_INTERACTIONS	REACTOME_RSV_HOST_INTERACTIONS	92	0.390111549555521	2.01758442525641	2.13829777283636e-05	0.000188226475003622	0.000119057576825515	3965	tags=38%, list=17%, signal=32%	LY96/TLR6/CD14/AGRN/JAK1/SDC3/IFNAR2/TLR4/TLR2/CD209/UBE2L6/EIF2AK2/SDC2/STAT2/IRF3/HERC5/MED14/IFIH1/TYK2/OAS2/HSPG2/TLR7/IFNAR1/TRIM25/MED12/MED29/MED15/GPC3/CX3CR1/MAP1B/MED1/MED10/ISG15/MED22/MED27
REACTOME_CLATHRIN_MEDIATED_ENDOCYTOSIS	REACTOME_CLATHRIN_MEDIATED_ENDOCYTOSIS	REACTOME_CLATHRIN_MEDIATED_ENDOCYTOSIS	143	0.330703119725561	1.85658596527486	2.53779209717662e-05	0.000221932406929563	0.000140377354394909	4125	tags=34%, list=18%, signal=28%	SH3KBP1/SYT11/ARRB2/ACTB/CBL/IL7R/CD4/FCHO1/ARRB1/DAB2/TGOLN2/SCARB2/FNBP1/PICALM/NECAP2/CD3G/GRB2/SGIP1/VAMP4/TOR1A/CD3D/PIP5K1C/SYNJ1/TOR1B/STAM/ARFGAP1/PACSIN2/IGF2R/SYNJ2/AP2B1/AGFG1/ACTR2/TGFA/AAK1/TACR1/RAB5C/AP2A2/SNX18/PIK3C2A/DNM1/AMPH/LDLRAP1/CLTC/ACTG1/COPS8/EREG/HIP1/M6PR
REACTOME_INTRA_GOLGI_TRAFFIC	REACTOME_INTRA_GOLGI_TRAFFIC	REACTOME_INTRA_GOLGI_TRAFFIC	42	0.502287960392995	2.18789294687943	3.02123947202516e-05	0.000262494702179849	0.0001660339395426	5930	tags=52%, list=25%, signal=39%	CYTH4/GOLIM4/MAN1A1/MAN1A2/BET1L/GOSR2/CUX1/COG2/RAB39A/MAN2A1/MAN2A2/NAPB/YKT6/CYTH3/GOSR1/RAB30/MAN1C1/NSF/STX5/GOLGA5/COG3/STX16
REACTOME_MUCOPOLYSACCHARIDOSES	REACTOME_MUCOPOLYSACCHARIDOSES	REACTOME_MUCOPOLYSACCHARIDOSES	11	0.789785134047377	2.36878316494381	3.30595543909234e-05	0.000285378605000358	0.000180508534670984	3961	tags=91%, list=17%, signal=75%	ARSB/GLB1/GNS/IDS/GUSB/SGSH/GALNS/NAGLU/IDUA/HYAL1
REACTOME_INTERLEUKIN_20_FAMILY_SIGNALING	REACTOME_INTERLEUKIN_20_FAMILY_SIGNALING	REACTOME_INTERLEUKIN_20_FAMILY_SIGNALING	26	0.576252385104757	2.26154432030784	3.7874286349221e-05	0.000324844840610626	0.000205471836874316	5363	tags=62%, list=23%, signal=47%	STAT3/JAK3/JAK1/STAT5B/IL24/STAT5A/STAT4/STAT2/STAT1/TYK2/SOCS3/IL26/IL10RB/PTPN11/IL19/JAK2
REACTOME_INTERLEUKIN_6_SIGNALING	REACTOME_INTERLEUKIN_6_SIGNALING	REACTOME_INTERLEUKIN_6_SIGNALING	11	0.787269663383157	2.36123857553026	3.89511782219198e-05	0.000331953353254323	0.000209968134699454	2982	tags=82%, list=13%, signal=71%	STAT3/CBL/JAK1/IL6R/STAT1/TYK2/IL6ST/IL6/SOCS3
REACTOME_ROLE_OF_PHOSPHOLIPIDS_IN_PHAGOCYTOSIS	REACTOME_ROLE_OF_PHOSPHOLIPIDS_IN_PHAGOCYTOSIS	REACTOME_ROLE_OF_PHOSPHOLIPIDS_IN_PHAGOCYTOSIS	32	0.556905050175875	2.31108011650458	4.24809915141312e-05	0.000359744092695617	0.000227546416904474	5650	tags=72%, list=24%, signal=55%	FCGR2A/FCGR3A/FCGR1A/CD247/CD3G/PLD3/IGKV1D-33/IGLV6-57/IGHV3-7/IGKV2D-28/PLCG1/IGKV3D-20/ITPR3/IGHV4-59/ITPR1/IGKV1D-16/SYK/PRKCE/IGKV5-2/PLD4/PIK3CA/IGKV2D-40/PLCG2
REACTOME_INTEGRIN_SIGNALING	REACTOME_INTEGRIN_SIGNALING	REACTOME_INTEGRIN_SIGNALING	27	0.572581861602063	2.2776126585991	4.67005093512267e-05	0.000392989191899002	0.000248574707172369	5125	tags=67%, list=22%, signal=52%	APBB1IP/RAP1B/SHC1/TLN1/GRB2/ITGB3/FN1/SYK/CRK/PTPN1/RAPGEF4/AKT1/VWF/PTK2/RASGRP1/RASGRP2/BCAR1/RAP1A
REACTOME_REGULATION_OF_RUNX1_EXPRESSION_AND_ACTIVITY	REACTOME_REGULATION_OF_RUNX1_EXPRESSION_AND_ACTIVITY	REACTOME_REGULATION_OF_RUNX1_EXPRESSION_AND_ACTIVITY	17	0.669851583329051	2.29126189283713	4.84303351619318e-05	0.000404998677791655	0.000256170983356534	4105	tags=65%, list=18%, signal=53%	CCND3/RUNX1/CCND2/PML/CDK6/CBFB/TNRC6B/AGO3/AGO4/AGO2/TNRC6C
REACTOME_NEGATIVE_REGULATION_OF_THE_PI3K_AKT_NETWORK	REACTOME_NEGATIVE_REGULATION_OF_THE_PI3K_AKT_NETWORK	REACTOME_NEGATIVE_REGULATION_OF_THE_PI3K_AKT_NETWORK	118	0.337733176209161	1.84593963511297	5.26488127103261e-05	0.000437541064636126	0.000276754791886905	4166	tags=38%, list=18%, signal=31%	RAC2/CD86/CD80/PIK3AP1/PIK3CD/PHLPP2/VAV1/FYN/ICOS/PIP4K2A/CD28/PPP2R5B/PDGFRB/RHOG/HGF/FLT3/FGFR1/AKT3/GRB2/PIP5K1C/PDGFRA/IL1RL1/LCK/KIT/TRAT1/IRS1/NRG1/PIK3R3/TGFA/IL33/FGF7/PDGFA/THEM4/INSR/MET/IRAK4/FLT3LG/PPP2R5D/PIP5K1A/AKT1/CD19/PDGFB/EREG/KL/FGF2
REACTOME_PEPTIDE_LIGAND_BINDING_RECEPTORS	REACTOME_PEPTIDE_LIGAND_BINDING_RECEPTORS	REACTOME_PEPTIDE_LIGAND_BINDING_RECEPTORS	195	0.297595015254369	1.77282939098474	5.48939782964062e-05	0.00045338359852217	0.000286775559131323	3732	tags=30%, list=16%, signal=26%	F2RL2/CCR1/CXCL13/FPR3/C5AR1/CCR4/CCR7/C3AR1/CCRL2/CXCL16/CCR2/F2R/CCL22/CXCR4/PSAP/CCL21/CXCL9/ECE1/CCL19/CCL2/ACKR1/FPR1/C3/CCL4/APP/CCL13/CCL3L3/CCL20/CXCR1/CXCL11/CXCL12/C5AR2/CXCR5/CXCR6/CCR6/CCR8/CCL5/CXCL10/CXCR3/CXCL1/XCR1/EDNRA/TACR1/SAA1/APLNR/ACKR4/ACKR3/CCL3/PNOC/CX3CR1/CCL11/F2RL1/EDNRB/PROK2/RXFP1/INSL3/AGTR2/UTS2B/CXCL2
REACTOME_HS_GAG_DEGRADATION	REACTOME_HS_GAG_DEGRADATION	REACTOME_HS_GAG_DEGRADATION	24	0.596764962892566	2.28866280372381	5.55810224517539e-05	0.000456241767119305	0.000288583416539943	3111	tags=50%, list=13%, signal=43%	GLB1/AGRN/SDC3/IDS/SDC2/GUSB/SGSH/HSPG2/GLB1L/NAGLU/IDUA/GPC3
REACTOME_CHOLESTEROL_BIOSYNTHESIS	REACTOME_CHOLESTEROL_BIOSYNTHESIS	REACTOME_CHOLESTEROL_BIOSYNTHESIS	25	-0.60152	-2.19669	5.62786963722085e-05	0.00045915180332936	0.000290424081407289	5693	tags=60%, list=24%, signal=45%	TM7SF2/IDI1/FDFT1/SC5D/HMGCR/NSDHL/EBP/MVK/ACAT2/SREBF2/MVD/PMVK/DHCR24/HMGCS1/SREBF1
REACTOME_SIGNALING_BY_TGF_BETA_RECEPTOR_COMPLEX	REACTOME_SIGNALING_BY_TGF_BETA_RECEPTOR_COMPLEX	REACTOME_SIGNALING_BY_TGF_BETA_RECEPTOR_COMPLEX	92	0.376635466778946	1.9478886299013	5.67006484099795e-05	0.000459790712560925	0.000290828206198555	3197	tags=32%, list=14%, signal=27%	SMAD7/CBL/ITGAV/SKIL/LTBP1/SERPINE1/TGFBR1/PMEPA1/FURIN/SMURF2/TGFB3/TGFBR2/STAT1/FBN1/ITGA8/E2F5/ITGB1/BAMBI/E2F4/ITGB3/LTBP2/CDK9/COL1A2/LTBP3/SKI/WWTR1/TGFB2/ITGB6/FKBP1A
REACTOME_PROTEIN_LOCALIZATION	REACTOME_PROTEIN_LOCALIZATION	REACTOME_PROTEIN_LOCALIZATION	153	-0.329587	-1.78347	5.84876614270982e-05	0.000471424644514804	0.000298186935874362	10246	tags=62%, list=44%, signal=35%	PITRM1/EHHADH/COA6/PIPOX/TIMM23/PEX2/ECH1/ACOX1/PEX7/PEX6/BAAT/TIMM50/DDO/TOMM20/TOMM5/COA4/PHYH/PEX19/UBA52/TOMM40/VAPA/COX19/SAMM50/FXN/HSPD1/PECR/PEX3/GET4/FIS1/ACO2/LDHD/TIMM17B/AMACR/GRPEL1/OTOF/OTC/UBL4A/DAO/PMPCB/TIMM13/UBC/TIMM21/VDAC1/PXMP2/PEX26/RPS27A/PXMP4/EMD/PAOX/ATAD1/CYB5A/ACOX2/ACAA1/CHCHD4/ACOT8/PEX10/PEX13/CS/MLYCD/TIMM8B/ECI2/SLC25A12/MTX2/PEX16/SLC25A4/TIMM44/IDH1/SLC27A2/SCP…
REACTOME_INACTIVATION_OF_CSF3_G_CSF_SIGNALING	REACTOME_INACTIVATION_OF_CSF3_G_CSF_SIGNALING	REACTOME_INACTIVATION_OF_CSF3_G_CSF_SIGNALING	23	0.60262926660643	2.25742594298651	6.05202765653151e-05	0.000484887006253842	0.000306702189464314	3090	tags=52%, list=13%, signal=45%	HCK/STAT3/LYN/JAK1/SOCS1/STAT5B/STAT5A/STAT1/TYK2/CSF3R/SOCS3/SYK
REACTOME_OTHER_INTERLEUKIN_SIGNALING	REACTOME_OTHER_INTERLEUKIN_SIGNALING	REACTOME_OTHER_INTERLEUKIN_SIGNALING	24	0.593820763544155	2.27737145796049	6.20816566100791e-05	0.000494436050858844	0.000312742179915436	5022	tags=58%, list=22%, signal=46%	CD4/JAK1/CSF1R/CSF1/TYK2/CSF3R/PTPRZ1/SNAP25/IL16/CSF3/STX1A/TXLNA/STX4/IL10RB
REACTOME_NEF_MEDIATES_DOWN_MODULATION_OF_CELL_SURFACE_RECEPTORS_BY_RECRUITING_THEM_TO_CLATHRIN_ADAPTERS	REACTOME_NEF_MEDIATES_DOWN_MODULATION_OF_CELL_SURFACE_RECEPTORS_BY_RECRUITING_THEM_TO_CLATHRIN_ADAPTERS	REACTOME_NEF_MEDIATES_DOWN_MODULATION_OF_CELL_SURFACE_RECEPTORS_BY_RECRUITING_THEM_TO_CLATHRIN_ADAPTERS	21	0.621531527244019	2.26439667810414	6.54007000319962e-05	0.000517787790785864	0.000327512692779352	5345	tags=67%, list=23%, signal=51%	CD4/CD28/AP1S2/LCK/AP2B1/B2M/HLA-A/PACS1/AP1M1/AP2A2/AP1S1/CD8B/AP1S3/AP2A1
REACTOME_REGULATION_OF_IFNG_SIGNALING	REACTOME_REGULATION_OF_IFNG_SIGNALING	REACTOME_REGULATION_OF_IFNG_SIGNALING	14	0.723152858840371	2.34598376029916	7.17367675409893e-05	0.000564610558646139	0.000357129170916133	5363	tags=86%, list=23%, signal=66%	JAK1/SOCS1/PTPN6/IFNGR1/IFNGR2/STAT1/PTPN2/SOCS3/PTPN1/IFNG/PTPN11/JAK2
REACTOME_INTERLEUKIN_1_SIGNALING	REACTOME_INTERLEUKIN_1_SIGNALING	REACTOME_INTERLEUKIN_1_SIGNALING	112	0.345753094103261	1.86429063872798	7.62695626455927e-05	0.000596775876139199	0.00037747447440478	5142	tags=37%, list=22%, signal=29%	NFKB2/RIPK2/IL1R1/IRAK3/MAP3K3/IKBIP/IRAK2/APP/MAP3K8/NFKBIA/CASP8/PSMB10/IL1B/NOD1/NLRC5/PSMB8/NOD2/PSMB9/SAA1/ALPK1/PSME4/IRAK4/NFKB1/RELA/PSMB2/S100A12/TAB2/CUL1/PSMD13/S100B/PSMB3/PSME2/N4BP1/PSMB4/PSMD9/TNIP2/PSME1/CHUK/LRRC14/USP18/IL1A
REACTOME_MITOCHONDRIAL_FATTY_ACID_BETA_OXIDATION_OF_SATURATED_FATTY_ACIDS	REACTOME_MITOCHONDRIAL_FATTY_ACID_BETA_OXIDATION_OF_SATURATED_FATTY_ACIDS	REACTOME_MITOCHONDRIAL_FATTY_ACID_BETA_OXIDATION_OF_SATURATED_FATTY_ACIDS	11	-0.749104	-2.13303	8.64715928546347e-05	0.00067266855371803	0.000425478339382658	3697	tags=82%, list=16%, signal=69%	ACSM6/HADHA/ACSM3/ACADVL/HADH/ACADL/ECHS1/HADHB/MECR
REACTOME_CA2_PATHWAY	REACTOME_CA2_PATHWAY	REACTOME_CA2_PATHWAY	62	0.409882987304684	1.94422815313638	8.87458150518832e-05	0.000686369367279883	0.000434144419237688	4431	tags=44%, list=19%, signal=35%	PRKCA/GNAO1/GNG2/FZD2/LEF1/PLCB2/GNG10/GNB4/GNB1/NLK/GNGT2/TCF7/FZD3/NFATC1/ITPR3/ITPR1/PLCB1/TNRC6B/AGO3/GNB5/GNG11/AGO4/AGO2/PPP3CB/TNRC6C/GNB3/PRKG1
REACTOME_TRANSCRIPTIONAL_REGULATION_OF_GRANULOPOIESIS	REACTOME_TRANSCRIPTIONAL_REGULATION_OF_GRANULOPOIESIS	REACTOME_TRANSCRIPTIONAL_REGULATION_OF_GRANULOPOIESIS	30	0.537163281326775	2.18359341798451	9.01285274450365e-05	0.000693057297249764	0.000438374688843372	2905	tags=53%, list=12%, signal=47%	STAT3/SPI1/FLI1/RARA/RUNX1/CEBPB/PML/IL6R/LEF1/CSF3R/GFI1/CREB1/CBFB/CDK2/CDKN1A/TAL1
REACTOME_SIGNALING_BY_TGFBR3	REACTOME_SIGNALING_BY_TGFBR3	REACTOME_SIGNALING_BY_TGFBR3	48	0.451839080870576	2.04195363173922	9.34099058714335e-05	0.000714185451748446	0.000451738732755684	4166	tags=48%, list=18%, signal=39%	APH1B/ARRB2/INHBA/RARA/ARRB1/TCF4/TGFBR1/TIMP1/TGFBR2/NCSTN/TCF3/MMP14/TIMP2/TNRC6B/TGFB2/PSEN2/AGO3/AGO4/MMP16/AGO2/TCF12/TNRC6C/FGF2
REACTOME_SIGNAL_REGULATORY_PROTEIN_FAMILY_INTERACTIONS	REACTOME_SIGNAL_REGULATORY_PROTEIN_FAMILY_INTERACTIONS	REACTOME_SIGNAL_REGULATORY_PROTEIN_FAMILY_INTERACTIONS	15	0.699039750610136	2.32125794200753	9.58096251682205e-05	0.000724255810593667	0.000458108466460002	1208	tags=53%, list=5%, signal=51%	PTK2B/TYROBP/SIRPG/SIRPB1/SKAP2/SIRPA/PTPN6/GRB2
REACTOME_REGULATION_OF_NPAS4_GENE_EXPRESSION	REACTOME_REGULATION_OF_NPAS4_GENE_EXPRESSION	REACTOME_REGULATION_OF_NPAS4_GENE_EXPRESSION	13	0.719701895045692	2.27765338856498	9.54164398242691e-05	0.000724255810593667	0.000458108466460002	4105	tags=62%, list=18%, signal=51%	SRF/TNRC6B/KCNIP3/AGO3/AGO4/AGO2/NR3C1/TNRC6C
REACTOME_SCAVENGING_BY_CLASS_A_RECEPTORS	REACTOME_SCAVENGING_BY_CLASS_A_RECEPTORS	REACTOME_SCAVENGING_BY_CLASS_A_RECEPTORS	19	0.639988048753894	2.2609682951889	9.93385859505839e-05	0.000746713640460007	0.000472313560640269	2707	tags=63%, list=12%, signal=56%	MSR1/COL4A1/FTL/MASP1/CALR/COL4A2/APOE/HSP90B1/COLEC12/COL3A1/COL1A2/COL1A1
REACTOME_KERATINIZATION	REACTOME_KERATINIZATION	REACTOME_KERATINIZATION	200	-0.303588	-1.71223	0.000109080072273778	0.000810828537235081	0.000512867708234604	7328	tags=46%, list=31%, signal=32%	KRTAP3-3/TCHH/KRTAP2-4/KRTAP23-1/KRT18/KRTAP10-9/KRTAP2-1/LELP1/KRT7/KRTAP19-5/DSC2/JUP/KRTAP13-3/KRTAP12-1/KRTAP21-1/SPINK9/KRT12/PRSS8/KRTAP10-11/DSG3/KRTAP26-1/PERP/CELA2A/KRTAP11-1/KRTAP6-1/KRTAP10-5/TGM1/KRTAP3-2/LCE4A/KRTAP5-5/KRT73/KRTAP10-7/KRTAP12-4/KAZN/KRTAP1-4/DSC3/KRTAP19-3/KRTAP6-3/KRT72/KRTAP5-6/LIPJ/KRTAP4-4/KRTAP10-3/KRTAP1-5/KRTAP19-2/KRT28/DSP/SPRR3/KRTAP1-1/CAPN1/KRT33B/KRTAP1…
REACTOME_RHO_GTPASE_EFFECTORS	REACTOME_RHO_GTPASE_EFFECTORS	REACTOME_RHO_GTPASE_EFFECTORS	257	0.265883579466926	1.64195295355281	0.000108516459492576	0.000810828537235081	0.000512867708234604	4859	tags=30%, list=21%, signal=24%	YWHAH/RAC2/NCF4/ACTB/PRKCA/WAS/BTK/WIPF1/ARPC1B/CYBB/FMNL1/LIMK1/CFL1/MYH9/FMNL3/NCF2/PRKCB/CYFIP2/CYBA/RTKN/NCF1/NCKAP1L/PPP2R5B/ROCK1/RHOG/PKN1/FMNL2/FLNA/RHOC/GRB2/IQGAP2/PFN1/SRGAP2/ITGB1/DLG4/TUBB3/PAK3/EVL/NDEL1/ACTR2/TUBA1B/TUBA1A/MYLK/SRF/DYNC1LI1/ABL1/TUBB2A/ABI2/PAK2/MYL9/CENPT/MYH10/KIF5B/PPP2R5D/NUP98/SEC13/ACTG1/ROCK2/NSL1/B9D2/NDE1/RHOQ/PPP1R12A/GOPC/PKN3/BUB3/RHPN2/KIF2A/PTK2/KDM1A…
REACTOME_RAB_GEFS_EXCHANGE_GTP_FOR_GDP_ON_RABS	REACTOME_RAB_GEFS_EXCHANGE_GTP_FOR_GDP_ON_RABS	REACTOME_RAB_GEFS_EXCHANGE_GTP_FOR_GDP_ON_RABS	86	0.371396097550626	1.89720954305719	0.000112223198444661	0.000829583643751138	0.000524730744690359	4355	tags=36%, list=19%, signal=29%	RAB8B/RIN3/DENND5A/DENND1A/GDI1/DENND3/RAB27A/RAB31/DENND1C/RAB32/MADD/AKT3/HPS1/CHM/RIN2/DENND4A/RAB5C/RAB39B/DENND4B/TRAPPC2/RAB39A/RAB3IP/RAB8A/TRAPPC10/AKT1/DENND2A/RAB35/DENND5B/RAB3IL1/MON1B/RAB18
REACTOME_RHOJ_GTPASE_CYCLE	REACTOME_RHOJ_GTPASE_CYCLE	REACTOME_RHOJ_GTPASE_CYCLE	54	0.430346816719369	1.98732664942037	0.000113314230085656	0.000833046372827516	0.000526921000513982	2762	tags=35%, list=12%, signal=31%	PREX1/WAS/CPNE8/ARHGAP26/DOCK8/FMNL3/SYDE1/SNAP23/FNBP1/GIT2/CAV1/RHOJ/STOM/CDC42BPA/PAK3/SLC4A7/ARHGAP21/TRIO/PAK2
REACTOME_SIGNALING_BY_KIT_IN_DISEASE	REACTOME_SIGNALING_BY_KIT_IN_DISEASE	REACTOME_SIGNALING_BY_KIT_IN_DISEASE	20	0.617632091411275	2.22937934773936	0.000123310427749216	0.000901581160264761	0.000570270830660741	2134	tags=50%, list=9%, signal=45%	STAT3/LYN/STAT5B/FYN/STAT5A/GRB2/LCK/STAT1/KIT/PIK3R3
REACTOME_TNF_RECEPTOR_SUPERFAMILY_TNFSF_MEMBERS_MEDIATING_NON_CANONICAL_NF_KB_PATHWAY	REACTOME_TNF_RECEPTOR_SUPERFAMILY_TNFSF_MEMBERS_MEDIATING_NON_CANONICAL_NF_KB_PATHWAY	REACTOME_TNF_RECEPTOR_SUPERFAMILY_TNFSF_MEMBERS_MEDIATING_NON_CANONICAL_NF_KB_PATHWAY	16	0.681327823100043	2.27690488190473	0.000135450753556112	0.00098170911504882	0.000620953605931281	3064	tags=56%, list=13%, signal=49%	BIRC3/TRAF3/TNFSF13B/TNFRSF12A/CD40/CD40LG/LTA/LTBR/BIRC2
REACTOME_RAC3_GTPASE_CYCLE	REACTOME_RAC3_GTPASE_CYCLE	REACTOME_RAC3_GTPASE_CYCLE	92	0.365200024603784	1.88874664844801	0.000135737060003013	0.00098170911504882	0.000620953605931281	3622	tags=37%, list=16%, signal=31%	PREX1/NCF4/CYBB/ARHGDIB/ARHGAP15/ARHGAP26/NCF2/SYDE1/ABL2/CYBA/NCF1/NCKAP1L/SNAP23/GIT2/RAPGEF1/DOCK10/CAV1/SRGAP2/ITGB1/SWAP70/MCAM/VAV2/ARHGAP21/LMAN1/TRIO/FERMT2/ABI2/PAK2/ARHGAP42/LEMD3/ARAP3/ARHGAP17/ESYT1/AMIGO2
REACTOME_BIOLOGICAL_OXIDATIONS	REACTOME_BIOLOGICAL_OXIDATIONS	REACTOME_BIOLOGICAL_OXIDATIONS	199	-0.299173	-1.68809	0.00013963128418358	0.00100444439912705	0.000635334196285222	4843	tags=34%, list=21%, signal=27%	CYP1A2/SLC26A2/AS3MT/ESD/MAT1A/CYP2R1/GSTP1/FDX1/GSTM4/CYP2C8/CMBL/N6AMT1/ACSM2A/AADAC/AKR7L/CYP3A5/ADH6/CYP2A6/ADH1A/CYP4F8/CES1/ALDH2/FDXR/ADH1C/GGT6/CYP2J2/CYP46A1/GSTM2/CYP2C9/CYP1A1/ACSM2B/CES2/NCOA2/CYP4F11/CYP2F1/CYP3A7/CYP2A13/MAOB/RXRA/SULT4A1/CYP4F3/CYP4B1/CYP4F2/GSTA4/AKR1A1/GSTA3/GSTA5/CES3/CYP2B6/GCLC/CBR3/BPHL/GSTO2/CYP3A4/GSS/GSTA1/CYP2C19/CYP11A1/ALDH3A1/OPLAH/MAOA/ACSS2/AKR7A2/CY…
REACTOME_SIGNALING_BY_ERYTHROPOIETIN	REACTOME_SIGNALING_BY_ERYTHROPOIETIN	REACTOME_SIGNALING_BY_ERYTHROPOIETIN	25	0.577466407501618	2.23371180690828	0.000141825601648634	0.00101477355618113	0.000641867625811999	2094	tags=44%, list=9%, signal=40%	LYN/PIK3CG/PIK3R5/PIK3CD/SHC1/STAT5B/VAV1/STAT5A/RAPGEF1/GRB2/PLCG1
REACTOME_INTERLEUKIN_37_SIGNALING	REACTOME_INTERLEUKIN_37_SIGNALING	REACTOME_INTERLEUKIN_37_SIGNALING	20	0.61192551248674	2.20878111559191	0.000155066006505563	0.00110360806757683	0.00069805749849089	5607	tags=75%, list=24%, signal=57%	STAT3/PTPN6/PTPN9/IL18R1/PTPN7/IL18BP/CASP1/SIGIRR/PTPN2/PTPN18/TBK1/PTPN12/PTPN11/PTPN5/PTPN4
REACTOME_INTERLEUKIN_12_FAMILY_SIGNALING	REACTOME_INTERLEUKIN_12_FAMILY_SIGNALING	REACTOME_INTERLEUKIN_12_FAMILY_SIGNALING	56	0.445285676978152	2.06005705357315	0.000164674730686667	0.00115965678767769	0.000733509603723436	4603	tags=48%, list=20%, signal=39%	IL27RA/STAT3/RAP1B/CNN2/MSN/CFL1/JAK1/EBI3/LCP1/GSTO1/STAT4/IL10/IL12RB1/SOD2/STAT1/TYK2/IL23R/IL6ST/PAK2/AIP/IL23A/IL12RB2/CRLF1/IFNG/CA1/PSME2/CANX
REACTOME_GPER1_SIGNALING	REACTOME_GPER1_SIGNALING	REACTOME_GPER1_SIGNALING	44	0.458366702128289	2.01942604345925	0.000164222264220377	0.00115965678767769	0.000733509603723436	3270	tags=39%, list=14%, signal=33%	GNAI2/SHC1/GNG2/ITGA5/PRKACB/GNG10/GNB4/GNB1/ADCY4/ADCY3/ITGB1/GNGT2/FN1/PRKAR1A/ADCY7/GNB5/GNG11
REACTOME_KERATAN_SULFATE_BIOSYNTHESIS	REACTOME_KERATAN_SULFATE_BIOSYNTHESIS	REACTOME_KERATAN_SULFATE_BIOSYNTHESIS	27	0.537653465436173	2.13867469603527	0.00017779405499555	0.00124548924389553	0.000787800607420348	3188	tags=37%, list=14%, signal=32%	ST3GAL2/CHST1/B4GALT1/FMOD/LUM/CHST2/B3GNT7/ST3GAL6/B3GNT3/B4GALT3
REACTOME_EPH_EPHRIN_SIGNALING	REACTOME_EPH_EPHRIN_SIGNALING	REACTOME_EPH_EPHRIN_SIGNALING	92	0.359455444374208	1.85903674723121	0.000208623710052611	0.00145384647942913	0.000919591353521378	3750	tags=34%, list=16%, signal=28%	MMP9/APH1B/ACTB/LYN/ARPC1B/LIMK1/CFL1/MYH9/FYN/ROCK1/SDCBP/SDC2/MMP2/NCSTN/AP2B1/PAK3/VAV2/ACTR2/ADAM10/EPHB2/EPHB4/AP2A2/EFNB1/PAK2/MYL9/PSEN2/MYH10/DNM1/CLTC/ACTG1/ROCK2
REACTOME_DISEASES_OF_IMMUNE_SYSTEM	REACTOME_DISEASES_OF_IMMUNE_SYSTEM	REACTOME_DISEASES_OF_IMMUNE_SYSTEM	32	0.522415756526005	2.16795424475799	0.000226624210323495	0.00157110462908206	0.000993759831470359	3444	tags=53%, list=15%, signal=45%	LY96/NFKB2/BTK/TLR6/TRAF3/CD14/TLR4/TLR2/TLR1/TLR10/NFKBIA/TLR7/TIRAP/UNC93B1/IRAK4/NFKB1/RELA
REACTOME_METABOLISM_OF_CARBOHYDRATES	REACTOME_METABOLISM_OF_CARBOHYDRATES	REACTOME_METABOLISM_OF_CARBOHYDRATES	280	0.254791729468285	1.58105685494818	0.000228717778442948	0.00157744529668383	0.000997770449637167	3625	tags=26%, list=16%, signal=23%	ARSB/MAN2B1/ST3GAL2/CHST11/PGM2L1/CHPF2/CHST15/CD44/GLB1/GNS/MANBA/AGRN/CSGALNACT2/NDST2/SDC3/VCAN/CSGALNACT1/HEXB/BGN/HEXA/PAPSS2/CHST1/B4GALT1/CEMIP/PRKACB/DSE/FMOD/IDS/LUM/EXT2/ADPGK/CHSY1/SDC2/HAS2/MAN2B2/ENO2/GUSB/FUT11/SGSH/GALNS/PRPS1/HSPG2/GAA/FUT10/SLC9A1/CHST2/NUP210/B3GNT7/CSPG4/DSEL/XYLT2/B4GALT7/FUT4/G6PC3/ST3GAL6/B3GNT3/GALT/GLB1L/NAGLU/IDUA/AKR1B1/CHST12/GPC3/HS3ST3B1/B4GALT3/DCN/H…
REACTOME_FCERI_MEDIATED_NF_KB_ACTIVATION	REACTOME_FCERI_MEDIATED_NF_KB_ACTIVATION	REACTOME_FCERI_MEDIATED_NF_KB_ACTIVATION	89	0.363917749529221	1.86985999026538	0.000230649482949101	0.00158261029838921	0.00100103743207059	5008	tags=38%, list=21%, signal=30%	LYN/RASGRP4/FCER1G/CARD11/NFKBIA/MS4A2/IGKV1D-33/IGLV6-57/PSMB10/IGHV3-7/IGKV2D-28/PSMB8/IGKV3D-20/PSMB9/IGHV4-59/IGKV1D-16/PSME4/NFKB1/RELA/PSMB2/IGHE/TAB2/CUL1/PSMD13/PSMB3/PSME2/IGKV5-2/RASGRP1/PSMB4/PSMD9/PSME1/RASGRP2/MALT1/CHUK
REACTOME_RESPIRATORY_SYNCYTIAL_VIRUS_RSV_ATTACHMENT_AND_ENTRY	REACTOME_RESPIRATORY_SYNCYTIAL_VIRUS_RSV_ATTACHMENT_AND_ENTRY	REACTOME_RESPIRATORY_SYNCYTIAL_VIRUS_RSV_ATTACHMENT_AND_ENTRY	23	0.577782619668513	2.16435136380164	0.00023907510068456	0.00163205349344868	0.00103231139071099	3182	tags=48%, list=14%, signal=41%	LY96/CD14/AGRN/SDC3/TLR4/FURIN/SDC2/HSPG2/RAB5C/GPC3/CX3CR1
REACTOME_UBIQUINOL_BIOSYNTHESIS	REACTOME_UBIQUINOL_BIOSYNTHESIS	REACTOME_UBIQUINOL_BIOSYNTHESIS	11	-0.725167	-2.06487	0.000246689791797403	0.00167548701230926	0.00105978409086354	5191	tags=73%, list=22%, signal=57%	HPDL/COQ7/COQ5/COQ2/COQ3/COQ6/COQ9/COQ4
REACTOME_ESR_MEDIATED_SIGNALING	REACTOME_ESR_MEDIATED_SIGNALING	REACTOME_ESR_MEDIATED_SIGNALING	159	0.294041678933297	1.69134536146352	0.000267103398295428	0.00180497144908729	0.00114168597676515	5409	tags=38%, list=23%, signal=29%	MMP9/USF1/GNAI2/SHC1/GNG2/RUNX1/GNG10/AKT3/GATA3/GNB4/ZNF217/CAV1/ZDHHC7/GNB1/MMP2/CXCL12/GNGT2/MMP3/UHMK1/NRIP1/PIK3R3/CREB1/KPNA2/CDK9/SRF/TGFA/CBFB/TNRC6B/NOS3/CHD1/NR5A2/AGO3/GNB5/GNG11/AGO4/CTSD/SPHK1/AKT1/MED1/ATF2/AGO2/EREG/TNRC6C/GNB3/HSP90AA1/PTK2/ESR2/KDM1A/NCOA3/SMC1A/DDX5/MMP7/POLR2H/BCL2/PIK3CA/CREBBP/GTF2F2/NRAS/GNG7/EP300
REACTOME_PROGRAMMED_CELL_DEATH	REACTOME_PROGRAMMED_CELL_DEATH	REACTOME_PROGRAMMED_CELL_DEATH	199	0.276865247030349	1.64142221691022	0.000271842386878939	0.00182776439017095	0.00115610303650181	5217	tags=34%, list=22%, signal=27%	YWHAH/TNFRSF10B/LY96/STAT3/BIRC3/CARD8/CD14/BID/MLKL/CFLAR/TLR4/VIM/CASP5/CASP7/BAK1/ROCK1/SDCBP/RIPK3/APAF1/IRF1/AKT3/MAGED1/DAPK1/GZMB/CASP1/IRF2/BMF/CASP8/BAX/PSMB10/IL1B/DAPK3/CASP4/PSMB8/PSMB9/FLOT1/RIPK1/PAK2/PSME4/BIRC2/CLSPN/FLOT2/PSMB2/AKT1/CHMP7/SATB1/SPTAN1/PSMD13/FASLG/BCL2L11/HSP90AA1/PSMB3/PTK2/TNFRSF10A/PSME2/ADD1/PSMB4/PSMD9/SFN/PSME1/CDC37/OGT/CTNNB1/DNM1L/BCL2/PPP3CC/IL1A/DFFB
REACTOME_TRANSCRIPTIONAL_REGULATION_BY_RUNX1	REACTOME_TRANSCRIPTIONAL_REGULATION_BY_RUNX1	REACTOME_TRANSCRIPTIONAL_REGULATION_BY_RUNX1	175	0.285535551801427	1.68611112656496	0.000312626851182589	0.00209147363441152	0.00132290520184633	5429	tags=37%, list=23%, signal=29%	SPI1/RUNX2/CCND3/IL2RA/THBS1/PRKCB/CTLA4/SOCS4/RUNX1/CCND2/PML/CTSK/FOXP3/PHC2/GATA3/NFATC2/CTSL/CDK6/PSMB10/CBX6/CR1/PSMB8/TCF3/PSMB9/CBFB/NR4A3/ABL1/TNRC6B/CSF2/MYL9/TAL1/PHC3/PSME4/SOCS3/GP1BA/AGO3/AGO4/PSMB2/PCGF5/SMARCD1/KMT2D/AGO2/CSNK2A2/TCF12/PSMD13/SIN3B/TNRC6C/IFNG/KMT2A/CCNH/GATA2/PSMB3/PSME2/PSMB4/PSMD9/AUTS2/PSME1/PTPN11/SCMH1/CREBBP/SETD1A/NFE2/RBBP5/EP300/RNF2
REACTOME_ADHERENS_JUNCTIONS_INTERACTIONS	REACTOME_ADHERENS_JUNCTIONS_INTERACTIONS	REACTOME_ADHERENS_JUNCTIONS_INTERACTIONS	53	0.413694476784777	1.90050945866523	0.000314288381551381	0.00209212862943158	0.00132331950126897	5102	tags=43%, list=22%, signal=34%	PRDM8/ACTB/SNAI1/ADAM19/ZEB2/CDH11/FOXF1/CDH3/HEYL/CDH5/ZC3H12A/TNRC6B/CDH6/AGO3/AGO4/CDH13/ACTG1/PVR/AGO2/TNRC6C/ILF3/CTNNB1/ADAM33
REACTOME_OTHER_SEMAPHORIN_INTERACTIONS	REACTOME_OTHER_SEMAPHORIN_INTERACTIONS	REACTOME_OTHER_SEMAPHORIN_INTERACTIONS	18	0.631524992623682	2.1983118296832	0.000332326507155123	0.00220125181472057	0.0013923424270595	2299	tags=50%, list=10%, signal=45%	PLXNA1/TYROBP/PTPRC/PLXNC1/PLXND1/SEMA7A/ITGB1/CD72/SEMA6D
REACTOME_PHASE_I_FUNCTIONALIZATION_OF_COMPOUNDS	REACTOME_PHASE_I_FUNCTIONALIZATION_OF_COMPOUNDS	REACTOME_PHASE_I_FUNCTIONALIZATION_OF_COMPOUNDS	99	-0.363085	-1.79536	0.000336296795643528	0.00221657690921695	0.00140203590198287	4510	tags=41%, list=19%, signal=34%	CYP2R1/FDX1/CYP2C8/CMBL/AADAC/CYP3A5/ADH6/CYP2A6/ADH1A/CYP4F8/CES1/ALDH2/FDXR/ADH1C/CYP2J2/CYP46A1/CYP2C9/CYP1A1/CES2/NCOA2/CYP4F11/CYP2F1/CYP3A7/CYP2A13/MAOB/RXRA/CYP4F3/CYP4B1/CYP4F2/CES3/CYP2B6/CBR3/BPHL/CYP3A4/CYP2C19/CYP11A1/ALDH3A1/MAOA/ACSS2/CYP4F12/ADH7
REACTOME_ER_TO_GOLGI_ANTEROGRADE_TRANSPORT	REACTOME_ER_TO_GOLGI_ANTEROGRADE_TRANSPORT	REACTOME_ER_TO_GOLGI_ANTEROGRADE_TRANSPORT	151	0.303856814999205	1.7235322080167	0.000340764468672968	0.00223501401511976	0.00141369779573305	5923	tags=44%, list=25%, signal=33%	SERPINA1/CTSZ/COPA/F5/SEC23A/SEC22C/CTSC/SEC16A/ARFGAP3/ARFGAP1/SEC24D/PPP6R1/TUBB3/KDELR3/BET1L/TUBA1B/TUBA1A/COPG1/DYNC1LI1/KDELR1/TGFA/TMEM115/LMAN1/ARF4/SEC24A/TRAPPC2/TUBB2A/GOSR2/MIA3/CAPZB/COG2/COPB1/ARF3/KDELR2/SEC23IP/TRAPPC10/SPTBN1/ANK1/NAPB/SEC13/ARCN1/SPTAN1/BET1/TFG/YKT6/TMED9/ANKRD28/GOSR1/CAPZA2/SEC31B/DYNC1H1/GBF1/NSF/DCTN6/PREB/STX5/ANK2/DYNC1I2/AREG/TRAPPC4/CD59/TRAPPC1/COG3/TU…
REACTOME_INTERLEUKIN_7_SIGNALING	REACTOME_INTERLEUKIN_7_SIGNALING	REACTOME_INTERLEUKIN_7_SIGNALING	23	0.568191397044959	2.12842301452432	0.000377351988159421	0.00246291200076734	0.00155784851594441	2134	tags=52%, list=9%, signal=47%	STAT3/IL7R/JAK3/IL2RG/JAK1/SOCS1/STAT5B/STAT5A/HGF/CRLF2/IRS1/PIK3R3
REACTOME_TNFR1_INDUCED_PROAPOPTOTIC_SIGNALING	REACTOME_TNFR1_INDUCED_PROAPOPTOTIC_SIGNALING	REACTOME_TNFR1_INDUCED_PROAPOPTOTIC_SIGNALING	25	0.553459778659622	2.14085118403598	0.000388210853467144	0.00252148602883028	0.00159489793657427	3064	tags=36%, list=13%, signal=31%	BIRC3/TNFAIP3/TNF/CYLD/TNFRSF1A/CASP8/RIPK1/TBK1/BIRC2
REACTOME_RHOC_GTPASE_CYCLE	REACTOME_RHOC_GTPASE_CYCLE	REACTOME_RHOC_GTPASE_CYCLE	70	0.388521183362982	1.88612877749081	0.000390612133252722	0.00252482625261905	0.00159701070498443	3750	tags=40%, list=16%, signal=34%	PREX1/STK10/ARHGEF1/MYO9B/ARHGAP26/FMNL3/RTKN/ROCK1/ARHGAP18/PKN1/STARD13/FMNL2/RHOC/CAV1/ARHGEF40/STOM/MCAM/VAV2/ARHGAP21/FLOT1/LMAN1/DLC1/AKAP13/ARHGDIA/ARHGEF10/ARHGEF17/FLOT2/ROCK2
REACTOME_N_GLYCAN_TRIMMING_IN_THE_ER_AND_CALNEXIN_CALRETICULIN_CYCLE	REACTOME_N_GLYCAN_TRIMMING_IN_THE_ER_AND_CALNEXIN_CALRETICULIN_CYCLE	REACTOME_N_GLYCAN_TRIMMING_IN_THE_ER_AND_CALNEXIN_CALRETICULIN_CYCLE	34	0.490859737469223	2.05604473437129	0.000400988328170147	0.0025794345340945	0.00163155169963967	5659	tags=56%, list=24%, signal=42%	PRKCSH/SEL1L/EDEM2/UGGT1/CALR/EDEM1/PDIA3/EDEM3/GANAB/MLEC/DERL1/SYVN1/MOGS/UGGT2/OS9/CANX/VCP/DERL2/RNF103
REACTOME_REGULATION_OF_CDH11_GENE_TRANSCRIPTION	REACTOME_REGULATION_OF_CDH11_GENE_TRANSCRIPTION	REACTOME_REGULATION_OF_CDH11_GENE_TRANSCRIPTION	10	0.739670748874972	2.17476887561302	0.000403987918285866	0.00258629585964827	0.00163589164594226	1838	tags=60%, list=8%, signal=55%	PRDM8/SNAI1/ZEB2/CDH11/FOXF1/HEYL
REACTOME_CD209_DC_SIGN_SIGNALING	REACTOME_CD209_DC_SIGN_SIGNALING	REACTOME_CD209_DC_SIGN_SIGNALING	21	0.578102552570397	2.10617393046577	0.000407007492148758	0.00259321916426209	0.00164027079542658	3444	tags=52%, list=15%, signal=45%	LYN/RELB/ICAM2/FYN/ICAM3/PRKACB/CD209/PAK3/PAK2/NFKB1/RELA
REACTOME_L1CAM_INTERACTIONS	REACTOME_L1CAM_INTERACTIONS	REACTOME_L1CAM_INTERACTIONS	117	0.325838030306807	1.78245715469469	0.000424410168780046	0.00269128343994171	0.00170229870640637	3921	tags=36%, list=17%, signal=30%	ACTB/NRP2/ITGAV/MSN/NUMB/RPS6KA3/CNTNAP1/ITGA5/SDCBP/DPYSL2/NRP1/NRCAM/FGFR1/LAMB1/RPS6KA2/ITGB1/AP2B1/DLG4/TUBB3/ITGB3/VAV2/SCN9A/TUBA1B/TUBA1A/EPHB2/LAMA1/AP2A2/TUBB2A/ITGA9/SPTBN1/DNM1/RPS6KA1/ANK1/LAMC1/CNTN1/CLTC/ACTG1/ALCAM/L1CAM/SPTAN1/GAP43/CSNK2A2
REACTOME_THE_NLRP3_INFLAMMASOME	REACTOME_THE_NLRP3_INFLAMMASOME	REACTOME_THE_NLRP3_INFLAMMASOME	16	0.652021057913228	2.17896566019046	0.000433961248912333	0.00273886863700331	0.00173239743855768	4276	tags=75%, list=18%, signal=61%	NFKB2/NLRP3/PANX1/PSTPIP1/APP/CASP1/MEFV/P2RX7/NFKB1/RELA/PYCARD/HMOX1
REACTOME_TNFS_BIND_THEIR_PHYSIOLOGICAL_RECEPTORS	REACTOME_TNFS_BIND_THEIR_PHYSIOLOGICAL_RECEPTORS	REACTOME_TNFS_BIND_THEIR_PHYSIOLOGICAL_RECEPTORS	28	0.515846480582524	2.05941413125357	0.000438123946743627	0.00275215887672757	0.00174080382101248	4308	tags=50%, list=18%, signal=41%	TNFRSF1B/TNFSF13B/TNFRSF9/TNFSF8/TNFSF13/TNFRSF11B/TNFRSF1A/CD27/TNFRSF14/TNFSF4/LTA/FASLG/TNFRSF17/EDA2R
REACTOME_MITOCHONDRIAL_PROTEIN_IMPORT	REACTOME_MITOCHONDRIAL_PROTEIN_IMPORT	REACTOME_MITOCHONDRIAL_PROTEIN_IMPORT	58	-0.422106	-1.90255	0.000468335174073869	0.0029281890790226	0.0018521469746945	10246	tags=67%, list=44%, signal=38%	PITRM1/COA6/TIMM23/TIMM50/TOMM20/TOMM5/COA4/TOMM40/COX19/SAMM50/FXN/HSPD1/ACO2/LDHD/TIMM17B/GRPEL1/OTC/PMPCB/TIMM13/TIMM21/VDAC1/CHCHD4/CS/TIMM8B/SLC25A12/MTX2/SLC25A4/TIMM44/TIMM8A/CHCHD10/TOMM7/COQ2/TIMM10/CHCHD2/DNAJC19/BCS1L/CYC1/HSPA9/NDUFB8
REACTOME_AMYLOID_FIBER_FORMATION	REACTOME_AMYLOID_FIBER_FORMATION	REACTOME_AMYLOID_FIBER_FORMATION	51	0.418724691232954	1.9178569504902	0.000470778742395507	0.00292977654569855	0.00185315108389713	2514	tags=35%, list=11%, signal=32%	APH1B/TSPAN15/TGFBI/FURIN/TSPAN33/LYZ/MFGE8/UBE2L6/APP/BACE1/NCSTN/SORL1/HSPG2/APOE/B2M/CST3/ADAM10/SAA1
REACTOME_KERATAN_SULFATE_DEGRADATION	REACTOME_KERATAN_SULFATE_DEGRADATION	REACTOME_KERATAN_SULFATE_DEGRADATION	15	0.660878645641027	2.19453872767385	0.000476549361419396	0.00295195854434793	0.00186718170848535	2928	tags=53%, list=13%, signal=47%	GLB1/GNS/HEXB/HEXA/FMOD/LUM/GALNS/GLB1L
REACTOME_ROS_AND_RNS_PRODUCTION_IN_PHAGOCYTES	REACTOME_ROS_AND_RNS_PRODUCTION_IN_PHAGOCYTES	REACTOME_ROS_AND_RNS_PRODUCTION_IN_PHAGOCYTES	36	0.481629242305484	2.02148167117602	0.000494922348847614	0.00305164102653506	0.00193023317231861	3016	tags=36%, list=13%, signal=31%	RAC2/NCF4/CYBB/NCF2/CYBA/HVCN1/NCF1/TCIRG1/ATP6V0A2/ATP6V0B/ATP6V1C1/NOS3/ATP6V0D2
REACTOME_RUNX1_AND_FOXP3_CONTROL_THE_DEVELOPMENT_OF_REGULATORY_T_LYMPHOCYTES_TREGS	REACTOME_RUNX1_AND_FOXP3_CONTROL_THE_DEVELOPMENT_OF_REGULATORY_T_LYMPHOCYTES_TREGS	REACTOME_RUNX1_AND_FOXP3_CONTROL_THE_DEVELOPMENT_OF_REGULATORY_T_LYMPHOCYTES_TREGS	10	0.731740709947947	2.15145309373692	0.000501767240131687	0.00307965397842293	0.00194795200900954	2413	tags=70%, list=10%, signal=63%	IL2RA/CTLA4/RUNX1/FOXP3/NFATC2/CR1/CBFB
REACTOME_REGULATED_NECROSIS	REACTOME_REGULATED_NECROSIS	REACTOME_REGULATED_NECROSIS	57	0.390014149079034	1.80768793205873	0.000512746383283921	0.003132669684173	0.00198148566287081	5142	tags=47%, list=22%, signal=37%	TNFRSF10B/BIRC3/MLKL/CFLAR/CASP5/BAK1/SDCBP/RIPK3/IRF1/GZMB/CASP1/IRF2/CASP8/BAX/IL1B/CASP4/FLOT1/RIPK1/BIRC2/FLOT2/CHMP7/FASLG/HSP90AA1/TNFRSF10A/CDC37/OGT/IL1A
REACTOME_SYNTHESIS_OF_SUBSTRATES_IN_N_GLYCAN_BIOSYTHESIS	REACTOME_SYNTHESIS_OF_SUBSTRATES_IN_N_GLYCAN_BIOSYTHESIS	REACTOME_SYNTHESIS_OF_SUBSTRATES_IN_N_GLYCAN_BIOSYTHESIS	62	0.377925668293642	1.79264264887186	0.000522218397848509	0.00317603734691502	0.00200891670751293	4019	tags=44%, list=17%, signal=36%	ST3GAL2/ST8SIA4/GLB1/ST6GAL1/ST3GAL5/GFPT2/CTSA/NEU1/NUS1/GNPNAT1/ST8SIA1/NANS/NPL/ALG5/RENBP/ST6GALNAC4/ST3GAL6/NEU3/GFPT1/GMPPA/SLC17A5/SLC35A1/DOLK/PMM2/FUOM/ST8SIA2/ST6GALNAC3
REACTOME_RIPK1_MEDIATED_REGULATED_NECROSIS	REACTOME_RIPK1_MEDIATED_REGULATED_NECROSIS	REACTOME_RIPK1_MEDIATED_REGULATED_NECROSIS	31	0.491488974886101	2.02279181581868	0.000527981225878562	0.00319655601911998	0.00202189523984932	4943	tags=52%, list=21%, signal=41%	TNFRSF10B/BIRC3/MLKL/CFLAR/SDCBP/RIPK3/CASP8/FLOT1/RIPK1/BIRC2/FLOT2/FASLG/HSP90AA1/TNFRSF10A/CDC37/OGT
REACTOME_SEMA3A_PLEXIN_REPULSION_SIGNALING_BY_INHIBITING_INTEGRIN_ADHESION	REACTOME_SEMA3A_PLEXIN_REPULSION_SIGNALING_BY_INHIBITING_INTEGRIN_ADHESION	REACTOME_SEMA3A_PLEXIN_REPULSION_SIGNALING_BY_INHIBITING_INTEGRIN_ADHESION	14	0.671757454668828	2.1792516758353	0.0005443625049631	0.00328088752991274	0.00207523686102576	3781	tags=71%, list=16%, signal=60%	RRAS/PLXNA1/RND1/FYN/TLN1/NRP1/PIP5K1C/SEMA3A/FES/PLXNA4
REACTOME_METABOLISM_OF_WATER_SOLUBLE_VITAMINS_AND_COFACTORS	REACTOME_METABOLISM_OF_WATER_SOLUBLE_VITAMINS_AND_COFACTORS	REACTOME_METABOLISM_OF_WATER_SOLUBLE_VITAMINS_AND_COFACTORS	121	0.306407089996221	1.68195599788531	0.000553469385745751	0.00332081631447451	0.00210049273608489	4495	tags=37%, list=19%, signal=30%	VNN1/TCN2/NNMT/CUBN/GSTO1/NADK/ENPP2/NT5E/MTHFD1L/MTHFD2/SLC2A3/TPK1/VNN2/PARP14/SLC25A19/FOLR2/PARP9/MOCS1/ACP5/SLC25A32/TCN1/ALDH1L2/NMNAT2/SLC52A2/SLC23A2/SLC46A1/SLC5A6/ENPP1/ABCD4/SLC19A1/AOX1/MTR/PARP8/CYB5R3/BST1/PTGS2/LDLRAP1/CD38/PARP4/NAMPT/MTHFR/MTRR/SLC19A3/ENPP3/THTPA
REACTOME_ACTIVATION_OF_IRF3_IRF7_MEDIATED_BY_TBK1_IKK_IKBKE	REACTOME_ACTIVATION_OF_IRF3_IRF7_MEDIATED_BY_TBK1_IKK_IKBKE	REACTOME_ACTIVATION_OF_IRF3_IRF7_MEDIATED_BY_TBK1_IKK_IKBKE	17	0.610798063125794	2.08926628090298	0.000599362213368351	0.00358011893520917	0.00226450761065862	4017	tags=53%, list=17%, signal=44%	LY96/TRAF3/CD14/TLR4/IRF3/TANK/IRF7/TBK1/SARM1
REACTOME_CASPASE_ACTIVATION_VIA_EXTRINSIC_APOPTOTIC_SIGNALLING_PATHWAY	REACTOME_CASPASE_ACTIVATION_VIA_EXTRINSIC_APOPTOTIC_SIGNALLING_PATHWAY	REACTOME_CASPASE_ACTIVATION_VIA_EXTRINSIC_APOPTOTIC_SIGNALLING_PATHWAY	25	0.539943032442818	2.08856673038943	0.00061656878408706	0.00366652903603771	0.00231916398786431	2297	tags=40%, list=10%, signal=36%	TNFRSF10B/LY96/CD14/CFLAR/TLR4/MAGED1/DAPK1/CASP8/DAPK3/RIPK1
REACTOME_SPHINGOLIPID_METABOLISM	REACTOME_SPHINGOLIPID_METABOLISM	REACTOME_SPHINGOLIPID_METABOLISM	100	0.341163005358647	1.80425995918765	0.000632577503273475	0.00374508274061907	0.00236885101365568	4267	tags=39%, list=18%, signal=32%	ARSB/CSNK1G2/ST3GAL2/ARSA/GLB1/ARSJ/HEXB/PSAP/CERS2/HEXA/STS/ST3GAL5/PRKD2/GALC/CTSA/PRKD3/SGPP1/NEU1/CERK/ORMDL3/CERS5/PRKD1/ACER3/SGMS1/GLB1L/NEU3/GM2A/SGMS2/UGCG/SUMF2/SPHK1/MFSD2B/GLA/SPTSSA/GBA2/KDSR/ORMDL1/M6PR/B4GALNT1
REACTOME_SCAVENGING_OF_HEME_FROM_PLASMA	REACTOME_SCAVENGING_OF_HEME_FROM_PLASMA	REACTOME_SCAVENGING_OF_HEME_FROM_PLASMA	20	0.574657925041818	2.07426156755493	0.000637112574524022	0.00375531552737067	0.0023753234867485	4891	tags=65%, list=21%, signal=51%	CD163/APOL1/IGKV1D-33/IGLV6-57/IGHV3-7/IGKV2D-28/IGKV3D-20/IGHV4-59/IGKV1D-16/LRP1/IGKV5-2/HPR/HP
REACTOME_CELLULAR_SENESCENCE	REACTOME_CELLULAR_SENESCENCE	REACTOME_CELLULAR_SENESCENCE	129	0.306120684721835	1.69969866813036	0.000654369881101704	0.00384011798646526	0.00242896299356311	5142	tags=36%, list=22%, signal=29%	STAT3/E2F3/ETS1/UBN1/MAPKAPK2/RPS6KA3/CEBPB/ATM/PHC2/POT1/RPS6KA2/IGFBP7/CDK6/CBX6/MAP3K5/ACD/CCNE1/CDK2/TNRC6B/CDKN1A/ERF/MDM2/TERF2/TERF2IP/IL6/PHC3/CDC27/VENTX/AGO3/RB1/CABIN1/AGO4/RPS6KA1/KDM6B/NFKB1/RELA/ETS2/CCNA1/TNRC6C/HMGA2/MDM4/MAP4K4/EP400/CXCL8/EED/SCMH1/IL1A
REACTOME_CHONDROITIN_SULFATE_BIOSYNTHESIS	REACTOME_CHONDROITIN_SULFATE_BIOSYNTHESIS	REACTOME_CHONDROITIN_SULFATE_BIOSYNTHESIS	20	0.572519248097249	2.06654188737961	0.000658527627394948	0.00384764177054341	0.00243372196012658	3502	tags=65%, list=15%, signal=55%	CHST11/CHPF2/CHST15/CSGALNACT2/VCAN/CSGALNACT1/BGN/CHSY1/CSPG4/CHST12/DCN/CHSY3/CHPF
REACTOME_SIGNALING_BY_NOTCH	REACTOME_SIGNALING_BY_NOTCH	REACTOME_SIGNALING_BY_NOTCH	182	0.276675899691334	1.63664146090011	0.000672697121424289	0.00391334238463347	0.00247527911041249	4857	tags=32%, list=21%, signal=26%	APH1B/ARRB2/E2F3/NUMB/ARRB1/POGLUT1/SEL1L/RUNX1/IKZF1/FURIN/MFNG/B4GALT1/PLXND1/DLL4/MAMLD1/RBPJ/ATP2A3/HDAC9/GZMB/HDAC4/STAT1/NCSTN/PSMB10/HDAC7/HEYL/ADAM17/LFNG/PSMB8/CREB1/PSMB9/ADAM10/TNRC6B/HIF1A/DTX4/HEY1/ST3GAL6/PSEN2/TACC3/AGO3/NOTCH1/AGO4/CNTN1/HEY2/PSMB2/AKT1/NOTCH4/AGO2/CUL1/PSMD13/TNRC6C/POFUT1/ACTA2/PSMB3/PSME2/FLT4/PSMB4/PSMD9/NCOR2/PSME1
REACTOME_ACTIVATION_OF_GENE_EXPRESSION_BY_SREBF_SREBP	REACTOME_ACTIVATION_OF_GENE_EXPRESSION_BY_SREBF_SREBP	REACTOME_ACTIVATION_OF_GENE_EXPRESSION_BY_SREBF_SREBP	42	-0.461386	-1.92964	0.000676491125627427	0.0039183771692186	0.00247846372752085	7561	tags=57%, list=32%, signal=39%	SP1/LSS/PPARA/NFYC/TM7SF2/IDI1/CARM1/FDFT1/SC5D/ACACB/HMGCR/SCD/ACACA/MVK/NCOA2/CHD9/RXRA/SREBF2/MVD/FASN/PMVK/ELOVL6/HMGCS1/SREBF1
REACTOME_TAK1_DEPENDENT_IKK_AND_NF_KAPPA_B_ACTIVATION	REACTOME_TAK1_DEPENDENT_IKK_AND_NF_KAPPA_B_ACTIVATION	REACTOME_TAK1_DEPENDENT_IKK_AND_NF_KAPPA_B_ACTIVATION	43	0.449755808079292	1.98193494170377	0.000683679083991005	0.00394294230336192	0.00249400174014867	5097	tags=49%, list=22%, signal=38%	NFKB2/RIPK2/IKBIP/IRAK2/APP/NFKBIA/CASP8/NOD1/NLRC5/NOD2/SAA1/ALPK1/NFKB1/RELA/S100A12/TAB2/S100B/N4BP1/CHUK/LRRC14/USP18
REACTOME_TIGHT_JUNCTION_INTERACTIONS	REACTOME_TIGHT_JUNCTION_INTERACTIONS	REACTOME_TIGHT_JUNCTION_INTERACTIONS	27	-0.516176	-1.92101	0.000720028903905488	0.00413475825504525	0.00261532974357358	6941	tags=63%, list=30%, signal=44%	CLDN11/CLDN1/CLDN14/CLDN4/CLDN16/PARD6G/CLDN8/CLDN20/CLDN18/PRKCI/CLDN7/CLDN19/PARD6A/PARD6B/CLDN9/CRB3/PARD3
REACTOME_CARGO_RECOGNITION_FOR_CLATHRIN_MEDIATED_ENDOCYTOSIS	REACTOME_CARGO_RECOGNITION_FOR_CLATHRIN_MEDIATED_ENDOCYTOSIS	REACTOME_CARGO_RECOGNITION_FOR_CLATHRIN_MEDIATED_ENDOCYTOSIS	103	0.329144424362454	1.73787437374567	0.000725695071516667	0.00414948720380043	0.00262464614259739	2639	tags=27%, list=11%, signal=24%	SH3KBP1/SYT11/ARRB2/CBL/IL7R/CD4/FCHO1/ARRB1/DAB2/TGOLN2/SCARB2/PICALM/NECAP2/CD3G/GRB2/SGIP1/VAMP4/TOR1A/CD3D/TOR1B/STAM/IGF2R/AP2B1/AGFG1/TGFA/AAK1/TACR1/AP2A2
REACTOME_CASPASE_ACTIVATION_VIA_DEATH_RECEPTORS_IN_THE_PRESENCE_OF_LIGAND	REACTOME_CASPASE_ACTIVATION_VIA_DEATH_RECEPTORS_IN_THE_PRESENCE_OF_LIGAND	REACTOME_CASPASE_ACTIVATION_VIA_DEATH_RECEPTORS_IN_THE_PRESENCE_OF_LIGAND	15	0.648005545375116	2.1517918220731	0.000735554707970513	0.00418796680538105	0.00264898537607298	4497	tags=60%, list=19%, signal=48%	TNFRSF10B/LY96/CD14/CFLAR/TLR4/CASP8/RIPK1/FASLG/TNFRSF10A
REACTOME_CTLA4_INHIBITORY_SIGNALING	REACTOME_CTLA4_INHIBITORY_SIGNALING	REACTOME_CTLA4_INHIBITORY_SIGNALING	21	0.560581414416654	2.04233998915653	0.000742191593489549	0.00420784894952973	0.00266156128976627	3542	tags=48%, list=15%, signal=40%	CD86/LYN/CD80/CTLA4/FYN/PPP2R5B/AKT3/LCK/PPP2R5D/AKT1
REACTOME_RAB_GERANYLGERANYLATION	REACTOME_RAB_GERANYLGERANYLATION	REACTOME_RAB_GERANYLGERANYLATION	63	0.379824206568397	1.79889163551435	0.00075834956977006	0.00428131529262591	0.00270803044235011	4355	tags=35%, list=19%, signal=28%	RAB8B/RAB29/RAB34/RAB27A/RAB31/RAB32/RAB3C/PTP4A2/RAB23/CHM/RAB20/RAB43/RAB33A/RAB15/RAB5C/RAB39B/RAB39A/RAB8A/RAB37/RAB35/RAB3B/RAB18
REACTOME_RHO_GTPASES_ACTIVATE_NADPH_OXIDASES	REACTOME_RHO_GTPASES_ACTIVATE_NADPH_OXIDASES	REACTOME_RHO_GTPASES_ACTIVATE_NADPH_OXIDASES	24	0.533215788559882	2.04494435417275	0.000769089164117384	0.00432370294785319	0.00273484160968765	707	tags=33%, list=3%, signal=32%	RAC2/NCF4/PRKCA/CYBB/NCF2/PRKCB/CYBA/NCF1
REACTOME_CD28_DEPENDENT_PI3K_AKT_SIGNALING	REACTOME_CD28_DEPENDENT_PI3K_AKT_SIGNALING	REACTOME_CD28_DEPENDENT_PI3K_AKT_SIGNALING	22	0.55485175485476	2.04026608543807	0.00081574151606151	0.00456678723217699	0.00288859801327221	3542	tags=50%, list=15%, signal=42%	CD86/CD80/FYN/CD28/AKT3/MAP3K8/PRR5/LCK/PIK3R3/THEM4/AKT1
REACTOME_HEPARAN_SULFATE_HEPARIN_HS_GAG_METABOLISM	REACTOME_HEPARAN_SULFATE_HEPARIN_HS_GAG_METABOLISM	REACTOME_HEPARAN_SULFATE_HEPARIN_HS_GAG_METABOLISM	57	0.378461293074418	1.75414126348358	0.000850352125918217	0.00474071310199406	0.00299861012823792	3625	tags=39%, list=16%, signal=33%	GLB1/AGRN/NDST2/SDC3/VCAN/BGN/IDS/EXT2/SDC2/GUSB/SGSH/HSPG2/CSPG4/XYLT2/B4GALT7/GLB1L/NAGLU/IDUA/GPC3/HS3ST3B1/DCN/B3GAT3
REACTOME_BETA_CATENIN_INDEPENDENT_WNT_SIGNALING	REACTOME_BETA_CATENIN_INDEPENDENT_WNT_SIGNALING	REACTOME_BETA_CATENIN_INDEPENDENT_WNT_SIGNALING	145	0.29081866979287	1.63967188960272	0.000856098605567588	0.00475294578526735	0.00300634758190146	5010	tags=34%, list=21%, signal=27%	RAC2/ARRB2/PRKCA/PRKCB/GNAO1/GNG2/SMURF2/FZD2/LEF1/PLCB2/GNG10/GNB4/GNB1/PFN1/NLK/PSMB10/AP2B1/GNGT2/PSMB8/TCF7/FZD3/NFATC1/PSMB9/ITPR3/ITPR1/PLCB1/TNRC6B/AP2A2/ROR2/PSME4/AGO3/GNB5/GNG11/AGO4/PSMB2/CLTC/AGO2/PPP3CB/PSMD13/TNRC6C/GNB3/PSMB3/PRKG1/PSME2/PSMB4/PSMD9/PSME1/RHOA/PRICKLE1/CTNNB1
REACTOME_HYALURONAN_METABOLISM	REACTOME_HYALURONAN_METABOLISM	REACTOME_HYALURONAN_METABOLISM	16	0.629409680587632	2.10340151371984	0.000883043170670222	0.00485849550852351	0.00307311021072528	3961	tags=69%, list=17%, signal=57%	CD44/HEXB/HEXA/CEMIP/HAS2/GUSB/SLC9A1/HYAL2/LYVE1/HAS3/HYAL1
REACTOME_G_ALPHA_Z_SIGNALLING_EVENTS	REACTOME_G_ALPHA_Z_SIGNALLING_EVENTS	REACTOME_G_ALPHA_Z_SIGNALLING_EVENTS	47	0.418462047930019	1.86251329640757	0.000886003665231492	0.00485849550852351	0.00307311021072528	4241	tags=43%, list=18%, signal=35%	GNAI2/PRKCA/PRKCB/GNG2/GNG10/GNB4/GNB1/ADCY4/ADCY3/GNGT2/ADRA2A/RGS19/RGS20/ADCY7/RGS16/GNB5/GNG11/RGS4/PRKCE/GNB3
REACTOME_VOLTAGE_GATED_POTASSIUM_CHANNELS	REACTOME_VOLTAGE_GATED_POTASSIUM_CHANNELS	REACTOME_VOLTAGE_GATED_POTASSIUM_CHANNELS	43	-0.441692	-1.85184	0.000885464745207627	0.00485849550852351	0.00307311021072528	5004	tags=51%, list=21%, signal=40%	KCNH7/KCNQ3/KCND2/KCNA5/KCNA10/KCNG3/KCNQ4/KCNH3/KCNG4/KCNC1/KCNF1/KCNS1/KCNA7/KCNQ5/KCNG1/KCNA1/KCNC2/KCNB1/KCNA4/KCNV1/KCNAB1/KCNB2
REACTOME_INTERLEUKIN_35_SIGNALLING	REACTOME_INTERLEUKIN_35_SIGNALLING	REACTOME_INTERLEUKIN_35_SIGNALLING	12	0.666319121823748	2.05899982003828	0.000896567582844659	0.00489635684018838	0.0030970583742518	2197	tags=67%, list=9%, signal=60%	IL27RA/STAT3/JAK1/EBI3/STAT4/STAT1/TYK2/IL6ST
REACTOME_CYTOSOLIC_SENSORS_OF_PATHOGEN_ASSOCIATED_DNA	REACTOME_CYTOSOLIC_SENSORS_OF_PATHOGEN_ASSOCIATED_DNA	REACTOME_CYTOSOLIC_SENSORS_OF_PATHOGEN_ASSOCIATED_DNA	60	0.379467772577875	1.79533573574447	0.000911179350127852	0.00495592670923198	0.00313473768721777	5425	tags=45%, list=23%, signal=35%	NFKB2/ZBP1/AIM2/IFI16/RIPK3/NFKBIA/IRF3/TRIM21/TRIM32/RIPK1/DTX4/IRF7/TBK1/NFKB1/RELA/NLRC3/POLR3F/POLR3GL/DHX9/POLR2H/POLR3G/POLR3D/CHUK/CTNNB1/CREBBP/EP300/POLR3A
REACTOME_DDX58_IFIH1_MEDIATED_INDUCTION_OF_INTERFERON_ALPHA_BETA	REACTOME_DDX58_IFIH1_MEDIATED_INDUCTION_OF_INTERFERON_ALPHA_BETA	REACTOME_DDX58_IFIH1_MEDIATED_INDUCTION_OF_INTERFERON_ALPHA_BETA	77	0.365910212618827	1.83649735735048	0.000982385134854979	0.00532158425277717	0.00336602449786236	5409	tags=44%, list=23%, signal=34%	NFKB2/TRAF3/TNFAIP3/CYLD/RNF216/UBE2L6/APP/NFKBIA/IRF3/HERC5/CASP8/IFIH1/TANK/NLRC5/TRIM25/RNF125/RIPK1/SAA1/DHX58/IRF7/TBK1/NFKB1/RELA/S100A12/ISG15/S100B/ATG12/HSP90AA1/UBA7/CASP10/CHUK/CREBBP/UBE2D3/EP300
REACTOME_G_PROTEIN_BETA_GAMMA_SIGNALLING	REACTOME_G_PROTEIN_BETA_GAMMA_SIGNALLING	REACTOME_G_PROTEIN_BETA_GAMMA_SIGNALLING	32	0.489679938669201	2.03210505875674	0.00100013877168093	0.00537771858677957	0.00340153075585774	4859	tags=56%, list=21%, signal=45%	PIK3CG/BTK/PIK3R5/GNG2/ARHGEF6/PLCB2/GNG10/AKT3/GNB4/GNB1/GNGT2/PLCB1/GNB5/GNG11/AKT1/GNB3/PIK3R6/RHOA
REACTOME_METABOLISM_OF_STEROIDS	REACTOME_METABOLISM_OF_STEROIDS	REACTOME_METABOLISM_OF_STEROIDS	149	-0.302143	-1.63058	0.00100078619440068	0.00537771858677957	0.00340153075585774	5693	tags=41%, list=24%, signal=31%	TM7SF2/LRP2/POMC/AKR1C3/IDI1/SEC24C/ACOX2/ACOT8/KPNB1/CARM1/FDFT1/AKR1C1/SLC51B/CYP2R1/FDX1/SRD5A2/SLCO1A2/OSBPL1A/ALB/SRD5A1/SLC10A1/SLC27A2/SLC51A/SC5D/SCP2/FDXR/ACACB/SCAP/CYP46A1/HMGCR/HSD17B1/TSPO/OSBPL6/SCD/HSD17B4/NSDHL/EBP/ACACA/AKR1C4/MVK/NCOA2/SLC10A2/CHD9/STAR/ACAT2/SLC27A5/OSBPL2/CH25H/RXRA/AKR1C2/FABP6/SREBF2/MVD/FASN/PMVK/ELOVL6/HSD11B2/CYP11A1/DHCR24/HMGCS1/SREBF1
REACTOME_CALNEXIN_CALRETICULIN_CYCLE	REACTOME_CALNEXIN_CALRETICULIN_CYCLE	REACTOME_CALNEXIN_CALRETICULIN_CYCLE	25	0.523950411406021	2.02670528534389	0.00109671875525293	0.00584625376306144	0.00369789003658359	4603	tags=52%, list=20%, signal=42%	PRKCSH/SEL1L/EDEM2/UGGT1/CALR/EDEM1/PDIA3/EDEM3/GANAB/SYVN1/UGGT2/OS9/CANX
REACTOME_O_GLYCOSYLATION_OF_TSR_DOMAIN_CONTAINING_PROTEINS	REACTOME_O_GLYCOSYLATION_OF_TSR_DOMAIN_CONTAINING_PROTEINS	REACTOME_O_GLYCOSYLATION_OF_TSR_DOMAIN_CONTAINING_PROTEINS	37	0.443793354474631	1.8666730677447	0.00109586722366694	0.00584625376306144	0.00369789003658359	4914	tags=51%, list=21%, signal=41%	THBS1/ADAMTS4/ADAMTS2/CFP/THBS2/SPON1/ADAMTS9/ADAMTS10/ADAMTS15/ADAMTS5/POFUT2/ADAMTS7/THSD1/ADAMTS12/ADAMTS6/THSD7A/ADAMTS14/ADAMTS3/ADAMTSL2
REACTOME_CITRIC_ACID_CYCLE_TCA_CYCLE	REACTOME_CITRIC_ACID_CYCLE_TCA_CYCLE	REACTOME_CITRIC_ACID_CYCLE_TCA_CYCLE	30	-0.50122	-1.91936	0.00120380267977114	0.00639161899021343	0.00404284609246448	8332	tags=67%, list=36%, signal=43%	FXN/ISCA2/SDHC/ACO2/NNT/SIRT3/MDH2/FH/IDH3B/SDHB/SUCLG2/MRPS36/ACAT1/CS/SUCLG1/TRAP1/SDHD/IDH2/DLD/NFS1
REACTOME_PLATELET_AGGREGATION_PLUG_FORMATION	REACTOME_PLATELET_AGGREGATION_PLUG_FORMATION	REACTOME_PLATELET_AGGREGATION_PLUG_FORMATION	39	0.446815198079338	1.90542721025228	0.00125019417962568	0.00656350194792142	0.0041515660185106	5125	tags=56%, list=22%, signal=44%	APBB1IP/RAP1B/SHC1/TLN1/GRB2/ADRA2A/ITGB3/FN1/COL1A2/COL1A1/SYK/CRK/GP1BA/PTPN1/RAPGEF4/AKT1/VWF/PTK2/RASGRP1/RASGRP2/BCAR1/RAP1A
REACTOME_COMPLEX_IV_ASSEMBLY	REACTOME_COMPLEX_IV_ASSEMBLY	REACTOME_COMPLEX_IV_ASSEMBLY	42	-0.446205	-1.86616	0.00125089162684601	0.00656350194792142	0.0041515660185106	7371	tags=57%, list=32%, signal=39%	TACO1/COX14/PET117/COX6C/TIMM21/COX6A2/COX5A/SCO2/SURF1/COX5B/COX15/COX8A/NDUFA4/COX20/COX6B1/COA1/COX7A2/COX6A1/COX7A1/COX8C/COX7C/COX7B/COX4I1/COA3
REACTOME_G_ALPHA_12_13_SIGNALLING_EVENTS	REACTOME_G_ALPHA_12_13_SIGNALLING_EVENTS	REACTOME_G_ALPHA_12_13_SIGNALLING_EVENTS	79	0.349777848378306	1.76588123543155	0.00124175532933668	0.00656350194792142	0.0041515660185106	3750	tags=38%, list=16%, signal=32%	PREX1/ARHGEF1/BTK/FGD3/ARHGEF2/GNG2/VAV1/ARHGEF6/ROCK1/PLEKHG2/GNA12/GNG10/RHOC/GNB4/FGD2/GNB1/ARHGEF40/GNGT2/ECT2/GNA13/VAV2/TRIO/RASGRF2/AKAP13/GNB5/GNG11/ARHGEF10/ARHGEF17/ARHGEF15/ROCK2
REACTOME_ZBP1_DAI_MEDIATED_INDUCTION_OF_TYPE_I_IFNS	REACTOME_ZBP1_DAI_MEDIATED_INDUCTION_OF_TYPE_I_IFNS	REACTOME_ZBP1_DAI_MEDIATED_INDUCTION_OF_TYPE_I_IFNS	21	0.544077134790997	1.98221072085609	0.00127394911666249	0.00665837468005631	0.00421157520475594	5008	tags=57%, list=21%, signal=45%	NFKB2/ZBP1/RIPK3/NFKBIA/IRF3/RIPK1/DTX4/TBK1/NFKB1/RELA/DHX9/CHUK
REACTOME_RECYCLING_PATHWAY_OF_L1	REACTOME_RECYCLING_PATHWAY_OF_L1	REACTOME_RECYCLING_PATHWAY_OF_L1	47	0.410050960382871	1.82507677744174	0.00132121484967739	0.00687854268042158	0.00435083653139717	3741	tags=36%, list=16%, signal=30%	ACTB/MSN/NUMB/RPS6KA3/DPYSL2/RPS6KA2/AP2B1/TUBB3/TUBA1B/TUBA1A/AP2A2/TUBB2A/DNM1/RPS6KA1/CLTC/ACTG1/L1CAM
REACTOME_ATTACHMENT_AND_ENTRY	REACTOME_ATTACHMENT_AND_ENTRY	REACTOME_ATTACHMENT_AND_ENTRY	19	0.571300327799999	2.01830632728509	0.00134192980519948	0.00695931038510429	0.00440192396320026	5056	tags=58%, list=22%, signal=45%	AGRN/SDC3/FURIN/NRP1/CTSL/SDC2/HSPG2/GPC3/GPC6/HAVCR1/VCP
REACTOME_REGULATION_OF_SIGNALING_BY_CBL	REACTOME_REGULATION_OF_SIGNALING_BY_CBL	REACTOME_REGULATION_OF_SIGNALING_BY_CBL	22	0.537298733810227	1.97572121697403	0.00137186413515483	0.00708708190284621	0.00448274238839458	3105	tags=50%, list=13%, signal=43%	HCK/CBL/LYN/PIK3CD/VAV1/FYN/RAPGEF1/GRB2/PIK3R3/SYK/CRK
REACTOME_RAB_REGULATION_OF_TRAFFICKING	REACTOME_RAB_REGULATION_OF_TRAFFICKING	REACTOME_RAB_REGULATION_OF_TRAFFICKING	117	0.309854372122804	1.69502050446254	0.00139831492048084	0.0071959437061668	0.00455159998407529	5874	tags=40%, list=25%, signal=30%	RAB8B/RIN3/DENND5A/DENND1A/GDI1/DENND3/RAB27A/RAB31/DENND1C/RAB32/MADD/AKT3/HPS1/CHM/RIN2/DENND4A/RAB33A/RAB5C/RAB39B/DENND4B/TRAPPC2/RAB39A/RAB3IP/RAB8A/TRAPPC10/RABEP1/AKT1/DENND2A/RAB35/TBC1D10C/DENND5B/RAB3IL1/MON1B/RAB18/TBC1D24/ALS2/TBC1D13/TBC1D16/TBC1D10B/TBC1D25/DENND2D/DENND6A/TBC1D15/TBC1D14/TRAPPC4/TRAPPC1/RAB21
REACTOME_FATTY_ACID_METABOLISM	REACTOME_FATTY_ACID_METABOLISM	REACTOME_FATTY_ACID_METABOLISM	166	-0.295825	-1.61904	0.00141421333977593	0.00724987528206969	0.00458571294688382	5584	tags=40%, list=24%, signal=31%	ACAD10/AKR1C3/MCEE/DPEP3/ACOX2/ACAA1/ACOT8/CYP1A2/MCAT/HPGD/MLYCD/ALOX15/CYP2C8/ECI2/CPT1B/ACSBG1/ACSM6/PCCB/TECR/ACOT12/SLC27A2/DECR1/SCP2/CYP4F8/FAAH2/ACACB/CYP2J2/CROT/NUDT7/PCCA/PRKAA2/SCD/CYP2C9/HSD17B4/CYP1A1/ACACA/HADHA/ACSM3/ECI1/SLC22A5/ACADVL/CYP4F11/FAAH/ACSF2/PTGR2/HADH/ACOX3/ACSBG2/CBR4/ACADL/ECHS1/RXRA/CYP4F3/CYP4B1/CYP4F2/HADHB/FASN/MECR/ACOT4/HSD17B8/PTGR1/ELOVL6/CYP2C19/CBR1/DBI/…
REACTOME_SEMA3A_PAK_DEPENDENT_AXON_REPULSION	REACTOME_SEMA3A_PAK_DEPENDENT_AXON_REPULSION	REACTOME_SEMA3A_PAK_DEPENDENT_AXON_REPULSION	16	0.60931507486934	2.0362480755236	0.00144816039379744	0.00736744717452842	0.00466007987437719	4344	tags=69%, list=19%, signal=56%	PLXNA1/LIMK1/CFL1/FYN/NRP1/SEMA3A/PAK3/PAK2/FES/PLXNA4/HSP90AA1
REACTOME_CLEC7A_DECTIN_1_SIGNALING	REACTOME_CLEC7A_DECTIN_1_SIGNALING	REACTOME_CLEC7A_DECTIN_1_SIGNALING	98	0.318684485612612	1.6887751878765	0.00144333508015158	0.00736744717452842	0.00466007987437719	5008	tags=34%, list=21%, signal=27%	NFKB2/RELB/CCL22/CLEC7A/NFATC2/CARD11/NFKBIA/CASP8/PSMB10/IL1B/PSMB8/NFATC1/PSMB9/ITPR3/ITPR1/PSME4/SYK/NFKB1/RELA/NFATC3/PSMB2/TAB2/PPP3CB/CUL1/PSMD13/PYCARD/PSMB3/PSME2/PSMB4/PSMD9/PSME1/MALT1/CHUK
REACTOME_COLLAGEN_CHAIN_TRIMERIZATION	REACTOME_COLLAGEN_CHAIN_TRIMERIZATION	REACTOME_COLLAGEN_CHAIN_TRIMERIZATION	44	0.411487832037993	1.81289181942264	0.00146556616776135	0.00742713426331274	0.00469783333152659	3067	tags=32%, list=13%, signal=28%	COL12A1/COL4A1/COL6A3/COL6A1/COL4A2/COL6A2/COL14A1/COL8A1/COL5A2/COL15A1/COL3A1/COL1A2/COL1A1/COL5A1
REACTOME_EXTRA_NUCLEAR_ESTROGEN_SIGNALING	REACTOME_EXTRA_NUCLEAR_ESTROGEN_SIGNALING	REACTOME_EXTRA_NUCLEAR_ESTROGEN_SIGNALING	73	0.351967045467297	1.73805282939472	0.00147099445424356	0.00742713426331274	0.00469783333152659	5642	tags=48%, list=24%, signal=36%	MMP9/GNAI2/SHC1/GNG2/GNG10/AKT3/GNB4/CAV1/ZDHHC7/GNB1/MMP2/GNGT2/MMP3/UHMK1/PIK3R3/CREB1/SRF/TGFA/NOS3/GNB5/GNG11/SPHK1/AKT1/EREG/GNB3/HSP90AA1/PTK2/ESR2/MMP7/BCL2/PIK3CA/NRAS/GNG7/AREG/HBEGF
REACTOME_REGULATION_OF_HOMOTYPIC_CELL_CELL_ADHESION	REACTOME_REGULATION_OF_HOMOTYPIC_CELL_CELL_ADHESION	REACTOME_REGULATION_OF_HOMOTYPIC_CELL_CELL_ADHESION	32	0.479678385009416	1.99059997312324	0.00152091637432122	0.00765032371745037	0.00483900579720722	5537	tags=53%, list=24%, signal=41%	PRDM8/SNAI1/ADAM19/ZEB2/CDH11/FOXF1/HEYL/ZC3H12A/TNRC6B/AGO3/AGO4/AGO2/TNRC6C/ILF3/CTNNB1/ADAM33/CDH24
REACTOME_RHOQ_GTPASE_CYCLE	REACTOME_RHOQ_GTPASE_CYCLE	REACTOME_RHOQ_GTPASE_CYCLE	59	0.377011060340941	1.77264462108367	0.00153547993000115	0.00769465223348893	0.00486704460367013	4039	tags=37%, list=17%, signal=31%	PREX1/CPNE8/ARHGAP26/SYDE1/SNAP23/CDC42EP3/FNBP1/GIT2/CAV1/CDC42EP2/SRGAP2/STOM/CDC42BPA/SLC4A7/ARHGAP21/PAK2/DLC1/ARL13B/ARHGAP17/RHOQ/CDC42EP4/GOPC
REACTOME_METABOLISM_OF_NITRIC_OXIDE_NOS3_ACTIVATION_AND_REGULATION	REACTOME_METABOLISM_OF_NITRIC_OXIDE_NOS3_ACTIVATION_AND_REGULATION	REACTOME_METABOLISM_OF_NITRIC_OXIDE_NOS3_ACTIVATION_AND_REGULATION	14	0.64264926626681	2.08482165810383	0.00156447483850226	0.00781069900714935	0.00494044685842819	4764	tags=57%, list=20%, signal=45%	CYGB/CAV1/NOS3/NOSTRIN/SPR/AKT1/HSP90AA1/DNM2
REACTOME_DIGESTION_AND_ABSORPTION	REACTOME_DIGESTION_AND_ABSORPTION	REACTOME_DIGESTION_AND_ABSORPTION	25	-0.525211	-1.91802	0.00157771309653701	0.0078475097515484	0.00496373050133342	5325	tags=52%, list=23%, signal=40%	ALPI/PNLIP/SI/AMY2A/SLC2A5/TREH/SLC2A2/GUCA2A/NPC1L1/CEL/RSC1A1/GUCY2C/PIR
REACTOME_INTRA_GOLGI_AND_RETROGRADE_GOLGI_TO_ER_TRAFFIC	REACTOME_INTRA_GOLGI_AND_RETROGRADE_GOLGI_TO_ER_TRAFFIC	REACTOME_INTRA_GOLGI_AND_RETROGRADE_GOLGI_TO_ER_TRAFFIC	197	0.257773803515427	1.53068466232274	0.0016657458326927	0.00825469601534384	0.00522128518317712	5178	tags=32%, list=22%, signal=25%	CYTH4/KIF21B/COPA/GALNT2/KIF3C/TGOLN2/BICD1/GOLIM4/MAN1A1/MAN1A2/ARFGAP3/VAMP4/ARFGAP1/IGF2R/RAB43/TUBB3/KDELR3/PAFAH1B2/BET1L/TUBA1B/SURF4/TUBA1A/COPG1/DYNC1LI1/KDELR1/TMF1/ARF4/TUBB2A/GOSR2/CAPZB/CUX1/COG2/COPB1/RAB39A/ARF3/GCC2/KDELR2/KIF13B/KIF5B/MAN2A1/MAN2A2/SYS1/NAPB/ARCN1/KIF3B/M6PR/YKT6/TMED9/CYTH3/GOSR1/KIF2A/RAB18/CAPZA2/KIF26B/KLC2/DYNC1H1/RAB30/MAN1C1/RHOBTB3/KIFAP3/KIF3A/GBF1/NSF/DC…
REACTOME_PEROXISOMAL_PROTEIN_IMPORT	REACTOME_PEROXISOMAL_PROTEIN_IMPORT	REACTOME_PEROXISOMAL_PROTEIN_IMPORT	61	-0.387947	-1.77031	0.00167376196129754	0.00826381366869414	0.00522705230873266	5448	tags=44%, list=23%, signal=34%	UBC/PEX26/RPS27A/PAOX/ACOX2/ACAA1/ACOT8/PEX10/PEX13/MLYCD/ECI2/IDH1/SLC27A2/SCP2/PEX5/AGXT/CROT/NUDT7/HAO1/LONP2/HSD17B4/HMGCL/ACOX3/PEX1/ACOT4/TYSND1/EPHX2
REACTOME_DNA_DAMAGE_TELOMERE_STRESS_INDUCED_SENESCENCE	REACTOME_DNA_DAMAGE_TELOMERE_STRESS_INDUCED_SENESCENCE	REACTOME_DNA_DAMAGE_TELOMERE_STRESS_INDUCED_SENESCENCE	27	0.477901373297574	1.90099318609035	0.00170798640286415	0.00840178605526556	0.0053143230181996	4765	tags=52%, list=20%, signal=41%	UBN1/ATM/POT1/ACD/CCNE1/CDK2/CDKN1A/TERF2/TERF2IP/RB1/CABIN1/CCNA1/HMGA2/EP400
REACTOME_COMPLEX_III_ASSEMBLY	REACTOME_COMPLEX_III_ASSEMBLY	REACTOME_COMPLEX_III_ASSEMBLY	21	-0.5519	-1.89745	0.00172849772251037	0.00843763900183917	0.00533700083193981	3462	tags=48%, list=15%, signal=41%	UQCRC2/UQCR10/UQCRFS1/LYRM7/UQCRC1/BCS1L/CYC1/HSPA9/UQCRQ/NFS1
REACTOME_ACTIVATED_NOTCH1_TRANSMITS_SIGNAL_TO_THE_NUCLEUS	REACTOME_ACTIVATED_NOTCH1_TRANSMITS_SIGNAL_TO_THE_NUCLEUS	REACTOME_ACTIVATED_NOTCH1_TRANSMITS_SIGNAL_TO_THE_NUCLEUS	30	0.465018470162589	1.89032144598608	0.00172839826660222	0.00843763900183917	0.00533700083193981	3504	tags=40%, list=15%, signal=34%	APH1B/ARRB2/NUMB/ARRB1/DLL4/NCSTN/ADAM17/ADAM10/DTX4/PSEN2/NOTCH1/CNTN1
REACTOME_GLYCOSPHINGOLIPID_CATABOLISM	REACTOME_GLYCOSPHINGOLIPID_CATABOLISM	REACTOME_GLYCOSPHINGOLIPID_CATABOLISM	36	0.448584969470219	1.88278911265512	0.00173419336734363	0.00843763900183917	0.00533700083193981	4125	tags=50%, list=18%, signal=41%	ARSB/ARSA/GLB1/ARSJ/HEXB/PSAP/HEXA/STS/GALC/CTSA/NEU1/GLB1L/NEU3/GM2A/SUMF2/GLA/GBA2/M6PR
REACTOME_NEGATIVE_REGULATION_OF_FLT3	REACTOME_NEGATIVE_REGULATION_OF_FLT3	REACTOME_NEGATIVE_REGULATION_OF_FLT3	15	0.617307520114646	2.04985479363141	0.00177617120483573	0.00861056910170364	0.00544638309949628	1143	tags=47%, list=5%, signal=44%	CBL/SH2B3/SLA/PTPRJ/ABL2/FLT3/SLA2
REACTOME_TGFBR3_PTM_REGULATION	REACTOME_TGFBR3_PTM_REGULATION	REACTOME_TGFBR3_PTM_REGULATION	11	0.685862242408659	2.05708978714556	0.001900162445063	0.0091530706129837	0.00578952778918959	3347	tags=64%, list=14%, signal=55%	APH1B/TIMP1/NCSTN/MMP14/TIMP2/PSEN2/MMP16
REACTOME_PLATELET_CALCIUM_HOMEOSTASIS	REACTOME_PLATELET_CALCIUM_HOMEOSTASIS	REACTOME_PLATELET_CALCIUM_HOMEOSTASIS	28	0.474587430381613	1.89469560699437	0.00190175906607584	0.0091530706129837	0.00578952778918959	3523	tags=46%, list=15%, signal=39%	ORAI2/P2RX4/ATP2B1/P2RX1/SLC8A1/ATP2A3/ATP2B4/TRPC6/ITPR3/ITPR1/P2RX7/ORAI1/P2RX5
REACTOME_TRANS_GOLGI_NETWORK_VESICLE_BUDDING	REACTOME_TRANS_GOLGI_NETWORK_VESICLE_BUDDING	REACTOME_TRANS_GOLGI_NETWORK_VESICLE_BUDDING	72	0.34172391059665	1.68201687876895	0.00200897143327052	0.00963442214235112	0.00609399370816639	5849	tags=50%, list=25%, signal=38%	GNS/ARRB1/CTSZ/TGOLN2/SNAP23/AP1S2/FTL/PICALM/APP/IGF2R/AP1M1/DNASE2/RAB5C/PIK3C2A/AP4S1/TXNDC5/AP1S1/CLTC/CPD/FTH1/M6PR/DTNBP1/DNAJC6/TBC1D8B/SNX2/DNM2/AP1S3/STX4/GAK/GBF1/HSPA8/SNX5/TFRC/NECAP1/BLOC1S6/BLOC1S3
REACTOME_INTERLEUKIN_27_SIGNALING	REACTOME_INTERLEUKIN_27_SIGNALING	REACTOME_INTERLEUKIN_27_SIGNALING	11	0.682927889383957	2.04828885415091	0.00205045623926365	0.00979825160048131	0.00619761961040593	5363	tags=91%, list=23%, signal=70%	IL27RA/STAT3/JAK1/EBI3/STAT1/TYK2/IL6ST/CRLF1/CANX/JAK2
REACTOME_RHOF_GTPASE_CYCLE	REACTOME_RHOF_GTPASE_CYCLE	REACTOME_RHOF_GTPASE_CYCLE	42	0.41641065334494	1.81382394821096	0.00212510877224655	0.0101188453283484	0.00640040252064517	3385	tags=38%, list=15%, signal=33%	ACTB/MYO9B/SYDE1/SNAP23/ACTN1/CAV1/TOR1AIP1/SRGAP2/FARP1/MCAM/RHOF/SLC4A7/ARHGAP21/CAPZB/BASP1/ESYT1
REACTOME_HYALURONAN_UPTAKE_AND_DEGRADATION	REACTOME_HYALURONAN_UPTAKE_AND_DEGRADATION	REACTOME_HYALURONAN_UPTAKE_AND_DEGRADATION	11	0.681253576535929	2.04326712872677	0.00215780901259394	0.0102381151023074	0.00647584339725842	3961	tags=73%, list=17%, signal=60%	CD44/HEXB/HEXA/GUSB/SLC9A1/HYAL2/LYVE1/HYAL1
REACTOME_CILIUM_ASSEMBLY	REACTOME_CILIUM_ASSEMBLY	REACTOME_CILIUM_ASSEMBLY	188	0.263593511292897	1.56265944784043	0.00217137289628852	0.0102660669089542	0.0064935235581773	6525	tags=45%, list=28%, signal=32%	ASAP1/KIF3C/CEP290/CEP135/CSNK1E/TCTN3/TUBB3/BBS5/EXOC6/TUBA1B/TUBA1A/HAUS6/IFT43/ARF4/BBS12/BBS1/TNPO1/TUBB2A/BBS7/CNTRL/RAB3IP/CEP83/RPGRIP1L/C2CD3/CEP41/PKD2/RAB8A/IFT88/ARL13B/SCLT1/KIF3B/TUBG1/B9D2/NDE1/TCTN1/ALMS1/CEP97/SFI1/CEP162/HSP90AA1/ODF2/AHI1/EXOC5/BBS4/TUBB/MAPRE1/IFT20/CEP164/DYNC1H1/KIFAP3/TCTN2/PRKAR2B/DYNC2H1/KIF3A/GBF1/IFT57/NPHP3/CCP110/MARK4/HAUS3/ARL3/RAB11FIP3/DYNC1I2/SDCC…
REACTOME_REGULATION_OF_TBK1_IKK_IKBKE_MEDIATED_ACTIVATION_OF_IRF3_IRF7	REACTOME_REGULATION_OF_TBK1_IKK_IKBKE_MEDIATED_ACTIVATION_OF_IRF3_IRF7	REACTOME_REGULATION_OF_TBK1_IKK_IKBKE_MEDIATED_ACTIVATION_OF_IRF3_IRF7	13	0.63462830756629	2.00841949306782	0.00221033818900845	0.0104134947073708	0.00658677503322015	2984	tags=46%, list=13%, signal=40%	LY96/TRAF3/CD14/TLR4/TANK/TBK1
REACTOME_PI_METABOLISM	REACTOME_PI_METABOLISM	REACTOME_PI_METABOLISM	83	0.33716871490358	1.71087470749295	0.00224593132010389	0.0105440565133298	0.00666935837992069	5511	tags=42%, list=24%, signal=32%	PNPLA6/PIK3CG/PIK3R5/PIK3CD/PLEKHA2/PIP4K2A/MTMR6/INPP5D/INPP4A/INPP4B/PI4KA/VAC14/PLEKHA3/PIP5K1C/SYNJ1/SYNJ2/PIK3R3/MTMR2/PIK3C2A/ARF3/TNFAIP8/PIKFYVE/PIP5K1A/TNFAIP8L1/GDPD5/PIK3R6/MTMR14/PIK3R4/INPPL1/SACM1L/PIK3CA/PI4K2A/MTMR9/PI4KB/PIP5K1B
REACTOME_DEFECTIVE_EXT2_CAUSES_EXOSTOSES_2	REACTOME_DEFECTIVE_EXT2_CAUSES_EXOSTOSES_2	REACTOME_DEFECTIVE_EXT2_CAUSES_EXOSTOSES_2	14	0.626996655576804	2.03404294647165	0.00230884189959076	0.010790011240004	0.00682493040434524	4385	tags=57%, list=19%, signal=46%	AGRN/SDC3/EXT2/SDC2/HSPG2/GPC3/GPC6/EXT1
REACTOME_NEGATIVE_REGULATORS_OF_DDX58_IFIH1_SIGNALING	REACTOME_NEGATIVE_REGULATORS_OF_DDX58_IFIH1_SIGNALING	REACTOME_NEGATIVE_REGULATORS_OF_DDX58_IFIH1_SIGNALING	34	0.445891472734082	1.86768794552731	0.00232549220175127	0.010790011240004	0.00682493040434524	4629	tags=44%, list=20%, signal=35%	TRAF3/TNFAIP3/CYLD/RNF216/UBE2L6/IRF3/HERC5/IFIH1/NLRC5/TRIM25/RNF125/TBK1/ISG15/ATG12/UBA7
REACTOME_RUNX2_REGULATES_BONE_DEVELOPMENT	REACTOME_RUNX2_REGULATES_BONE_DEVELOPMENT	REACTOME_RUNX2_REGULATES_BONE_DEVELOPMENT	31	0.453396594089916	1.86601727954871	0.00232466939069103	0.010790011240004	0.00682493040434524	4013	tags=52%, list=17%, signal=43%	RUNX2/HDAC4/GLI3/CBFB/ZNF521/ABL1/COL1A1/HEY1/WWTR1/GLI2/SMAD1/SMAD6/RB1/HEY2/SATB2/RBM14
REACTOME_MITOCHONDRIAL_FATTY_ACID_BETA_OXIDATION	REACTOME_MITOCHONDRIAL_FATTY_ACID_BETA_OXIDATION	REACTOME_MITOCHONDRIAL_FATTY_ACID_BETA_OXIDATION	35	-0.452868	-1.8236	0.00233864219701133	0.010790011240004	0.00682493040434524	5584	tags=54%, list=24%, signal=41%	ACAD10/MCEE/MCAT/ACSM6/PCCB/ACOT12/DECR1/PCCA/HADHA/ACSM3/ECI1/ACADVL/ACSF2/HADH/ACADL/ECHS1/HADHB/MECR/DBI
REACTOME_RHOB_GTPASE_CYCLE	REACTOME_RHOB_GTPASE_CYCLE	REACTOME_RHOB_GTPASE_CYCLE	68	0.352919596515721	1.70445330353716	0.00233164265633769	0.010790011240004	0.00682493040434524	4287	tags=40%, list=18%, signal=32%	PREX1/STK10/STARD8/ARHGEF1/MYO9B/ARHGAP26/ARHGEF2/RTKN/SNAP23/ROCK1/PKN1/STARD13/CAV1/STOM/MCAM/ECT2/VAV2/ARHGAP21/FLOT1/DLC1/AKAP13/ARHGEF10/ARHGEF17/FLOT2/ROCK2/PKN3/RHPN2
REACTOME_PYRUVATE_METABOLISM	REACTOME_PYRUVATE_METABOLISM	REACTOME_PYRUVATE_METABOLISM	49	-0.408632	-1.76308	0.00241226690354029	0.0110914540100925	0.00701559989309601	8932	tags=61%, list=38%, signal=38%	ME1/UBA52/MPC2/LDHC/PKLR/RANBP9/GID4/FAHD1/PDK2/PDHX/HAGH/PGAM5/UBC/VDAC1/RPS27A/GID8/WDR26/DLAT/PDHB/GPT/RMND5A/PDP2/MPC1L/PDHA1/MPC1/DLD/LDHAL6B/PDHA2/RMND5B/GSTZ1
REACTOME_BASIGIN_INTERACTIONS	REACTOME_BASIGIN_INTERACTIONS	REACTOME_BASIGIN_INTERACTIONS	25	0.500849032304268	1.93734628093236	0.00244661100885999	0.0112108408556666	0.00709111482019981	4156	tags=56%, list=18%, signal=46%	SLC7A7/SLC7A6/MMP1/CAV1/ITGA6/ITGA3/ITGB1/SPN/SLC16A1/SLC7A11/ATP1B2/L1CAM/SLC16A3/BSG
REACTOME_CREATINE_METABOLISM	REACTOME_CREATINE_METABOLISM	REACTOME_CREATINE_METABOLISM	11	-0.656128	-1.86828	0.0024835860989493	0.0113414273050996	0.00717371375446467	3053	tags=73%, list=13%, signal=63%	CKB/CKM/GATM/CKMT2/GAMT/CKMT1A/CKMT1B/SLC6A8
REACTOME_GROWTH_HORMONE_RECEPTOR_SIGNALING	REACTOME_GROWTH_HORMONE_RECEPTOR_SIGNALING	REACTOME_GROWTH_HORMONE_RECEPTOR_SIGNALING	23	0.51744304533104	1.93832165026777	0.00253477482782784	0.011535811971543	0.0072966665290855	3330	tags=52%, list=14%, signal=45%	STAT3/LYN/SOCS1/STAT5B/STAT5A/PTPN6/STAT1/ADAM17/IRS1/SOCS3/PTPN1/CISH
REACTOME_GPCR_LIGAND_BINDING	REACTOME_GPCR_LIGAND_BINDING	REACTOME_GPCR_LIGAND_BINDING	450	0.209919570801168	1.37505321994937	0.00256874675523445	0.0116507903678091	0.00736939301055663	4010	tags=25%, list=17%, signal=21%	F2RL2/CCR1/GPR68/CXCL13/FPR3/C5AR1/GPR65/GPR132/CCR4/CCR7/C3AR1/CCRL2/CXCL16/P2RY6/CCR2/F2R/GPR183/CCL22/CXCR4/PSAP/S1PR1/CCL21/GNG2/CXCL9/ECE1/CCL19/CCL2/FZD2/P2RY10/PTGIR/ACKR1/FPR1/SUCNR1/ADORA2A/C3/CCL4/CMKLR1/PTHLH/PTGDR/GNG10/PTGER2/GNB4/APP/CCL13/CCL3L3/HRH2/PTGFR/CCL20/CXCR1/GNB1/CXCL11/RAMP3/CXCL12/RAMP2/C5AR2/CXCR5/CXCR6/PTAFR/CCR6/GPR39/GPR4/GNGT2/ADRA2A/CCR8/P2RY13/CCL5/S1PR4/CXCL10/F…
REACTOME_REGULATED_PROTEOLYSIS_OF_P75NTR	REACTOME_REGULATED_PROTEOLYSIS_OF_P75NTR	REACTOME_REGULATED_PROTEOLYSIS_OF_P75NTR	11	0.672738006897177	2.01772658974902	0.00261080714791043	0.0118015539321086	0.0074647544342816	3444	tags=55%, list=15%, signal=47%	APH1B/NCSTN/ADAM17/PSEN2/NFKB1/RELA
REACTOME_SIGNALING_BY_ROBO_RECEPTORS	REACTOME_SIGNALING_BY_ROBO_RECEPTORS	REACTOME_SIGNALING_BY_ROBO_RECEPTORS	212	-0.264421	-1.50301	0.00262224243267347	0.0118133345956805	0.0074722059750823	4629	tags=31%, list=20%, signal=25%	RPL38/RPS3/NCK2/RPS9/RPS23/RPL13A/RPL3L/RPL9/PSMC1/RPLP0/RPL36/EIF4G1/RPL24/RPL6/RPS14/FAU/RPL26/RPSA/UPF3B/RPL18/PAK4/RPL22/RPS2/RPL37/RPL23A/LDB1/RPS25/PSMC5/UPF3A/RPS15A/RPS3A/RPL18A/RPS10/PSMD7/RPL35/RPL4/LHX3/RPS24/RPL13/RPL10L/RPL5/ISL1/ROBO2/RPL12/PAK6/RPL21/RPL39/RPL26L1/RPL3/RPS18/RPL27/RPS4Y2/RPS17/RPL31/RPL8/RPS4Y1/RPS6/ZSWIM8/RPL10A/RPLP1/RPS8/RPS21/RPS5/RPL37A/RPL29
REACTOME_REGULATION_OF_INSULIN_SECRETION	REACTOME_REGULATION_OF_INSULIN_SECRETION	REACTOME_REGULATION_OF_INSULIN_SECRETION	78	0.343072943328031	1.72943801627422	0.00263572059648311	0.0118342085842094	0.00748540925316999	3270	tags=31%, list=14%, signal=27%	GNAI2/PRKCA/CACNA1C/GNG2/ACSL4/PLCB2/PRKACB/GNG10/GNB4/GNB1/STXBP1/MARCKS/AKAP5/GNGT2/ADRA2A/SNAP25/ITPR3/ITPR1/PLCB1/PRKAR1A/CACNB2/GNB5/RAPGEF4/GNG11
REACTOME_SYNTHESIS_OF_PIPS_AT_THE_PLASMA_MEMBRANE	REACTOME_SYNTHESIS_OF_PIPS_AT_THE_PLASMA_MEMBRANE	REACTOME_SYNTHESIS_OF_PIPS_AT_THE_PLASMA_MEMBRANE	53	0.369939956531847	1.69950150650126	0.0026872264379883	0.0119745619548562	0.00757418598985474	2164	tags=28%, list=9%, signal=26%	PIK3CG/PIK3R5/PIK3CD/PLEKHA2/PIP4K2A/MTMR6/INPP5D/INPP4A/INPP4B/PLEKHA3/PIP5K1C/SYNJ1/SYNJ2/PIK3R3/MTMR2
REACTOME_COPII_MEDIATED_VESICLE_TRANSPORT	REACTOME_COPII_MEDIATED_VESICLE_TRANSPORT	REACTOME_COPII_MEDIATED_VESICLE_TRANSPORT	68	0.350349762399268	1.69204208496903	0.00269382895994896	0.0119745619548562	0.00757418598985474	6210	tags=51%, list=27%, signal=38%	SERPINA1/CTSZ/F5/SEC23A/SEC22C/CTSC/SEC16A/SEC24D/PPP6R1/TGFA/LMAN1/SEC24A/TRAPPC2/GOSR2/SEC23IP/TRAPPC10/NAPB/SEC13/BET1/TFG/YKT6/ANKRD28/SEC31B/NSF/PREB/STX5/AREG/TRAPPC4/CD59/TRAPPC1/MCFD2/SEC31A/SEC22A/GORASP1/RAB1A
REACTOME_G_ALPHA_S_SIGNALLING_EVENTS	REACTOME_G_ALPHA_S_SIGNALLING_EVENTS	REACTOME_G_ALPHA_S_SIGNALLING_EVENTS	153	0.27760051719185	1.5780669526218	0.00267844316388841	0.0119745619548562	0.00757418598985474	3598	tags=29%, list=15%, signal=25%	ARRB2/GNAI2/ARRB1/SHC1/GNG2/GRK5/ITGA5/PTGIR/ADORA2A/GRK6/GPR176/PRKACB/PTHLH/PTGDR/GNG10/PDE3B/PTGER2/GNB4/GPR84/HRH2/GNB1/ADCY4/ADCY3/PDE10A/RAMP3/RAMP2/GPR39/ITGB1/GNGT2/PDE7B/FN1/PDE4A/PDE3A/PRKAR1A/PDE8A/CALCRL/ADCY7/GNB5/PDE1A/GNG11/HTR7/CYSLTR2/RXFP1/PDE7A/INSL3
REACTOME_EPH_EPHRIN_MEDIATED_REPULSION_OF_CELLS	REACTOME_EPH_EPHRIN_MEDIATED_REPULSION_OF_CELLS	REACTOME_EPH_EPHRIN_MEDIATED_REPULSION_OF_CELLS	51	0.375576156177765	1.72022657523004	0.00271760413561295	0.0120402461372521	0.00761573274671597	3656	tags=35%, list=16%, signal=30%	MMP9/APH1B/ACTB/LYN/FYN/MMP2/NCSTN/AP2B1/VAV2/ADAM10/EPHB2/EPHB4/AP2A2/EFNB1/PSEN2/DNM1/CLTC/ACTG1
REACTOME_INTERLEUKIN_6_FAMILY_SIGNALING	REACTOME_INTERLEUKIN_6_FAMILY_SIGNALING	REACTOME_INTERLEUKIN_6_FAMILY_SIGNALING	24	0.500736404536303	1.9203821517567	0.00280685134212583	0.0123946108771101	0.00783987659916335	6027	tags=71%, list=26%, signal=53%	STAT3/CBL/JAK1/IL6R/OSMR/STAT1/TYK2/IL6ST/IL6/OSM/SOCS3/LIF/CRLF1/PTPN11/JAK2/IL11/CLCF1
REACTOME_TYPE_I_HEMIDESMOSOME_ASSEMBLY	REACTOME_TYPE_I_HEMIDESMOSOME_ASSEMBLY	REACTOME_TYPE_I_HEMIDESMOSOME_ASSEMBLY	11	0.671165474590223	2.01301013220322	0.00286972454234742	0.0126305639396738	0.00798912234088409	3639	tags=55%, list=16%, signal=46%	LAMC2/ITGA6/CD151/LAMA3/KRT14/ITGB4
REACTOME_DEFECTIVE_B4GALT7_CAUSES_EDS_PROGEROID_TYPE	REACTOME_DEFECTIVE_B4GALT7_CAUSES_EDS_PROGEROID_TYPE	REACTOME_DEFECTIVE_B4GALT7_CAUSES_EDS_PROGEROID_TYPE	20	0.524915484234364	1.89471330284463	0.00291971522833847	0.0128084556574324	0.00810164294593314	3232	tags=50%, list=14%, signal=43%	AGRN/SDC3/VCAN/BGN/SDC2/HSPG2/CSPG4/B4GALT7/GPC3/DCN
REACTOME_ATF6_ATF6_ALPHA_ACTIVATES_CHAPERONE_GENES	REACTOME_ATF6_ATF6_ALPHA_ACTIVATES_CHAPERONE_GENES	REACTOME_ATF6_ATF6_ALPHA_ACTIVATES_CHAPERONE_GENES	10	0.679035236866792	1.99648924988384	0.00294575428446628	0.0128804550085486	0.00814718419233192	2546	tags=50%, list=11%, signal=45%	CALR/HSP90B1/XBP1/ATF6/HSPA5
REACTOME_SIGNALING_BY_HEDGEHOG	REACTOME_SIGNALING_BY_HEDGEHOG	REACTOME_SIGNALING_BY_HEDGEHOG	148	0.266043480698883	1.50178625725232	0.00304464332767826	0.0132694878580896	0.00839325642192122	5141	tags=31%, list=22%, signal=24%	ARRB2/NUMB/ARRB1/SEL1L/SMURF2/PRKACB/ERLEC1/ADCY4/ADCY3/GLI3/PSMB10/ADAM17/TUBB3/SCUBE2/PSMB8/TUBA1B/TUBA1A/PSMB9/SPOPL/TUBB2A/SYVN1/PRKAR1A/DZIP1/PSME4/RPGRIP1L/ADCY7/GLI2/IFT88/GPR161/PSMB2/SUFU/EVC/IQCE/CUL1/OS9/PSMD13/PSMB3/PSME2/PSMB4/PSMD9/PSME1/PRKAR2B/VCP/DYNC2H1/KIF3A/IFT57
REACTOME_AMINE_LIGAND_BINDING_RECEPTORS	REACTOME_AMINE_LIGAND_BINDING_RECEPTORS	REACTOME_AMINE_LIGAND_BINDING_RECEPTORS	42	-0.42103	-1.76087	0.00307629821687928	0.0133639188772223	0.00845298621452817	7348	tags=62%, list=32%, signal=42%	CHRM4/TAAR2/ADRA1D/HRH3/ADRA1A/TAAR8/CHRM3/TAAR6/DRD2/ADRA1B/HTR6/TAAR5/ADRA2C/CHRM2/ADRB1/HTR1E/HTR1A/DRD3/DRD4/HTR5A/GPR143/HTR4/ADRB2/CHRM5/ADRA2B/DRD5
REACTOME_METAL_ION_SLC_TRANSPORTERS	REACTOME_METAL_ION_SLC_TRANSPORTERS	REACTOME_METAL_ION_SLC_TRANSPORTERS	24	0.496032781461372	1.90234321206736	0.00319251853405966	0.0138239152057341	0.00874394447754715	2518	tags=46%, list=11%, signal=41%	SLC39A8/SLC41A2/HEPH/SLC30A1/SLC39A14/SLC39A10/SLC39A6/SLC40A1/SLC30A5/SLC39A7/SLC39A1
REACTOME_N_GLYCAN_ANTENNAE_ELONGATION_IN_THE_MEDIAL_TRANS_GOLGI	REACTOME_N_GLYCAN_ANTENNAE_ELONGATION_IN_THE_MEDIAL_TRANS_GOLGI	REACTOME_N_GLYCAN_ANTENNAE_ELONGATION_IN_THE_MEDIAL_TRANS_GOLGI	26	0.47053709596565	1.84665699332735	0.00324785762861196	0.0139186946420403	0.00880389465203396	4867	tags=54%, list=21%, signal=43%	ST6GAL1/FUT8/B4GALT1/MGAT2/MGAT4A/MGAT5/CHST10/B4GALT3/FUCA1/MAN2A1/MAN2A2/ST8SIA2/MGAT3/ST8SIA6
REACTOME_TRANSCRIPTIONAL_REGULATION_BY_RUNX3	REACTOME_TRANSCRIPTIONAL_REGULATION_BY_RUNX3	REACTOME_TRANSCRIPTIONAL_REGULATION_BY_RUNX3	93	0.3152020168303	1.63278791807346	0.00325601750594813	0.0139186946420403	0.00880389465203396	5435	tags=38%, list=23%, signal=29%	RUNX1/ITGAL/RUNX3/ITGA4/SMURF2/LEF1/MAMLD1/RBPJ/SPP1/HDAC4/PSMB10/PSMB8/TCF7/PSMB9/CBFB/TEAD2/CDKN1A/MDM2/WWTR1/NOTCH1/PSMB2/BRD2/PSMD13/BCL2L11/TEAD4/ZFHX3/PSMB3/PSME2/PSMB4/PSMD9/PSME1/CTNNB1/CREBBP/EP300/TCF7L2
REACTOME_O_LINKED_GLYCOSYLATION	REACTOME_O_LINKED_GLYCOSYLATION	REACTOME_O_LINKED_GLYCOSYLATION	103	0.306126475645146	1.61634017704924	0.00322712854843344	0.0139186946420403	0.00880389465203396	3663	tags=31%, list=16%, signal=26%	ST3GAL2/THBS1/ADAMTS4/ADAMTS2/GALNT2/GALNT10/ST6GAL1/CFP/THBS2/B3GNT9/SPON1/ADAMTS9/GALNT18/GALNT6/ADAMTS10/C1GALT1C1/B3GNT7/MUC3A/GCNT1/MUCL1/ADAMTS15/ADAMTS5/POFUT2/POMGNT1/ST6GALNAC4/B3GNT3/ADAMTS7/THSD1/ADAMTS12/ADAMTS6/THSD7A/GALNT16
REACTOME_PI3K_AKT_SIGNALING_IN_CANCER	REACTOME_PI3K_AKT_SIGNALING_IN_CANCER	REACTOME_PI3K_AKT_SIGNALING_IN_CANCER	109	0.300740820859983	1.60283560377926	0.00325032461427678	0.0139186946420403	0.00880389465203396	4166	tags=35%, list=18%, signal=29%	RAC2/CD86/CD80/PIK3AP1/PIK3CD/VAV1/FYN/ICOS/CD28/PDGFRB/RHOG/HGF/FLT3/FGFR1/AKT3/GRB2/PDGFRA/PRR5/LCK/KIT/TRAT1/IRS1/NRG1/PIK3R3/CREB1/TGFA/CDKN1A/MDM2/FGF7/PDGFA/MET/FLT3LG/AKT1/CD19/PDGFB/EREG/KL/FGF2
REACTOME_VEGFR2_MEDIATED_VASCULAR_PERMEABILITY	REACTOME_VEGFR2_MEDIATED_VASCULAR_PERMEABILITY	REACTOME_VEGFR2_MEDIATED_VASCULAR_PERMEABILITY	27	0.460819952302399	1.83304681318811	0.00334425315354265	0.0142503526096818	0.00901367594853602	5010	tags=52%, list=21%, signal=41%	VAV1/AKT3/CAV1/PRR5/PAK3/VAV2/CDH5/NOS3/PAK2/THEM4/AKT1/HSP90AA1/MTOR/CTNNB1
REACTOME_SIGNALING_BY_NTRKS	REACTOME_SIGNALING_BY_NTRKS	REACTOME_SIGNALING_BY_NTRKS	134	0.27712064004001	1.55106552930435	0.00339029796942165	0.0144006942320196	0.00910877048426068	5409	tags=36%, list=23%, signal=28%	STAT3/MAPKAPK2/SHC1/RPS6KA3/FYN/FURIN/ADORA2A/RAPGEF1/GRB2/RPS6KA2/BAX/DUSP6/AP2B1/IRS1/PLCG1/CREB1/SRF/AP2A2/DUSP7/PTPRO/ID3/TRIB1/DUSP4/CRK/DNM1/RPS6KA1/ID2/PPP2R5D/CLTC/ATF2/SHC3/ADCYAP1/TCF12/VRK3/SHC2/DNM2/RALGDS/RHOA/FOSL1/MEF2D/PIK3CA/PTPN11/EGR2/RAP1A/NRAS/AP2A1/EGR3/EP300
REACTOME_NEPHRON_DEVELOPMENT	REACTOME_NEPHRON_DEVELOPMENT	REACTOME_NEPHRON_DEVELOPMENT	13	-0.62023	-1.87522	0.0034103240416549	0.0144152984994513	0.00911800801947826	4312	tags=69%, list=19%, signal=56%	IRX2/POU3F3/WT1/JAG1/WNT9B/LHX1/PAX2/HNF1B/WNT4
REACTOME_CYTOPROTECTION_BY_HMOX1	REACTOME_CYTOPROTECTION_BY_HMOX1	REACTOME_CYTOPROTECTION_BY_HMOX1	55	-0.390195	-1.73175	0.00341528372520631	0.0144152984994513	0.00911800801947826	3992	tags=40%, list=17%, signal=33%	ALB/COX5B/COX8A/NDUFA4/BLVRA/COX6B1/COX7A2/COX6A1/CYCS/HDAC3/PTK6/STAP2/NCOA2/CHD9/RXRA/COX7A1/COX8C/COX7C/COX7B/COX4I1/BLVRB/NFE2L2
REACTOME_THROMBIN_SIGNALLING_THROUGH_PROTEINASE_ACTIVATED_RECEPTORS_PARS	REACTOME_THROMBIN_SIGNALLING_THROUGH_PROTEINASE_ACTIVATED_RECEPTORS_PARS	REACTOME_THROMBIN_SIGNALLING_THROUGH_PROTEINASE_ACTIVATED_RECEPTORS_PARS	32	0.458911155755815	1.9044187998914	0.00344162662152022	0.0144808063509247	0.00915944324297337	3270	tags=41%, list=14%, signal=35%	F2RL2/ARRB2/ARRB1/F2R/GNG2/GNA12/GNG10/GNB4/GNB1/GNGT2/GNA13/GNB5/GNG11
REACTOME_ADORA2B_MEDIATED_ANTI_INFLAMMATORY_CYTOKINES_PRODUCTION	REACTOME_ADORA2B_MEDIATED_ANTI_INFLAMMATORY_CYTOKINES_PRODUCTION	REACTOME_ADORA2B_MEDIATED_ANTI_INFLAMMATORY_CYTOKINES_PRODUCTION	42	0.403437516213244	1.7573148588688	0.00355561824058232	0.0149135335608124	0.00943315316095754	3270	tags=36%, list=14%, signal=31%	GNAI2/GNG2/PRKACB/GNG10/GNB4/GNB1/ADCY4/ADCY3/GNGT2/CREB1/PRKAR1A/IL6/ADCY7/GNB5/GNG11
REACTOME_A_TETRASACCHARIDE_LINKER_SEQUENCE_IS_REQUIRED_FOR_GAG_SYNTHESIS	REACTOME_A_TETRASACCHARIDE_LINKER_SEQUENCE_IS_REQUIRED_FOR_GAG_SYNTHESIS	REACTOME_A_TETRASACCHARIDE_LINKER_SEQUENCE_IS_REQUIRED_FOR_GAG_SYNTHESIS	26	0.466512931814071	1.83086386896685	0.00360136075677244	0.0150112794160795	0.00949497966369912	3625	tags=46%, list=16%, signal=39%	AGRN/SDC3/VCAN/BGN/SDC2/HSPG2/CSPG4/XYLT2/B4GALT7/GPC3/DCN/B3GAT3
REACTOME_DOWNSTREAM_SIGNAL_TRANSDUCTION	REACTOME_DOWNSTREAM_SIGNAL_TRANSDUCTION	REACTOME_DOWNSTREAM_SIGNAL_TRANSDUCTION	29	0.449510964752242	1.81586098485105	0.00359490693313014	0.0150112794160795	0.00949497966369912	5231	tags=55%, list=22%, signal=43%	STAT3/STAT5B/PDGFRB/STAT5A/RAPGEF1/GRB2/PDGFRA/STAT1/PLCG1/PDGFA/CRK/PDGFB/BCAR1/PIK3CA/PTPN11/NRAS
REACTOME_BILE_ACID_AND_BILE_SALT_METABOLISM	REACTOME_BILE_ACID_AND_BILE_SALT_METABOLISM	REACTOME_BILE_ACID_AND_BILE_SALT_METABOLISM	44	-0.411991	-1.73173	0.00369721931068238	0.0153629796201647	0.009717438135955	6327	tags=61%, list=27%, signal=45%	ABCB11/AKR1D1/NR1H4/AKR1C3/ACOX2/ACOT8/AKR1C1/SLC51B/SLCO1A2/OSBPL1A/ALB/SLC10A1/SLC27A2/SLC51A/SCP2/CYP46A1/OSBPL6/HSD17B4/AKR1C4/NCOA2/SLC10A2/SLC27A5/OSBPL2/CH25H/RXRA/AKR1C2/FABP6
REACTOME_ERBB2_ACTIVATES_PTK6_SIGNALING	REACTOME_ERBB2_ACTIVATES_PTK6_SIGNALING	REACTOME_ERBB2_ACTIVATES_PTK6_SIGNALING	13	-0.615667	-1.86143	0.0037290370328053	0.0154472184207229	0.00977072111577467	3299	tags=62%, list=14%, signal=53%	EGF/PTK6/NRG4/NRG2/EGFR/ERBB2/BTC/ERBB3
REACTOME_CS_DS_DEGRADATION	REACTOME_CS_DS_DEGRADATION	REACTOME_CS_DS_DEGRADATION	13	0.610344994740782	1.93156966104245	0.00374221593762511	0.0154539658164889	0.00977498899886481	3961	tags=77%, list=17%, signal=64%	ARSB/VCAN/HEXB/BGN/HEXA/IDS/CSPG4/IDUA/DCN/HYAL1
REACTOME_TNF_SIGNALING	REACTOME_TNF_SIGNALING	REACTOME_TNF_SIGNALING	56	0.384640524945688	1.77949003857881	0.00377112786122476	0.0155254433179038	0.00982020016331888	4218	tags=32%, list=18%, signal=26%	BIRC3/TNFAIP3/TNF/MAPKAPK2/CFLAR/CYLD/TNFRSF1A/MADD/TRAF1/CASP8/CLIP3/ADAM17/RIPK1/TBK1/BIRC2/TAB2/SPPL2B/SPPL2A
REACTOME_XENOBIOTICS	REACTOME_XENOBIOTICS	REACTOME_XENOBIOTICS	21	-0.529435	-1.82021	0.00398400791439748	0.0163015369708374	0.0103110972579288	5118	tags=67%, list=22%, signal=52%	CYP2C18/CYP1A2/CYP2C8/CYP3A5/CYP2A6/CYP2J2/CYP2C9/CYP1A1/CYP2F1/CYP3A7/CYP2A13/CYP2B6/CYP3A4/CYP2C19
REACTOME_PHOSPHOLIPID_METABOLISM	REACTOME_PHOSPHOLIPID_METABOLISM	REACTOME_PHOSPHOLIPID_METABOLISM	195	0.25262912520896	1.50495913987804	0.00397788859859568	0.0163015369708374	0.0103110972579288	5153	tags=33%, list=22%, signal=26%	PNPLA6/PGS1/PIK3CG/LPCAT1/DDHD1/PIK3R5/PIK3CD/PLEKHA2/PIP4K2A/MTMR6/AGPAT4/INPP5D/INPP4A/AGPAT1/ETNK1/INPP4B/PI4KA/VAC14/LPCAT2/PLEKHA3/PIP5K1C/PLD3/PLA1A/SYNJ1/CHKA/PCTP/SYNJ2/CDS2/PIK3R3/MBOAT7/MTMR2/PLA2G2F/PLA2G4E/CDIPT/PLA2G2A/PIK3C2A/ARF3/LPGAT1/TNFAIP8/PIKFYVE/PLA2G15/LPCAT3/PIP5K1A/TNFAIP8L1/PISD/DGAT2/PLA2G2D/GDPD5/TMEM86B/CSNK2A2/PLA2G5/PIK3R6/LPIN2/MTMR14/OSBPL5/OSBPL10/PIK3R4/PHOSPHO1…
REACTOME_TRANSCRIPTIONAL_REGULATION_BY_RUNX2	REACTOME_TRANSCRIPTIONAL_REGULATION_BY_RUNX2	REACTOME_TRANSCRIPTIONAL_REGULATION_BY_RUNX2	117	0.290927128392044	1.5914813289563	0.00403234429737287	0.016449014237454	0.0104043800227464	4857	tags=35%, list=21%, signal=28%	RUNX2/TWIST1/RUNX1/MMP13/ITGA5/AKT3/BAX/HDAC4/STAT1/GLI3/PSMB10/PSMB8/PSMB9/CBFB/ZNF521/ABL1/CDKN1A/COL1A1/HEY1/WWTR1/MSX2/BMP2/PSME4/GLI2/SMAD1/SMAD6/RB1/HEY2/PSMB2/AKT1/SATB2/RBM14/CUL1/DLX5/NR3C1/PSMD13/PSMB3/PSME2/PSMB4/PSMD9/PSME1
REACTOME_STAT5_ACTIVATION_DOWNSTREAM_OF_FLT3_ITD_MUTANTS	REACTOME_STAT5_ACTIVATION_DOWNSTREAM_OF_FLT3_ITD_MUTANTS	REACTOME_STAT5_ACTIVATION_DOWNSTREAM_OF_FLT3_ITD_MUTANTS	10	0.668080019961157	1.96427888495025	0.00407389920449969	0.016568015609789	0.0104796511291561	2671	tags=60%, list=11%, signal=53%	STAT5B/STAT5A/FLT3/NOX4/GRB2/CDKN1A
REACTOME_ATF6_ATF6_ALPHA_ACTIVATES_CHAPERONES	REACTOME_ATF6_ATF6_ALPHA_ACTIVATES_CHAPERONES	REACTOME_ATF6_ATF6_ALPHA_ACTIVATES_CHAPERONES	12	0.604276330053404	1.86728072793093	0.00413009091766521	0.0167456413570789	0.0105920035017634	4420	tags=50%, list=19%, signal=41%	CALR/HSP90B1/XBP1/ATF6/HSPA5/MBTPS2
REACTOME_GLUTATHIONE_CONJUGATION	REACTOME_GLUTATHIONE_CONJUGATION	REACTOME_GLUTATHIONE_CONJUGATION	34	-0.453377	-1.81831	0.00426600935549819	0.0171925316796885	0.0108746719144596	982	tags=47%, list=4%, signal=45%	ESD/GSTP1/GSTM4/GGT6/GSTM2/GSTA4/AKR1A1/GSTA3/GSTA5/GCLC/GSTO2/GSS/GSTA1/OPLAH/GSTZ1/MGST2
REACTOME_ENDOSOMAL_SORTING_COMPLEX_REQUIRED_FOR_TRANSPORT_ESCRT	REACTOME_ENDOSOMAL_SORTING_COMPLEX_REQUIRED_FOR_TRANSPORT_ESCRT	REACTOME_ENDOSOMAL_SORTING_COMPLEX_REQUIRED_FOR_TRANSPORT_ESCRT	31	-0.459066	-1.77596	0.00425581104421077	0.0171925316796885	0.0108746719144596	6871	tags=61%, list=29%, signal=43%	STAM2/MVB12A/VPS37D/UBC/RPS27A/VPS25/TSG101/VPS4A/CHMP2A/VPS36/VPS37B/CHMP6/VPS4B/HGS/VTA1/CHMP3/SNF8/CHMP4C/CHMP4B
REACTOME_TRANSLATION_OF_SARS_COV_1_STRUCTURAL_PROTEINS	REACTOME_TRANSLATION_OF_SARS_COV_1_STRUCTURAL_PROTEINS	REACTOME_TRANSLATION_OF_SARS_COV_1_STRUCTURAL_PROTEINS	29	0.444270100704826	1.79468979816853	0.00428374380453263	0.0172121597911852	0.0108870871466548	4603	tags=45%, list=20%, signal=36%	ST3GAL2/PRKCSH/ST6GAL1/PARP14/PARP9/GANAB/ST6GALNAC4/PARP8/MOGS/PARP4/MGAT1/ST6GALNAC3/CANX
REACTOME_RAF_INDEPENDENT_MAPK1_3_ACTIVATION	REACTOME_RAF_INDEPENDENT_MAPK1_3_ACTIVATION	REACTOME_RAF_INDEPENDENT_MAPK1_3_ACTIVATION	23	0.500965611985288	1.87659782175543	0.00447439031993474	0.0179243540361458	0.0113375663952964	3026	tags=39%, list=13%, signal=34%	JAK1/PEA15/IL6R/TYK2/DUSP6/IL6ST/DUSP7/IL6/DUSP4
REACTOME_ANCHORING_FIBRIL_FORMATION	REACTOME_ANCHORING_FIBRIL_FORMATION	REACTOME_ANCHORING_FIBRIL_FORMATION	15	0.582830328638976	1.93536852234117	0.00451128509271684	0.0180182073255377	0.0113969307605478	2707	tags=47%, list=12%, signal=41%	COL4A1/LAMC2/BMP1/COL4A2/LAMA3/COL1A2/COL1A1
REACTOME_PLASMA_LIPOPROTEIN_ASSEMBLY_REMODELING_AND_CLEARANCE	REACTOME_PLASMA_LIPOPROTEIN_ASSEMBLY_REMODELING_AND_CLEARANCE	REACTOME_PLASMA_LIPOPROTEIN_ASSEMBLY_REMODELING_AND_CLEARANCE	74	0.340382233155607	1.69056732300231	0.00497150906797274	0.0197972593242486	0.0125222220885028	3717	tags=34%, list=16%, signal=28%	ABCA1/PLTP/LMF2/FURIN/CUBN/PRKACB/BMP1/SOAT1/A2M/APOBR/LIPG/APOE/AP2B1/APOC1/NPC1/LIPA/ABCG1/NPC2/NCEH1/AP2A2/CETP/LDLRAP1/CLTC/LCAT/SCARB1
REACTOME_GLYCOSPHINGOLIPID_METABOLISM	REACTOME_GLYCOSPHINGOLIPID_METABOLISM	REACTOME_GLYCOSPHINGOLIPID_METABOLISM	55	0.357105697311303	1.64644143246931	0.00500113653055481	0.0198561444447547	0.0125594682822616	4267	tags=42%, list=18%, signal=34%	ARSB/ST3GAL2/ARSA/GLB1/ARSJ/HEXB/PSAP/HEXA/STS/ST3GAL5/GALC/CTSA/NEU1/CERK/GLB1L/NEU3/GM2A/UGCG/SUMF2/GLA/GBA2/M6PR/B4GALNT1
REACTOME_RIP_MEDIATED_NFKB_ACTIVATION_VIA_ZBP1	REACTOME_RIP_MEDIATED_NFKB_ACTIVATION_VIA_ZBP1	REACTOME_RIP_MEDIATED_NFKB_ACTIVATION_VIA_ZBP1	17	0.532236071671338	1.82054093677467	0.00503853608386018	0.0199163932741644	0.0125975770532831	5008	tags=53%, list=21%, signal=42%	NFKB2/ZBP1/RIPK3/NFKBIA/RIPK1/NFKB1/RELA/DHX9/CHUK
REACTOME_NCAM_SIGNALING_FOR_NEURITE_OUT_GROWTH	REACTOME_NCAM_SIGNALING_FOR_NEURITE_OUT_GROWTH	REACTOME_NCAM_SIGNALING_FOR_NEURITE_OUT_GROWTH	63	0.339642478903126	1.60858629807779	0.00504608170399233	0.0199163932741644	0.0125975770532831	4398	tags=38%, list=19%, signal=31%	ST8SIA4/CACNA1C/AGRN/COL4A1/FYN/COL6A3/COL6A1/FGFR1/GRB2/COL4A2/COL6A2/PRNP/COL5A2/CREB1/COL3A1/GFRA2/COL5A1/CACNB2/SPTBN1/ST8SIA2/CACNA1G/SPTAN1/PTPRA/PTK2
REACTOME_TRANSCRIPTIONAL_REGULATION_BY_NPAS4	REACTOME_TRANSCRIPTIONAL_REGULATION_BY_NPAS4	REACTOME_TRANSCRIPTIONAL_REGULATION_BY_NPAS4	33	0.43805921483797	1.80916639151059	0.00520810220206701	0.0204749643003796	0.0129508860809576	4105	tags=39%, list=18%, signal=33%	MAGED1/ARNT2/SRF/TNRC6B/MDM2/KCNIP3/GEM/AGO3/AGO4/AGO2/NAMPT/NR3C1/TNRC6C
REACTOME_OPIOID_SIGNALLING	REACTOME_OPIOID_SIGNALLING	REACTOME_OPIOID_SIGNALLING	88	0.306110441958761	1.57129143961275	0.00521820839045548	0.0204749643003796	0.0129508860809576	3482	tags=30%, list=15%, signal=25%	GNAI2/PRKCA/PDE4B/GNG2/PLCB2/PRKACB/GNG10/GNB4/CAMK4/GNB1/ADCY4/ADCY3/GNGT2/CREB1/KPNA2/ITPR3/PDE4A/ITPR1/PLCB1/CAMKK2/PRKAR1A/ADCY7/GNB5/PDE1A/GNG11/PPP2R5D
REACTOME_G_BETA_GAMMA_SIGNALLING_THROUGH_PI3KGAMMA	REACTOME_G_BETA_GAMMA_SIGNALLING_THROUGH_PI3KGAMMA	REACTOME_G_BETA_GAMMA_SIGNALLING_THROUGH_PI3KGAMMA	25	0.476102668444929	1.84162427111052	0.00527178233334144	0.0206246922865814	0.0130455924777055	5357	tags=60%, list=23%, signal=46%	PIK3CG/PIK3R5/GNG2/GNG10/AKT3/GNB4/GNB1/GNGT2/GNB5/GNG11/AKT1/GNB3/PIK3R6/RHOA/GNG7
REACTOME_IKK_COMPLEX_RECRUITMENT_MEDIATED_BY_RIP1	REACTOME_IKK_COMPLEX_RECRUITMENT_MEDIATED_BY_RIP1	REACTOME_IKK_COMPLEX_RECRUITMENT_MEDIATED_BY_RIP1	21	0.493619085830404	1.79837927636506	0.00532218415502445	0.0207611731761595	0.0131319197810025	5245	tags=48%, list=23%, signal=37%	LY96/BIRC3/CD14/TLR4/RIPK3/RIPK1/BIRC2/SARM1/CHUK/UBE2D3
REACTOME_DOWNSTREAM_SIGNALING_EVENTS_OF_B_CELL_RECEPTOR_BCR	REACTOME_DOWNSTREAM_SIGNALING_EVENTS_OF_B_CELL_RECEPTOR_BCR	REACTOME_DOWNSTREAM_SIGNALING_EVENTS_OF_B_CELL_RECEPTOR_BCR	80	0.323660315709376	1.63725020825328	0.00540491378730724	0.0210226007192357	0.013297278717855	5231	tags=36%, list=22%, signal=28%	NFKBIE/RASGRP3/PRKCB/NFATC2/CARD11/NFKBIA/PSMB10/PSMB8/NFATC1/REL/PSMB9/PSME4/FKBP1A/NFKB1/RELA/NFATC3/PSMB2/PPP3CB/CUL1/PSMD13/PSMB3/PSME2/RASGRP1/PSMB4/PSMD9/PSME1/MALT1/CHUK/NRAS
REACTOME_SIGNAL_ATTENUATION	REACTOME_SIGNAL_ATTENUATION	REACTOME_SIGNAL_ATTENUATION	10	0.655608565541601	1.92761050115039	0.00566866549279351	0.0219845635633557	0.0139057423530312	3238	tags=50%, list=14%, signal=43%	SHC1/GRB2/IRS1/GRB10/INSR
REACTOME_METABOLISM_OF_VITAMINS_AND_COFACTORS	REACTOME_METABOLISM_OF_VITAMINS_AND_COFACTORS	REACTOME_METABOLISM_OF_VITAMINS_AND_COFACTORS	189	0.253208525828667	1.49935864957587	0.00570178723614952	0.0220491078669597	0.0139465681103262	4495	tags=33%, list=19%, signal=27%	VNN1/AGRN/TCN2/VKORC1/SDC3/NNMT/CUBN/GSTO1/NADK/ENPP2/NT5E/MTHFD1L/MTHFD2/SDC2/SLC2A3/TPK1/VNN2/PARP14/HSPG2/APOE/SLC25A19/FOLR2/LRP12/PARP9/MOCS1/ACP5/SLC25A32/TCN1/ALDH1L2/NMNAT2/SLC52A2/SLC23A2/SLC46A1/SLC5A6/ENPP1/RBP1/NOS3/ABCD4/SPR/SLC19A1/LRP1/AOX1/GPC3/MTR/PARP8/LRP8/CYB5R3/BST1/PTGS2/LDLRAP1/CD38/AKT1/GCH1/PARP4/NAMPT/MTHFR/MTRR/GPC6/HSP90AA1/SLC19A3/ENPP3/THTPA
REACTOME_BUTYROPHILIN_BTN_FAMILY_INTERACTIONS	REACTOME_BUTYROPHILIN_BTN_FAMILY_INTERACTIONS	REACTOME_BUTYROPHILIN_BTN_FAMILY_INTERACTIONS	12	0.590347421890979	1.82423886036264	0.00574685398234929	0.0221593389866955	0.0140162918301496	2637	tags=58%, list=11%, signal=52%	BTN2A1/CD209/BTN3A2/BTN2A2/BTN3A1/BTN3A3/XDH
REACTOME_CARGO_CONCENTRATION_IN_THE_ER	REACTOME_CARGO_CONCENTRATION_IN_THE_ER	REACTOME_CARGO_CONCENTRATION_IN_THE_ER	32	0.438818333952555	1.82103632573478	0.00580018905411123	0.0223007268804621	0.0141057229265137	2722	tags=34%, list=12%, signal=30%	SERPINA1/CTSZ/F5/SEC23A/CTSC/SEC24D/TGFA/LMAN1/SEC24A/GOSR2/MIA3
REACTOME_DISEASES_ASSOCIATED_WITH_O_GLYCOSYLATION_OF_PROTEINS	REACTOME_DISEASES_ASSOCIATED_WITH_O_GLYCOSYLATION_OF_PROTEINS	REACTOME_DISEASES_ASSOCIATED_WITH_O_GLYCOSYLATION_OF_PROTEINS	63	0.336784451431165	1.59505034743413	0.00597194429467363	0.0228298899036381	0.0144404307155417	3711	tags=35%, list=16%, signal=29%	THBS1/ADAMTS4/ADAMTS2/CFP/THBS2/SPON1/ADAMTS9/ADAMTS10/C1GALT1C1/LFNG/MUC3A/MUCL1/ADAMTS15/ADAMTS5/POMGNT1/ADAMTS7/THSD1/ADAMTS12/ADAMTS6/NOTCH1/THSD7A/NOTCH4
REACTOME_P75_NTR_RECEPTOR_MEDIATED_SIGNALLING	REACTOME_P75_NTR_RECEPTOR_MEDIATED_SIGNALLING	REACTOME_P75_NTR_RECEPTOR_MEDIATED_SIGNALLING	95	0.301507125528088	1.57348441665368	0.00596249753175652	0.0228298899036381	0.0144404307155417	3655	tags=31%, list=16%, signal=26%	PREX1/APH1B/ARHGEF1/FGD3/ARHGEF2/RIPK2/VAV1/ARHGEF6/PLEKHG2/FGD2/MAGED1/NFKBIA/ARHGEF40/NCSTN/ADAM17/ECT2/GNA13/VAV2/TRIO/PSEN2/RASGRF2/AKAP13/ARHGDIA/ARHGEF10/NFKB1/RELA/ARHGEF17/ARHGEF15/AATF
REACTOME_REGULATION_OF_CDH11_MRNA_TRANSLATION_BY_MICRORNAS	REACTOME_REGULATION_OF_CDH11_MRNA_TRANSLATION_BY_MICRORNAS	REACTOME_REGULATION_OF_CDH11_MRNA_TRANSLATION_BY_MICRORNAS	10	0.649949382159772	1.91097145479239	0.0060045804392224	0.0228892553495144	0.0144779807261503	4105	tags=60%, list=18%, signal=49%	CDH11/TNRC6B/AGO3/AGO4/AGO2/TNRC6C
REACTOME_ADRENALINE_NORADRENALINE_INHIBITS_INSULIN_SECRETION	REACTOME_ADRENALINE_NORADRENALINE_INHIBITS_INSULIN_SECRETION	REACTOME_ADRENALINE_NORADRENALINE_INHIBITS_INSULIN_SECRETION	28	0.439530995868351	1.75473978807233	0.00608373163349023	0.0229944432926834	0.0145445145207438	3270	tags=39%, list=14%, signal=34%	GNAI2/CACNA1C/GNG2/GNG10/GNB4/GNB1/GNGT2/ADRA2A/CACNB2/GNB5/GNG11
REACTOME_DNA_STRAND_ELONGATION	REACTOME_DNA_STRAND_ELONGATION	REACTOME_DNA_STRAND_ELONGATION	32	-0.435434	-1.708	0.00606441967070623	0.0229944432926834	0.0145445145207438	5898	tags=47%, list=25%, signal=35%	PRIM1/CDC45/GINS1/LIG1/RPA3/MCM7/PCNA/POLD4/GINS3/MCM2/RPA1/MCM4/POLD2/RFC2/GINS2
REACTOME_NCAM1_INTERACTIONS	REACTOME_NCAM1_INTERACTIONS	REACTOME_NCAM1_INTERACTIONS	42	0.386858688079458	1.68509990648759	0.00606767350078141	0.0229944432926834	0.0145445145207438	3766	tags=38%, list=16%, signal=32%	ST8SIA4/CACNA1C/AGRN/COL4A1/COL6A3/COL6A1/COL4A2/COL6A2/PRNP/COL5A2/COL3A1/GFRA2/COL5A1/CACNB2/ST8SIA2/CACNA1G
REACTOME_HOST_INTERACTIONS_OF_HIV_FACTORS	REACTOME_HOST_INTERACTIONS_OF_HIV_FACTORS	REACTOME_HOST_INTERACTIONS_OF_HIV_FACTORS	124	0.2815922068835	1.54521374528852	0.00610528482088636	0.0230109044798477	0.0145549266004229	4942	tags=30%, list=21%, signal=24%	HCK/CD4/DOCK2/ELMO1/FYN/CD28/AP1S2/CD247/LCK/PSMB10/AP2B1/B2M/HLA-A/PACS1/APOBEC3G/AP1M1/NUP210/PSMB8/PSIP1/PSMB9/CDK9/AP2A2/PAK2/PSME4/AP1S1/PSMB2/NUP98/SEC13/PSMD13/PSMB3/CD8B/PSME2/PSMB4/PSMD9/PSME1/AP1S3/NUP50
REACTOME_ONCOGENIC_MAPK_SIGNALING	REACTOME_ONCOGENIC_MAPK_SIGNALING	REACTOME_ONCOGENIC_MAPK_SIGNALING	80	0.320689104437475	1.62222020291259	0.0061568839979699	0.0231401988463026	0.0146367082624713	4195	tags=32%, list=18%, signal=27%	AGTRAP/ARRB2/ACTB/APBB1IP/RAP1B/MAP3K11/ARRB1/ZC3HAV1/TLN1/VCL/DUSP6/MRAS/KDM7A/ITGB3/FN1/SPRED1/DUSP7/QKI/NF1/ATG7/VWF/ACTG1/MARK3/SPRED2/SND1/BCL2L11
REACTOME_RHO_GTPASES_ACTIVATE_ROCKS	REACTOME_RHO_GTPASES_ACTIVATE_ROCKS	REACTOME_RHO_GTPASES_ACTIVATE_ROCKS	19	0.509561414569754	1.80019330835483	0.00628818411847182	0.0235674799734322	0.0149069734077881	3933	tags=47%, list=17%, signal=39%	LIMK1/CFL1/MYH9/ROCK1/RHOC/MYL9/MYH10/ROCK2/PPP1R12A
REACTOME_STING_MEDIATED_INDUCTION_OF_HOST_IMMUNE_RESPONSES	REACTOME_STING_MEDIATED_INDUCTION_OF_HOST_IMMUNE_RESPONSES	REACTOME_STING_MEDIATED_INDUCTION_OF_HOST_IMMUNE_RESPONSES	12	0.583502617973707	1.80308765882532	0.00668336240729574	0.0249786002820159	0.0157995394750537	3776	tags=50%, list=16%, signal=42%	IFI16/IRF3/TRIM21/DTX4/TBK1/NLRC3
REACTOME_SIALIC_ACID_METABOLISM	REACTOME_SIALIC_ACID_METABOLISM	REACTOME_SIALIC_ACID_METABOLISM	33	0.42986611664407	1.77532923572737	0.00689958643810707	0.0257148931871512	0.0162652616808037	4019	tags=52%, list=17%, signal=43%	ST3GAL2/ST8SIA4/GLB1/ST6GAL1/ST3GAL5/CTSA/NEU1/ST8SIA1/NANS/NPL/ST6GALNAC4/ST3GAL6/NEU3/SLC17A5/SLC35A1/ST8SIA2/ST6GALNAC3
REACTOME_G_PROTEIN_MEDIATED_EVENTS	REACTOME_G_PROTEIN_MEDIATED_EVENTS	REACTOME_G_PROTEIN_MEDIATED_EVENTS	52	0.36321423983777	1.65805707564301	0.00705215714558364	0.0262105173910859	0.0165787553948808	3213	tags=31%, list=14%, signal=27%	GNAI2/PRKCA/PLCB2/PRKACB/CAMK4/ADCY4/ADCY3/CREB1/KPNA2/ITPR3/ITPR1/PLCB1/CAMKK2/PRKAR1A/ADCY7/PDE1A
REACTOME_SIGNALING_BY_CYTOSOLIC_FGFR1_FUSION_MUTANTS	REACTOME_SIGNALING_BY_CYTOSOLIC_FGFR1_FUSION_MUTANTS	REACTOME_SIGNALING_BY_CYTOSOLIC_FGFR1_FUSION_MUTANTS	16	0.556978938329077	1.86134782817078	0.00716951722393868	0.0265218577910352	0.0167756853622786	2817	tags=44%, list=12%, signal=38%	STAT3/STAT5B/STAT5A/GRB2/STAT1/CUX1/CNTRL
REACTOME_INTERLEUKIN_12_SIGNALING	REACTOME_INTERLEUKIN_12_SIGNALING	REACTOME_INTERLEUKIN_12_SIGNALING	46	0.369034228726933	1.63915960271514	0.00717556989563136	0.0265218577910352	0.0167756853622786	4530	tags=39%, list=19%, signal=32%	RAP1B/CNN2/MSN/CFL1/JAK1/LCP1/GSTO1/STAT4/IL10/IL12RB1/SOD2/TYK2/PAK2/AIP/IL12RB2/IFNG/CA1/PSME2
REACTOME_DEGRADATION_OF_CYSTEINE_AND_HOMOCYSTEINE	REACTOME_DEGRADATION_OF_CYSTEINE_AND_HOMOCYSTEINE	REACTOME_DEGRADATION_OF_CYSTEINE_AND_HOMOCYSTEINE	14	-0.587727	-1.81007	0.00734151623468288	0.0270604647989138	0.0171163666889518	6117	tags=57%, list=26%, signal=42%	GOT2/TSTD1/TXN2/SUOX/TST/MPST/GADL1/SLC25A10
REACTOME_G_ALPHA_Q_SIGNALLING_EVENTS	REACTOME_G_ALPHA_Q_SIGNALLING_EVENTS	REACTOME_G_ALPHA_Q_SIGNALLING_EVENTS	215	0.237181330841414	1.43067570232039	0.00747926077600965	0.0274924475777498	0.0173896057371653	4248	tags=28%, list=18%, signal=23%	F2RL2/GPR68/PRKCA/GPR65/BTK/GPR132/P2RY6/F2R/GNG2/GRK5/RPS6KA3/P2RY10/PLCB2/GNG10/GNB4/GRB2/APP/PTGFR/RPS6KA2/GNB1/PTAFR/RGS3/GPR39/GPR4/TRPC6/GNGT2/MMP3/RGS18/PIK3R3/CREB1/RGS13/RGS5/DGKD/ITPR3/XCR1/EDNRA/TACR1/ITPR1/LPAR1/PLCB1/TRIO/RGS19/SAA1/DGKZ/LPAR4/RGS16/GNB5/GNG11/F2RL1/RPS6KA1/EDNRB/PROK2/CYSLTR2/UTS2B/RGS4/HRH1/NTSR1/PRKCE/DAGLB/GNB3/RGS2
REACTOME_FLT3_SIGNALING_IN_DISEASE	REACTOME_FLT3_SIGNALING_IN_DISEASE	REACTOME_FLT3_SIGNALING_IN_DISEASE	27	0.430341969669439	1.71181167860112	0.00761179239357857	0.0279029540345428	0.0176492605174828	3428	tags=37%, list=15%, signal=32%	CBL/STAT5B/ETV6/STAT5A/FLT3/NOX4/GRB2/CDKN1A/SPTBN1/FLT3LG
REACTOME_CRMPS_IN_SEMA3A_SIGNALING	REACTOME_CRMPS_IN_SEMA3A_SIGNALING	REACTOME_CRMPS_IN_SEMA3A_SIGNALING	16	0.554349492500686	1.85256057798022	0.00769732804826694	0.0281394123731726	0.0177988258579425	5793	tags=69%, list=25%, signal=52%	PLXNA1/FYN/DPYSL2/NRP1/DPYSL3/SEMA3A/FES/PLXNA4/CRMP1/DPYSL4/PLXNA3
REACTOME_HORMONE_LIGAND_BINDING_RECEPTORS	REACTOME_HORMONE_LIGAND_BINDING_RECEPTORS	REACTOME_HORMONE_LIGAND_BINDING_RECEPTORS	12	-0.593717	-1.74349	0.0078112406654873	0.0284006522022337	0.017964066061361	7503	tags=75%, list=32%, signal=51%	LHB/GNRHR/GPHA2/GNRH2/GPHB5/TSHB/FSHB/LHCGR/FSHR
REACTOME_RHO_GTPASES_ACTIVATE_WASPS_AND_WAVES	REACTOME_RHO_GTPASES_ACTIVATE_WASPS_AND_WAVES	REACTOME_RHO_GTPASES_ACTIVATE_WASPS_AND_WAVES	36	0.401867540100068	1.68670793879583	0.00780861471884429	0.0284006522022337	0.017964066061361	2699	tags=31%, list=12%, signal=27%	ACTB/WAS/BTK/WIPF1/ARPC1B/CYFIP2/NCKAP1L/GRB2/ACTR2/ABL1/ABI2
REACTOME_CYTOCHROME_P450_ARRANGED_BY_SUBSTRATE_TYPE	REACTOME_CYTOCHROME_P450_ARRANGED_BY_SUBSTRATE_TYPE	REACTOME_CYTOCHROME_P450_ARRANGED_BY_SUBSTRATE_TYPE	61	-0.356177	-1.62533	0.00787785464148916	0.0285652290252371	0.0180681646890808	5758	tags=48%, list=25%, signal=36%	CYP26C1/POMC/CYP2C18/CYP1A2/CYP2R1/FDX1/CYP2C8/CYP3A5/CYP2A6/CYP4F8/FDXR/CYP2J2/CYP46A1/CYP2C9/CYP1A1/NCOA2/CYP4F11/CYP2F1/CYP3A7/CYP2A13/RXRA/CYP4F3/CYP4B1/CYP4F2/CYP2B6/CYP3A4/CYP2C19/CYP11A1/CYP4F12
REACTOME_SIGNAL_TRANSDUCTION_BY_L1	REACTOME_SIGNAL_TRANSDUCTION_BY_L1	REACTOME_SIGNAL_TRANSDUCTION_BY_L1	20	0.487072350976107	1.7581162883551	0.00804166400900642	0.0290803957947313	0.0183940195255794	3921	tags=50%, list=17%, signal=42%	ITGAV/ITGA5/NRP1/FGFR1/ITGB1/ITGB3/VAV2/ITGA9/L1CAM/CSNK2A2
REACTOME_ENOS_ACTIVATION	REACTOME_ENOS_ACTIVATION	REACTOME_ENOS_ACTIVATION	10	0.638663396615822	1.87778856885438	0.00810405430060686	0.0292270206312991	0.0184867631087755	4344	tags=60%, list=19%, signal=49%	CYGB/CAV1/NOS3/SPR/AKT1/HSP90AA1
REACTOME_EPHB_MEDIATED_FORWARD_SIGNALING	REACTOME_EPHB_MEDIATED_FORWARD_SIGNALING	REACTOME_EPHB_MEDIATED_FORWARD_SIGNALING	42	0.378932732589089	1.65057560273742	0.00813514405677537	0.0292602762042082	0.0185077980239032	6124	tags=50%, list=26%, signal=37%	ACTB/LYN/ARPC1B/LIMK1/CFL1/FYN/ROCK1/SDC2/ACTR2/EPHB2/EPHB4/EFNB1/ACTG1/ROCK2/PTK2/RHOA/ARPC5/ARPC4/CDC42/ACTR3/PAK1
REACTOME_ERYTHROCYTES_TAKE_UP_CARBON_DIOXIDE_AND_RELEASE_OXYGEN	REACTOME_ERYTHROCYTES_TAKE_UP_CARBON_DIOXIDE_AND_RELEASE_OXYGEN	REACTOME_ERYTHROCYTES_TAKE_UP_CARBON_DIOXIDE_AND_RELEASE_OXYGEN	12	0.574919016220048	1.77656337956152	0.00838610921147545	0.030001642045332	0.0189767289784021	7760	tags=92%, list=33%, signal=61%	AQP1/CYB5R2/CA1/CA2/CYB5R1/CYB5R4/SLC4A1/CYB5RL/HBA2/RHAG/HBB
REACTOME_RHOG_GTPASE_CYCLE	REACTOME_RHOG_GTPASE_CYCLE	REACTOME_RHOG_GTPASE_CYCLE	72	0.311020322431381	1.53088916446128	0.00838446399993524	0.030001642045332	0.0189767289784021	3385	tags=31%, list=15%, signal=26%	PREX1/DOCK2/DOCK4/MAP3K11/ARHGDIB/VAV1/DOCK5/RHOG/ARFGAP3/IQGAP2/CAV1/ITGB1/MCAM/VAV2/ARHGAP21/LMAN1/TRIO/PAK2/ANKLE2/LEMD3/ARHGDIA/ESYT1
REACTOME_SIGNALING_BY_NUCLEAR_RECEPTORS	REACTOME_SIGNALING_BY_NUCLEAR_RECEPTORS	REACTOME_SIGNALING_BY_NUCLEAR_RECEPTORS	233	0.226138414832113	1.39015144425922	0.00844927918824163	0.0301470281436461	0.0190686890311474	5231	tags=32%, list=22%, signal=25%	MMP9/USF1/GNAI2/RARA/ABCA1/SHC1/GNG2/PLTP/RUNX1/GNG10/AKT3/GATA3/GNB4/ZNF217/CAV1/CYP26B1/ZDHHC7/GNB1/MMP2/CPT1A/CXCL12/APOE/GNGT2/MMP3/UHMK1/APOC1/NRIP1/PIK3R3/CREB1/ABCG1/KPNA2/CDK9/SRF/TGFA/CBFB/TNRC6B/NOS3/CHD1/NR5A2/CETP/AGO3/GNB5/RDH10/GNG11/AGO4/CTSD/SPHK1/AKT1/MED1/PPARD/ATF2/AGO2/CRABP1/EREG/PDK3/TNRC6C/ARL4C/GNB3/HSP90AA1/NR1H3/PTK2/ESR2/KDM1A/NCOA3/SMC1A/DDX5/MMP7/POLR2H/NCOR2/BCL2/PIK…
REACTOME_SIGNALING_BY_ALK	REACTOME_SIGNALING_BY_ALK	REACTOME_SIGNALING_BY_ALK	28	0.427193067446812	1.70548307100989	0.00874809953715065	0.0311302052678393	0.0196905711866437	2651	tags=39%, list=11%, signal=35%	STAT3/CD274/JAK3/IL2RG/SHC1/PTPN6/DNMT1/IRS1/PLCG1/PTPRZ1/HIF1A
REACTOME_SLC_MEDIATED_TRANSMEMBRANE_TRANSPORT	REACTOME_SLC_MEDIATED_TRANSMEMBRANE_TRANSPORT	REACTOME_SLC_MEDIATED_TRANSMEMBRANE_TRANSPORT	248	0.221218887685737	1.35936751007702	0.00879064861448019	0.0311986415017891	0.0197338586794418	3365	tags=23%, list=14%, signal=20%	SLC43A2/SLC7A7/SLC15A3/SLC15A4/SLC35B4/SLC18A2/SLC39A8/SLC36A1/SLC7A6/RUNX1/SLCO2B1/SLC26A9/SLC6A14/SLC29A3/SLC8A1/CTNS/SLC41A2/HEPH/SLC30A1/SLC12A2/SLC2A3/SLC39A14/SLC2A14/SLC36A4/SLC35D1/SLC2A10/SLC6A6/EMB/SLC16A1/SLC9A1/SLC12A7/SLCO2A1/SLC12A4/SLC39A10/SLC4A7/SLC39A6/SLC2A9/SLC40A1/SLC8B1/SLC4A8/SLC5A3/SLC28A3/SLC30A5/SLC39A7/SLC5A6/SLC20A1/SLC39A1/SLC24A4/SLC24A2/SLC2A6/SLC17A5/SLCO1C1/SLC35A…
REACTOME_KETONE_BODY_METABOLISM	REACTOME_KETONE_BODY_METABOLISM	REACTOME_KETONE_BODY_METABOLISM	10	-0.629742	-1.73604	0.00882356067688002	0.0312326036657816	0.0197553405296896	6606	tags=70%, list=28%, signal=50%	HMGCS2/ACAT1/HMGCLL1/HMGCL/BDH1/OXCT1/AACS
REACTOME_RECOGNITION_OF_DNA_DAMAGE_BY_PCNA_CONTAINING_REPLICATION_COMPLEX	REACTOME_RECOGNITION_OF_DNA_DAMAGE_BY_PCNA_CONTAINING_REPLICATION_COMPLEX	REACTOME_RECOGNITION_OF_DNA_DAMAGE_BY_PCNA_CONTAINING_REPLICATION_COMPLEX	30	-0.448264	-1.71657	0.00886763040606336	0.031303552786275	0.0198002174810519	8911	tags=67%, list=38%, signal=41%	POLE3/UBA52/POLE2/RBX1/UBE2B/RFC5/DDB1/USP1/UBC/RPS27A/CUL4B/POLE/RPA3/DTL/PCNA/CUL4A/POLD4/RPA1/POLD2/RFC2
REACTOME_INTEGRATION_OF_ENERGY_METABOLISM	REACTOME_INTEGRATION_OF_ENERGY_METABOLISM	REACTOME_INTEGRATION_OF_ENERGY_METABOLISM	108	0.277837853704082	1.47854575316629	0.00889039615753701	0.031303552786275	0.0198002174810519	3482	tags=28%, list=15%, signal=24%	GNAI2/PRKCA/CACNA1C/GNG2/ACSL4/AGPAT1/PLCB2/PRKACB/GNG10/ACLY/GNB4/GNB1/STXBP1/ADCY4/ADCY3/MARCKS/AKAP5/GNGT2/ADRA2A/SNAP25/ITPR3/ITPR1/PLCB1/PRKAR1A/ADCY7/CACNB2/GNB5/RAPGEF4/GNG11/PPP2R5D
REACTOME_INTRINSIC_PATHWAY_FOR_APOPTOSIS	REACTOME_INTRINSIC_PATHWAY_FOR_APOPTOSIS	REACTOME_INTRINSIC_PATHWAY_FOR_APOPTOSIS	53	0.343952853292915	1.58011694064302	0.00894107232105839	0.0313993563400948	0.0198608154334326	1567	tags=23%, list=7%, signal=21%	YWHAH/STAT3/CARD8/BID/CASP7/BAK1/APAF1/AKT3/GZMB/BMF/CASP8/BAX
REACTOME_RHOH_GTPASE_CYCLE	REACTOME_RHOH_GTPASE_CYCLE	REACTOME_RHOH_GTPASE_CYCLE	35	0.412410984825515	1.72948525934884	0.00905798041353638	0.0317266434379887	0.0200678320542388	4201	tags=40%, list=18%, signal=33%	RHOH/ARHGDIB/ROCK1/CAV1/LCK/STOM/ZAP70/SLC4A7/TUBA1B/PAK2/MTR/ARHGDIA/ROCK2/FAM91A1
REACTOME_PRE_NOTCH_PROCESSING_IN_GOLGI	REACTOME_PRE_NOTCH_PROCESSING_IN_GOLGI	REACTOME_PRE_NOTCH_PROCESSING_IN_GOLGI	18	0.519100046667488	1.80696534057557	0.00912737221896042	0.0318862246187181	0.0201687708232628	3711	tags=50%, list=16%, signal=42%	SEL1L/FURIN/MFNG/B4GALT1/ATP2A3/LFNG/ST3GAL6/NOTCH1/NOTCH4
REACTOME_SUMOYLATION_OF_IMMUNE_RESPONSE_PROTEINS	REACTOME_SUMOYLATION_OF_IMMUNE_RESPONSE_PROTEINS	REACTOME_SUMOYLATION_OF_IMMUNE_RESPONSE_PROTEINS	12	0.569371616164097	1.75942129952393	0.00915486295712896	0.0318989756162462	0.0201768361226198	3444	tags=42%, list=15%, signal=36%	NFKB2/EIF2AK2/NFKBIA/SUMO3/RELA
REACTOME_PROTEIN_LIPOYLATION	REACTOME_PROTEIN_LIPOYLATION	REACTOME_PROTEIN_LIPOYLATION	10	-0.627154	-1.72891	0.00922160870721671	0.0320480842863791	0.0202711507877026	4406	tags=60%, list=19%, signal=49%	FDX1/DLAT/LIPT2/LIAS/DBT/GCSH
REACTOME_GLYOXYLATE_METABOLISM_AND_GLYCINE_DEGRADATION	REACTOME_GLYOXYLATE_METABOLISM_AND_GLYCINE_DEGRADATION	REACTOME_GLYOXYLATE_METABOLISM_AND_GLYCINE_DEGRADATION	19	-0.507547	-1.69632	0.00925598702944572	0.032084224469944	0.0202940102854496	6619	tags=63%, list=28%, signal=45%	DAO/GOT2/PXMP2/MRPS36/AGXT2/GRHPR/AGXT/HAO1/DLD/ALDH4A1/HOGA1/GCSH
REACTOME_EARLY_SARS_COV_2_INFECTION_EVENTS	REACTOME_EARLY_SARS_COV_2_INFECTION_EVENTS	REACTOME_EARLY_SARS_COV_2_INFECTION_EVENTS	37	0.39137351982421	1.64618600418015	0.00934999105356921	0.0323263256580765	0.0204471448580706	5056	tags=46%, list=22%, signal=36%	AGRN/SDC3/FURIN/NRP1/CTSL/SDC2/HSPG2/GPC3/RB1/UVRAG/CHMP7/VHL/GPC6/DDX5/PIK3R4/HAVCR1/VCP
REACTOME_DECTIN_2_FAMILY	REACTOME_DECTIN_2_FAMILY	REACTOME_DECTIN_2_FAMILY	25	0.451451978610041	1.74627234030151	0.00952718991950023	0.0328540724543591	0.0207809568509989	3503	tags=44%, list=15%, signal=37%	LYN/FYN/CLEC4E/FCER1G/CLEC4A/CLEC6A/MUC3A/MUCL1/CLEC10A/SYK/CLEC4C
REACTOME_MATURATION_OF_TCA_ENZYMES_AND_REGULATION_OF_TCA_CYCLE	REACTOME_MATURATION_OF_TCA_ENZYMES_AND_REGULATION_OF_TCA_CYCLE	REACTOME_MATURATION_OF_TCA_ENZYMES_AND_REGULATION_OF_TCA_CYCLE	16	-0.540303	-1.73003	0.00980097757382075	0.0337113316035274	0.0213231929897223	8332	tags=69%, list=36%, signal=44%	FXN/ISCA2/SDHC/ACO2/SIRT3/SDHB/ACAT1/CS/SDHD/IDH2/NFS1
REACTOME_TP53_REGULATES_METABOLIC_GENES	REACTOME_TP53_REGULATES_METABOLIC_GENES	REACTOME_TP53_REGULATES_METABOLIC_GENES	79	-0.326837	-1.56113	0.00999430600767918	0.0342881575340378	0.0216880486644374	4931	tags=39%, list=21%, signal=31%	COX6A2/YWHAZ/COX5A/GPI/SCO2/SESN1/COX5B/COX8A/NDUFA4/G6PD/PRKAG1/GSR/PRDX2/COX6B1/TP63/PRKAA2/COX7A2/COX6A1/CYCS/PRKAG3/MLST8/TXN/PRDX5/RRAGD/COX7A1/GLS2/PRDX1/COX8C/COX7C/COX7B/COX4I1
REACTOME_ASPARTATE_AND_ASPARAGINE_METABOLISM	REACTOME_ASPARTATE_AND_ASPARAGINE_METABOLISM	REACTOME_ASPARTATE_AND_ASPARAGINE_METABOLISM	11	-0.602395	-1.71528	0.0100327010434314	0.0343318516524585	0.0217156861998085	6117	tags=55%, list=26%, signal=40%	GOT2/ASPA/SLC25A12/ASPG/GOT1/GADL1
REACTOME_SARS_COV_1_INFECTION	REACTOME_SARS_COV_1_INFECTION	REACTOME_SARS_COV_1_INFECTION	137	0.265438558801131	1.48949165658467	0.0100672899903313	0.0343623316506718	0.0217349655000709	4053	tags=31%, list=17%, signal=25%	YWHAH/ST3GAL2/PRKCSH/NLRP3/TRAF3/SERPINE1/RUNX1/ST6GAL1/BST2/IRAK2/RIPK3/RPS27L/CAV1/CTSL/NFKBIA/PPIB/IRF3/CASP1/IFIH1/PARP14/PARP9/TLR7/GANAB/TRIM25/KPNA2/RIPK1/NMI/ST6GALNAC4/TBK1/PARP8/FKBP1A/RB1/UVRAG/MOGS/NFKB1/RELA/CHMP7/VHL/PARP4/MGAT1/ST6GALNAC3/PYCARD
REACTOME_CONSTITUTIVE_SIGNALING_BY_ABERRANT_PI3K_IN_CANCER	REACTOME_CONSTITUTIVE_SIGNALING_BY_ABERRANT_PI3K_IN_CANCER	REACTOME_CONSTITUTIVE_SIGNALING_BY_ABERRANT_PI3K_IN_CANCER	83	0.308561586845073	1.56571529712681	0.0101929647625322	0.0347027655273997	0.0219502977610175	4166	tags=39%, list=18%, signal=32%	RAC2/CD86/CD80/PIK3AP1/PIK3CD/VAV1/FYN/ICOS/CD28/PDGFRB/RHOG/HGF/FLT3/FGFR1/GRB2/PDGFRA/LCK/KIT/TRAT1/IRS1/NRG1/PIK3R3/TGFA/FGF7/PDGFA/MET/FLT3LG/CD19/PDGFB/EREG/KL/FGF2
REACTOME_ERYTHROPOIETIN_ACTIVATES_PHOSPHOINOSITIDE_3_KINASE_PI3K	REACTOME_ERYTHROPOIETIN_ACTIVATES_PHOSPHOINOSITIDE_3_KINASE_PI3K	REACTOME_ERYTHROPOIETIN_ACTIVATES_PHOSPHOINOSITIDE_3_KINASE_PI3K	12	0.562635048417784	1.73860455973208	0.0115504655207432	0.0392246773267879	0.0248105110303969	528	tags=33%, list=2%, signal=33%	LYN/PIK3CG/PIK3R5/PIK3CD
REACTOME_RET_SIGNALING	REACTOME_RET_SIGNALING	REACTOME_RET_SIGNALING	40	0.381965177471511	1.64393437246514	0.0116997841210235	0.0396311674783024	0.0250676254052043	2580	tags=30%, list=11%, signal=27%	PRKCA/PIK3CD/SHC1/DOK2/DOK1/PRKACB/GRB2/PDLIM7/PLCG1/PIK3R3/GFRA2/GRB10
REACTOME_UNWINDING_OF_DNA	REACTOME_UNWINDING_OF_DNA	REACTOME_UNWINDING_OF_DNA	12	-0.578383	-1.69846	0.0120121624595906	0.0405865489164956	0.0256719261496833	5484	tags=58%, list=24%, signal=45%	CDC45/GINS1/MCM7/GINS3/MCM2/MCM4/GINS2
REACTOME_SIGNALING_BY_LEPTIN	REACTOME_SIGNALING_BY_LEPTIN	REACTOME_SIGNALING_BY_LEPTIN	11	0.599917789624444	1.79931869966983	0.0124641511520639	0.0418911150788347	0.0264970942674715	5363	tags=73%, list=23%, signal=56%	STAT3/STAT5B/STAT5A/IRS1/SOCS3/PTPN11/LEPR/JAK2
REACTOME_MAPK_TARGETS_NUCLEAR_EVENTS_MEDIATED_BY_MAP_KINASES	REACTOME_MAPK_TARGETS_NUCLEAR_EVENTS_MEDIATED_BY_MAP_KINASES	REACTOME_MAPK_TARGETS_NUCLEAR_EVENTS_MEDIATED_BY_MAP_KINASES	31	0.40846091060823	1.68107817118715	0.0124921935100561	0.0418911150788347	0.0264970942674715	3794	tags=32%, list=16%, signal=27%	MAPKAPK2/RPS6KA3/RPS6KA2/DUSP6/CREB1/DUSP7/DUSP4/RPS6KA1/PPP2R5D/ATF2
REACTOME_DAG_AND_IP3_SIGNALING	REACTOME_DAG_AND_IP3_SIGNALING	REACTOME_DAG_AND_IP3_SIGNALING	40	0.378748710952689	1.63009106899131	0.0124367636176319	0.0418911150788347	0.0264970942674715	3213	tags=35%, list=14%, signal=30%	PRKCA/PRKACB/CAMK4/ADCY4/ADCY3/PLCG1/CREB1/KPNA2/ITPR3/ITPR1/CAMKK2/PRKAR1A/ADCY7/PDE1A
REACTOME_PEROXISOMAL_LIPID_METABOLISM	REACTOME_PEROXISOMAL_LIPID_METABOLISM	REACTOME_PEROXISOMAL_LIPID_METABOLISM	28	-0.438159	-1.64236	0.0125332363667339	0.0419011525727046	0.0265034432133227	5131	tags=46%, list=22%, signal=36%	ACOX2/ACAA1/ACOT8/MLYCD/ECI2/SLC27A2/SCP2/CROT/NUDT7/HSD17B4/ACOX3/ACOT4/ALDH3A2
REACTOME_TRNA_AMINOACYLATION	REACTOME_TRNA_AMINOACYLATION	REACTOME_TRNA_AMINOACYLATION	24	-0.448355	-1.60131	0.0125578192688001	0.0419011525727046	0.0265034432133227	4910	tags=38%, list=21%, signal=30%	MARS2/CARS2/IARS2/AIMP1/TARS2/PPA2/EARS2/VARS2/PARS2
REACTOME_INFECTION_WITH_MYCOBACTERIUM_TUBERCULOSIS	REACTOME_INFECTION_WITH_MYCOBACTERIUM_TUBERCULOSIS	REACTOME_INFECTION_WITH_MYCOBACTERIUM_TUBERCULOSIS	27	0.410736814340023	1.63382641056077	0.0126148016934822	0.0419865787708437	0.0265574772494362	1827	tags=26%, list=8%, signal=24%	CORO1A/MRC1/TRIM27/TLR2/CTSG/RNF213/B2M
REACTOME_ERYTHROPOIETIN_ACTIVATES_RAS	REACTOME_ERYTHROPOIETIN_ACTIVATES_RAS	REACTOME_ERYTHROPOIETIN_ACTIVATES_RAS	14	0.554892816052833	1.80013052462255	0.0127021301716737	0.0421723329272939	0.0266749710278847	1208	tags=36%, list=5%, signal=34%	LYN/SHC1/VAV1/RAPGEF1/GRB2
REACTOME_REGULATION_OF_CHOLESTEROL_BIOSYNTHESIS_BY_SREBP_SREBF	REACTOME_REGULATION_OF_CHOLESTEROL_BIOSYNTHESIS_BY_SREBP_SREBF	REACTOME_REGULATION_OF_CHOLESTEROL_BIOSYNTHESIS_BY_SREBP_SREBF	55	-0.358404	-1.59066	0.0127838397663853	0.0423385584342168	0.0267801124861225	5693	tags=42%, list=24%, signal=32%	TM7SF2/IDI1/SEC24C/KPNB1/CARM1/FDFT1/SC5D/ACACB/SCAP/HMGCR/SCD/ACACA/MVK/NCOA2/CHD9/RXRA/SREBF2/MVD/FASN/PMVK/ELOVL6/HMGCS1/SREBF1
REACTOME_TRP_CHANNELS	REACTOME_TRP_CHANNELS	REACTOME_TRP_CHANNELS	28	0.412471321862662	1.64670943964096	0.0129415529888351	0.0427550565408922	0.0270435571228678	3477	tags=43%, list=15%, signal=37%	TRPV2/MLKL/RIPK3/TRPM2/MCOLN2/TRPC6/TRPA1/TRPV3/RIPK1/TRPC4AP/TRPM6/MCOLN1
REACTOME_RMTS_METHYLATE_HISTONE_ARGININES	REACTOME_RMTS_METHYLATE_HISTONE_ARGININES	REACTOME_RMTS_METHYLATE_HISTONE_ARGININES	30	-0.436848	-1.67285	0.013139564003363	0.0433023069864525	0.0273897056227738	8337	tags=67%, list=36%, signal=43%	PBRM1/DNMT3A/PRMT1/PRMT6/PRMT7/SMARCB1/ACTL6A/CARM1/ARID1B/PRMT5/WDR5/ACTL6B/SMARCC2/CCND1/RPS2/SMARCA2/RBBP7/SMARCD2/SMARCC1/SMARCA4
REACTOME_TRANSCRIPTIONAL_ACTIVITY_OF_SMAD2_SMAD3_SMAD4_HETEROTRIMER	REACTOME_TRANSCRIPTIONAL_ACTIVITY_OF_SMAD2_SMAD3_SMAD4_HETEROTRIMER	REACTOME_TRANSCRIPTIONAL_ACTIVITY_OF_SMAD2_SMAD3_SMAD4_HETEROTRIMER	51	0.336078640686696	1.53931872289253	0.0136555586819901	0.0448922297702769	0.0283953683701539	5409	tags=37%, list=23%, signal=29%	SMAD7/SKIL/SERPINE1/FURIN/SMURF2/STAT1/E2F5/E2F4/CDK9/COL1A2/SKI/WWTR1/CCNK/USP9X/TGIF2/NCOR2/PARP1/UBE2D3/EP300
REACTOME_GLUCONEOGENESIS	REACTOME_GLUCONEOGENESIS	REACTOME_GLUCONEOGENESIS	25	-0.447769	-1.6352	0.0137055851714	0.0449462572532678	0.0284295419964026	8402	tags=72%, list=36%, signal=46%	PGK2/PCK2/PCK1/GAPDH/ENO1/ALDOC/ENO3/GAPDHS/PGK1/GPI/G6PC2/SLC37A1/ENO4/ALDOA/PGAM2/FBP2/ALDOB/TPI1
REACTOME_IRAK4_DEFICIENCY_TLR2_4	REACTOME_IRAK4_DEFICIENCY_TLR2_4	REACTOME_IRAK4_DEFICIENCY_TLR2_4	18	0.506016765129457	1.7614229900557	0.0140896985681303	0.0460929503280156	0.0291548517533825	942	tags=39%, list=4%, signal=37%	LY96/BTK/TLR6/CD14/TLR4/TLR2/TLR1
REACTOME_RHOU_GTPASE_CYCLE	REACTOME_RHOU_GTPASE_CYCLE	REACTOME_RHOU_GTPASE_CYCLE	40	0.375727909928992	1.61708988739641	0.0142792155939928	0.0465990011335667	0.0294749405329145	3861	tags=35%, list=17%, signal=29%	PTK2B/PEAK1/ARHGAP31/ARHGEF6/ARHGAP30/GIT2/GRB2/SRGAP2/STAM/PAK3/PAK2/SPTBN1/CLTC/SPTAN1
REACTOME_REDUCTION_OF_CYTOSOLIC_CA_LEVELS	REACTOME_REDUCTION_OF_CYTOSOLIC_CA_LEVELS	REACTOME_REDUCTION_OF_CYTOSOLIC_CA_LEVELS	12	0.552074540560921	1.70597142184872	0.0144594238015908	0.0469580316663314	0.0297020356067426	1566	tags=33%, list=7%, signal=31%	ATP2B1/SLC8A1/ATP2A3/ATP2B4
REACTOME_TRYPTOPHAN_CATABOLISM	REACTOME_TRYPTOPHAN_CATABOLISM	REACTOME_TRYPTOPHAN_CATABOLISM	12	0.551143046692969	1.70309300271941	0.0144594238015908	0.0469580316663314	0.0297020356067426	1468	tags=42%, list=6%, signal=39%	KYNU/TDO2/KMO/IDO1/SLC36A4
REACTOME_REGULATION_OF_FZD_BY_UBIQUITINATION	REACTOME_REGULATION_OF_FZD_BY_UBIQUITINATION	REACTOME_REGULATION_OF_FZD_BY_UBIQUITINATION	21	-0.480857	-1.6532	0.0145488380603698	0.047134008050302	0.0298133447190959	5869	tags=48%, list=25%, signal=36%	UBC/FZD6/RPS27A/WNT3A/LGR6/LGR5/RSPO2/LGR4/RNF43/ZNRF3
REACTOME_SARS_COV_2_HOST_INTERACTIONS	REACTOME_SARS_COV_2_HOST_INTERACTIONS	REACTOME_SARS_COV_2_HOST_INTERACTIONS	189	0.236520656525756	1.40054246200705	0.0148241737414932	0.0479100107877244	0.0303041843075528	2984	tags=22%, list=13%, signal=20%	YWHAH/TLR8/IL17RA/NLRP3/TRAF3/JAK1/IFNAR2/RIPK2/SEC23A/TLR2/TLR1/PTPN6/IRAK2/AKT3/RPS27L/CAV1/MASP1/HLA-B/STAT2/IRF3/HLA-C/IFIH1/STAT1/TYK2/B2M/HLA-A/SEC24D/TLR7/HLA-F/IFNAR1/HLA-G/NOD1/TRIM25/NUP210/KPNA2/NOD2/HLA-E/SEC24A/DDX20/NLRP12/IRF7/TBK1
REACTOME_SYNTHESIS_OF_BILE_ACIDS_AND_BILE_SALTS_VIA_7ALPHA_HYDROXYCHOLESTEROL	REACTOME_SYNTHESIS_OF_BILE_ACIDS_AND_BILE_SALTS_VIA_7ALPHA_HYDROXYCHOLESTEROL	REACTOME_SYNTHESIS_OF_BILE_ACIDS_AND_BILE_SALTS_VIA_7ALPHA_HYDROXYCHOLESTEROL	23	-0.463279	-1.64097	0.0149864452867701	0.0483177440812009	0.0305620849982579	7979	tags=74%, list=34%, signal=49%	CYP8B1/AMACR/ABCB11/AKR1D1/NR1H4/AKR1C3/ACOX2/ACOT8/AKR1C1/SLC27A2/SCP2/HSD17B4/AKR1C4/NCOA2/SLC27A5/RXRA/AKR1C2
REACTOME_NEGATIVE_REGULATION_OF_MET_ACTIVITY	REACTOME_NEGATIVE_REGULATION_OF_MET_ACTIVITY	REACTOME_NEGATIVE_REGULATION_OF_MET_ACTIVITY	21	0.456260455171834	1.66227232852141	0.0151170655038054	0.048621715490605	0.0307543539095637	3275	tags=43%, list=14%, signal=37%	SH3KBP1/CBL/PTPRJ/HGF/GRB2/STAM/PTPN2/PTPN1/MET
REACTOME_CELL_DEATH_SIGNALLING_VIA_NRAGE_NRIF_AND_NADE	REACTOME_CELL_DEATH_SIGNALLING_VIA_NRAGE_NRIF_AND_NADE	REACTOME_CELL_DEATH_SIGNALLING_VIA_NRAGE_NRIF_AND_NADE	74	0.315991349850972	1.56942577600762	0.0153089018240466	0.0491206490181639	0.0310699408469859	3655	tags=31%, list=16%, signal=26%	PREX1/APH1B/ARHGEF1/FGD3/ARHGEF2/VAV1/ARHGEF6/PLEKHG2/FGD2/MAGED1/ARHGEF40/NCSTN/ECT2/GNA13/VAV2/TRIO/PSEN2/RASGRF2/AKAP13/ARHGEF10/ARHGEF17/ARHGEF15/AATF
REACTOME_APOPTOSIS	REACTOME_APOPTOSIS	REACTOME_APOPTOSIS	168	0.240795884642287	1.40759531699016	0.0153614896214617	0.0491714667787458	0.0311020842499501	5217	tags=30%, list=22%, signal=24%	YWHAH/TNFRSF10B/LY96/STAT3/CARD8/CD14/BID/CFLAR/TLR4/VIM/CASP7/BAK1/ROCK1/APAF1/AKT3/MAGED1/DAPK1/GZMB/BMF/CASP8/BAX/PSMB10/DAPK3/PSMB8/PSMB9/RIPK1/PAK2/PSME4/BIRC2/CLSPN/PSMB2/AKT1/SATB1/SPTAN1/PSMD13/FASLG/BCL2L11/PSMB3/PTK2/TNFRSF10A/PSME2/ADD1/PSMB4/PSMD9/SFN/PSME1/CTNNB1/DNM1L/BCL2/PPP3CC/DFFB
REACTOME_BACTERIAL_INFECTION_PATHWAYS	REACTOME_BACTERIAL_INFECTION_PATHWAYS	REACTOME_BACTERIAL_INFECTION_PATHWAYS	70	0.31683054174923	1.53809683479453	0.0154295953218307	0.0492715955623137	0.0311654180096768	3275	tags=29%, list=14%, signal=25%	SH3KBP1/CBL/ANTXR2/CORO1A/MRC1/TRIM27/TLR2/FURIN/VAMP1/CTSG/GRB2/RNF213/SV2A/STAM/ANTXR1/B2M/SNAP25/SV2B/TXNRD1/MET
REACTOME_ANCHORING_OF_THE_BASAL_BODY_TO_THE_PLASMA_MEMBRANE	REACTOME_ANCHORING_OF_THE_BASAL_BODY_TO_THE_PLASMA_MEMBRANE	REACTOME_ANCHORING_OF_THE_BASAL_BODY_TO_THE_PLASMA_MEMBRANE	95	0.28225640806584	1.47302011126389	0.0154912916194103	0.0493508290161214	0.031215534992496	6493	tags=46%, list=28%, signal=34%	CEP290/CEP135/CSNK1E/TCTN3/TUBA1A/HAUS6/CNTRL/RAB3IP/CEP83/RPGRIP1L/C2CD3/CEP41/RAB8A/SCLT1/TUBG1/B9D2/NDE1/TCTN1/ALMS1/CEP97/SFI1/CEP162/HSP90AA1/ODF2/AHI1/TUBB/MAPRE1/CEP164/DYNC1H1/TCTN2/PRKAR2B/CCP110/MARK4/HAUS3/DYNC1I2/SDCCAG8/HAUS7/HAUS1/PAFAH1B1/TMEM67/NEDD1/PRKACA/CEP131/HAUS4
REACTOME_REGULATION_BY_C_FLIP	REACTOME_REGULATION_BY_C_FLIP	REACTOME_REGULATION_BY_C_FLIP	11	0.590301164930914	1.77047579329493	0.0156019334113826	0.0495852420532778	0.0313638066327082	6344	tags=73%, list=27%, signal=53%	TNFRSF10B/CFLAR/CASP8/RIPK1/FASLG/TNFRSF10A/TNFSF10/FADD

## Sheet: KLF4
	ID	Description	setSize	enrichmentScore	NES	pvalue	p.adjust	qvalue	rank	leading_edge	core_enrichment
REACTOME_EXTRACELLULAR_MATRIX_ORGANIZATION	REACTOME_EXTRACELLULAR_MATRIX_ORGANIZATION	REACTOME_EXTRACELLULAR_MATRIX_ORGANIZATION	292	-0.54357	-3.47885	1e-10	3.88687594782791e-09	2.57587077867924e-09	3889	tags=51%, list=17%, signal=43%	COMP/P4HA3/JAM2/VWF/MMP8/HTRA1/ITGA3/KDR/ADAMTS5/LAMC1/CMA1/ITGB3/ITGA7/ITGAL/LOX/LAMA3/MMP14/CAPN11/COL14A1/DCN/ITGB1/MFAP3/BSG/CTSD/ADAMTS14/LAMC3/ITGA4/MMP25/ITGAV/HSPG2/LAMA4/DDR2/MMP3/TRAPPC4/CTSB/FBLN1/MMP13/SPARC/ADAMTS9/COL15A1/ITGA8/PLOD2/DST/FBN2/PCOLCE/COL10A1/FN1/CD151/PHYKPL/SDC3/MFAP5/ACTN1/FURIN/ADAMTS4/COL4A2/SPP1/ITGA6/CRTAP/CTSS/EMILIN1/JAM3/LAMB2/PECAM1/VCAM1/COL3A1/FBN1/TIMP2/…
REACTOME_IMMUNOREGULATORY_INTERACTIONS_BETWEEN_A_LYMPHOID_AND_A_NON_LYMPHOID_CELL	REACTOME_IMMUNOREGULATORY_INTERACTIONS_BETWEEN_A_LYMPHOID_AND_A_NON_LYMPHOID_CELL	REACTOME_IMMUNOREGULATORY_INTERACTIONS_BETWEEN_A_LYMPHOID_AND_A_NON_LYMPHOID_CELL	134	-0.609034	-3.44781	1e-10	3.88687594782791e-09	2.57587077867924e-09	4063	tags=62%, list=17%, signal=51%	HLA-F/KLRG1/CD40LG/LILRA5/IGHV4-59/CD33/HLA-E/B2M/CD1D/HLA-A/HLA-C/HLA-G/CD3G/LILRA3/CD96/HLA-B/TREM1/CD19/CD226/IGKV3D-20/IGKV1D-16/ITGAL/FCGR3A/ITGB1/NPDC1/OSCAR/CLEC2D/SH2D1A/IGKV1D-33/CD3D/HCST/IFITM1/IGKV2D-28/ITGA4/LILRA1/SIGLEC1/SLAMF6/IGHV3-7/CD3E/COLEC12/NCR3LG1/CD247/CD22/SIGLEC5/VCAM1/COL3A1/COL1A2/SLAMF7/CD300LB/PVR/SIGLEC9/COL1A1/C3/ITGB2/CD200/CD40/LILRB4/FCGR1A/IGLV6-57/LILRB1/CD81…
REACTOME_ELASTIC_FIBRE_FORMATION	REACTOME_ELASTIC_FIBRE_FORMATION	REACTOME_ELASTIC_FIBRE_FORMATION	44	-0.717307	-3.20133	1e-10	3.88687594782791e-09	2.57587077867924e-09	3301	tags=66%, list=14%, signal=57%	ITGB3/LOX/ITGB1/MFAP3/ITGAV/FBLN1/ITGA8/FBN2/FN1/MFAP5/FURIN/EMILIN1/FBN1/ITGB6/FBLN5/EMILIN2/LTBP2/LTBP1/LOXL1/FBLN2/ITGA5/TGFB1/LOXL2/TGFB3/EFEMP2/LOXL3/LTBP3/MFAP2/TGFB2
REACTOME_OLFACTORY_SIGNALING_PATHWAY	REACTOME_OLFACTORY_SIGNALING_PATHWAY	REACTOME_OLFACTORY_SIGNALING_PATHWAY	384	0.551123186405215	3.17941626802993	1e-10	3.88687594782791e-09	2.57587077867924e-09	8043	tags=76%, list=35%, signal=51%	RTP2/OR2AT4/OR5M8/OR13F1/OR13C4/OR4A15/OR51I1/OR7G1/OR10J5/OR51L1/OR9K2/OR2G3/OR52E2/OR5D18/OR5M11/OR4A5/OR4A16/OR13C3/OR4F6/OR52B2/OR10A3/OR5H2/OR2A12/OR51V1/OR8B4/OR2Z1/OR8D2/OR4C12/OR8B8/OR10A7/OR10H4/OR13A1/OR2V2/OR5L2/OR4C15/OR5K4/OR10G8/OR2V1/OR6K2/OR4D6/OR2F2/OR4K15/OR5D13/OR6C74/OR2L8/OR51S1/OR6S1/OR10K1/OR2C3/OR8S1/OR8J2/OR2T27/OR52E1/OR6Q1/OR5W2/ANO2/OR10Z1/OR2L13/OR52E8/OR52M1/OR2B2/OR…
REACTOME_COLLAGEN_FORMATION	REACTOME_COLLAGEN_FORMATION	REACTOME_COLLAGEN_FORMATION	87	-0.602357	-3.17015	1e-10	3.88687594782791e-09	2.57587077867924e-09	3162	tags=51%, list=14%, signal=44%	LOX/LAMA3/COL14A1/ADAMTS14/MMP3/CTSB/MMP13/COL15A1/PLOD2/DST/PCOLCE/COL10A1/CD151/COL4A2/ITGA6/CRTAP/CTSS/COL3A1/COL1A2/COL6A2/COL1A1/COL5A2/MMP9/LAMC2/P4HA2/COL6A3/LOXL1/SERPINH1/ADAMTS2/COL6A1/CTSL/PPIB/COL4A1/COL5A1/COL12A1/PXDN/BMP1/COL8A1/LOXL2/PLOD3/COLGALT1/PLOD1/LOXL3/P4HA1
REACTOME_GENERATION_OF_SECOND_MESSENGER_MOLECULES	REACTOME_GENERATION_OF_SECOND_MESSENGER_MOLECULES	REACTOME_GENERATION_OF_SECOND_MESSENGER_MOLECULES	32	-0.743105	-3.13203	1.0551909979952e-10	3.88687594782791e-09	2.57587077867924e-09	4104	tags=84%, list=18%, signal=70%	LAT/PLCG1/HLA-DQA2/HLA-DPA1/CD3G/CD101/GRAP2/PAK2/EVL/HLA-DRB5/CD4/HLA-DQB1/HLA-DRA/CD3D/HLA-DQA1/HLA-DRB1/LCK/CD3E/ENAH/ITK/CD247/LCP2/HLA-DRB3/VASP/ZAP70/WAS/PAK3
REACTOME_IRE1ALPHA_ACTIVATES_CHAPERONES	REACTOME_IRE1ALPHA_ACTIVATES_CHAPERONES	REACTOME_IRE1ALPHA_ACTIVATES_CHAPERONES	46	-0.682452	-3.08564	1e-10	3.88687594782791e-09	2.57587077867924e-09	3561	tags=65%, list=15%, signal=55%	DNAJB11/FKBP14/GSK3A/HYOU1/SERP1/HSPA5/TSPYL2/EXTL3/GOSR2/CXXC1/SEC31A/PREB/EDEM1/CTDSP2/XBP1/ARFGAP1/PDIA5/GFPT1/SYVN1/KDELR3/DNAJC3/DNAJB9/SHC1/TLN1/ERN1/WIPI1/TPP1/YIF1A/WFS1/PPP2R5B
REACTOME_INTERLEUKIN_10_SIGNALING	REACTOME_INTERLEUKIN_10_SIGNALING	REACTOME_INTERLEUKIN_10_SIGNALING	45	-0.672967	-3.01872	1e-10	3.88687594782791e-09	2.57587077867924e-09	4729	tags=76%, list=20%, signal=60%	IL10RB/CXCL8/CCL5/CCL3/CXCL1/IL1A/IL1B/CSF1/CCL3L3/TNF/CCL2/IL10RA/CSF3/FPR1/CCL4/IL10/IL1R1/CD86/TNFRSF1A/CCL20/CD80/TNFRSF1B/ICAM1/CCL19/TIMP1/CCR2/JAK1/CSF2/STAT3/PTAFR/CCR1/LIF/CCL22/TYK2
REACTOME_COSTIMULATION_BY_THE_CD28_FAMILY	REACTOME_COSTIMULATION_BY_THE_CD28_FAMILY	REACTOME_COSTIMULATION_BY_THE_CD28_FAMILY	68	-0.602415	-3.00906	1e-10	3.88687594782791e-09	2.57587077867924e-09	3848	tags=62%, list=17%, signal=52%	PDCD1/HLA-DPB1/PPP2R5D/HLA-DQA2/THEM4/HLA-DPA1/MAP3K8/CD3G/GRAP2/PAK2/HLA-DRB5/CD4/HLA-DQB1/CD28/HLA-DRA/CD3D/ICOS/PRR5/HLA-DQA1/HLA-DRB1/SRC/LCK/CD3E/BTLA/CTLA4/FYN/CD247/TNFRSF14/PTPN6/AKT3/PDCD1LG2/HLA-DRB3/CD86/CD80/CD274/AKT1/PIK3R3/LYN/GRB2/PAK3/VAV1/PPP2R5B
REACTOME_NON_INTEGRIN_MEMBRANE_ECM_INTERACTIONS	REACTOME_NON_INTEGRIN_MEMBRANE_ECM_INTERACTIONS	REACTOME_NON_INTEGRIN_MEMBRANE_ECM_INTERACTIONS	59	-0.626859	-3.00138	1e-10	3.88687594782791e-09	2.57587077867924e-09	3442	tags=58%, list=15%, signal=49%	LAMC1/ITGB3/LAMA3/ITGB1/LAMC3/ITGAV/HSPG2/LAMA4/DDR2/TRAPPC4/COL10A1/FN1/SDC3/ACTN1/COL4A2/ITGA6/LAMB2/COL3A1/COL1A2/COL1A1/COL5A2/PRKCA/THBS1/LAMC2/LAMB1/AGRN/COL4A1/COL5A1/SDC2/PDGFB/TNC/LAMA2/TGFB1/PDGFA
REACTOME_ASSEMBLY_OF_COLLAGEN_FIBRILS_AND_OTHER_MULTIMERIC_STRUCTURES	REACTOME_ASSEMBLY_OF_COLLAGEN_FIBRILS_AND_OTHER_MULTIMERIC_STRUCTURES	REACTOME_ASSEMBLY_OF_COLLAGEN_FIBRILS_AND_OTHER_MULTIMERIC_STRUCTURES	61	-0.622759	-2.97996	1e-10	3.88687594782791e-09	2.57587077867924e-09	3162	tags=54%, list=14%, signal=47%	LOX/LAMA3/COL14A1/MMP3/CTSB/MMP13/COL15A1/DST/PCOLCE/COL10A1/CD151/COL4A2/ITGA6/CTSS/COL3A1/COL1A2/COL6A2/COL1A1/COL5A2/MMP9/LAMC2/COL6A3/LOXL1/COL6A1/CTSL/COL4A1/COL5A1/COL12A1/PXDN/BMP1/COL8A1/LOXL2/LOXL3
REACTOME_ECM_PROTEOGLYCANS	REACTOME_ECM_PROTEOGLYCANS	REACTOME_ECM_PROTEOGLYCANS	76	-0.585185	-2.97291	1e-10	3.88687594782791e-09	2.57587077867924e-09	3442	tags=53%, list=15%, signal=45%	LAMC1/ITGB3/ITGA7/LAMA3/DCN/ITGB1/ITGAV/HSPG2/LAMA4/SPARC/ITGA8/FN1/COL4A2/LAMB2/COL3A1/COL1A2/COL6A2/ITGB6/COL1A1/ASPN/COL5A2/COL6A3/LAMB1/SERPINE1/APP/BGN/COL6A1/AGRN/ITGAX/COL4A1/COL5A1/FMOD/ITGA9/VCAN/TNC/LAMA2/TGFB1/TGFB3/LUM/TGFB2
REACTOME_INTEGRIN_CELL_SURFACE_INTERACTIONS	REACTOME_INTEGRIN_CELL_SURFACE_INTERACTIONS	REACTOME_INTEGRIN_CELL_SURFACE_INTERACTIONS	83	-0.572661	-2.95011	1e-10	3.88687594782791e-09	2.57587077867924e-09	3889	tags=57%, list=17%, signal=47%	COMP/JAM2/VWF/ITGA3/KDR/ITGB3/ITGA7/ITGAL/ITGB1/BSG/ITGA4/ITGAV/HSPG2/ITGA8/COL10A1/FN1/COL4A2/SPP1/ITGA6/JAM3/PECAM1/VCAM1/COL3A1/FBN1/CD44/COL1A2/COL6A2/ITGB6/COL1A1/ITGB2/COL5A2/THBS1/ICAM1/COL6A3/COL6A1/AGRN/ITGA5/ITGAX/COL4A1/COL5A1/ITGA9/ITGAM/TNC/ICAM3/COL8A1/ICAM2/LUM
REACTOME_MOLECULES_ASSOCIATED_WITH_ELASTIC_FIBRES	REACTOME_MOLECULES_ASSOCIATED_WITH_ELASTIC_FIBRES	REACTOME_MOLECULES_ASSOCIATED_WITH_ELASTIC_FIBRES	37	-0.691687	-2.94987	1e-10	3.88687594782791e-09	2.57587077867924e-09	3301	tags=62%, list=14%, signal=53%	ITGB3/ITGB1/MFAP3/ITGAV/FBLN1/ITGA8/FBN2/FN1/MFAP5/EMILIN1/FBN1/ITGB6/FBLN5/EMILIN2/LTBP2/LTBP1/FBLN2/TGFB1/TGFB3/EFEMP2/LTBP3/MFAP2/TGFB2
REACTOME_CHEMOKINE_RECEPTORS_BIND_CHEMOKINES	REACTOME_CHEMOKINE_RECEPTORS_BIND_CHEMOKINES	REACTOME_CHEMOKINE_RECEPTORS_BIND_CHEMOKINES	57	-0.608363	-2.92433	1e-10	3.88687594782791e-09	2.57587077867924e-09	4665	tags=65%, list=20%, signal=52%	CXCL8/CCL5/CXCL11/CCL3/CXCL1/CX3CR1/CCR6/CXCR1/CCL3L3/ACKR4/CXCR4/CCL13/XCR1/CXCL9/CCL2/CCR10/CXCR6/CXCL6/CCL4/CCR8/CXCL12/CXCR5/CCR4/CCR7/CXCL16/CCL20/CCL11/CCL19/CXCR3/CXCL13/CCR2/ACKR3/CCR1/CCL22/ACKR2/CCL21/CCRL2
REACTOME_COLLAGEN_DEGRADATION	REACTOME_COLLAGEN_DEGRADATION	REACTOME_COLLAGEN_DEGRADATION	64	-0.589769	-2.90834	1e-10	3.88687594782791e-09	2.57587077867924e-09	3106	tags=50%, list=13%, signal=43%	MMP14/COL14A1/CTSD/MMP3/CTSB/MMP13/COL15A1/COL10A1/PHYKPL/FURIN/COL4A2/COL3A1/COL1A2/COL6A2/COL1A1/CTSK/MMP11/COL5A2/ADAM9/MMP9/MMP2/MMP1/MMP10/COL6A3/COL6A1/CTSL/COL4A1/COL5A1/COL12A1/MMP19/COL8A1/MMP12
REACTOME_INTERFERON_GAMMA_SIGNALING	REACTOME_INTERFERON_GAMMA_SIGNALING	REACTOME_INTERFERON_GAMMA_SIGNALING	94	-0.53972	-2.90593	1e-10	3.88687594782791e-09	2.57587077867924e-09	4424	tags=59%, list=19%, signal=48%	TRIM25/HLA-DPB1/GBP1/GBP3/HLA-F/STAT1/IRF9/HLA-DQA2/HLA-DPA1/HLA-E/B2M/HLA-A/HLA-C/HLA-G/OAS2/HLA-B/TRIM21/TRIM22/HLA-DRB5/HLA-DQB1/IRF8/SP100/PTPN1/IRF5/HLA-DRA/GBP5/IRF7/TRIM68/HLA-DQA1/HLA-DRB1/CIITA/OASL/PML/IFNGR2/IRF2/IRF3/PTPN2/IFNGR1/PTPN6/IRF1/VCAM1/GBP2/CD44/HLA-DRB3/TRIM3/SMAD7/FCGR1A/ICAM1/IFI30/JAK1/IRF4/PTAFR/SOCS1/MT2A/TRIM8
REACTOME_INTERLEUKIN_4_AND_INTERLEUKIN_13_SIGNALING	REACTOME_INTERLEUKIN_4_AND_INTERLEUKIN_13_SIGNALING	REACTOME_INTERLEUKIN_4_AND_INTERLEUKIN_13_SIGNALING	109	-0.531285	-2.90097	1e-10	3.88687594782791e-09	2.57587077867924e-09	4850	tags=58%, list=21%, signal=46%	HMOX1/VEGFA/CXCL8/BCL2L1/IL17A/MUC1/LBP/FGF2/STAT1/CEBPD/IL1A/IL1B/F13A1/OSM/IL4R/ITGB1/TNF/CCL2/GATA3/HIF1A/MMP3/HSP90B1/FN1/HGF/IL2RG/IL10/VCAM1/VIM/COL1A2/ITGB2/LCN2/MMP9/MMP2/TNFRSF1B/MMP1/CCL11/ICAM1/IL6R/RHOU/AKT1/S1PR1/TIMP1/TWIST1/IL17F/ITGAX/JAK1/STAT3/IRF4/ITGAM/IGHE/LIF/ALOX5/BATF/CCL22/TGFB1/BCL6/SOCS1/ZEB1/IL23R/IL13RA2/JAK3/TYK2/SAA1
REACTOME_NEUTROPHIL_DEGRANULATION	REACTOME_NEUTROPHIL_DEGRANULATION	REACTOME_NEUTROPHIL_DEGRANULATION	460	-0.424519	-2.84281	1e-10	3.88687594782791e-09	2.57587077867924e-09	4550	tags=48%, list=20%, signal=40%	UNC13D/ADAM10/FAF2/HP/ILF2/NFKB1/CEACAM6/PNP/TRAPPC1/CLEC4C/PSMD13/SVIP/AP1M1/CLEC4D/RAB24/CMTM6/MME/CLEC12A/HSPA6/PIGR/ORM1/SPTAN1/CREG1/FPR2/MAGT1/ATP8A1/CD59/CXCL1/ERP44/PTPRN2/CAB39/AOC1/SLC11A1/BST2/AP2A2/GLA/MVP/BST1/CD33/MMP8/TMEM30A/CTSA/SLC2A3/B2M/FCAR/HK3/HLA-C/COPB1/CTSC/DNASE1L1/LILRA3/S100A12/TMEM63A/HLA-B/RAP1A/GPR84/UBR4/CXCR1/RNASE2/TBC1D10C/LRG1/TXNDC5/FCN1/MGAM/CHI3L1/GSDMD/ITGA…
REACTOME_GLYCOSAMINOGLYCAN_METABOLISM	REACTOME_GLYCOSAMINOGLYCAN_METABOLISM	REACTOME_GLYCOSAMINOGLYCAN_METABOLISM	124	-0.507286	-2.83532	1e-10	3.88687594782791e-09	2.57587077867924e-09	3802	tags=46%, list=16%, signal=39%	HAS1/CHST3/EXT2/ST3GAL3/LYVE1/GPC3/DCN/EXT1/GLB1L/HYAL2/NAGLU/HSPG2/CHST12/SDC3/CHSY1/CHPF/CHST11/ST3GAL6/XYLT2/B4GALT7/CD44/CHST2/HEXB/DSEL/GPC6/CHST15/NDST2/CSGALNACT1/CSGALNACT2/B3GNT3/DSE/GNS/SLC35B2/HEXA/BGN/CEMIP/CHST1/AGRN/FMOD/IDS/SDC2/B4GALT3/VCAN/ARSB/IDUA/SLC9A1/GLB1/B3GNT7/CHPF2/GUSB/LUM/SGSH/GALNS/CSPG4/ST3GAL2/PAPSS2/B4GALT1
REACTOME_DEGRADATION_OF_THE_EXTRACELLULAR_MATRIX	REACTOME_DEGRADATION_OF_THE_EXTRACELLULAR_MATRIX	REACTOME_DEGRADATION_OF_THE_EXTRACELLULAR_MATRIX	137	-0.49353	-2.79612	1e-10	3.88687594782791e-09	2.57587077867924e-09	3736	tags=45%, list=16%, signal=38%	MMP8/HTRA1/ADAMTS5/LAMC1/CMA1/LAMA3/MMP14/CAPN11/COL14A1/DCN/BSG/CTSD/MMP25/HSPG2/MMP3/CTSB/MMP13/ADAMTS9/COL15A1/FBN2/COL10A1/FN1/PHYKPL/FURIN/ADAMTS4/COL4A2/SPP1/CTSS/COL3A1/FBN1/TIMP2/CD44/COL1A2/COL6A2/COL1A1/CTSK/MMP11/COL5A2/ADAM9/TPSAB1/MMP9/MMP2/MMP1/LAMC2/MMP10/A2M/COL6A3/LAMB1/TIMP1/COL6A1/CTSL/COL4A1/COL5A1/COL12A1/CTSG/NID1/MMP19/BMP1/COL8A1/MMP12/ADAM8/NCSTN
REACTOME_SIGNALING_BY_INTERLEUKINS	REACTOME_SIGNALING_BY_INTERLEUKINS	REACTOME_SIGNALING_BY_INTERLEUKINS	454	-0.416763	-2.78109	1e-10	3.88687594782791e-09	2.57587077867924e-09	4884	tags=46%, list=21%, signal=37%	PTPN12/HMOX1/IL17RB/NFKB1/MAP2K3/VEGFA/IL10RB/MEF2C/CXCL8/CASP8/BCL2L1/LRRC14/PSMD13/VAMP2/IL17A/PPP2R5D/MUC1/TNIP2/CCL5/CLCF1/TAB2/TBK1/IL12RB2/LBP/MAP3K7/DUSP7/FGF2/PSME1/CRK/CCL3/INPP5D/CXCL1/STAT1/CEBPD/NLRC5/STAT2/IL11/IL5RA/PSMB9/MAP3K8/DUSP6/CASP1/IL1A/IL1B/PSMB3/S100A12/IL15/PSMB8/CSF1/NFKBIA/STX1A/ALPK1/ATF2/CCL3L3/F13A1/PAK2/GSDMD/OSM/CD4/NKIRAS1/IL4R/ITGB1/SOCS2/IL32/IL1RL1/TNF/CCL2/IL…
REACTOME_CELL_SURFACE_INTERACTIONS_AT_THE_VASCULAR_WALL	REACTOME_CELL_SURFACE_INTERACTIONS_AT_THE_VASCULAR_WALL	REACTOME_CELL_SURFACE_INTERACTIONS_AT_THE_VASCULAR_WALL	142	-0.472067	-2.70708	1e-10	3.88687594782791e-09	2.57587077867924e-09	4060	tags=51%, list=17%, signal=43%	INPP5D/PLCG1/IGHV4-59/JAM2/SLC7A11/SPN/ITGA3/TREM1/ITGB3/IGKV3D-20/SLC16A1/CD2/IGKV1D-16/ITGAL/SELE/ITGB1/L1CAM/SIRPG/BSG/CD84/IGKV1D-33/SLC16A3/CD48/IGKV2D-28/ITGA4/ITGAV/MERTK/IGHV3-7/SRC/LCK/CD177/OLR1/CD74/FN1/TEK/CAV1/FYN/PROCR/SDC3/GLG1/ITGA6/PTPN6/JAM3/PECAM1/SLC7A7/CD44/COL1A2/SELPLG/COL1A1/ITGB2/IGLV6-57/MMP1/SELP/TNFRSF10B/TSPAN7/ANGPT2/SELL/SIRPA/LYN/ITGA5/ITGAX/GRB2/SDC2/ITGAM/SLC7A6/…
REACTOME_UNFOLDED_PROTEIN_RESPONSE_UPR	REACTOME_UNFOLDED_PROTEIN_RESPONSE_UPR	REACTOME_UNFOLDED_PROTEIN_RESPONSE_UPR	89	-0.504791	-2.67456	1.04867302370661e-10	3.88687594782791e-09	2.57587077867924e-09	3561	tags=48%, list=15%, signal=41%	DNAJB11/FKBP14/GSK3A/CREBRF/ATF6/HYOU1/SERP1/HSPA5/TSPYL2/EXTL3/GOSR2/CCL2/CXXC1/EIF2AK3/DDIT3/CALR/HSP90B1/DCP2/SEC31A/PREB/EDEM1/CTDSP2/CREB3L1/HERPUD1/XBP1/ARFGAP1/PDIA5/GFPT1/CEBPB/SYVN1/KDELR3/DNAJC3/DNAJB9/SHC1/TLN1/ERN1/WIPI1/TPP1/YIF1A/WFS1/CREB3L2/CREB3/PPP2R5B
REACTOME_DISEASES_OF_GLYCOSYLATION	REACTOME_DISEASES_OF_GLYCOSYLATION	REACTOME_DISEASES_OF_GLYCOSYLATION	138	-0.460002	-2.61687	1e-10	3.88687594782791e-09	2.57587077867924e-09	4673	tags=49%, list=20%, signal=39%	ALG3/SEMA5A/ACAN/ADAMTSL4/MPDU1/MUC1/ALG1/GALT/POMT2/THSD1/NUS1/CHST3/CTSA/DOLK/EXT2/ST3GAL3/DPAGT1/THSD7A/ADAMTS5/GPC3/ADAMTS10/ADAMTS7/DCN/EXT1/DPM2/ADAMTS14/MUCL1/HSPG2/LFNG/ADAMTS9/ADAMTS6/SDC3/ALG2/CFP/THBS2/CHSY1/NOTCH4/ADAMTS4/SPON1/B4GALT7/ADAMTS12/GNE/HEXB/GPC6/THBS1/GFPT1/MOGS/HEXA/ADAMTS2/BGN/ADAMTSL2/AGRN/FMOD/SDC2/POMGNT1/VCAN/GLB1/ADAMTS15/MGAT2/MUC3A/ALG12/NEU1/LUM/CSPG4/C1GALT1C1/…
REACTOME_LEISHMANIA_INFECTION	REACTOME_LEISHMANIA_INFECTION	REACTOME_LEISHMANIA_INFECTION	169	-0.444037	-2.61686	1e-10	3.88687594782791e-09	2.57587077867924e-09	5359	tags=53%, list=23%, signal=41%	ACTG1/MYO10/IGKV5-2/GNAS/ACTR2/P2RX7/WNT5A/GNB5/HMOX1/NFKB1/ADCY7/GNG11/MYO5A/ADCY9/CRK/DPEP2/PLCG1/IGHV4-59/RHBDF2/ITPR3/CASP1/CD3G/IL1A/IL1B/IGKV3D-20/VAV2/GSDMD/IGKV1D-16/ADCY3/CYFIP2/FCGR3A/NCKAP1L/MYO1C/GNB4/GNG2/PRKAR1A/ITPR1/IGKV1D-33/IGKV2D-28/WIPF1/IGHV3-7/SRC/GNG10/MYH9/RELA/PRKACA/FYN/CD247/ELMO1/FURIN/GNG7/MEFV/PTK2/IL10/ABL1/CREB1/ADCY4/ARPC1B/C3/CD163/FCGR1A/IGLV6-57/ENTPD1/NLRP3/PR…
REACTOME_PLATELET_ACTIVATION_SIGNALING_AND_AGGREGATION	REACTOME_PLATELET_ACTIVATION_SIGNALING_AND_AGGREGATION	REACTOME_PLATELET_ACTIVATION_SIGNALING_AND_AGGREGATION	255	-0.420793	-2.60936	1e-10	3.88687594782791e-09	2.57587077867924e-09	4523	tags=46%, list=19%, signal=38%	CLU/GNG11/PRKCE/PIK3R6/MANF/ORM1/RASGRP2/CRK/F2RL3/LAT/F8/GP1BA/VEGFB/CHID1/GNA13/VWF/ITPR3/CTSW/PFN1/RAP1A/TMX3/ABCC4/ITGB3/F13A1/APLP2/TAGLN2/VAV2/HSPA5/PTPN1/RAPGEF4/GNB4/GNG2/PRKCB/QSOX1/ITPR1/TBXA2R/BCAR1/DGKZ/FLNA/GNA14/SRC/GNG10/LCK/PIK3CG/SPARC/TRPC6/FN1/HGF/PLEK/APBB1IP/FYN/SERPING1/LCP2/ACTN1/GNG7/PTK2/PTPN6/PECAM1/TMSB4X/COL1A2/F5/SRGN/CFL1/COL1A1/FERMT3/PRKCA/FAM3C/SELP/THBS1/ARRB1/F2…
REACTOME_EUKARYOTIC_TRANSLATION_INITIATION	REACTOME_EUKARYOTIC_TRANSLATION_INITIATION	REACTOME_EUKARYOTIC_TRANSLATION_INITIATION	118	0.524401471142366	2.60934636210788	1e-10	3.88687594782791e-09	2.57587077867924e-09	7751	tags=70%, list=33%, signal=47%	RPL35/RPL21/RPS24/EIF3E/RPL39/RPL26L1/RPS21/RPSA/RPS18/RPL29/RPL37/EIF3B/RPS4Y2/RPL24/RPS8/RPS3A/RPS3/EIF4H/EIF2B5/RPS15A/RPL37A/RPS4Y1/RPS25/RPS17/RPL23/RPL27/EIF3A/RPL5/RPS5/RPS27A/RPL23A/RPL13/EIF4G1/RPS19/RPL10L/RPL41/EIF3J/RPS10/RPS6/RPS9/EIF3H/RPL31/RPLP1/EIF2B1/RPS2/RPL9/RPL10A/RPL22/EIF3M/EIF3F/RPL7/RPS7/RPS12/RPS14/EIF3L/RPS16/EIF3D/EIF5B/EIF4A2/RPL3/RPL36/RPL12/EIF4EBP1/RPL26/RPL30/RPL6…
REACTOME_REGULATION_OF_INSULIN_LIKE_GROWTH_FACTOR_IGF_TRANSPORT_AND_UPTAKE_BY_INSULIN_LIKE_GROWTH_FACTOR_BINDING_PROTEINS_IGFBPS	REACTOME_REGULATION_OF_INSULIN_LIKE_GROWTH_FACTOR_IGF_TRANSPORT_AND_UPTAKE_BY_INSULIN_LIKE_GROWTH_FACTOR_BINDING_PROTEINS_IGFBPS	REACTOME_REGULATION_OF_INSULIN_LIKE_GROWTH_FACTOR_IGF_TRANSPORT_AND_UPTAKE_BY_INSULIN_LIKE_GROWTH_FACTOR_BINDING_PROTEINS_IGFBPS	120	-0.458037	-2.54765	1e-10	3.88687594782791e-09	2.57587077867924e-09	3442	tags=44%, list=15%, signal=38%	LAMC1/CSF1/APLP2/GPC3/QSOX1/APOL1/IGFBP5/MIA3/HSP90B1/MGAT4A/IGFBP4/FN1/APOE/SPP1/FUCA2/LAMB2/FBN1/FSTL1/EVA1A/F5/MXRA8/CST3/C3/NUCB1/MFGE8/MMP2/MMP1/VWA1/IGFBP7/LTBP1/PRSS23/LAMB1/TMEM132A/FSTL3/GOLM1/TIMP1/APP/SCG2/RCN1/SDC2/TGOLN2/VCAN/CTSG/DNAJC3/TNC/SERPINA1/GAS6/LGALS1/FAM20C/FAM20A/WFS1/PRKCSH/CALU
REACTOME_RESPONSE_TO_ELEVATED_PLATELET_CYTOSOLIC_CA2	REACTOME_RESPONSE_TO_ELEVATED_PLATELET_CYTOSOLIC_CA2	REACTOME_RESPONSE_TO_ELEVATED_PLATELET_CYTOSOLIC_CA2	128	-0.449886	-2.53418	1e-10	3.88687594782791e-09	2.57587077867924e-09	4235	tags=48%, list=18%, signal=39%	MANF/ORM1/F8/VEGFB/CHID1/VWF/CTSW/PFN1/TMX3/ABCC4/ITGB3/F13A1/APLP2/TAGLN2/HSPA5/PRKCB/QSOX1/FLNA/SPARC/FN1/HGF/PLEK/SERPING1/ACTN1/PECAM1/TMSB4X/F5/SRGN/CFL1/FERMT3/PRKCA/FAM3C/SELP/THBS1/A2M/PSAP/RARRES2/SERPINE1/CAP1/TIMP1/APP/ANXA5/CYB5R1/ISLR/VCL/PDGFB/VEGFC/SERPINA1/TGFB1/TGFB3/TLN1/GAS6/LHFPL2/SERPINA3/CD63/HABP4/MAGED2/PDGFA/SCCPDH/CALU/TGFB2
REACTOME_TOLL_LIKE_RECEPTOR_CASCADES	REACTOME_TOLL_LIKE_RECEPTOR_CASCADES	REACTOME_TOLL_LIKE_RECEPTOR_CASCADES	165	-0.428201	-2.51893	1e-10	3.88687594782791e-09	2.57587077867924e-09	4840	tags=48%, list=21%, signal=38%	NFKB1/TLR7/MAP2K3/MEF2C/CASP8/LRRC14/PPP2R5D/TNIP2/TAB2/UNC93B1/DNM2/TBK1/LBP/MAP3K7/DUSP7/UBE2D1/BIRC2/TANK/TLR9/NLRC5/MAP3K8/DUSP6/LGMN/S100A12/UBE2D3/NFKBIA/ALPK1/ATF2/GSDMD/NKIRAS1/IRF5/RIPK1/RIPK2/IRF7/DNM1/CTSB/HSP90B1/CUL1/DUSP3/RELA/TLR10/IRF3/CD180/TRAF3/CTSS/IKBIP/RIPK3/CREB1/CTSK/CNPY3/ITGB2/BIRC3/IRAK3/TLR4/NOD1/LY86/LY96/DUSP4/RPS6KA2/TLR1/APP/CTSL/TLR6/CD14/ITGAM/SARM1/BTK/SIGIRR/SL…
REACTOME_EUKARYOTIC_TRANSLATION_ELONGATION	REACTOME_EUKARYOTIC_TRANSLATION_ELONGATION	REACTOME_EUKARYOTIC_TRANSLATION_ELONGATION	92	0.528128870545965	2.51108723855975	1e-10	3.88687594782791e-09	2.57587077867924e-09	6414	tags=62%, list=28%, signal=45%	RPL35/RPL21/RPS24/RPL39/RPL26L1/RPS21/RPSA/RPS18/RPL29/RPL37/RPS4Y2/RPL24/RPS8/RPS3A/RPS3/RPS15A/RPL37A/RPS4Y1/RPS25/EEF1B2/RPS17/RPL23/RPL27/RPL5/RPS5/RPS27A/RPL23A/RPL13/RPS19/RPL10L/RPL41/RPS10/RPS6/RPS9/RPL31/RPLP1/RPS2/RPL9/RPL10A/RPL22/RPL7/RPS7/RPS12/RPS14/RPS16/RPL3/RPL36/RPL12/RPL26/RPL30/RPL6/RPL17/RPS23/RPL8/RPS20/RPS11/RPL4
REACTOME_RRNA_PROCESSING	REACTOME_RRNA_PROCESSING	REACTOME_RRNA_PROCESSING	192	0.46189573823355	2.46085315618859	1e-10	3.88687594782791e-09	2.57587077867924e-09	6966	tags=54%, list=30%, signal=38%	RPL35/FBL/RPL21/RPS24/RPL39/RPL26L1/EXOSC2/RPS21/RPSA/RPS18/RPL29/RPL37/MPHOSPH10/NHP2/NOL12/RPS4Y2/RPL24/KRR1/RPS8/RRP1/RPS3A/NCL/RPS3/DKC1/RIOK3/NOL11/RPS15A/WDR43/RPL37A/RPS4Y1/RPS25/DCAF13/TSR3/RPS17/FCF1/NAT10/RPL23/LAS1L/RPL27/TRMT10C/RPL5/RPS5/RPS27A/RPL23A/RPL13/NOB1/RPS19/BMS1/RPL10L/RPL41/RPS10/TFB1M/HSD17B10/RPS6/RPS9/IMP3/RPL31/RPLP1/RPS2/WDR3/EXOSC7/RPL9/WDR12/RPL10A/RPL22/EBNA1BP2/T…
REACTOME_ASPARAGINE_N_LINKED_GLYCOSYLATION	REACTOME_ASPARAGINE_N_LINKED_GLYCOSYLATION	REACTOME_ASPARAGINE_N_LINKED_GLYCOSYLATION	298	-0.378361	-2.42308	1e-10	3.88687594782791e-09	2.57587077867924e-09	5213	tags=45%, list=22%, signal=35%	ST6GALNAC6/DYNC1LI1/ST8SIA1/TUBA1A/MAN1C1/TUBB2A/SRD5A3/CAPZA2/BET1/COG3/SLC35A1/ST3GAL1/TRAPPC1/ALG3/RNF5/MCFD2/SEC31B/MPDU1/SEC23IP/NUDT14/TFG/GORASP1/ALG1/GBF1/SPTAN1/UAP1/ANKRD28/MAGT1/CD59/F8/ST3GAL5/CAPZB/TRAPPC2/UGGT2/NUS1/CTSA/NPL/ST8SIA2/DOLK/GMDS/ST3GAL3/COG1/COPB1/CTSC/DPAGT1/OS9/ENGASE/COPZ2/RPN1/RPN2/SLC17A5/TUSC3/PGM3/SPTBN1/ARCN1/RENBP/DPM2/GOSR2/PPP6R1/CALR/NANS/NAPB/CTSZ/MIA3/ALG…
REACTOME_KERATINIZATION	REACTOME_KERATINIZATION	REACTOME_KERATINIZATION	200	0.42339210443083	2.27103841530778	1e-10	3.88687594782791e-09	2.57587077867924e-09	7588	tags=52%, list=33%, signal=36%	KRT27/KRT36/KRT15/SPINK5/KRTAP6-3/KRTAP26-1/DSP/PKP3/KRT13/KRTAP19-2/KRT77/DSG3/LCE4A/DSC3/PPL/KRTAP12-4/KRT31/KRT33B/KRT35/PERP/EVPL/KRT32/KRT4/KRTAP20-2/CSTA/KRTAP20-1/KRTAP4-4/KRTAP4-5/TGM5/KRTAP21-1/KRTAP27-1/KRT33A/SPINK9/DSC2/JUP/KRT39/KRT9/TGM1/KRTAP19-5/KRTAP10-1/KRT40/KRT28/KRTAP5-9/KRTAP6-1/KRT12/KRTAP10-5/KRT73/KRT84/KRTAP10-11/CAPN1/KRT20/KRT3/KRTAP1-3/KRTAP5-7/KRTAP9-3/LIPJ/KRTAP12-1…
REACTOME_TRANSLATION	REACTOME_TRANSLATION	REACTOME_TRANSLATION	270	0.3790686783389	2.10551122104987	1.07404339111003e-10	3.88687594782791e-09	2.57587077867924e-09	7346	tags=49%, list=32%, signal=34%	RPL35/RPL21/RPS24/EIF3E/RPL39/RPL26L1/RPS21/RPSA/RPS18/RPL29/RPL37/EIF3B/RPS4Y2/MTIF2/IARS2/MRPL30/RPL24/MRPL48/RPS8/RPS3A/RPS3/EIF4H/MRPL39/MRPS22/EIF2B5/MRPL27/RPS15A/MRPS7/PARS2/PPA2/MRPL45/MRPS10/RPL37A/RPS4Y1/MRPS9/RPS25/EEF1B2/VARS2/MRPL3/RPS17/RPL23/RPL27/EIF3A/RPL5/RPS5/MRPL35/RPS27A/MRRF/RPL23A/RPL13/EIF4G1/MRPL12/MRPL36/RPS19/RPL10L/RPL41/EIF3J/PTCD3/RPS10/FARSB/RPS6/RPS9/EIF3H/MRPL54/R…
REACTOME_RHO_GTPASE_CYCLE	REACTOME_RHO_GTPASE_CYCLE	REACTOME_RHO_GTPASE_CYCLE	438	-0.314623	-2.09075	1e-10	3.88687594782791e-09	2.57587077867924e-09	3450	tags=33%, list=15%, signal=28%	ARHGDIA/FMNL2/SRGAP2/FGD5/ARAP1/DOCK11/EPSTI1/MSI2/ARHGEF17/PAK2/FNBP1/GOPC/VAV2/CYFIP2/ITSN1/NCKAP1L/DOCK10/ITGB1/SPTBN1/ARAP3/ARHGAP15/IL32/ARHGAP18/ECT2/ARHGAP25/ARHGAP42/DOCK2/RASGRF2/ANKLE2/PLEKHG1/TAGAP/WIPF1/ARHGAP30/ARHGAP24/CDC42SE2/SLC4A7/ARHGEF15/MTR/SRC/DOCK8/LCK/PKN3/FGD3/CPD/MCAM/RHOH/DST/ROCK1/CDC42EP5/CAV1/CCDC88A/NCF2/IQGAP2/ACTN1/RHOQ/SHKBP1/CPNE8/DOCK5/FERMT2/FMNL3/SEMA4F/ARHGA…
REACTOME_SIGNALING_BY_VEGF	REACTOME_SIGNALING_BY_VEGF	REACTOME_SIGNALING_BY_VEGF	105	-0.459554	-2.51401	3.13664265195156e-10	1.10525381867451e-08	7.32462536175947e-09	4158	tags=50%, list=18%, signal=41%	CRK/VEGFB/PLCG1/THEM4/ITPR3/ROCK2/KDR/FLT1/ITGB3/PAK2/VAV2/CYFIP2/NCKAP1L/PRKCB/ITPR1/PRR5/ITGAV/NOS3/BCAR1/SRC/CDH5/PGF/ROCK1/PRKACA/CAV1/FYN/NCF2/ELMO1/FLT4/PTK2/AKT3/PTK2B/AXL/CYBB/PRKCA/NCF1/NRP1/PRKACB/ABI2/AKT1/SPHK1/NCF4/NRP2/VEGFC/SH2D2A/PAK3/VAV1/CYBA/SHC2/PXN/ACTB/MAPKAPK2
REACTOME_DISEASES_OF_METABOLISM	REACTOME_DISEASES_OF_METABOLISM	REACTOME_DISEASES_OF_METABOLISM	238	-0.345202	-2.11236	4.83430592032637e-10	1.65977836597872e-08	1.09995138753985e-08	4673	tags=40%, list=20%, signal=32%	ALG3/SEMA5A/ACAN/ADAMTSL4/MPDU1/MUC1/ALG1/GALT/CYP7B1/HLCS/POMT2/THSD1/NUS1/CHST3/CTSA/CYP24A1/DOLK/SLC35D1/EXT2/ST3GAL3/DPAGT1/THSD7A/ADAMTS5/MTRR/GPC3/ADAMTS10/ADAMTS7/DCN/EXT1/DPM2/ADAMTS14/MUCL1/NAGLU/HSPG2/MTR/LFNG/ADAMTS9/ADAMTS6/FMO3/SDC3/ALG2/CFP/THBS2/CHSY1/NOTCH4/ABCD4/ADAMTS4/SPON1/CUBN/CYP26B1/CYP27A1/B4GALT7/TCN2/ADAMTS12/CSF2RA/GNE/ABCA3/HEXB/GPC6/THBS1/ADA/CSF2RB/GFPT1/GNS/MOGS/HEX…
REACTOME_ANTI_INFLAMMATORY_RESPONSE_FAVOURING_LEISHMANIA_PARASITE_INFECTION	REACTOME_ANTI_INFLAMMATORY_RESPONSE_FAVOURING_LEISHMANIA_PARASITE_INFECTION	REACTOME_ANTI_INFLAMMATORY_RESPONSE_FAVOURING_LEISHMANIA_PARASITE_INFECTION	84	-0.499092	-2.60711	8.34399717290971e-10	2.79315305363153e-08	1.85104989914813e-08	4209	tags=51%, list=18%, signal=42%	ADCY9/DPEP2/PLCG1/IGHV4-59/RHBDF2/ITPR3/CD3G/IGKV3D-20/IGKV1D-16/ADCY3/FCGR3A/GNB4/GNG2/PRKAR1A/ITPR1/IGKV1D-33/IGKV2D-28/IGHV3-7/SRC/GNG10/MYH9/PRKACA/FYN/CD247/FURIN/GNG7/IL10/CREB1/ADCY4/CD163/FCGR1A/IGLV6-57/PRKACB/GNB3/GNB1/LYN/FGR/HCK/GNGT2/FCGR2A/GGT5/GNAI2/DPEP1
REACTOME_INTERLEUKIN_2_FAMILY_SIGNALING	REACTOME_INTERLEUKIN_2_FAMILY_SIGNALING	REACTOME_INTERLEUKIN_2_FAMILY_SIGNALING	44	-0.631187	-2.81698	1.13920864583642e-09	3.72048872384139e-08	2.46560433489115e-08	4060	tags=66%, list=17%, signal=55%	INPP5D/STAT1/IL5RA/IL15/PIK3CD/STAT4/LCK/HAVCR2/IL2RB/IL2RG/STAT5A/PTPN6/CSF2RA/PTK2B/STAT5B/CSF2RB/IL3RA/LGALS9/PIK3R3/JAK1/CSF2/GRB2/STAT3/IL21R/INPPL1/SHC1/IL15RA/IL2RA/JAK3
REACTOME_COLLAGEN_BIOSYNTHESIS_AND_MODIFYING_ENZYMES	REACTOME_COLLAGEN_BIOSYNTHESIS_AND_MODIFYING_ENZYMES	REACTOME_COLLAGEN_BIOSYNTHESIS_AND_MODIFYING_ENZYMES	64	-0.553459	-2.72928	1.28180119519818e-09	4.0865042865961e-08	2.70816643496758e-08	3021	tags=44%, list=13%, signal=38%	COL14A1/ADAMTS14/COL15A1/PLOD2/PCOLCE/COL10A1/COL4A2/CRTAP/COL3A1/COL1A2/COL6A2/COL1A1/COL5A2/P4HA2/COL6A3/SERPINH1/ADAMTS2/COL6A1/PPIB/COL4A1/COL5A1/COL12A1/BMP1/COL8A1/PLOD3/COLGALT1/PLOD1/P4HA1
REACTOME_REGULATION_OF_EXPRESSION_OF_SLITS_AND_ROBOS	REACTOME_REGULATION_OF_EXPRESSION_OF_SLITS_AND_ROBOS	REACTOME_REGULATION_OF_EXPRESSION_OF_SLITS_AND_ROBOS	167	0.416017057079168	2.17334706758731	1.48500119521749e-09	4.62422465208423e-08	3.06451899037538e-08	7346	tags=51%, list=32%, signal=35%	RPL35/PSMC5/RPL21/RPS24/RPL39/ZSWIM8/RPL26L1/RPS21/RPSA/RPS18/RPL29/RPL37/RPS4Y2/RPL24/RPS8/RPS3A/RPS3/PSMD7/RPS15A/RPL37A/RPS4Y1/RPS25/ROBO2/RPS17/RPL23/RPL27/RPL5/RPS5/RPS27A/RPL23A/UPF3A/RPL13/EIF4G1/LHX3/RPS19/RPL10L/RPL41/RPS10/PSMD6/RPS6/RPS9/RPL31/PSMC1/RPLP1/RPS2/RPL9/RPL10A/UBC/RPL22/ETF1/PSMA5/PSMD4/RBM8A/LHX4/RPL7/RPS7/RPS12/RPS14/ISL1/PSMA8/LDB1/RPS16/HOXA2/PSMD11/RPL3/RPL36/RPL12/RPL…
REACTOME_ACTIVATION_OF_THE_MRNA_UPON_BINDING_OF_THE_CAP_BINDING_COMPLEX_AND_EIFS_AND_SUBSEQUENT_BINDING_TO_43S	REACTOME_ACTIVATION_OF_THE_MRNA_UPON_BINDING_OF_THE_CAP_BINDING_COMPLEX_AND_EIFS_AND_SUBSEQUENT_BINDING_TO_43S	REACTOME_ACTIVATION_OF_THE_MRNA_UPON_BINDING_OF_THE_CAP_BINDING_COMPLEX_AND_EIFS_AND_SUBSEQUENT_BINDING_TO_43S	60	0.559104305074066	2.46441800641774	5.04979718201733e-09	1.53674509698209e-07	1.01841603455517e-07	7015	tags=73%, list=30%, signal=51%	RPS24/EIF3E/RPS21/RPSA/RPS18/EIF3B/RPS4Y2/RPS8/RPS3A/RPS3/EIF4H/RPS15A/RPS4Y1/RPS25/RPS17/EIF3A/RPS5/RPS27A/EIF4G1/RPS19/EIF3J/RPS10/RPS6/RPS9/EIF3H/RPS2/EIF3M/EIF3F/RPS7/RPS12/RPS14/EIF3L/RPS16/EIF3D/EIF4A2/EIF4EBP1/RPS23/RPS20/RPS11/EIF3K/PABPC1/RPS13/FAU/EIF2S2
REACTOME_MET_ACTIVATES_PTK2_SIGNALING	REACTOME_MET_ACTIVATES_PTK2_SIGNALING	REACTOME_MET_ACTIVATES_PTK2_SIGNALING	30	-0.698832	-2.86811	5.6889087481121e-09	1.69276640304936e-07	1.12181288296105e-07	4149	tags=70%, list=18%, signal=58%	LAMA1/ITGA3/LAMC1/LAMA3/ITGB1/LAMC3/LAMA4/SRC/FN1/HGF/PTK2/LAMB2/COL3A1/COL1A2/COL1A1/COL5A2/LAMC2/LAMB1/MET/COL5A1/LAMA2
REACTOME_BINDING_AND_UPTAKE_OF_LIGANDS_BY_SCAVENGER_RECEPTORS	REACTOME_BINDING_AND_UPTAKE_OF_LIGANDS_BY_SCAVENGER_RECEPTORS	REACTOME_BINDING_AND_UPTAKE_OF_LIGANDS_BY_SCAVENGER_RECEPTORS	49	-0.596639	-2.75713	7.48758802368969e-09	2.17953920950446e-07	1.44440199175524e-07	3845	tags=59%, list=16%, signal=50%	IGHV4-59/LRP1/HSPH1/HYOU1/IGKV3D-20/IGKV1D-16/APOL1/IGKV1D-33/CALR/IGKV2D-28/IGHV3-7/HSP90B1/SPARC/COLEC12/APOE/COL4A2/SCARF1/COL3A1/COL1A2/MSR1/COL1A1/CD163/STAB1/IGLV6-57/FTL/COL4A1/MASP1/FTH1/SAA1
REACTOME_MET_PROMOTES_CELL_MOTILITY	REACTOME_MET_PROMOTES_CELL_MOTILITY	REACTOME_MET_PROMOTES_CELL_MOTILITY	41	-0.631961	-2.76109	8.91724975128786e-09	2.48754112853634e-07	1.64851788165256e-07	4158	tags=66%, list=18%, signal=54%	CRK/LAMA1/ITGA3/LAMC1/RAP1A/LAMA3/ITGB1/LAMC3/LAMA4/SRC/FN1/HGF/PTK2/LAMB2/COL3A1/COL1A2/COL1A1/COL5A2/LAMC2/RAP1B/LAMB1/MET/COL5A1/GRB2/LAMA2/TNS3/RAPGEF1
REACTOME_INFLUENZA_INFECTION	REACTOME_INFLUENZA_INFECTION	REACTOME_INFLUENZA_INFECTION	151	0.41891808802827	2.15249606614907	8.88988311778045e-09	2.48754112853634e-07	1.64851788165256e-07	6207	tags=48%, list=27%, signal=36%	RPL35/RPL21/RPS24/RPL39/RPL26L1/RPS21/RPSA/RPS18/RPL29/RPL37/RPS4Y2/RPL24/RPS8/RPS3A/KPNB1/NUP35/RPS3/POLR2A/RPS15A/NUP188/RPL37A/RPS4Y1/RPS25/RPS17/RPL23/CPSF4/RPL27/RPL5/RPS5/RPS27A/RPL23A/RPL13/RPS19/RPL10L/RPL41/RPS10/RPS6/RPS9/NDC1/RPL31/NUP155/RPLP1/RPS2/RPL9/PABPN1/RAN/NUP88/RPL10A/NUP153/RPL22/NUP54/NUP205/GTF2F1/RPL7/RPS7/RPS12/RPS14/RPS16/SEH1L/RPL3/RPL36/NUP43/NUP85/RPL12/RPL26/RPL30/R…
REACTOME_NONSENSE_MEDIATED_DECAY_NMD	REACTOME_NONSENSE_MEDIATED_DECAY_NMD	REACTOME_NONSENSE_MEDIATED_DECAY_NMD	114	0.46100603982151	2.27071298045659	1.02310385651163e-08	2.79578788544709e-07	1.8527960280114e-07	6936	tags=58%, list=30%, signal=41%	RPL35/RPL21/RPS24/RPL39/RPL26L1/RPS21/RPSA/RPS18/RPL29/RPL37/RPS4Y2/RPL24/RPS8/RPS3A/RPS3/RPS15A/RPL37A/RPS4Y1/RPS25/RPS17/RPL23/RPL27/RPL5/RPS5/RPS27A/RPL23A/UPF3A/RPL13/EIF4G1/RPS19/RPL10L/RPL41/RPS10/RPS6/RPS9/RPL31/RPLP1/RPS2/RPL9/RPL10A/RPL22/ETF1/PPP2R2A/RBM8A/RPL7/RPS7/RPS12/RPS14/RPS16/RPL3/RPL36/RPL12/RPL26/RPL30/RPL6/RPL17/RPS23/PPP2R1A/RPL8/RPS20/RPS11/RPL4/PABPC1/RPS13/FAU/MAGOH
REACTOME_DISEASES_OF_SIGNAL_TRANSDUCTION_BY_GROWTH_FACTOR_RECEPTORS_AND_SECOND_MESSENGERS	REACTOME_DISEASES_OF_SIGNAL_TRANSDUCTION_BY_GROWTH_FACTOR_RECEPTORS_AND_SECOND_MESSENGERS	REACTOME_DISEASES_OF_SIGNAL_TRANSDUCTION_BY_GROWTH_FACTOR_RECEPTORS_AND_SECOND_MESSENGERS	454	-0.271006	-1.80844	1.28562629209797e-08	3.44290721023836e-07	2.28164834576545e-07	4580	tags=30%, list=20%, signal=25%	BCL2L1/PSMD13/PPP2R5D/TFG/CDC37/AGO4/CNTRL/FZD8/DUSP7/FGF2/PSME1/TCF7L2/FZD4/STAT1/MAML1/PLCG1/EREG/TNRC6C/VWF/PSMB9/ZC3HAV1/FLT3/PRF1/SPRED2/DUSP6/KDM7A/KDR/CLCN6/GSK3A/SPRED1/PSMB3/OS9/PSMB8/RAP1A/CD19/ITGB3/SND1/RNF213/ARAF/SPTBN1/TGFBR2/FGF7/PRKAR1A/EIF2AK3/IL10RA/KIT/CD28/PSEN2/RBPJ/DLL4/ICOS/PIK3CD/PRR5/SQSTM1/CBL/ATIC/SRC/BIN2/GCC2/LCK/CUL1/EML4/FGF18/NRG1/SEC31A/MYH9/TGFBR1/FN1/HGF/APBB1I…
REACTOME_CHONDROITIN_SULFATE_DERMATAN_SULFATE_METABOLISM	REACTOME_CHONDROITIN_SULFATE_DERMATAN_SULFATE_METABOLISM	REACTOME_CHONDROITIN_SULFATE_DERMATAN_SULFATE_METABOLISM	49	-0.584682	-2.70188	2.19439559206313e-08	5.76136411327948e-07	3.8181124543018e-07	3175	tags=55%, list=14%, signal=48%	GPC3/DCN/HSPG2/CHST12/SDC3/CHSY1/CHPF/CHST11/XYLT2/B4GALT7/HEXB/DSEL/GPC6/CHST15/CSGALNACT1/CSGALNACT2/DSE/HEXA/BGN/AGRN/IDS/SDC2/VCAN/ARSB/IDUA/CHPF2/CSPG4
REACTOME_RESPONSE_OF_EIF2AK4_GCN2_TO_AMINO_ACID_DEFICIENCY	REACTOME_RESPONSE_OF_EIF2AK4_GCN2_TO_AMINO_ACID_DEFICIENCY	REACTOME_RESPONSE_OF_EIF2AK4_GCN2_TO_AMINO_ACID_DEFICIENCY	99	0.476653205798331	2.30719346759762	2.47746557973536e-08	6.37947386781855e-07	4.22773984558079e-07	6207	tags=58%, list=27%, signal=42%	RPL35/RPL21/RPS24/RPL39/RPL26L1/RPS21/RPSA/RPS18/RPL29/RPL37/RPS4Y2/RPL24/RPS8/RPS3A/RPS3/RPS15A/RPL37A/RPS4Y1/RPS25/RPS17/RPL23/RPL27/RPL5/RPS5/RPS27A/RPL23A/RPL13/RPS19/RPL10L/RPL41/RPS10/RPS6/RPS9/RPL31/RPLP1/ATF3/RPS2/RPL9/RPL10A/RPL22/RPL7/RPS7/RPS12/RPS14/RPS16/CEBPG/RPL3/RPL36/RPL12/RPL26/RPL30/RPL6/RPL17/RPS23/RPL8/RPS20/RPS11
REACTOME_ANTIGEN_PRESENTATION_FOLDING_ASSEMBLY_AND_PEPTIDE_LOADING_OF_CLASS_I_MHC	REACTOME_ANTIGEN_PRESENTATION_FOLDING_ASSEMBLY_AND_PEPTIDE_LOADING_OF_CLASS_I_MHC	REACTOME_ANTIGEN_PRESENTATION_FOLDING_ASSEMBLY_AND_PEPTIDE_LOADING_OF_CLASS_I_MHC	29	-0.678191	-2.76042	2.70912577176125e-08	6.84437624224211e-07	4.53583520475618e-07	4126	tags=66%, list=18%, signal=54%	TAP1/HLA-F/TAP2/ERAP1/HLA-E/B2M/HLA-A/HLA-C/HLA-G/HLA-B/HSPA5/CALR/SEC13/SEC31A/SEC24A/TAPBP/PDIA3/SEC24D/SEC23A
REACTOME_FCGR_ACTIVATION	REACTOME_FCGR_ACTIVATION	REACTOME_FCGR_ACTIVATION	21	-0.7518	-2.77163	2.79309682019408e-08	6.92584563377754e-07	4.58982576885693e-07	3845	tags=81%, list=16%, signal=68%	IGHV4-59/CD3G/IGKV3D-20/IGKV1D-16/FCGR3A/IGKV1D-33/IGKV2D-28/IGHV3-7/SRC/FYN/CD247/FCGR1A/IGLV6-57/LYN/FGR/HCK/FCGR2A
REACTOME_FCGAMMA_RECEPTOR_FCGR_DEPENDENT_PHAGOCYTOSIS	REACTOME_FCGAMMA_RECEPTOR_FCGR_DEPENDENT_PHAGOCYTOSIS	REACTOME_FCGAMMA_RECEPTOR_FCGR_DEPENDENT_PHAGOCYTOSIS	93	-0.44439	-2.37682	3.48913045359477e-08	8.49444668611526e-07	5.62935305718735e-07	5484	tags=53%, list=24%, signal=40%	IGKV2D-40/PRKCD/ACTG1/MYO10/IGKV5-2/ACTR2/MYO5A/PRKCE/CRK/PLCG1/IGHV4-59/ITPR3/CD3G/IGKV3D-20/VAV2/IGKV1D-16/CYFIP2/FCGR3A/NCKAP1L/MYO1C/ITPR1/IGKV1D-33/IGKV2D-28/WIPF1/IGHV3-7/SRC/MYH9/FYN/CD247/ELMO1/PTK2/ABL1/CFL1/ARPC1B/FCGR1A/IGLV6-57/ABI2/MYO9B/LYN/FGR/GRB2/HCK/WAS/BTK/FCGR2A/VAV1/LIMK1/PLD3/ACTB
REACTOME_PD_1_SIGNALING	REACTOME_PD_1_SIGNALING	REACTOME_PD_1_SIGNALING	22	-0.744355	-2.79396	3.55369503358023e-08	8.49713866064987e-07	5.63113705509048e-07	4720	tags=86%, list=20%, signal=69%	PDCD1/HLA-DPB1/HLA-DQA2/HLA-DPA1/CD3G/HLA-DRB5/CD4/HLA-DQB1/HLA-DRA/CD3D/HLA-DQA1/HLA-DRB1/LCK/CD3E/CD247/PTPN6/PDCD1LG2/HLA-DRB3/CD274
REACTOME_CELL_EXTRACELLULAR_MATRIX_INTERACTIONS	REACTOME_CELL_EXTRACELLULAR_MATRIX_INTERACTIONS	REACTOME_CELL_EXTRACELLULAR_MATRIX_INTERACTIONS	18	-0.767113	-2.72511	5.31072157379837e-08	1.23030171453423e-06	8.1533300212441e-07	3222	tags=94%, list=14%, signal=81%	ACTG1/LIMS1/RSU1/FBLIM1/LIMS2/ITGB1/FLNA/ACTN1/FERMT2/PARVA/ARHGEF6/VASP/TESK1/PXN/ACTB/PARVB/ILK
REACTOME_CDC42_GTPASE_CYCLE	REACTOME_CDC42_GTPASE_CYCLE	REACTOME_CDC42_GTPASE_CYCLE	152	-0.376847	-2.19418	5.32916351329241e-08	1.23030171453423e-06	8.1533300212441e-07	3731	tags=43%, list=16%, signal=36%	PLEKHG4B/ARHGDIA/FMNL2/SRGAP2/ARAP1/DOCK11/PAK2/FNBP1/VAV2/ITSN1/DOCK10/ARAP3/ECT2/ARHGAP42/RASGRF2/PLEKHG1/TAGAP/WIPF1/ARHGAP30/ARHGAP24/CDC42SE2/ARHGEF15/DOCK8/FGD3/CDC42EP5/CAV1/IQGAP2/SHKBP1/CPNE8/FMNL3/ARHGAP31/ARHGEF11/ARHGAP21/ARHGAP4/ARHGDIB/CDC42EP2/STOM/ARHGAP9/CDC42BPA/GIT2/TRIO/FGD2/MAP3K11/ARHGAP29/ARHGEF10/FMNL1/ARHGAP26/MYO9B/ARHGEF6/CHN1/FARP1/WAS/PREX1/PAK3/SPATA13/STARD8/STARD13…
REACTOME_SEMAPHORIN_INTERACTIONS	REACTOME_SEMAPHORIN_INTERACTIONS	REACTOME_SEMAPHORIN_INTERACTIONS	63	-0.512705	-2.49064	5.45438038849437e-08	1.23786700681254e-06	8.20346595450626e-07	3675	tags=51%, list=16%, signal=43%	ROCK2/SEMA3A/PAK2/ITGB1/DPYSL4/MYL9/PTPRC/MYH9/ROCK1/SEMA6D/FYN/PLXNC1/ARHGEF11/PLXNA3/CFL1/DPYSL3/DPYSL2/PLXND1/FES/NRP1/RND1/MET/TYROBP/CD72/PAK3/SEMA7A/TLN1/LIMK1/RHOC/PLXNA1/RRAS/PIP5K1C
REACTOME_KERATAN_SULFATE_KERATIN_METABOLISM	REACTOME_KERATAN_SULFATE_KERATIN_METABOLISM	REACTOME_KERATAN_SULFATE_KERATIN_METABOLISM	35	-0.629449	-2.68236	6.13447550322206e-08	1.36901044980239e-06	9.07256640213367e-07	1836	tags=54%, list=8%, signal=50%	ST3GAL1/ACAN/ST3GAL3/GLB1L/ST3GAL6/CHST2/HEXB/B3GNT3/GNS/HEXA/CHST1/FMOD/B4GALT3/GLB1/B3GNT7/LUM/GALNS/ST3GAL2/B4GALT1
REACTOME_LAMININ_INTERACTIONS	REACTOME_LAMININ_INTERACTIONS	REACTOME_LAMININ_INTERACTIONS	29	-0.666302	-2.71203	7.54787844326499e-08	1.65682118615276e-06	1.09799163549135e-06	5097	tags=76%, list=22%, signal=59%	LAMB3/ITGB4/COL18A1/LAMA1/ITGA3/LAMC1/ITGA7/LAMA3/ITGB1/LAMC3/ITGAV/HSPG2/LAMA4/COL4A2/ITGA6/LAMB2/LAMC2/LAMB1/NID2/COL4A1/NID1/LAMA2
REACTOME_FCGR3A_MEDIATED_IL10_SYNTHESIS	REACTOME_FCGR3A_MEDIATED_IL10_SYNTHESIS	REACTOME_FCGR3A_MEDIATED_IL10_SYNTHESIS	47	-0.56885	-2.59024	8.07993883149389e-08	1.74500614441457e-06	1.15643267146848e-06	4209	tags=60%, list=18%, signal=49%	ADCY9/PLCG1/IGHV4-59/ITPR3/CD3G/IGKV3D-20/IGKV1D-16/ADCY3/FCGR3A/PRKAR1A/ITPR1/IGKV1D-33/IGKV2D-28/IGHV3-7/SRC/PRKACA/FYN/CD247/IL10/CREB1/ADCY4/FCGR1A/IGLV6-57/PRKACB/LYN/FGR/HCK/FCGR2A
REACTOME_SYNDECAN_INTERACTIONS	REACTOME_SYNDECAN_INTERACTIONS	REACTOME_SYNDECAN_INTERACTIONS	27	-0.68481	-2.75353	9.02261383666134e-08	1.91766348052215e-06	1.27085438000092e-06	4995	tags=78%, list=21%, signal=61%	ITGB4/CASK/FGF2/ITGB3/ITGB1/ITGAV/TRAPPC4/FN1/SDC3/ACTN1/ITGA6/COL3A1/COL1A2/COL1A1/COL5A2/PRKCA/THBS1/COL5A1/SDC2/TNC/TGFB1
REACTOME_ANTIGEN_ACTIVATES_B_CELL_RECEPTOR_BCR_LEADING_TO_GENERATION_OF_SECOND_MESSENGERS	REACTOME_ANTIGEN_ACTIVATES_B_CELL_RECEPTOR_BCR_LEADING_TO_GENERATION_OF_SECOND_MESSENGERS	REACTOME_ANTIGEN_ACTIVATES_B_CELL_RECEPTOR_BCR_LEADING_TO_GENERATION_OF_SECOND_MESSENGERS	39	-0.605557	-2.61214	1.574756598804e-07	3.28269630813177e-06	2.17547501100985e-06	3845	tags=59%, list=16%, signal=49%	IGHV4-59/ITPR3/CD19/IGKV3D-20/IGKV1D-16/ITPR1/IGKV1D-33/IGKV2D-28/PIK3CD/IGHV3-7/FYN/CD22/CD79A/PTPN6/IGLV6-57/LYN/PIK3AP1/GRB2/BTK/SH3KBP1/ORAI2/VAV1/ORAI1
REACTOME_COMPLEMENT_CASCADE	REACTOME_COMPLEMENT_CASCADE	REACTOME_COMPLEMENT_CASCADE	65	-0.496823	-2.48505	1.59354189715134e-07	3.28269630813177e-06	2.17547501100985e-06	4624	tags=49%, list=20%, signal=40%	CFHR1/CLU/CD59/IGHV4-59/CD19/FCN1/IGKV3D-20/IGKV1D-16/IGKV1D-33/CR1/IGKV2D-28/C1QB/CFI/IGHV3-7/C1QC/C1QA/SERPING1/CFP/FCN3/C3/IGLV6-57/CD81/C5AR1/C5AR2/C1R/C3AR1/C2/CFB/C4B/C1S/C7/MASP1
REACTOME_SIGNALING_BY_TGFB_FAMILY_MEMBERS	REACTOME_SIGNALING_BY_TGFB_FAMILY_MEMBERS	REACTOME_SIGNALING_BY_TGFB_FAMILY_MEMBERS	160	-0.353025	-2.04872	1.68029383938701e-07	3.40895977415031e-06	2.25915104721411e-06	4196	tags=37%, list=18%, signal=30%	FGF2/UBE2D1/STAT1/PARP1/SKI/SMAD6/TNRC6C/TCF3/UBE2D3/ITGB3/NEDD4L/WWTR1/MMP14/ITGB1/TGFBR2/CCNK/PSEN2/ITGAV/CBL/FST/BAMBI/E2F5/INHBB/ITGA8/TGFBR1/CDK9/FURIN/SMAD1/FBN1/FSTL1/SMURF2/TIMP2/COL1A2/ITGB6/SMAD7/LTBP2/APH1B/ARRB1/LTBP1/TCF4/FSTL3/SERPINE1/TIMP1/SKIL/ACVRL1/E2F4/PMEPA1/ARRB2/RARA/MYCN/TGFB1/BMPR2/TGFB3/INHBA/SMAD9/LTBP3/NCOR2/NCSTN/TGFB2
REACTOME_SELENOAMINO_ACID_METABOLISM	REACTOME_SELENOAMINO_ACID_METABOLISM	REACTOME_SELENOAMINO_ACID_METABOLISM	107	0.446533638702697	2.19427206390205	1.90860322519864e-07	3.81435778886713e-06	2.52781228412011e-06	6996	tags=58%, list=30%, signal=41%	RPL35/RPL21/RPS24/RPL39/RPL26L1/RPS21/RPSA/RPS18/RPL29/RPL37/RPS4Y2/RPL24/RPS8/RPS3A/RPS3/RPS15A/RPL37A/RPS4Y1/RPS25/RPS17/RPL23/RPL27/RPL5/RPS5/RPS27A/RPL23A/RPL13/RPS19/RPL10L/RPL41/RPS10/RPS6/RPS9/RPL31/RPLP1/RPS2/RPL9/RPL10A/RPL22/RPL7/RPS7/RPS12/RPS14/RPS16/GSR/PSTK/RPL3/RPL36/RPL12/RPL26/RPL30/RPL6/RPL17/RPS23/RPL8/RPS20/RPS11/RPL4/RPS13/EEF1E1/FAU/AHCY
REACTOME_CELL_CELL_COMMUNICATION	REACTOME_CELL_CELL_COMMUNICATION	REACTOME_CELL_CELL_COMMUNICATION	145	-0.37024	-2.13116	1.98716579206522e-07	3.91296322878725e-06	2.593159075404e-06	5415	tags=43%, list=23%, signal=34%	TNRC6B/ACTG1/AGO3/LAMB3/PLEC/ITGB4/KRT14/LIMS1/CASK/RSU1/AGO4/ANGPTL4/MAGI2/CDH6/SPTAN1/ADAM33/CDH24/TNRC6C/FBLIM1/LIMS2/LAMA3/ITGB1/SIRPG/SPTBN1/CDH13/ZC3H12A/SIRPB1/SKAP2/FLNA/SRC/CDH5/DST/CD151/FYN/ACTN1/PTK2/FERMT2/ITGA6/PTPN6/PARVA/PTK2B/PVR/SNAI1/LAMC2/SIRPA/TYROBP/CDH11/CDH3/ARHGEF6/VASP/SDK1/ZEB2/GRB2/HEYL/ADAM19/FOXF1/TESK1/CLDN15/PRDM8/PXN/ACTB/PARVB/ILK
REACTOME_PARASITE_INFECTION	REACTOME_PARASITE_INFECTION	REACTOME_PARASITE_INFECTION	68	-0.483117	-2.41316	2.56245822243011e-07	4.9726544345419e-06	3.29542682152339e-06	5484	tags=57%, list=24%, signal=44%	IGKV2D-40/ACTG1/MYO10/IGKV5-2/ACTR2/MYO5A/CRK/IGHV4-59/CD3G/IGKV3D-20/VAV2/IGKV1D-16/CYFIP2/FCGR3A/NCKAP1L/MYO1C/IGKV1D-33/IGKV2D-28/WIPF1/IGHV3-7/SRC/MYH9/FYN/CD247/ELMO1/PTK2/ABL1/ARPC1B/IGLV6-57/ABI2/MYO9B/LYN/FGR/GRB2/HCK/WAS/BTK/VAV1/ACTB
REACTOME_MYD88_INDEPENDENT_TLR4_CASCADE	REACTOME_MYD88_INDEPENDENT_TLR4_CASCADE	REACTOME_MYD88_INDEPENDENT_TLR4_CASCADE	107	-0.413554	-2.25835	2.96029017601508e-07	5.59303408026382e-06	3.70655849193224e-06	4840	tags=46%, list=21%, signal=36%	NFKB1/MAP2K3/MEF2C/CASP8/LRRC14/PPP2R5D/TNIP2/TAB2/TBK1/MAP3K7/DUSP7/UBE2D1/BIRC2/TANK/NLRC5/MAP3K8/DUSP6/S100A12/UBE2D3/NFKBIA/ALPK1/ATF2/NKIRAS1/RIPK1/RIPK2/IRF7/CUL1/DUSP3/RELA/IRF3/TRAF3/IKBIP/RIPK3/CREB1/BIRC3/TLR4/NOD1/LY96/DUSP4/RPS6KA2/APP/CD14/SARM1/RPS6KA3/VRK3/IRAK2/NFKB2/MAPKAPK2/SAA1
REACTOME_RAC1_GTPASE_CYCLE	REACTOME_RAC1_GTPASE_CYCLE	REACTOME_RAC1_GTPASE_CYCLE	180	-0.339845	-2.03311	2.96568648019964e-07	5.59303408026382e-06	3.70655849193224e-06	3613	tags=38%, list=16%, signal=32%	ARHGDIA/SRGAP2/FGD5/ARAP1/DOCK11/PAK2/VAV2/CYFIP2/NCKAP1L/DOCK10/ITGB1/ARAP3/ARHGAP15/ECT2/ARHGAP25/ARHGAP42/DOCK2/RASGRF2/PLEKHG1/TAGAP/WIPF1/ARHGAP30/ARHGAP24/ARHGEF15/DOCK8/MCAM/CAV1/NCF2/IQGAP2/DOCK5/FERMT2/ARHGAP31/ARHGEF11/ARHGAP21/ARHGAP4/ARHGDIB/CHN2/CYBB/SWAP70/ARHGAP9/DOCK4/CDC42BPA/GIT2/TRIO/NCF1/ARHGAP29/ABI2/ARHGEF10/FMNL1/ARHGAP26/MYO9B/PIK3R3/ARHGEF6/CHN1/NCF4/ABL2/FARP1/WAS/PREX1/…
REACTOME_SARS_COV_INFECTIONS	REACTOME_SARS_COV_INFECTIONS	REACTOME_SARS_COV_INFECTIONS	407	-0.255644	-1.68975	3.70666363175227e-07	6.89336472627263e-06	4.56830035316837e-06	4840	tags=35%, list=21%, signal=28%	NFKB1/TLR7/TRIM25/PARP8/VPS39/ST3GAL1/VEGFA/VHL/ZDHHC8/PDCD1/GATAD2A/BCL2L1/ISG15/IL17A/POM121C/PCBP2/TAB2/BRD4/KPNA2/TBK1/MAP3K7/FXYD6/MAGT1/HLA-F/NUP98/TLR9/STAT1/ANO9/BST2/CHMP7/IGHV4-59/NUP210/STAT2/AP2A2/PARP14/PARP9/HLA-E/ISCU/ROCK2/ARID4B/B2M/HLA-A/ST3GAL3/HLA-C/HLA-G/MTA1/CASP1/GSK3A/DDX20/HLA-B/IFIH1/GATAD2B/NFKBIA/VPS11/IGKV3D-20/PHF21A/RPN1/RPN2/GPC3/IGKV1D-16/RPS4X/TUSC3/ITGB1/IMPDH1/…
REACTOME_FCERI_MEDIATED_CA_2_MOBILIZATION	REACTOME_FCERI_MEDIATED_CA_2_MOBILIZATION	REACTOME_FCERI_MEDIATED_CA_2_MOBILIZATION	41	-0.585535	-2.55826	3.78116049926489e-07	6.93558069659683e-06	4.59627729038255e-06	4104	tags=76%, list=18%, signal=62%	NFATC3/IGKV2D-40/IGKV5-2/PPP3CA/LAT/PLCG1/IGHV4-59/ITPR3/GRAP2/IGKV3D-20/VAV2/IGKV1D-16/MS4A2/ITPR1/NFATC2/IGKV1D-33/IGKV2D-28/IGHV3-7/ITK/LCP2/TXK/IGLV6-57/PPP3CB/LYN/GRB2/BTK/IGHE/SHC1/FCER1G/VAV1/NFATC1
REACTOME_SARS_COV_1_MODULATES_HOST_TRANSLATION_MACHINERY	REACTOME_SARS_COV_1_MODULATES_HOST_TRANSLATION_MACHINERY	REACTOME_SARS_COV_1_MODULATES_HOST_TRANSLATION_MACHINERY	37	0.588525845766399	2.31992339348455	4.39869847446727e-07	7.95926656393469e-06	5.27468394591167e-06	6918	tags=78%, list=30%, signal=55%	RPS24/RPS21/RPSA/RPS18/RPS4Y2/RPS8/RPS3A/RPS3/RPS15A/RPS4Y1/RPS25/RPS17/RPS5/RPS27A/RPS19/RPS10/RPS6/RPS9/RPS2/RPS7/RPS12/RPS14/RPS16/HNRNPA1/RPS23/RPS20/RPS11/RPS13/FAU
REACTOME_INTERLEUKIN_15_SIGNALING	REACTOME_INTERLEUKIN_15_SIGNALING	REACTOME_INTERLEUKIN_15_SIGNALING	14	-0.814826	-2.68295	4.73354956066474e-07	8.4197575122052e-06	5.57985580974724e-06	3402	tags=79%, list=15%, signal=67%	IL15/IL2RB/IL2RG/STAT5A/STAT5B/JAK1/GRB2/STAT3/SHC1/IL15RA/JAK3
REACTOME_INTERFERON_ALPHA_BETA_SIGNALING	REACTOME_INTERFERON_ALPHA_BETA_SIGNALING	REACTOME_INTERFERON_ALPHA_BETA_SIGNALING	75	-0.45238	-2.29808	4.7789512391904e-07	8.4197575122052e-06	5.57985580974724e-06	5374	tags=61%, list=23%, signal=47%	SAMHD1/IFIT5/SOCS3/OAS3/IFI27/IFIT2/ISG15/MX2/HLA-F/STAT1/IFI35/IRF9/BST2/IFI6/STAT2/HLA-E/XAF1/RSAD2/HLA-A/HLA-C/HLA-G/EIF2AK2/OAS2/ADAR/HLA-B/PSMB8/IRF8/PTPN1/IRF5/ISG20/IFITM1/IRF7/OASL/IRF2/IRF3/IFNAR1/PTPN6/IRF1/GBP2/IFITM3/JAK1/IFITM2/IRF4/IFNAR2/SOCS1/TYK2
REACTOME_TRANSPORT_TO_THE_GOLGI_AND_SUBSEQUENT_MODIFICATION	REACTOME_TRANSPORT_TO_THE_GOLGI_AND_SUBSEQUENT_MODIFICATION	REACTOME_TRANSPORT_TO_THE_GOLGI_AND_SUBSEQUENT_MODIFICATION	182	-0.332768	-1.98884	4.94627425205484e-07	8.60137821233951e-06	5.70021762745349e-06	5197	tags=40%, list=22%, signal=31%	DYNC1LI1/TUBA1A/MAN1C1/TUBB2A/CAPZA2/BET1/COG3/TRAPPC1/MCFD2/SEC31B/SEC23IP/TFG/GORASP1/GBF1/SPTAN1/ANKRD28/CD59/F8/CAPZB/TRAPPC2/ST8SIA2/COG1/COPB1/CTSC/COPZ2/SPTBN1/ARCN1/GOSR2/PPP6R1/NAPB/CTSZ/MIA3/MAN1A1/MGAT3/SEC13/TRAPPC4/TRAPPC10/COG2/MAN1A2/MGAT4A/SEC31A/PREB/SEC24A/FUCA1/TGFA/TUBB3/F5/MAN2A2/ARFGAP1/ST6GAL1/FUT8/LMAN1/SEC16A/SEC24D/ARF4/STX5/MGAT5/B4GALT3/COPG1/SEC22C/KDELR3/SERPINA1/BET…
REACTOME_INTERLEUKIN_3_INTERLEUKIN_5_AND_GM_CSF_SIGNALING	REACTOME_INTERLEUKIN_3_INTERLEUKIN_5_AND_GM_CSF_SIGNALING	REACTOME_INTERLEUKIN_3_INTERLEUKIN_5_AND_GM_CSF_SIGNALING	48	-0.532948	-2.45176	5.06484267357512e-07	8.6946465896373e-06	5.76202749503891e-06	2669	tags=50%, list=11%, signal=44%	PIK3CD/CBL/PRKACA/FYN/IL2RB/IL2RG/STAT5A/PTPN6/CSF2RA/STAT5B/CSF2RB/IL3RA/PIK3R3/LYN/JAK1/CSF2/GRB2/HCK/INPPL1/SHC1/IL2RA/VAV1/JAK3/RAPGEF1
REACTOME_INITIAL_TRIGGERING_OF_COMPLEMENT	REACTOME_INITIAL_TRIGGERING_OF_COMPLEMENT	REACTOME_INITIAL_TRIGGERING_OF_COMPLEMENT	30	-0.635224	-2.60705	5.45745690103813e-07	9.250044038595e-06	6.13009482688227e-06	3845	tags=67%, list=16%, signal=56%	IGHV4-59/FCN1/IGKV3D-20/IGKV1D-16/IGKV1D-33/IGKV2D-28/C1QB/IGHV3-7/C1QC/C1QA/CFP/FCN3/C3/IGLV6-57/C1R/C2/CFB/C4B/C1S/MASP1
REACTOME_TCR_SIGNALING	REACTOME_TCR_SIGNALING	REACTOME_TCR_SIGNALING	115	-0.384507	-2.1357	6.01222768343872e-07	1.00629660851556e-05	6.66882623307742e-06	4875	tags=43%, list=21%, signal=35%	TRAT1/NFKB1/HLA-DPB1/PSMD13/TAB2/MAP3K7/PSME1/UBE2D1/LAT/INPP5D/PLCG1/HLA-DQA2/HLA-DPA1/PSMB9/CD3G/PSMB3/PSMB8/CD101/GRAP2/NFKBIA/PAK2/EVL/HLA-DRB5/CD4/HLA-DQB1/PTPRC/HLA-DRA/RIPK2/CD3D/PAG1/HLA-DQA1/HLA-DRB1/PTPN22/LCK/CD3E/CUL1/ENAH/ITK/RELA/CD247/LCP2/PSME4/PTPRJ/HLA-DRB3/PSMB10/CARD11/VASP/ZAP70/WAS/PAK3
REACTOME_INTERFERON_SIGNALING	REACTOME_INTERFERON_SIGNALING	REACTOME_INTERFERON_SIGNALING	256	-0.290795	-1.80199	1.23013983861159e-06	2.03352746160607e-05	1.34763857563297e-05	5430	tags=40%, list=23%, signal=31%	PRKCD/SAMHD1/IFIT5/SOCS3/OAS3/TUBA1A/HSPA1L/TUBB2A/IFI27/ILF2/TRIM25/NEDD4/IFIT2/HLA-DPB1/ISG15/POM121C/EIF2S3/GBP1/KPNA2/MX2/UBA7/GBP3/HLA-F/NUP98/STAT1/IFI35/IRF9/PLCG1/BST2/HLA-DQA2/IFI6/NUP210/STAT2/HERC5/HLA-DPA1/HLA-E/XAF1/RSAD2/B2M/HLA-A/HLA-C/HLA-G/EIF2AK2/KPNA7/OAS2/ADAR/HLA-B/PSMB8/TRIM21/TRIM22/FANCF/HLA-DRB5/HLA-DQB1/IRF8/SP100/PTPN1/IRF5/HLA-DRA/ISG20/GBP5/IFITM1/IRF7/TRIM68/FLNB/HLA…
REACTOME_MAPK_FAMILY_SIGNALING_CASCADES	REACTOME_MAPK_FAMILY_SIGNALING_CASCADES	REACTOME_MAPK_FAMILY_SIGNALING_CASCADES	322	-0.273305	-1.7763	1.46623282482242e-06	2.39425091760637e-05	1.58669354470514e-05	4580	tags=31%, list=20%, signal=26%	BCL2L1/PSMD13/PPP2R5D/ANGPT1/AGO4/CDC14A/DUSP7/FGF2/PSME1/RASGEF1A/SPTAN1/LAT/EREG/TNRC6C/CDC14B/IL5RA/VWF/PSMB9/FLT3/SPRED2/DUSP6/SPRED1/PSMB3/PSMB8/RAP1A/ITGB3/PAK2/ARAF/SPTBN1/FGF7/KIT/RASAL3/RASGRF2/RASGRF1/IL6ST/SRC/FGF18/NRG1/CDC42EP5/FN1/HGF/PRKACA/TEK/APBB1IP/FYN/SHC3/TGFA/IL2RB/IL2RG/PTK2/PSME4/ZDHHC9/PDGFRA/RAPGEF2/CSF2RA/IRS1/RALGDS/CDC42EP2/FGFR1/PSMB10/PTPN7/SYNGAP1/MMP2/RASA2/ARRB1/…
REACTOME_FORMATION_OF_THE_CORNIFIED_ENVELOPE	REACTOME_FORMATION_OF_THE_CORNIFIED_ENVELOPE	REACTOME_FORMATION_OF_THE_CORNIFIED_ENVELOPE	125	0.398525461386963	1.99541910390523	1.48490435283318e-06	2.3955264198116e-05	1.58753883251537e-05	3369	tags=32%, list=14%, signal=28%	KRT27/KRT36/KRT15/SPINK5/DSP/PKP3/KRT13/KRT77/DSG3/LCE4A/DSC3/PPL/KRT31/KRT33B/KRT35/PERP/EVPL/KRT32/KRT4/CSTA/TGM5/KRT33A/SPINK9/DSC2/JUP/KRT39/KRT9/TGM1/KRT40/KRT28/KRT12/KRT73/KRT84/CAPN1/KRT20/KRT3/LIPJ/PKP1/SPRR3/KRT85
REACTOME_SIGNALING_BY_PDGF	REACTOME_SIGNALING_BY_PDGF	REACTOME_SIGNALING_BY_PDGF	58	-0.490892	-2.35749	1.50322463627622e-06	2.39621165234983e-05	1.58799294283315e-05	4158	tags=50%, list=18%, signal=41%	CRK/STAT1/PLCG1/PDGFC/THBS3/PLAT/BCAR1/SRC/THBS2/FURIN/STAT5A/COL4A2/SPP1/PDGFRA/COL3A1/COL6A2/COL5A2/STAT5B/THBS1/COL6A3/COL6A1/COL4A1/COL5A1/GRB2/STAT3/PDGFB/PDGFRB/PDGFA/RAPGEF1
REACTOME_DISEASES_ASSOCIATED_WITH_GLYCOSAMINOGLYCAN_METABOLISM	REACTOME_DISEASES_ASSOCIATED_WITH_GLYCOSAMINOGLYCAN_METABOLISM	REACTOME_DISEASES_ASSOCIATED_WITH_GLYCOSAMINOGLYCAN_METABOLISM	41	-0.565033	-2.46868	1.65579188730107e-06	2.6083592201131e-05	1.72858521485425e-05	3698	tags=54%, list=16%, signal=45%	CHST3/EXT2/ST3GAL3/GPC3/DCN/EXT1/HSPG2/SDC3/CHSY1/B4GALT7/HEXB/GPC6/HEXA/BGN/AGRN/FMOD/SDC2/VCAN/LUM/CSPG4/PAPSS2/B4GALT1
REACTOME_CD28_CO_STIMULATION	REACTOME_CD28_CO_STIMULATION	REACTOME_CD28_CO_STIMULATION	33	-0.598435	-2.53127	1.90901080465051e-06	2.97228542724073e-05	1.96976267848271e-05	3827	tags=55%, list=16%, signal=46%	THEM4/MAP3K8/GRAP2/PAK2/CD28/PRR5/SRC/LCK/FYN/AKT3/CD86/CD80/AKT1/PIK3R3/LYN/GRB2/PAK3/VAV1
REACTOME_BIOSYNTHESIS_OF_THE_N_GLYCAN_PRECURSOR_DOLICHOL_LIPID_LINKED_OLIGOSACCHARIDE_LLO_AND_TRANSFER_TO_A_NASCENT_PROTEIN	REACTOME_BIOSYNTHESIS_OF_THE_N_GLYCAN_PRECURSOR_DOLICHOL_LIPID_LINKED_OLIGOSACCHARIDE_LLO_AND_TRANSFER_TO_A_NASCENT_PROTEIN	REACTOME_BIOSYNTHESIS_OF_THE_N_GLYCAN_PRECURSOR_DOLICHOL_LIPID_LINKED_OLIGOSACCHARIDE_LLO_AND_TRANSFER_TO_A_NASCENT_PROTEIN	76	-0.443748	-2.25437	2.0727266002028e-06	3.19009300881788e-05	2.11410589712155e-05	5213	tags=54%, list=22%, signal=42%	ST6GALNAC6/ST8SIA1/SRD5A3/SLC35A1/ST3GAL1/ALG3/MPDU1/NUDT14/ALG1/UAP1/ST3GAL5/NUS1/CTSA/NPL/ST8SIA2/DOLK/GMDS/ST3GAL3/DPAGT1/SLC17A5/PGM3/RENBP/DPM2/NANS/ALG5/GNPNAT1/ALG2/ST8SIA4/ST3GAL6/GNE/ST6GAL1/GFPT2/GFPT1/FUOM/NEU3/GLB1/ALG12/NEU1/ST6GALNAC4/ST3GAL2/GMPPA
REACTOME_INTERLEUKIN_2_SIGNALING	REACTOME_INTERLEUKIN_2_SIGNALING	REACTOME_INTERLEUKIN_2_SIGNALING	12	-0.80498	-2.52469	2.34516348039137e-06	3.56837943209551e-05	2.36480001671044e-05	2419	tags=83%, list=10%, signal=75%	LCK/IL2RB/IL2RG/STAT5A/PTK2B/STAT5B/JAK1/SHC1/IL2RA/JAK3
REACTOME_SIGNALING_BY_ALK_IN_CANCER	REACTOME_SIGNALING_BY_ALK_IN_CANCER	REACTOME_SIGNALING_BY_ALK_IN_CANCER	91	-0.405744	-2.1704	2.65122600036154e-06	3.98875462301585e-05	2.64338677505001e-05	3991	tags=40%, list=17%, signal=33%	STAT1/PLCG1/TNRC6C/PRF1/RNF213/PRKAR1A/EIF2AK3/IL10RA/ICOS/SQSTM1/ATIC/GCC2/CUL1/EML4/SEC31A/MYH9/FN1/BCL2A1/STAT5A/IL10/PTPN6/IRS1/GZMB/TPM3/CEBPB/MSN/TWIST1/ZAP70/GRB2/STAT3/VCL/IRF4/SHC1/MECP2/RRBP1/TYK2
REACTOME_PLATELET_HOMEOSTASIS	REACTOME_PLATELET_HOMEOSTASIS	REACTOME_PLATELET_HOMEOSTASIS	83	-0.416223	-2.14421	2.75649738282642e-06	4.05598900615887e-05	2.68794365959823e-05	5435	tags=51%, list=23%, signal=39%	PDE1A/GUCY1A2/PDE5A/GNAS/P2RX7/GNB5/ATP2B3/GNG11/PPP2R5D/KCNMB3/ATP2B4/KCNMA1/SLC8A2/SLC8A3/ITPR3/SLC8A1/GNB4/GNG2/ATP2B1/ITPR1/NOS3/GNG10/TRPC6/PDE10A/GNG7/PTPN6/PECAM1/PDE9A/ATP2A3/P2RX1/GNB3/GNB1/P2RX4/FGR/P2RX5/GNGT2/PRKG1/KCNMB1/ORAI2/PTGIR/PPP2R5B/ORAI1
REACTOME_CELLULAR_RESPONSE_TO_STARVATION	REACTOME_CELLULAR_RESPONSE_TO_STARVATION	REACTOME_CELLULAR_RESPONSE_TO_STARVATION	150	0.37471379079752	1.92564679279689	2.73866492632021e-06	4.05598900615887e-05	2.68794365959823e-05	6207	tags=45%, list=27%, signal=33%	RPL35/RPL21/RPS24/RPL39/RPL26L1/WDR59/RPS21/RPSA/RPS18/RPL29/RPL37/MIOS/RPS4Y2/RPL24/RPS8/RPS3A/RPS3/RPS15A/RPL37A/RPS4Y1/RPS25/RPS17/RPL23/RPL27/RPL5/RPS5/RPS27A/RPL23A/RPL13/RPS19/RPL10L/RPL41/RPS10/RPS6/RPS9/RPL31/RPLP1/ATF3/RPS2/RPL9/RPL10A/MLST8/RPL22/ATP6V1H/KPTN/RPL7/RPS7/RPS12/RPS14/RPS16/SEH1L/ATP6V1D/CEBPG/RPL3/RPL36/ATP6V1G3/RPL12/RPL26/RPL30/RPL6/RRAGD/RPL17/RPS23/RPL8/RPS20/LAMTOR3/R…
REACTOME_ANTIGEN_PROCESSING_CROSS_PRESENTATION	REACTOME_ANTIGEN_PROCESSING_CROSS_PRESENTATION	REACTOME_ANTIGEN_PROCESSING_CROSS_PRESENTATION	103	-0.378452	-2.0443	3.1444806791261e-06	4.57658655364113e-05	3.0329487557246e-05	4181	tags=39%, list=18%, signal=32%	PSME1/TAP1/HLA-F/TAP2/HLA-E/PSMB9/B2M/HLA-A/HLA-C/HLA-G/PSMB3/HLA-B/PSMB8/CALR/ITGAV/MRC2/TAPBP/NCF2/PSME4/CTSS/PDIA3/CYBB/SEC61A2/PSMB10/FCGR1A/TLR4/MRC1/NCF1/LY96/TLR1/CTSL/NCF4/TLR6/CD14/SEC61A1/BTK/TIRAP/TLR2/CYBA/SNAP23
REACTOME_SIGNALING_BY_MET	REACTOME_SIGNALING_BY_MET	REACTOME_SIGNALING_BY_MET	78	-0.428477	-2.18741	3.35149874084876e-06	4.82543743440483e-05	3.1978646729321e-05	4253	tags=46%, list=18%, signal=38%	STAM/CRK/LAMA1/ITGA3/LAMC1/RAP1A/LAMA3/ITGB1/PTPN1/LAMC3/CBL/LAMA4/SRC/LRIG1/FN1/HGF/PTK2/PTPN2/LAMB2/COL3A1/PTPRJ/COL1A2/COL1A1/COL5A2/LAMC2/RAP1B/LAMB1/MET/COL5A1/GRB2/STAT3/LAMA2/SH3KBP1/SHC1/TNS3/RAPGEF1
REACTOME_SIGNALING_BY_SCF_KIT	REACTOME_SIGNALING_BY_SCF_KIT	REACTOME_SIGNALING_BY_SCF_KIT	43	-0.542614	-2.39258	3.55573661108474e-06	5.06503332153455e-05	3.35664721516735e-05	3361	tags=56%, list=14%, signal=48%	CMA1/GRAP2/KIT/CBL/SRC/LCK/FYN/STAT5A/PTPN6/PRKCA/MMP9/FES/STAT5B/PIK3R3/SH2B2/PTPRU/LYN/GRB2/STAT3/VAV1/SOCS1/GRB10/GRAP/SH2B3
REACTOME_CELL_JUNCTION_ORGANIZATION	REACTOME_CELL_JUNCTION_ORGANIZATION	REACTOME_CELL_JUNCTION_ORGANIZATION	109	-0.369343	-2.01672	3.60151092718557e-06	5.07623487526472e-05	3.36407059458996e-05	5415	tags=44%, list=23%, signal=34%	TNRC6B/ACTG1/AGO3/LAMB3/PLEC/ITGB4/KRT14/LIMS1/RSU1/AGO4/ANGPTL4/CDH6/ADAM33/CDH24/TNRC6C/FBLIM1/LIMS2/LAMA3/ITGB1/CDH13/ZC3H12A/FLNA/CDH5/DST/CD151/ACTN1/FERMT2/ITGA6/PARVA/PVR/SNAI1/LAMC2/CDH11/CDH3/ARHGEF6/VASP/SDK1/ZEB2/HEYL/ADAM19/FOXF1/TESK1/CLDN15/PRDM8/PXN/ACTB/PARVB/ILK
REACTOME_HOMOLOGOUS_DNA_PAIRING_AND_STRAND_EXCHANGE	REACTOME_HOMOLOGOUS_DNA_PAIRING_AND_STRAND_EXCHANGE	REACTOME_HOMOLOGOUS_DNA_PAIRING_AND_STRAND_EXCHANGE	41	0.548277598180887	2.20333207679832	3.7768897425417e-06	5.26797433881597e-05	3.49113821596782e-05	5338	tags=56%, list=23%, signal=43%	RAD50/RBBP8/RFC2/BARD1/CHEK1/RAD51/XRCC3/RAD51D/ATRIP/KAT5/RPA1/EXO1/XRCC2/RFC5/TOPBP1/RMI1/RAD51B/BRCA1/RMI2/PALB2/RPA3/BRIP1/RAD51AP1
REACTOME_INTERLEUKIN_RECEPTOR_SHC_SIGNALING	REACTOME_INTERLEUKIN_RECEPTOR_SHC_SIGNALING	REACTOME_INTERLEUKIN_RECEPTOR_SHC_SIGNALING	27	-0.621518	-2.49904	5.17402504628252e-06	7.14228818244567e-05	4.73326436681082e-05	4060	tags=63%, list=17%, signal=52%	INPP5D/IL5RA/PIK3CD/IL2RB/IL2RG/PTPN6/CSF2RA/CSF2RB/IL3RA/PIK3R3/JAK1/CSF2/GRB2/INPPL1/SHC1/IL2RA/JAK3
REACTOME_CROSSLINKING_OF_COLLAGEN_FIBRILS	REACTOME_CROSSLINKING_OF_COLLAGEN_FIBRILS	REACTOME_CROSSLINKING_OF_COLLAGEN_FIBRILS	18	-0.698157	-2.48015	5.88565168263819e-06	8.04172204393116e-05	5.32932800049838e-05	3162	tags=61%, list=14%, signal=53%	LOX/PCOLCE/COL4A2/COL1A2/COL1A1/LOXL1/COL4A1/PXDN/BMP1/LOXL2/LOXL3
REACTOME_REGULATION_OF_KIT_SIGNALING	REACTOME_REGULATION_OF_KIT_SIGNALING	REACTOME_REGULATION_OF_KIT_SIGNALING	16	-0.727182	-2.49294	6.87687943687017e-06	9.20814156596916e-05	6.1023256476648e-05	2853	tags=75%, list=12%, signal=66%	KIT/CBL/SRC/LCK/FYN/PTPN6/PRKCA/SH2B2/LYN/GRB2/SOCS1/SH2B3
REACTOME_SARS_COV_2_MODULATES_HOST_TRANSLATION_MACHINERY	REACTOME_SARS_COV_2_MODULATES_HOST_TRANSLATION_MACHINERY	REACTOME_SARS_COV_2_MODULATES_HOST_TRANSLATION_MACHINERY	50	0.516295129335424	2.17454909209917	6.83751700100987e-06	9.20814156596916e-05	6.1023256476648e-05	6918	tags=66%, list=30%, signal=47%	RPS24/RPS21/RPSA/RPS18/RPS4Y2/RPS8/RPS3A/RPS3/RPS15A/RPS4Y1/RPS25/GEMIN4/RPS17/RPS5/RPS27A/RPS19/RPS10/RPS6/RPS9/RPS2/RPS7/RPS12/RPS14/RPS16/SNRPF/RPS23/RPS20/SNRPB/RPS11/GEMIN5/SNRPD3/RPS13/FAU
REACTOME_HS_GAG_DEGRADATION	REACTOME_HS_GAG_DEGRADATION	REACTOME_HS_GAG_DEGRADATION	24	-0.641379	-2.51201	7.16080622910229e-06	9.49338568392868e-05	6.2913597197845e-05	3175	tags=54%, list=14%, signal=47%	GPC3/GLB1L/NAGLU/HSPG2/SDC3/GPC6/AGRN/IDS/SDC2/IDUA/GLB1/GUSB/SGSH
REACTOME_SRP_DEPENDENT_COTRANSLATIONAL_PROTEIN_TARGETING_TO_MEMBRANE	REACTOME_SRP_DEPENDENT_COTRANSLATIONAL_PROTEIN_TARGETING_TO_MEMBRANE	REACTOME_SRP_DEPENDENT_COTRANSLATIONAL_PROTEIN_TARGETING_TO_MEMBRANE	110	0.403539634461521	1.99052099875361	9.78207753398113e-06	0.000128413743313733	8.51010460386594e-05	6207	tags=51%, list=27%, signal=38%	RPL35/RPL21/RPS24/RPL39/RPL26L1/RPS21/RPSA/RPS18/RPL29/RPL37/RPS4Y2/RPL24/RPS8/RPS3A/RPS3/RPS15A/RPL37A/RPS4Y1/RPS25/RPS17/RPL23/RPL27/RPL5/RPS5/RPS27A/RPL23A/RPL13/RPS19/RPL10L/RPL41/RPS10/RPS6/RPS9/RPL31/RPLP1/RPS2/RPL9/RPL10A/RPL22/SRP68/RPL7/RPS7/RPS12/RPS14/RPS16/RPL3/RPL36/RPL12/RPL26/RPL30/RPL6/RPL17/RPS23/RPL8/RPS20/RPS11
REACTOME_CREATION_OF_C4_AND_C2_ACTIVATORS	REACTOME_CREATION_OF_C4_AND_C2_ACTIVATORS	REACTOME_CREATION_OF_C4_AND_C2_ACTIVATORS	23	-0.639584	-2.45256	1.04758154693265e-05	0.000134876124167578	8.93837291562978e-05	3845	tags=65%, list=16%, signal=55%	IGHV4-59/FCN1/IGKV3D-20/IGKV1D-16/IGKV1D-33/IGKV2D-28/C1QB/IGHV3-7/C1QC/C1QA/FCN3/IGLV6-57/C1R/C1S/MASP1
REACTOME_METABOLISM_OF_AMINO_ACIDS_AND_DERIVATIVES	REACTOME_METABOLISM_OF_AMINO_ACIDS_AND_DERIVATIVES	REACTOME_METABOLISM_OF_AMINO_ACIDS_AND_DERIVATIVES	348	0.295600616253589	1.68345938794293	1.04309321216998e-05	0.000134876124167578	8.93837291562978e-05	5544	tags=34%, list=24%, signal=27%	GLS2/RPL35/PSMC5/RPL21/RPS24/AADAT/RPL39/RPL26L1/MCCC2/AMD1/OCA2/RPS21/RPSA/MCCC1/RPS18/RPL29/RPL37/TYR/RPS4Y2/BBOX1/DCT/HIBCH/RPL24/RPS8/SHMT1/RPS3A/ALDH9A1/RPS3/PSMD7/SLC45A2/CKMT1A/CKMT1B/RPS15A/RPL37A/RPS4Y1/RPS25/CPS1/GSTZ1/NQO1/PSAT1/DIO1/RPS17/AGXT2/RPL23/RPL27/PSPH/RPL5/RPS5/DUOX1/RPS27A/RPL23A/TPH2/RPL13/FAH/SLC25A10/SLC7A5/RPS19/RPL10L/RPL41/TPH1/RPS10/HSD17B10/PSMD6/RPS6/RPS9/RPL31/PSM…
REACTOME_CD22_MEDIATED_BCR_REGULATION	REACTOME_CD22_MEDIATED_BCR_REGULATION	REACTOME_CD22_MEDIATED_BCR_REGULATION	14	-0.765198	-2.51954	1.21539534074471e-05	0.000154991843929254	0.000102714613759177	5484	tags=100%, list=24%, signal=77%	CD79B/IGKV5-2/IGHV4-59/IGKV3D-20/IGKV1D-16/IGKV1D-33/IGKV2D-28/IGHV3-7/CD22/CD79A/PTPN6/IGLV6-57/LYN
REACTOME_SCAVENGING_BY_CLASS_A_RECEPTORS	REACTOME_SCAVENGING_BY_CLASS_A_RECEPTORS	REACTOME_SCAVENGING_BY_CLASS_A_RECEPTORS	19	-0.682207	-2.42382	1.28109238619037e-05	0.000161828557085745	0.000107245370561914	2707	tags=68%, list=12%, signal=61%	CALR/HSP90B1/COLEC12/APOE/COL4A2/COL3A1/COL1A2/MSR1/COL1A1/FTL/COL4A1/MASP1/FTH1
REACTOME_ROLE_OF_LAT2_NTAL_LAB_ON_CALCIUM_MOBILIZATION	REACTOME_ROLE_OF_LAT2_NTAL_LAB_ON_CALCIUM_MOBILIZATION	REACTOME_ROLE_OF_LAT2_NTAL_LAB_ON_CALCIUM_MOBILIZATION	26	-0.594309	-2.34146	1.30242888708363e-05	0.000162986194374297	0.000108012548136891	3845	tags=58%, list=16%, signal=48%	IGHV4-59/IGKV3D-20/IGKV1D-16/MS4A2/IGKV1D-33/IGKV2D-28/IGHV3-7/FYN/IGLV6-57/LAT2/LYN/GRB2/IGHE/SHC1/FCER1G
REACTOME_CLASS_I_MHC_MEDIATED_ANTIGEN_PROCESSING_PRESENTATION	REACTOME_CLASS_I_MHC_MEDIATED_ANTIGEN_PROCESSING_PRESENTATION	REACTOME_CLASS_I_MHC_MEDIATED_ANTIGEN_PROCESSING_PRESENTATION	369	-0.250158	-1.64149	1.42163827387805e-05	0.000176256819326177	0.000116807121333255	4806	tags=30%, list=21%, signal=24%	HERC4/SEC61B/ANAPC2/NEDD4/VHL/CDC27/CDC16/PSMD13/RNF115/UBA7/TRIM11/RNF34/KBTBD8/PSME1/UBE2D1/FBXO44/TAP1/HLA-F/RNF138/TAP2/RNF19A/UBE2Q1/WSB1/FBXO7/ERAP1/HERC5/FBXL18/HLA-E/PSMB9/RNF41/B2M/HLA-A/HLA-C/HLA-G/FBXW8/PSMB3/UBE2D3/HLA-B/PSMB8/TRIM69/AREL1/UBR4/NEDD4L/TRIM21/RNF213/FBXL7/HSPA5/KLHL2/RNF114/RNF25/KLHL9/TRIM32/UBE2J1/ASB6/KLHL42/DTX3L/KLHL22/CALR/ITGAV/SEC13/UBE2L6/DET1/FBXO6/UBE2F/ASB7…
REACTOME_KERATAN_SULFATE_BIOSYNTHESIS	REACTOME_KERATAN_SULFATE_BIOSYNTHESIS	REACTOME_KERATAN_SULFATE_BIOSYNTHESIS	27	-0.597784	-2.40361	1.73965465166996e-05	0.000211763416235097	0.000140337691039021	1836	tags=52%, list=8%, signal=48%	PRELP/ST3GAL1/ACAN/ST3GAL3/ST3GAL6/CHST2/B3GNT3/CHST1/FMOD/B4GALT3/B3GNT7/LUM/ST3GAL2/B4GALT1
REACTOME_FLT3_SIGNALING	REACTOME_FLT3_SIGNALING	REACTOME_FLT3_SIGNALING	38	-0.524683	-2.25446	1.72993725020456e-05	0.000211763416235097	0.000140337691039021	3692	tags=47%, list=16%, signal=40%	FLT3/GRAP2/SOCS2/CBL/LCK/SLA2/SLA/FYN/STAT5A/PTPRJ/AKT3/STAT5B/AKT1/ABL2/GRB2/HCK/GRB10/SH2B3
REACTOME_SYNTHESIS_OF_SUBSTRATES_IN_N_GLYCAN_BIOSYTHESIS	REACTOME_SYNTHESIS_OF_SUBSTRATES_IN_N_GLYCAN_BIOSYTHESIS	REACTOME_SYNTHESIS_OF_SUBSTRATES_IN_N_GLYCAN_BIOSYTHESIS	62	-0.442659	-2.13277	1.90116057096781e-05	0.000229338198605937	0.000151984671533984	5213	tags=56%, list=22%, signal=44%	ST6GALNAC6/ST8SIA1/SRD5A3/SLC35A1/ST3GAL1/NUDT14/UAP1/ST3GAL5/NUS1/CTSA/NPL/ST8SIA2/DOLK/GMDS/ST3GAL3/SLC17A5/PGM3/RENBP/DPM2/NANS/ALG5/GNPNAT1/ST8SIA4/ST3GAL6/GNE/ST6GAL1/GFPT2/GFPT1/FUOM/NEU3/GLB1/NEU1/ST6GALNAC4/ST3GAL2/GMPPA
REACTOME_GPVI_MEDIATED_ACTIVATION_CASCADE	REACTOME_GPVI_MEDIATED_ACTIVATION_CASCADE	REACTOME_GPVI_MEDIATED_ACTIVATION_CASCADE	34	-0.540853	-2.29828	2.11031283944853e-05	0.000252295436787641	0.000167198658238262	2419	tags=53%, list=10%, signal=48%	PIK3R6/LAT/VAV2/LCK/PIK3CG/FYN/LCP2/PTPN6/COL1A2/COL1A1/PIK3R5/PIK3R3/LYN/FCER1G/RAC2/VAV1/RHOG/PDPN
REACTOME_ACTIVATION_OF_ATR_IN_RESPONSE_TO_REPLICATION_STRESS	REACTOME_ACTIVATION_OF_ATR_IN_RESPONSE_TO_REPLICATION_STRESS	REACTOME_ACTIVATION_OF_ATR_IN_RESPONSE_TO_REPLICATION_STRESS	37	0.530442771663084	2.09096440494208	2.19036990010049e-05	0.000259549141259696	0.000172005759271981	3155	tags=38%, list=14%, signal=33%	MCM4/MCM7/MCM10/CDC45/RFC2/CHEK1/ORC1/ORC4/MCM2/CDC25C/CDC25A/ATRIP/RPA1/RFC5
REACTOME_POTENTIAL_THERAPEUTICS_FOR_SARS	REACTOME_POTENTIAL_THERAPEUTICS_FOR_SARS	REACTOME_POTENTIAL_THERAPEUTICS_FOR_SARS	106	-0.370329	-2.02954	2.39710978477763e-05	0.000281555263317302	0.000186589432000696	5565	tags=51%, list=24%, signal=39%	RBBP4/IGKV2D-40/CD79B/IGKV5-2/FKBP1A/AP2A1/NR3C1/TLR7/VEGFA/PDCD1/GATAD2A/BRD4/TBK1/FXYD6/TLR9/IGHV4-59/STAT2/AP2A2/ROCK2/ARID4B/MTA1/GATAD2B/IGKV3D-20/PHF21A/IGKV1D-16/ITGB1/IMPDH1/RIPK1/IGKV1D-33/IGKV2D-28/ITGA4/IGHV3-7/SAP30/IFNGR2/ROCK1/FURIN/CD79A/IFNAR1/IFNGR1/IL1R1/IGLV6-57/IL6R/S1PR1/AP2B1/JAK1/GRB2/BTK/IFNAR2/SH3KBP1/VAV1/HMG20B/ZBP1/JAK3/TYK2
REACTOME_REGULATION_OF_CDH11_GENE_TRANSCRIPTION	REACTOME_REGULATION_OF_CDH11_GENE_TRANSCRIPTION	REACTOME_REGULATION_OF_CDH11_GENE_TRANSCRIPTION	10	-0.801535	-2.36536	2.46319993065326e-05	0.000286802148447367	0.000190066594191368	1359	tags=60%, list=6%, signal=57%	SNAI1/CDH11/ZEB2/HEYL/FOXF1/PRDM8
REACTOME_TGF_BETA_RECEPTOR_SIGNALING_ACTIVATES_SMADS	REACTOME_TGF_BETA_RECEPTOR_SIGNALING_ACTIVATES_SMADS	REACTOME_TGF_BETA_RECEPTOR_SIGNALING_ACTIVATES_SMADS	47	-0.485808	-2.21211	2.8033102019895e-05	0.000323588996591719	0.00021444559893622	3301	tags=45%, list=14%, signal=38%	ITGB3/NEDD4L/ITGB1/TGFBR2/ITGAV/CBL/BAMBI/ITGA8/TGFBR1/FURIN/FBN1/SMURF2/ITGB6/SMAD7/LTBP2/LTBP1/PMEPA1/TGFB1/TGFB3/LTBP3/TGFB2
REACTOME_MUCOPOLYSACCHARIDOSES	REACTOME_MUCOPOLYSACCHARIDOSES	REACTOME_MUCOPOLYSACCHARIDOSES	11	-0.806071	-2.43039	3.03597722554724e-05	0.000347450726923739	0.000230259001451761	2621	tags=100%, list=11%, signal=89%	HGSNAT/NAGLU/GNS/IDS/ARSB/IDUA/GLB1/GUSB/SGSH/GALNS
REACTOME_CHOLESTEROL_BIOSYNTHESIS	REACTOME_CHOLESTEROL_BIOSYNTHESIS	REACTOME_CHOLESTEROL_BIOSYNTHESIS	25	0.629480080828695	2.26340792546702	3.15115299867021e-05	0.000357575751289781	0.000236968954315699	1815	tags=48%, list=8%, signal=44%	HMGCR/HMGCS1/NSDHL/EBP/MVK/SC5D/PMVK/DHCR24/SREBF2/ACAT2/SREBF1/MVD
REACTOME_G_ALPHA_I_SIGNALLING_EVENTS	REACTOME_G_ALPHA_I_SIGNALLING_EVENTS	REACTOME_G_ALPHA_I_SIGNALLING_EVENTS	309	-0.254296	-1.64511	3.19775960041446e-05	0.000359815134870165	0.00023845301575846	5673	tags=38%, list=24%, signal=29%	RGS17/TAS2R19/CXCL2/PPBP/TAS2R20/PDE1A/PRKCD/AGTR2/GPR31/TAS2R4/TAS2R14/CXCL10/GNAS/TAS2R43/RGS18/TAS2R46/GNB5/HRH4/LPAR2/ADCY7/S1PR4/GPR18/ADRA2A/TAS2R5/CXCL8/PPP3CA/RGS13/GNG11/PPP2R5D/CCL5/KPNA2/CXCL11/ADCY9/FPR2/PPP3CC/CXCL1/GPR55/AGT/P2RY13/RGS9/ITPR3/CX3CR1/CCR6/GPR183/S1PR2/CXCR1/CXCR4/ADCY3/CCL13/OPN1SW/CXCL9/GABBR1/GNB4/GNG2/PRKAR1A/SUCNR1/CCL4L2/ITPR1/PLCB2/RGS20/CCR10/CXCR6/GNA14/HTR1B…
REACTOME_O_LINKED_GLYCOSYLATION	REACTOME_O_LINKED_GLYCOSYLATION	REACTOME_O_LINKED_GLYCOSYLATION	103	-0.350454	-1.89306	3.28245501483107e-05	0.000366267272071567	0.000242728910307245	4752	tags=41%, list=20%, signal=33%	ST3GAL1/SEMA5A/ADAMTSL4/MUC1/POMT2/THSD1/CHST4/ST3GAL3/THSD7A/ADAMTS5/ADAMTS10/ADAMTS7/GALNT10/ADAMTS14/MUCL1/GALNT16/GCNT1/GALNT15/ADAMTS9/ADAMTS6/GALNT18/CFP/THBS2/ADAMTS4/SPON1/ADAMTS12/ST6GAL1/THBS1/B3GNT3/ADAMTS2/ADAMTSL2/POMGNT1/B3GNT9/ADAMTS15/MUC3A/POFUT2/B3GNT7/ST6GALNAC4/GALNT6/GALNT2/ST3GAL2/C1GALT1C1
REACTOME_SIGNALING_BY_CSF1_M_CSF_IN_MYELOID_CELLS	REACTOME_SIGNALING_BY_CSF1_M_CSF_IN_MYELOID_CELLS	REACTOME_SIGNALING_BY_CSF1_M_CSF_IN_MYELOID_CELLS	31	-0.562154	-2.33379	3.32921321282657e-05	0.000368414586113618	0.00024415195636475	4060	tags=55%, list=17%, signal=45%	INPP5D/STAT1/CSF1/GRAP2/THOC5/GAB3/PIK3CD/CBL/SRC/CSF1R/FYN/LYN/GRB2/HCK/STAT3/INPPL1/SHC1
REACTOME_DISEASES_OF_DNA_REPAIR	REACTOME_DISEASES_OF_DNA_REPAIR	REACTOME_DISEASES_OF_DNA_REPAIR	49	0.50476519752526	2.12247851803861	3.54071698581543e-05	0.000388608200328431	0.000257534462385022	5338	tags=51%, list=23%, signal=39%	RAD50/RBBP8/RFC2/BARD1/RAD51/RAD51D/MSH3/ATRIP/KAT5/RPA1/EXO1/MSH2/PMS2/XRCC2/RFC5/TOPBP1/RMI1/RAD51B/BRCA1/RMI2/PALB2/RPA3/BRIP1/NEIL3/RAD51AP1
REACTOME_TOLL_LIKE_RECEPTOR_9_TLR9_CASCADE	REACTOME_TOLL_LIKE_RECEPTOR_9_TLR9_CASCADE	REACTOME_TOLL_LIKE_RECEPTOR_9_TLR9_CASCADE	105	-0.338775	-1.85329	3.71349064804872e-05	0.000404257233962377	0.000267905230321358	4840	tags=50%, list=21%, signal=39%	MAPK9/S100B/PIK3R4/AGER/PELI2/N4BP1/ELK1/IRAK4/TICAM1/RPS6KA1/NFKB1/TLR7/MAP2K3/MEF2C/CASP8/LRRC14/PPP2R5D/TNIP2/TAB2/MAP3K7/DUSP7/TLR9/NLRC5/MAP3K8/DUSP6/S100A12/NFKBIA/ALPK1/ATF2/NKIRAS1/IRF5/RIPK2/IRF7/CUL1/DUSP3/RELA/IKBIP/CREB1/TLR4/NOD1/LY96/DUSP4/RPS6KA2/APP/CD14/SLC15A4/RPS6KA3/VRK3/IRAK2/NFKB2/MAPKAPK2/SAA1
REACTOME_INTEGRIN_SIGNALING	REACTOME_INTEGRIN_SIGNALING	REACTOME_INTEGRIN_SIGNALING	27	-0.579857	-2.33153	3.88715610861927e-05	0.000418648345238746	0.000277442360784767	4179	tags=63%, list=18%, signal=52%	RASGRP2/CRK/VWF/RAP1A/ITGB3/PTPN1/RAPGEF4/BCAR1/SRC/FN1/APBB1IP/PTK2/RAP1B/AKT1/GRB2/SHC1/TLN1
REACTOME_CLATHRIN_MEDIATED_ENDOCYTOSIS	REACTOME_CLATHRIN_MEDIATED_ENDOCYTOSIS	REACTOME_CLATHRIN_MEDIATED_ENDOCYTOSIS	143	-0.313718	-1.80337	3.90821830880084e-05	0.000418648345238746	0.000277442360784767	5013	tags=40%, list=22%, signal=31%	AP2A1/PACSIN1/WNT5A/DNAJC6/HIP1/VAMP2/GAK/LDLRAP1/DNM2/TFRC/STAM/STON1/FZD4/EREG/AP2A2/CD3G/FNBP1/SYNJ1/ITSN1/CD4/TACR1/PIK3C2A/AAK1/COPS8/SNX9/CD3D/RAB5C/DNM1/CBL/SNX18/TOR1A/IGF2R/TGFA/IL7R/SYT11/ARFGAP1/TOR1B/SCARB2/AGFG1/ARRB1/REPS2/SYNJ2/FCHO1/PICALM/AP2B1/NECAP2/GRB2/TGOLN2/DAB2/SGIP1/ARRB2/SH3KBP1/PACSIN2/AMPH/VAMP4/ACTB/PIP5K1C
REACTOME_RRNA_MODIFICATION_IN_THE_NUCLEUS_AND_CYTOSOL	REACTOME_RRNA_MODIFICATION_IN_THE_NUCLEUS_AND_CYTOSOL	REACTOME_RRNA_MODIFICATION_IN_THE_NUCLEUS_AND_CYTOSOL	54	0.475228551626673	2.04146246683116	4.04907275198094e-05	0.000430294318643054	0.000285160261480362	8670	tags=56%, list=37%, signal=35%	FBL/MPHOSPH10/NHP2/KRR1/DKC1/NOL11/WDR43/DCAF13/TSR3/FCF1/NAT10/BMS1/RPS6/RPS9/IMP3/RPS2/WDR3/RPS7/RPS14/DDX52/NOP14/PDCD11/NOP58/UTP14A/EMG1/DDX49/RCL1/GAR1/UTP18/TBL3
REACTOME_CD28_DEPENDENT_VAV1_PATHWAY	REACTOME_CD28_DEPENDENT_VAV1_PATHWAY	REACTOME_CD28_DEPENDENT_VAV1_PATHWAY	12	-0.749402	-2.35038	4.15969756938804e-05	0.000438569688615007	0.00029064443025231	3249	tags=75%, list=14%, signal=65%	PAK2/CD28/LCK/FYN/CD86/CD80/GRB2/PAK3/VAV1
REACTOME_PECAM1_INTERACTIONS	REACTOME_PECAM1_INTERACTIONS	REACTOME_PECAM1_INTERACTIONS	12	-0.748426	-2.34732	4.42591270573147e-05	0.000462991961951128	0.000306829310109509	4060	tags=83%, list=17%, signal=69%	INPP5D/PLCG1/ITGB3/ITGAV/SRC/LCK/FYN/PTPN6/PECAM1/LYN
REACTOME_INTRA_GOLGI_TRAFFIC	REACTOME_INTRA_GOLGI_TRAFFIC	REACTOME_INTRA_GOLGI_TRAFFIC	42	-0.479166	-2.10651	4.96482182112231e-05	0.000513097263210555	0.000340034584243149	5797	tags=48%, list=25%, signal=36%	GOSR1/MAN2A1/RGP1/MAN1C1/COG3/CYTH3/RAB30/COG1/GOSR2/NAPB/MAN1A1/COG2/MAN1A2/GOLIM4/MAN2A2/STX5/CYTH4/BET1L/RAB39A/CUX1
REACTOME_NEGATIVE_REGULATION_OF_THE_PI3K_AKT_NETWORK	REACTOME_NEGATIVE_REGULATION_OF_THE_PI3K_AKT_NETWORK	REACTOME_NEGATIVE_REGULATION_OF_THE_PI3K_AKT_NETWORK	118	-0.33991	-1.8805	4.98152682728694e-05	0.000513097263210555	0.000340034584243149	3887	tags=35%, list=17%, signal=29%	EREG/THEM4/FLT3/PIP5K1B/CD19/PIP4K2A/FGF7/IL1RL1/KIT/CD28/ICOS/PHLPP2/PIK3CD/SRC/LCK/FGF18/NRG1/HGF/FYN/IL33/TGFA/PDGFRA/AKT3/IRS1/FGFR1/CD86/CD80/AKT1/MET/PIK3R3/PIK3AP1/GRB2/PDGFB/PDGFRB/RAC2/VAV1/RHOG/PDGFA/INSR/PPP2R5B/PIP5K1C
REACTOME_EXTRA_NUCLEAR_ESTROGEN_SIGNALING	REACTOME_EXTRA_NUCLEAR_ESTROGEN_SIGNALING	REACTOME_EXTRA_NUCLEAR_ESTROGEN_SIGNALING	73	-0.397175	-2.0045	5.67650276476442e-05	0.000580216580306836	0.000384515213394649	2899	tags=34%, list=12%, signal=30%	GNB4/GNG2/MMP3/NOS3/SRC/GNG10/CAV1/TGFA/GNG7/PTK2/AKT3/CREB1/UHMK1/MMP9/MMP2/GNB3/AKT1/SPHK1/SRF/GNB1/PIK3R3/GNGT2/SHC1/GNAI2/ZDHHC7
REACTOME_DNA_REPLICATION	REACTOME_DNA_REPLICATION	REACTOME_DNA_REPLICATION	127	0.370703535086377	1.85913992505932	5.78917873687241e-05	0.000587250782475163	0.000389176848100753	3544	tags=28%, list=15%, signal=24%	PSMC5/MCM4/LIG1/MCM7/SKP1/GINS1/MCM10/CDC45/RFC2/GINS2/SKP2/ANAPC7/KPNB1/CCNE2/PSMD7/ORC1/PRIM1/CDT1/ANAPC1/PCNA/CDC23/POLD2/ORC4/UBE2E1/MCM2/POLE2/RPS27A/GINS3/RPA1/PSMD6/KPNA6/PSMC1/RFC5/UBC/PSMA5/PSMD4
REACTOME_PURINERGIC_SIGNALING_IN_LEISHMANIASIS_INFECTION	REACTOME_PURINERGIC_SIGNALING_IN_LEISHMANIASIS_INFECTION	REACTOME_PURINERGIC_SIGNALING_IN_LEISHMANIASIS_INFECTION	26	-0.561681	-2.21291	5.90388435383039e-05	0.000594383545096157	0.000393903799784647	3511	tags=73%, list=15%, signal=62%	P2RX7/HMOX1/NFKB1/CASP1/IL1A/IL1B/GSDMD/RELA/MEFV/C3/ENTPD1/NLRP3/APP/C3AR1/P2RX4/PSTPIP1/CTSG/NT5E/NFKB2
REACTOME_INTERLEUKIN_1_FAMILY_SIGNALING	REACTOME_INTERLEUKIN_1_FAMILY_SIGNALING	REACTOME_INTERLEUKIN_1_FAMILY_SIGNALING	149	-0.310082	-1.79308	5.95098733634939e-05	0.000594654630102376	0.000394083450474669	4884	tags=36%, list=21%, signal=28%	PTPN12/NFKB1/CASP8/LRRC14/PSMD13/TNIP2/TAB2/TBK1/MAP3K7/PSME1/NLRC5/PSMB9/MAP3K8/CASP1/IL1A/IL1B/PSMB3/S100A12/PSMB8/NFKBIA/ALPK1/GSDMD/NKIRAS1/IL1RL1/RIPK2/IL18R1/SQSTM1/IL18RAP/CUL1/RELA/MAP3K3/IL33/PSME4/PTPN2/PTPN6/IKBIP/IL1R1/PTPN18/IRAK3/PSMB10/PTPN7/IL18BP/NOD1/IL36G/APP/STAT3/PTPN9/CTSG/SIGIRR/ALOX5/IRAK2/NFKB2/SAA1
REACTOME_RAB_GERANYLGERANYLATION	REACTOME_RAB_GERANYLGERANYLATION	REACTOME_RAB_GERANYLGERANYLATION	63	-0.413706	-2.00972	6.43971312790619e-05	0.000635479163462332	0.000421138268777757	3530	tags=33%, list=15%, signal=28%	RAB30/RAB26/RAB37/RAB5C/RAB8B/RAB39B/RAB20/RAB3B/RAB33A/RAB3C/RAB29/RAB27A/CHM/RAB34/RAB15/RAB23/RAB31/RAB32/PTP4A2/RAB39A/RAB43
REACTOME_TOLL_LIKE_RECEPTOR_TLR1_TLR2_CASCADE	REACTOME_TOLL_LIKE_RECEPTOR_TLR1_TLR2_CASCADE	REACTOME_TOLL_LIKE_RECEPTOR_TLR1_TLR2_CASCADE	114	-0.336749	-1.86462	6.45445602919172e-05	0.000635479163462332	0.000421138268777757	4840	tags=39%, list=21%, signal=31%	NFKB1/MAP2K3/MEF2C/CASP8/LRRC14/PPP2R5D/TNIP2/TAB2/MAP3K7/DUSP7/NLRC5/MAP3K8/DUSP6/S100A12/NFKBIA/ALPK1/ATF2/NKIRAS1/RIPK2/CUL1/DUSP3/RELA/IKBIP/CREB1/IRAK3/TLR4/NOD1/LY96/DUSP4/RPS6KA2/TLR1/APP/TLR6/CD14/BTK/SIGIRR/TIRAP/RPS6KA3/VRK3/SOCS1/TLR2/IRAK2/NFKB2/MAPKAPK2/SAA1
REACTOME_DEATH_RECEPTOR_SIGNALING	REACTOME_DEATH_RECEPTOR_SIGNALING	REACTOME_DEATH_RECEPTOR_SIGNALING	151	-0.309302	-1.79069	6.68445792917231e-05	0.00065332037716509	0.000432961815927181	5039	tags=38%, list=22%, signal=30%	OTUD1/BCL2L11/NFKB1/TNFSF10/AKAP13/TNFRSF10D/CASP8/TAB2/CASP10/TBK1/MAP3K7/UBE2D1/BIRC2/SPPL2A/GNA13/ARHGDIA/UBE2D3/NFKBIA/SPPL2B/ARHGEF17/VAV2/TNFAIP3/ITSN1/ECT2/TNF/RIPK1/RIPK2/PSEN2/RASGRF2/SQSTM1/LINGO1/ARHGEF15/MADD/FGD3/RELA/CYLD/ARHGEF11/ARHGEF40/BIRC3/ARHGEF1/TNFRSF1A/TRIO/FGD2/TNFRSF10B/APH1B/ARHGEF10/ARHGEF6/CFLAR/PREX1/TRAF1/VAV1/MAGED1/NCSTN/CLIP3/PLEKHG2/ARHGEF2/MAPKAPK2
REACTOME_MITOCHONDRIAL_TRANSLATION	REACTOME_MITOCHONDRIAL_TRANSLATION	REACTOME_MITOCHONDRIAL_TRANSLATION	92	0.396021618727615	1.88295866490438	7.41798145797686e-05	0.000719759215379059	0.000476991485055262	10269	tags=62%, list=44%, signal=35%	MTIF2/MRPL30/MRPL48/MRPL39/MRPS22/MRPL27/MRPS7/MRPL45/MRPS10/MRPS9/MRPL3/MRPL35/MRRF/MRPL12/MRPL36/PTCD3/MRPL54/GFM2/MRPS5/MRPS16/TUFM/MRPL1/MRPL20/MRPL19/MRPL23/MRPS26/GADD45GIP1/MRPS35/MRPS18A/AURKAIP1/MRPL37/MRPS34/MRPL51/MRPL42/MRPS30/MRPL21/MRPL32/MRPL55/MRPL11/MRPS31/MRPL46/ERAL1/MRPL13/CHCHD1/MRPS33/MRPL28/MTIF3/MRPL15/MRPL50/MRPS25/MRPS11/MRPS18B/MRPL57/MRPL22/MRPL41/MRPL18/MTRF1L
REACTOME_COPII_MEDIATED_VESICLE_TRANSPORT	REACTOME_COPII_MEDIATED_VESICLE_TRANSPORT	REACTOME_COPII_MEDIATED_VESICLE_TRANSPORT	68	-0.40715	-2.03371	7.5764998784539e-05	0.000729851319226602	0.000483679621168999	4912	tags=46%, list=21%, signal=36%	BET1/TRAPPC1/MCFD2/SEC31B/SEC23IP/TFG/GORASP1/ANKRD28/CD59/F8/TRAPPC2/CTSC/GOSR2/PPP6R1/NAPB/CTSZ/SEC13/TRAPPC4/TRAPPC10/SEC31A/PREB/SEC24A/TGFA/F5/LMAN1/SEC16A/SEC24D/STX5/SEC22C/SERPINA1/SEC23A
REACTOME_NEGATIVE_REGULATION_OF_ACTIVITY_OF_TFAP2_AP_2_FAMILY_TRANSCRIPTION_FACTORS	REACTOME_NEGATIVE_REGULATION_OF_ACTIVITY_OF_TFAP2_AP_2_FAMILY_TRANSCRIPTION_FACTORS	REACTOME_NEGATIVE_REGULATION_OF_ACTIVITY_OF_TFAP2_AP_2_FAMILY_TRANSCRIPTION_FACTORS	10	0.77613773124811	2.1176934401652	7.80041941144255e-05	0.00074605439942297	0.000494417561191434	4442	tags=70%, list=19%, signal=57%	KCTD1/TFAP2C/WWOX/TFAP2A/TFAP2B/TFAP2D/KCTD15
REACTOME_UNWINDING_OF_DNA	REACTOME_UNWINDING_OF_DNA	REACTOME_UNWINDING_OF_DNA	12	0.728573912460113	2.09219903760583	8.15702852795829e-05	0.000774628453825259	0.00051335386704508	2130	tags=58%, list=9%, signal=53%	MCM4/MCM7/GINS1/CDC45/GINS2/MCM2/GINS3
REACTOME_RAB_REGULATION_OF_TRAFFICKING	REACTOME_RAB_REGULATION_OF_TRAFFICKING	REACTOME_RAB_REGULATION_OF_TRAFFICKING	117	-0.336102	-1.86956	8.80370858442915e-05	0.000830152520743002	0.000550150210279746	2963	tags=27%, list=13%, signal=24%	DENND4A/TBC1D16/RAB5C/MADD/TRAPPC4/RAB8B/TRAPPC10/DENND1A/TBC1D13/HPS1/RAB39B/AKT3/DENND3/DENND4B/RAB33A/DENND2A/AKT1/RAB3IL1/RAB27A/CHM/DENND1C/DENND5A/RIN3/TBC1D24/RABEP1/TBC1D10B/RAB31/RIN2/RAB32/GDI1/RAB39A/DENND5B
REACTOME_SIGNALING_BY_THE_B_CELL_RECEPTOR_BCR	REACTOME_SIGNALING_BY_THE_B_CELL_RECEPTOR_BCR	REACTOME_SIGNALING_BY_THE_B_CELL_RECEPTOR_BCR	118	-0.333183	-1.84328	9.09743576255552e-05	0.000851850803221108	0.000564529874702562	5523	tags=42%, list=24%, signal=32%	NFATC3/IGKV2D-40/CD79B/PSMB4/IGKV5-2/FKBP1A/NFKB1/PPP3CA/PSMD13/MAP3K7/PSME1/IGHV4-59/PSMB9/ITPR3/PSMB3/PSMB8/NFKBIA/CD19/IGKV3D-20/IGKV1D-16/PRKCB/ITPR1/NFATC2/IGKV1D-33/IGKV2D-28/PIK3CD/IGHV3-7/CUL1/RELA/FYN/PSME4/CD22/CD79A/PTPN6/NFKBIE/PSMB10/CARD11/IGLV6-57/PPP3CB/LYN/PIK3AP1/GRB2/BTK/SH3KBP1/ORAI2/VAV1/NFATC1/ORAI1/RASGRP3
REACTOME_ACTIVATION_OF_MATRIX_METALLOPROTEINASES	REACTOME_ACTIVATION_OF_MATRIX_METALLOPROTEINASES	REACTOME_ACTIVATION_OF_MATRIX_METALLOPROTEINASES	32	-0.551731	-2.32543	9.49675285560614e-05	0.000883066116226155	0.000585216568514326	4562	tags=59%, list=20%, signal=48%	MMP16/COL18A1/MMP8/CMA1/MMP14/MMP25/MMP3/MMP13/FURIN/TIMP2/CTSK/MMP11/TPSAB1/MMP9/MMP2/MMP1/MMP10/TIMP1/CTSG
REACTOME_SIGNALING_BY_CSF3_G_CSF	REACTOME_SIGNALING_BY_CSF3_G_CSF	REACTOME_SIGNALING_BY_CSF3_G_CSF	28	-0.565027	-2.29697	9.8358558693984e-05	0.000908290414422377	0.00060193295810547	4168	tags=54%, list=18%, signal=44%	UBE2D1/STAT1/UBE2D3/CSF3/CSF3R/STAT5A/STAT5B/LYN/JAK1/GRB2/HCK/STAT3/SHC1/SOCS1/TYK2
REACTOME_PEPTIDE_LIGAND_BINDING_RECEPTORS	REACTOME_PEPTIDE_LIGAND_BINDING_RECEPTORS	REACTOME_PEPTIDE_LIGAND_BINDING_RECEPTORS	195	-0.277386	-1.67182	9.94019763881619e-05	0.000911638673861293	0.000604151882445714	4556	tags=33%, list=20%, signal=27%	NPFF/UTS2B/CCL5/CXCL11/F2RL3/CCL3/FPR2/CXCL1/EDN1/RLN2/EDNRB/AGT/CX3CR1/NTSR1/CCR6/EDNRA/GRPR/CXCR1/CCL3L3/ACKR4/CXCR4/CCL13/TACR1/XCR1/CXCL9/CCL2/CCR10/CXCR6/CXCL6/FPR1/RXFP1/CCL4/CCR8/APLNR/PNOC/CXCL12/CXCR5/CCR4/CCR7/CXCL16/C3/FPR3/CCL20/CCL11/F2RL2/CCL19/CXCR3/F2R/C5AR1/C5AR2/PSAP/APP/C3AR1/CXCL13/ECE1/CCR2/ACKR3/ACKR1/CCR1/CCL22/ACKR2/CCL21/CCRL2/INSL3/SAA1
REACTOME_DISEASES_ASSOCIATED_WITH_N_GLYCOSYLATION_OF_PROTEINS	REACTOME_DISEASES_ASSOCIATED_WITH_N_GLYCOSYLATION_OF_PROTEINS	REACTOME_DISEASES_ASSOCIATED_WITH_N_GLYCOSYLATION_OF_PROTEINS	20	-0.624102	-2.25217	0.000103898816949443	0.000946398067314993	0.000627187273099752	6066	tags=75%, list=26%, signal=56%	ALG11/ALG13/RFT1/ALG3/MPDU1/ALG1/CTSA/DPAGT1/ALG2/MOGS/GLB1/MGAT2/ALG12/NEU1/B4GALT1
REACTOME_FATTY_ACIDS	REACTOME_FATTY_ACIDS	REACTOME_FATTY_ACIDS	13	0.706533078957025	2.10157931649705	0.000119109600949454	0.00107761997075215	0.000714149314369769	4713	tags=77%, list=20%, signal=61%	CYP4F12/CYP4B1/CYP2B6/CYP4F2/CYP4F11/CYP4F3/CYP4F8/CYP2F1/CYP2A13/CYP2J2
REACTOME_SIGNALING_BY_TGF_BETA_RECEPTOR_COMPLEX	REACTOME_SIGNALING_BY_TGF_BETA_RECEPTOR_COMPLEX	REACTOME_SIGNALING_BY_TGF_BETA_RECEPTOR_COMPLEX	93	-0.348109	-1.86186	0.000119992152419915	0.00107831873886085	0.000714612394842732	4168	tags=38%, list=18%, signal=31%	UBE2D1/STAT1/PARP1/SKI/UBE2D3/ITGB3/NEDD4L/WWTR1/ITGB1/TGFBR2/CCNK/ITGAV/CBL/BAMBI/E2F5/ITGA8/TGFBR1/CDK9/FURIN/FBN1/SMURF2/COL1A2/ITGB6/SMAD7/LTBP2/LTBP1/SERPINE1/SKIL/E2F4/PMEPA1/TGFB1/TGFB3/LTBP3/NCOR2/TGFB2
REACTOME_RHOA_GTPASE_CYCLE	REACTOME_RHOA_GTPASE_CYCLE	REACTOME_RHOA_GTPASE_CYCLE	144	-0.308183	-1.77082	0.000125964827994594	0.00112444603123175	0.000745181403504864	3675	tags=35%, list=16%, signal=29%	ROCK2/ARHGDIA/ARAP1/ARHGEF17/VAV2/ARAP3/ARHGAP18/ECT2/ARHGAP42/DOCK2/RASGRF2/TAGAP/ARHGAP30/ARHGAP24/ARHGEF15/PKN3/MCAM/ROCK1/CAV1/FMNL3/ARHGAP31/ARHGEF11/ARHGEF40/ARHGAP21/ARHGAP4/ARHGDIB/STOM/ARHGAP9/ARHGEF1/STK10/TRIO/LMAN1/ARHGAP29/ARHGEF10/ARHGAP26/MYO9B/STX5/FARP1/PREX1/STARD8/RHPN2/RTKN/VAV1/STARD13/SRGAP1/GMIP/SNAP23/ARHGEF2/FLOT1/PKN1
REACTOME_INTERLEUKIN_21_SIGNALING	REACTOME_INTERLEUKIN_21_SIGNALING	REACTOME_INTERLEUKIN_21_SIGNALING	10	-0.768742	-2.26858	0.00012793266907642	0.0011344492973068	0.000751810665956238	3991	tags=90%, list=17%, signal=75%	STAT1/STAT4/IL2RG/STAT5A/STAT5B/JAK1/STAT3/IL21R/JAK3
REACTOME_TNF_RECEPTOR_SUPERFAMILY_TNFSF_MEMBERS_MEDIATING_NON_CANONICAL_NF_KB_PATHWAY	REACTOME_TNF_RECEPTOR_SUPERFAMILY_TNFSF_MEMBERS_MEDIATING_NON_CANONICAL_NF_KB_PATHWAY	REACTOME_TNF_RECEPTOR_SUPERFAMILY_TNFSF_MEMBERS_MEDIATING_NON_CANONICAL_NF_KB_PATHWAY	16	-0.666074	-2.28344	0.000129595311935424	0.00114163238606272	0.0007565709692629	5019	tags=75%, list=22%, signal=59%	TNFRSF13C/LTBR/BIRC2/TNFSF11/CD40LG/TNFSF14/LTA/TNFSF13B/TRAF3/BIRC3/CD40/TNFRSF12A
REACTOME_ER_TO_GOLGI_ANTEROGRADE_TRANSPORT	REACTOME_ER_TO_GOLGI_ANTEROGRADE_TRANSPORT	REACTOME_ER_TO_GOLGI_ANTEROGRADE_TRANSPORT	151	-0.301102	-1.74321	0.000132128735382346	0.00115634233122197	0.000766319394064795	5197	tags=38%, list=22%, signal=30%	DYNC1LI1/TUBA1A/TUBB2A/CAPZA2/BET1/COG3/TRAPPC1/MCFD2/SEC31B/SEC23IP/TFG/GORASP1/GBF1/SPTAN1/ANKRD28/CD59/F8/CAPZB/TRAPPC2/COG1/COPB1/CTSC/COPZ2/SPTBN1/ARCN1/GOSR2/PPP6R1/NAPB/CTSZ/MIA3/SEC13/TRAPPC4/TRAPPC10/COG2/SEC31A/PREB/SEC24A/TGFA/TUBB3/F5/ARFGAP1/LMAN1/SEC16A/SEC24D/ARF4/STX5/COPG1/SEC22C/KDELR3/SERPINA1/BET1L/TMEM115/KDELR2/COPA/KDELR1/ANK1/ARFGAP3/SEC23A
REACTOME_MATURATION_OF_SPIKE_PROTEIN	REACTOME_MATURATION_OF_SPIKE_PROTEIN	REACTOME_MATURATION_OF_SPIKE_PROTEIN	37	-0.481161	-2.05203	0.000136224841621074	0.00118444846058843	0.000784945601411931	5863	tags=68%, list=25%, signal=51%	CANX/MAN2A1/MGAT1/DDOST/ST3GAL1/ZDHHC8/MAGT1/ST3GAL3/RPN1/RPN2/TUSC3/GANAB/MGAT4A/ZDHHC9/EDEM2/ST6GAL1/FUT8/MOGS/STT3A/MGAT5/ZDHHC2/MGAT2/ST6GALNAC4/ST3GAL2/PRKCSH
REACTOME_O_GLYCOSYLATION_OF_TSR_DOMAIN_CONTAINING_PROTEINS	REACTOME_O_GLYCOSYLATION_OF_TSR_DOMAIN_CONTAINING_PROTEINS	REACTOME_O_GLYCOSYLATION_OF_TSR_DOMAIN_CONTAINING_PROTEINS	37	-0.479072	-2.04313	0.0001514547621414	0.00130837371940216	0.000867072084789133	5258	tags=59%, list=23%, signal=46%	ADAMTS3/ADAMTS1/SEMA5A/ADAMTSL4/THSD1/THSD7A/ADAMTS5/ADAMTS10/ADAMTS7/ADAMTS14/ADAMTS9/ADAMTS6/CFP/THBS2/ADAMTS4/SPON1/ADAMTS12/THBS1/ADAMTS2/ADAMTSL2/ADAMTS15/POFUT2
REACTOME_INTERLEUKIN_7_SIGNALING	REACTOME_INTERLEUKIN_7_SIGNALING	REACTOME_INTERLEUKIN_7_SIGNALING	23	-0.581647	-2.2304	0.000156841531797469	0.00134076341190052	0.000888537051399033	2988	tags=61%, list=13%, signal=53%	SOCS2/HGF/IL2RG/IL7R/STAT5A/CISH/IRS1/STAT5B/PIK3R3/JAK1/STAT3/CRLF2/SOCS1/JAK3
REACTOME_GPER1_SIGNALING	REACTOME_GPER1_SIGNALING	REACTOME_GPER1_SIGNALING	44	-0.461818	-2.06109	0.0001572067630085	0.00134076341190052	0.000888537051399033	5243	tags=52%, list=22%, signal=41%	GNAS/GNB5/ADCY7/GNG11/ADCY9/ADCY3/ITGB1/GNB4/GNG2/PRKAR1A/SRC/GNG10/FN1/PRKACA/GNG7/ADCY4/PRKACB/GNB3/GNB1/ITGA5/GNGT2/SHC1/GNAI2
REACTOME_RAB_GEFS_EXCHANGE_GTP_FOR_GDP_ON_RABS	REACTOME_RAB_GEFS_EXCHANGE_GTP_FOR_GDP_ON_RABS	REACTOME_RAB_GEFS_EXCHANGE_GTP_FOR_GDP_ON_RABS	86	-0.361067	-1.8996	0.000159308409505763	0.0013500883565077	0.000894716783566675	2963	tags=30%, list=13%, signal=26%	DENND4A/RAB5C/MADD/TRAPPC4/RAB8B/TRAPPC10/DENND1A/HPS1/RAB39B/AKT3/DENND3/DENND4B/DENND2A/AKT1/RAB3IL1/RAB27A/CHM/DENND1C/DENND5A/RIN3/RAB31/RIN2/RAB32/GDI1/RAB39A/DENND5B
REACTOME_HDR_THROUGH_HOMOLOGOUS_RECOMBINATION_HRR	REACTOME_HDR_THROUGH_HOMOLOGOUS_RECOMBINATION_HRR	REACTOME_HDR_THROUGH_HOMOLOGOUS_RECOMBINATION_HRR	66	0.428872414412284	1.92637304366664	0.000164910398893755	0.00138877373659584	0.00092035396403466	5684	tags=48%, list=24%, signal=37%	RAD50/RBBP8/RFC2/BARD1/CHEK1/RAD51/PCNA/XRCC3/POLD2/POLE2/RAD51D/RPS27A/ATRIP/KAT5/RPA1/EME1/EXO1/FIGNL1/XRCC2/RFC5/UBC/TOPBP1/RMI1/RAD51B/BRCA1/RMI2/PALB2/POLE/RPA3/BRIP1/RAD51AP1/POLE3
REACTOME_REGULATION_OF_IFNG_SIGNALING	REACTOME_REGULATION_OF_IFNG_SIGNALING	REACTOME_REGULATION_OF_IFNG_SIGNALING	14	-0.69687	-2.29456	0.000178065728554187	0.00148369265020908	0.000983257658210175	3991	tags=86%, list=17%, signal=71%	JAK2/IFNG/PTPN11/SOCS3/STAT1/PTPN1/IFNGR2/PTPN2/IFNGR1/PTPN6/JAK1/SOCS1
REACTOME_CTLA4_INHIBITORY_SIGNALING	REACTOME_CTLA4_INHIBITORY_SIGNALING	REACTOME_CTLA4_INHIBITORY_SIGNALING	21	-0.595669	-2.19602	0.000179505757530897	0.00148369265020908	0.000983257658210175	2456	tags=48%, list=11%, signal=43%	SRC/LCK/CTLA4/FYN/AKT3/CD86/CD80/AKT1/LYN/PPP2R5B
REACTOME_CA2_PATHWAY	REACTOME_CA2_PATHWAY	REACTOME_CA2_PATHWAY	62	-0.40562	-1.95432	0.000179284103143912	0.00148369265020908	0.000983257658210175	5415	tags=52%, list=23%, signal=40%	TNRC6B/AGO3/WNT5A/GNB5/PPP3CA/GNG11/AGO4/MAP3K7/TCF7/TCF7L2/FZD4/TNRC6C/LEF1/ITPR3/FZD3/GNB4/GNG2/ITPR1/PLCB2/GNG10/PLCB1/GNG7/PRKCA/GNB3/PPP3CB/GNB1/NLK/GNGT2/PRKG1/FZD2/NFATC1/GNAO1
REACTOME_ACTIVATION_OF_THE_PRE_REPLICATIVE_COMPLEX	REACTOME_ACTIVATION_OF_THE_PRE_REPLICATIVE_COMPLEX	REACTOME_ACTIVATION_OF_THE_PRE_REPLICATIVE_COMPLEX	33	0.525493693397327	1.99742049550751	0.000181633688510912	0.0014920706068473	0.000988809812171123	6189	tags=52%, list=27%, signal=38%	MCM4/MCM7/MCM10/CDC45/ORC1/PRIM1/CDT1/ORC4/MCM2/POLE2/RPA1/POLA1/POLE/RPA3/POLE3/MCM5/ORC2
REACTOME_OTHER_INTERLEUKIN_SIGNALING	REACTOME_OTHER_INTERLEUKIN_SIGNALING	REACTOME_OTHER_INTERLEUKIN_SIGNALING	24	-0.571306	-2.23757	0.000194420955264832	0.00157941092973272	0.00104669110000761	6231	tags=62%, list=27%, signal=46%	PTPRZ1/IL16/TXLNA/IL10RB/VAMP2/CSF1/STX1A/CD4/IL32/CSF3/CSF3R/CSF1R/JAK1/SNAP25/TYK2
REACTOME_G_ALPHA_12_13_SIGNALLING_EVENTS	REACTOME_G_ALPHA_12_13_SIGNALLING_EVENTS	REACTOME_G_ALPHA_12_13_SIGNALLING_EVENTS	79	-0.370214	-1.90014	0.00019580449166216	0.00157941092973272	0.00104669110000761	3274	tags=38%, list=14%, signal=33%	ARHGEF17/VAV2/ITSN1/ECT2/GNB4/GNG2/RASGRF2/TBXA2R/ARHGEF15/GNG10/FGD3/ROCK1/GNG7/ARHGEF11/ARHGEF40/ARHGEF1/TRIO/FGD2/ARHGEF10/GNB3/GNB1/ARHGEF6/GNGT2/BTK/PREX1/VAV1/RHOC/PLEKHG2/GNA12/ARHGEF2
REACTOME_S_PHASE	REACTOME_S_PHASE	REACTOME_S_PHASE	161	0.327758529782036	1.70896032478818	0.000195085468011464	0.00157941092973272	0.00104669110000761	5147	tags=32%, list=22%, signal=25%	PSMC5/MYC/MCM4/LIG1/MCM7/SKP1/GINS1/CDC45/RFC2/WEE1/GINS2/SKP2/ANAPC7/CCNE2/PSMD7/ORC1/CKS1B/PRIM1/CDT1/ANAPC1/PCNA/CDC23/POLD2/ORC4/UBE2E1/MCM2/POLE2/RPS27A/PTK6/CDC25A/GINS3/RPA1/CABLES1/PSMD6/PDS5A/PSMC1/RFC5/UBC/PSMA5/PSMD4/CCND1/ESCO2/TFDP1/CCNA2/PSMA8/TFDP2/LIN54/POLA1/POLE/RPA3/SMC3/PSMD11
REACTOME_DNA_STRAND_ELONGATION	REACTOME_DNA_STRAND_ELONGATION	REACTOME_DNA_STRAND_ELONGATION	32	0.528393953252246	1.99289461984449	0.000200767926841131	0.00160975002419326	0.00106679711520374	3155	tags=44%, list=14%, signal=38%	MCM4/LIG1/MCM7/GINS1/CDC45/RFC2/GINS2/PRIM1/PCNA/POLD2/MCM2/GINS3/RPA1/RFC5
REACTOME_SYNTHESIS_OF_DNA	REACTOME_SYNTHESIS_OF_DNA	REACTOME_SYNTHESIS_OF_DNA	120	0.358827901266309	1.7898910444207	0.000208459429273868	0.00166147128451017	0.00110107330123979	6295	tags=38%, list=27%, signal=28%	PSMC5/MCM4/LIG1/MCM7/SKP1/GINS1/CDC45/RFC2/GINS2/SKP2/ANAPC7/CCNE2/PSMD7/ORC1/PRIM1/CDT1/ANAPC1/PCNA/CDC23/POLD2/ORC4/UBE2E1/MCM2/POLE2/RPS27A/GINS3/RPA1/PSMD6/PSMC1/RFC5/UBC/PSMA5/PSMD4/CCNA2/PSMA8/POLA1/POLE/RPA3/PSMD11/FEN1/POLE3/ANAPC15/MCM5/ORC2/RBX1
REACTOME_METABOLISM_OF_CARBOHYDRATES	REACTOME_METABOLISM_OF_CARBOHYDRATES	REACTOME_METABOLISM_OF_CARBOHYDRATES	280	-0.249342	-1.58575	0.000212689680861785	0.00168515670221261	0.00111676985964799	4499	tags=30%, list=19%, signal=24%	PHKG2/PPP2R5D/HAS2/POM121C/PFKFB3/GALT/HS3ST3B1/NUP98/FBP1/NUP210/ENO2/HAS1/CHST3/EXT2/ST3GAL3/HK3/LYVE1/GPC3/DCN/EXT1/ADPGK/MAN2B2/GLB1L/HYAL2/NAGLU/HSPG2/CHST12/SEC13/PRKACA/SDC3/CHSY1/CHPF/CHST11/PRPS1/ST3GAL6/XYLT2/B4GALT7/CD44/CHST2/HEXB/DSEL/GPC6/CHST15/MAN2B1/FUT11/NDST2/CSGALNACT1/CSGALNACT2/MANBA/B3GNT3/PRKACB/DSE/FUT4/GNS/SLC35B2/HEXA/BGN/CEMIP/CHST1/AGRN/FMOD/IDS/SDC2/B4GALT3/VCAN/ARSB…
REACTOME_PHASE_I_FUNCTIONALIZATION_OF_COMPOUNDS	REACTOME_PHASE_I_FUNCTIONALIZATION_OF_COMPOUNDS	REACTOME_PHASE_I_FUNCTIONALIZATION_OF_COMPOUNDS	99	0.380387911734891	1.84123067763266	0.000238814476169502	0.0018810151975939	0.0012465672037826	5956	tags=51%, list=26%, signal=38%	CYP2C19/CYP4F12/ALDH3A1/CYP2C9/ADH7/CBR3/CYP4B1/CYP3A4/CYP2C18/CYP2R1/FDXR/CYP2B6/CYP4F2/CYP4F11/ADH6/AADAC/ADH1A/CYP1A1/CYP26C1/CES3/NCOA2/ALDH2/RXRA/FMO2/CYP4F3/BPHL/CES2/ACSS2/ADH1C/MAOA/CYP8B1/CYP11A1/CYP2A6/MAOB/ADH1B/PAOX/CYP4F8/CYP2F1/CYP2A13/CYP2J2/CYP1A2/CES1/CYP26A1/CYP2C8/NR1H4/CYP46A1/FDX1/CYP3A7/ADH4/CYP39A1
REACTOME_G_PROTEIN_BETA_GAMMA_SIGNALLING	REACTOME_G_PROTEIN_BETA_GAMMA_SIGNALLING	REACTOME_G_PROTEIN_BETA_GAMMA_SIGNALLING	32	-0.528573	-2.22782	0.000248614869415368	0.00193543784969289	0.00128263362862396	2899	tags=56%, list=12%, signal=49%	GNB5/GNG11/PIK3R6/GNB4/GNG2/PLCB2/GNG10/PLCB1/PIK3CG/GNG7/AKT3/GNB3/AKT1/PIK3R5/GNB1/ARHGEF6/GNGT2/BTK
REACTOME_N_GLYCAN_ANTENNAE_ELONGATION_IN_THE_MEDIAL_TRANS_GOLGI	REACTOME_N_GLYCAN_ANTENNAE_ELONGATION_IN_THE_MEDIAL_TRANS_GOLGI	REACTOME_N_GLYCAN_ANTENNAE_ELONGATION_IN_THE_MEDIAL_TRANS_GOLGI	26	-0.528989	-2.08411	0.000248227750302801	0.00193543784969289	0.00128263362862396	2521	tags=42%, list=11%, signal=38%	MGAT3/MGAT4A/FUCA1/MAN2A2/ST6GAL1/FUT8/MGAT5/B4GALT3/MGAT2/CHST10/B4GALT1
REACTOME_CD209_DC_SIGN_SIGNALING	REACTOME_CD209_DC_SIGN_SIGNALING	REACTOME_CD209_DC_SIGN_SIGNALING	21	-0.58628	-2.16141	0.000262352869963833	0.00203058088370851	0.00134568584958632	3249	tags=52%, list=14%, signal=45%	PAK2/RELA/PRKACA/FYN/PRKACB/LYN/CD209/ICAM3/PAK3/ICAM2/RELB
REACTOME_OPIOID_SIGNALLING	REACTOME_OPIOID_SIGNALLING	REACTOME_OPIOID_SIGNALLING	88	-0.357092	-1.88337	0.000276497862295755	0.00212776228513802	0.00141008891660812	4902	tags=40%, list=21%, signal=32%	GNB5/ADCY7/PPP3CA/GNG11/PPP2R5D/KPNA2/ADCY9/PPP3CC/ITPR3/ADCY3/GNB4/GNG2/PRKAR1A/ITPR1/PLCB2/GNA14/GNG10/PLCB1/CAMKK2/NBEA/PRKACA/GNG7/CAMK4/CREB1/ADCY4/PRKCA/PRKACB/GNB3/PPP3CB/GNB1/PDE4B/GNGT2/PDE4D/GNAI2/PDE4A
REACTOME_THROMBIN_SIGNALLING_THROUGH_PROTEINASE_ACTIVATED_RECEPTORS_PARS	REACTOME_THROMBIN_SIGNALLING_THROUGH_PROTEINASE_ACTIVATED_RECEPTORS_PARS	REACTOME_THROMBIN_SIGNALLING_THROUGH_PROTEINASE_ACTIVATED_RECEPTORS_PARS	32	-0.524149	-2.20917	0.000290317471778683	0.00219624347294721	0.00145547207082623	4902	tags=56%, list=21%, signal=44%	GNB5/GNG11/F2RL3/GNA13/GNB4/GNG2/GNA14/SRC/GNG10/GNG7/ARRB1/F2RL2/F2R/GNB3/GNB1/GNGT2/ARRB2/GNA12
REACTOME_CHONDROITIN_SULFATE_BIOSYNTHESIS	REACTOME_CHONDROITIN_SULFATE_BIOSYNTHESIS	REACTOME_CHONDROITIN_SULFATE_BIOSYNTHESIS	20	-0.605063	-2.18346	0.000289258323228302	0.00219624347294721	0.00145547207082623	3698	tags=65%, list=16%, signal=55%	CHST3/DCN/CHST12/CHSY1/CHPF/CHST11/CHST15/CSGALNACT1/CSGALNACT2/BGN/VCAN/CHPF2/CSPG4
REACTOME_INACTIVATION_OF_CSF3_G_CSF_SIGNALING	REACTOME_INACTIVATION_OF_CSF3_G_CSF_SIGNALING	REACTOME_INACTIVATION_OF_CSF3_G_CSF_SIGNALING	23	-0.56668	-2.17301	0.0002901391904279	0.00219624347294721	0.00145547207082623	4168	tags=57%, list=18%, signal=46%	UBE2D1/STAT1/UBE2D3/CSF3/CSF3R/STAT5A/STAT5B/LYN/JAK1/HCK/STAT3/SOCS1/TYK2
REACTOME_INTRACELLULAR_SIGNALING_BY_SECOND_MESSENGERS	REACTOME_INTRACELLULAR_SIGNALING_BY_SECOND_MESSENGERS	REACTOME_INTRACELLULAR_SIGNALING_BY_SECOND_MESSENGERS	308	-0.243067	-1.57309	0.000300929449183396	0.00226373332840768	0.00150019825938263	5594	tags=35%, list=24%, signal=27%	CSNK2B/IRAK4/RBBP4/PIP4K2B/LAMTOR4/FLT3LG/PDE1A/PRKCD/TNRC6B/AGO3/AKT1S1/PIP5K1A/PSMB4/MAF1/CASP9/CSNK2A2/TRAT1/RRAGB/ADCY7/NEDD4/GATAD2A/RPTOR/PREX2/PSMD13/PPP2R5D/PRKCE/RHEB/AGO4/KPNA2/ADCY9/FGF2/PSME1/PLCG1/EREG/THEM4/TNRC6C/PSMB9/FLT3/ITPR3/PIP5K1B/MTA1/GSK3A/PHC3/PSMB3/PSMB8/GATAD2B/ATF2/CD19/ADCY3/PIP4K2A/FGF7/IL1RL1/PRKAR1A/ITPR1/KIT/CD28/ICOS/PHLPP2/PIK3CD/PRR5/PML/SRC/LCK/CAMKK2/FGF18/NR…
REACTOME_SIGNAL_REGULATORY_PROTEIN_FAMILY_INTERACTIONS	REACTOME_SIGNAL_REGULATORY_PROTEIN_FAMILY_INTERACTIONS	REACTOME_SIGNAL_REGULATORY_PROTEIN_FAMILY_INTERACTIONS	15	-0.678327	-2.25251	0.000304380762382364	0.002276904138715	0.00150892668443595	2989	tags=67%, list=13%, signal=58%	SIRPG/SIRPB1/SKAP2/SRC/PTK2/PTPN6/PTK2B/SIRPA/TYROBP/GRB2
REACTOME_TNFS_BIND_THEIR_PHYSIOLOGICAL_RECEPTORS	REACTOME_TNFS_BIND_THEIR_PHYSIOLOGICAL_RECEPTORS	REACTOME_TNFS_BIND_THEIR_PHYSIOLOGICAL_RECEPTORS	28	-0.535901	-2.17857	0.000327401156175988	0.00243550082288694	0.00161403026114829	4397	tags=61%, list=19%, signal=49%	TNFSF15/TNFRSF4/TNFSF11/TNFSF14/TNFRSF18/TNFSF8/CD27/LTA/EDA2R/TNFSF13B/TNFRSF14/TNFRSF9/TNFRSF1A/TNFRSF1B/TNFRSF11B/TNFRSF17/TNFSF13
REACTOME_ACTIVATION_OF_GENE_EXPRESSION_BY_SREBF_SREBP	REACTOME_ACTIVATION_OF_GENE_EXPRESSION_BY_SREBF_SREBP	REACTOME_ACTIVATION_OF_GENE_EXPRESSION_BY_SREBF_SREBP	42	0.468209523181972	1.88909202839034	0.000338558286594335	0.00250458312568958	0.00165981178016298	4282	tags=43%, list=18%, signal=35%	ACACA/HMGCR/HMGCS1/FASN/ELOVL6/MVK/SC5D/PMVK/SREBF2/SREBF1/MVD/NCOA2/RXRA/GPAM/TM7SF2/TGS1/CHD9/SCD
REACTOME_G2_M_CHECKPOINTS	REACTOME_G2_M_CHECKPOINTS	REACTOME_G2_M_CHECKPOINTS	128	0.341081845695541	1.71346219848094	0.000341957302319774	0.00251582872420976	0.00166726434849953	5147	tags=32%, list=22%, signal=25%	PSMC5/MCM4/MCM7/MCM10/RAD50/RBBP8/CDC45/RFC2/BARD1/CHEK1/WEE1/PSMD7/ORC1/UBE2V2/YWHAZ/ORC4/PKMYT1/MCM2/RPS27A/CDC25C/CDC25A/ATRIP/KAT5/RPA1/PSMD6/EXO1/PSMC1/RFC5/UBC/TOPBP1/PSMA5/PSMD4/RMI1/BRCA1/PSMA8/CCNB2/RMI2/RNF8/RPA3/BRIP1/PSMD11
REACTOME_COLLAGEN_CHAIN_TRIMERIZATION	REACTOME_COLLAGEN_CHAIN_TRIMERIZATION	REACTOME_COLLAGEN_CHAIN_TRIMERIZATION	44	-0.446713	-1.99367	0.000347044486175168	0.00253930364474617	0.00168282140837312	3021	tags=34%, list=13%, signal=30%	COL14A1/COL15A1/COL10A1/COL4A2/COL3A1/COL1A2/COL6A2/COL1A1/COL5A2/COL6A3/COL6A1/COL4A1/COL5A1/COL12A1/COL8A1
REACTOME_PI3K_AKT_SIGNALING_IN_CANCER	REACTOME_PI3K_AKT_SIGNALING_IN_CANCER	REACTOME_PI3K_AKT_SIGNALING_IN_CANCER	109	-0.316116	-1.72608	0.000357111558340966	0.00259876291640518	0.00172222565035145	2903	tags=32%, list=12%, signal=28%	EREG/FLT3/GSK3A/CD19/FGF7/KIT/CD28/ICOS/PIK3CD/PRR5/SRC/LCK/FGF18/NRG1/HGF/FYN/TGFA/PDGFRA/AKT3/IRS1/CREB1/FGFR1/CD86/CD80/AKT1/MET/PIK3R3/PIK3AP1/GRB2/PDGFB/PDGFRB/RAC2/VAV1/RHOG/PDGFA
REACTOME_ROS_AND_RNS_PRODUCTION_IN_PHAGOCYTES	REACTOME_ROS_AND_RNS_PRODUCTION_IN_PHAGOCYTES	REACTOME_ROS_AND_RNS_PRODUCTION_IN_PHAGOCYTES	36	-0.478037	-2.03085	0.000488771496232729	0.00353764882948986	0.0023444345452301	2798	tags=33%, list=12%, signal=29%	HVCN1/NOS3/NCF2/ATP6V1C1/CYBB/NCF1/NCF4/ATP6V0B/RAC2/ATP6V0A2/TCIRG1/CYBA
REACTOME_HEPARAN_SULFATE_HEPARIN_HS_GAG_METABOLISM	REACTOME_HEPARAN_SULFATE_HEPARIN_HS_GAG_METABOLISM	REACTOME_HEPARAN_SULFATE_HEPARIN_HS_GAG_METABOLISM	57	-0.399282	-1.9193	0.000496688910653621	0.0035756260826086	0.00236960244301643	3175	tags=39%, list=14%, signal=33%	EXT2/GPC3/DCN/EXT1/GLB1L/NAGLU/HSPG2/SDC3/XYLT2/B4GALT7/GPC6/NDST2/BGN/AGRN/IDS/SDC2/VCAN/IDUA/GLB1/GUSB/SGSH/CSPG4
REACTOME_TRAFFICKING_AND_PROCESSING_OF_ENDOSOMAL_TLR	REACTOME_TRAFFICKING_AND_PROCESSING_OF_ENDOSOMAL_TLR	REACTOME_TRAFFICKING_AND_PROCESSING_OF_ENDOSOMAL_TLR	13	-0.689439	-2.22538	0.000524829489837752	0.00373685981032028	0.00247645361432333	4824	tags=85%, list=21%, signal=67%	TLR7/UNC93B1/TLR9/LGMN/CTSB/HSP90B1/CTSS/CTSK/CNPY3/CTSL/TLR8
REACTOME_PLASMA_LIPOPROTEIN_ASSEMBLY_REMODELING_AND_CLEARANCE	REACTOME_PLASMA_LIPOPROTEIN_ASSEMBLY_REMODELING_AND_CLEARANCE	REACTOME_PLASMA_LIPOPROTEIN_ASSEMBLY_REMODELING_AND_CLEARANCE	74	-0.362488	-1.82325	0.000522230542540762	0.00373685981032028	0.00247645361432333	5013	tags=46%, list=22%, signal=36%	AP2A1/LIPC/MBTPS2/ZDHHC8/LMF1/MBTPS1/LDLRAP1/SCARB1/ANGPTL4/LIPA/AP2A2/HDLBP/CETP/APOC1/ABCG1/NR1H3/NCEH1/PRKACA/APOBR/APOE/FURIN/SOAT1/CUBN/LCAT/LIPG/PLTP/NPC2/PRKACB/A2M/AP2B1/ABCA1/LMF2/BMP1/NPC1
REACTOME_SIGNALING_BY_ROBO_RECEPTORS	REACTOME_SIGNALING_BY_ROBO_RECEPTORS	REACTOME_SIGNALING_BY_ROBO_RECEPTORS	212	0.296753654914282	1.60531209802279	0.000527458180844311	0.00373685981032028	0.00247645361432333	5501	tags=36%, list=24%, signal=28%	RPL35/PSMC5/RPL21/RPS24/RPL39/ZSWIM8/RPL26L1/RPS21/RPSA/RPS18/RPL29/RPL37/RPS4Y2/PAK6/RPL24/RPS8/RPS3A/RPS3/PSMD7/RPS15A/RPL37A/RPS4Y1/RPS25/ROBO2/RPS17/RPL23/RPL27/RPL5/RPS5/RPS27A/RPL23A/UPF3A/RPL13/EIF4G1/ARHGAP39/LHX3/RPS19/RPL10L/RPL41/RPS10/PSMD6/RPS6/RPS9/RPL31/PSMC1/RPLP1/GPC1/RPS2/RPL9/PRKAR2A/RPL10A/UBC/RPL22/ETF1/PSMA5/PSMD4/RBM8A/PAK4/LHX4/RPL7/RPS7/RPS12/RPS14/ISL1/PSMA8/LDB1/RPS16/N…
REACTOME_BIOLOGICAL_OXIDATIONS	REACTOME_BIOLOGICAL_OXIDATIONS	REACTOME_BIOLOGICAL_OXIDATIONS	199	0.299233441888008	1.60749919448737	0.000536819332515702	0.00376335647245301	0.00249401321196328	5106	tags=35%, list=22%, signal=27%	GSS/CYP2C19/CYP4F12/ALDH3A1/CYP2C9/ADH7/CBR3/CYP4B1/GCLC/UGT1A1/CYP3A4/CYP2C18/MGST2/ACSM1/CYP2R1/FDXR/GSTA4/CYP2B6/SULT4A1/CYP4F2/CYP4F11/ADH6/AADAC/BPNT1/ADH1A/GSTZ1/GSTA2/GSTO2/AKR7A2/CYP1A1/GSTA5/CYP26C1/GSTA3/CES3/GGT6/NCOA2/ALDH2/RXRA/FMO2/CYP4F3/BPHL/CES2/ACSS2/ADH1C/AKR1A1/MAOA/CYP8B1/UGT2A2/CYP11A1/GSTA1/CYP2A6/MAOB/GLYAT/ACSM2B/ADH1B/PAOX/CYP4F8/CYP2F1/OPLAH/UGT2A3/CYP2A13/CYP2J2/CYP1A2…
REACTOME_CLASS_A_1_RHODOPSIN_LIKE_RECEPTORS	REACTOME_CLASS_A_1_RHODOPSIN_LIKE_RECEPTORS	REACTOME_CLASS_A_1_RHODOPSIN_LIKE_RECEPTORS	322	-0.227551	-1.47893	0.000536505707306706	0.00376335647245301	0.00249401321196328	4155	tags=28%, list=18%, signal=23%	F2RL3/CCL3/FPR2/CXCL1/EDN1/GPR55/RLN2/EDNRB/AGT/P2RY13/ADRB3/CX3CR1/PTGER2/NTSR1/CCR6/EDNRA/GPR183/GRPR/GPR39/S1PR2/CXCR1/CCL3L3/ACKR4/CMKLR1/CXCR4/CCL13/OPN1SW/TACR1/XCR1/CXCL9/GPR65/HRH2/HRH1/SUCNR1/CCL2/CCR10/TBXA2R/CXCR6/HTR1B/CXCL6/LPAR4/FPR1/P2RY10/RXFP1/CCL4/CCR8/APLNR/GPR4/PNOC/CXCL12/CXCR5/CCR4/CCR7/CXCL16/LPAR1/C3/FPR3/CCL20/CCL11/CNR2/F2RL2/CCL19/CXCR3/F2R/C5AR1/C5AR2/PSAP/S1PR1/APP/C3…
REACTOME_PHOSPHOLIPID_METABOLISM	REACTOME_PHOSPHOLIPID_METABOLISM	REACTOME_PHOSPHOLIPID_METABOLISM	195	-0.256633	-1.54674	0.000552714050314498	0.00385460475714121	0.00255448434438115	4462	tags=32%, list=19%, signal=26%	PLA2G2A/PHOSPHO1/PIK3R6/OSBPL5/LPCAT2/PLA2G2F/PLA2G4E/OSBPL10/PTDSS2/INPP5D/PLA2G2D/MTMR2/PIKFYVE/SLC44A4/TNFAIP8/MTMR9/PIP5K1B/PLEKHA2/LPIN2/CDS2/SYNJ1/MTMR14/PIP4K2A/PIK3C2A/PISD/TMEM86B/TNFAIP8L1/AGPAT4/PIK3CD/PITPNM1/CHPT1/PIK3CG/PLA2G4C/DDHD1/PLA1A/PLB1/INPP4B/PLEKHA3/GDPD5/PCTP/ETNK1/CDIPT/INPP4A/MBOAT7/CHKA/LPGAT1/MTMR6/PLA2G5/PIK3R5/PIK3R3/SYNJ2/VAC14/DGAT1/PGS1/LPCAT1/INPPL1/PI4KA/PLA2G1…
REACTOME_CD28_DEPENDENT_PI3K_AKT_SIGNALING	REACTOME_CD28_DEPENDENT_PI3K_AKT_SIGNALING	REACTOME_CD28_DEPENDENT_PI3K_AKT_SIGNALING	22	-0.565211	-2.12154	0.000567383355723093	0.00393640576846229	0.00260869467616345	3827	tags=50%, list=16%, signal=42%	THEM4/MAP3K8/CD28/PRR5/LCK/FYN/AKT3/CD86/CD80/AKT1/PIK3R3
REACTOME_INTERLEUKIN_20_FAMILY_SIGNALING	REACTOME_INTERLEUKIN_20_FAMILY_SIGNALING	REACTOME_INTERLEUKIN_20_FAMILY_SIGNALING	26	-0.506797	-1.99668	0.000577165961578821	0.00398363516780433	0.00263999406191506	5687	tags=54%, list=24%, signal=41%	IL26/SOCS3/IL10RB/STAT1/STAT2/IL19/STAT4/STAT5A/IL24/STAT5B/JAK1/STAT3/JAK3/TYK2
REACTOME_CELL_CYCLE_CHECKPOINTS	REACTOME_CELL_CYCLE_CHECKPOINTS	REACTOME_CELL_CYCLE_CHECKPOINTS	247	0.282495139210259	1.55801008421227	0.000584583180882937	0.00401413784206284	0.00266020848304624	9376	tags=46%, list=40%, signal=28%	PSMC5/MCM4/MCM7/KIF2C/MCM10/RAD50/RBBP8/CDC45/RFC2/BARD1/CHEK1/PPP2R5A/WEE1/BIRC5/ANAPC7/CCNE2/PSMD7/RANGAP1/ORC1/INCENP/CENPP/UBE2V2/YWHAZ/ANAPC1/CENPU/CDC23/ORC4/PKMYT1/UBE2E1/MCM2/DYNLL1/RPS27A/CDC25C/CDC25A/ATRIP/KAT5/RPA1/PSMD6/EXO1/DYNLL2/PSMC1/RFC5/UBC/SPDL1/TOPBP1/PSMA5/PSMD4/RMI1/CCNA2/BRCA1/CENPC/ZWILCH/BUB1B/PSMA8/ZW10/MAD2L1/SKA2/CCNB2/RMI2/SEH1L/RNF8/RPA3/BRIP1/NDC80/PSMD11/NUP43/NUP…
REACTOME_C_TYPE_LECTIN_RECEPTORS_CLRS	REACTOME_C_TYPE_LECTIN_RECEPTORS_CLRS	REACTOME_C_TYPE_LECTIN_RECEPTORS_CLRS	137	-0.295288	-1.67297	0.000629476017052004	0.00430034891241139	0.00284988336398947	4840	tags=34%, list=21%, signal=27%	NFKB1/CLEC4C/CASP8/PPP3CA/PSMD13/CLEC4D/MUC1/TAB2/MAP3K7/PSME1/UBE2D1/PSMB9/ITPR3/IL1B/PSMB3/PSMB8/NFKBIA/PAK2/ITPR1/NFATC2/MUCL1/SRC/CLEC6A/CUL1/RELA/PRKACA/FYN/PSME4/CLEC4E/CLEC7A/PSMB10/CARD11/CLEC4A/PRKACB/PPP3CB/LYN/CD209/ICAM3/CCL22/FCER1G/PAK3/ICAM2/MUC3A/NFATC1/NFKB2/RELB
REACTOME_SARS_COV_2_ACTIVATES_MODULATES_INNATE_AND_ADAPTIVE_IMMUNE_RESPONSES	REACTOME_SARS_COV_2_ACTIVATES_MODULATES_INNATE_AND_ADAPTIVE_IMMUNE_RESPONSES	REACTOME_SARS_COV_2_ACTIVATES_MODULATES_INNATE_AND_ADAPTIVE_IMMUNE_RESPONSES	115	-0.303349	-1.68492	0.000638803097175148	0.00434191546760164	0.00287742992743067	4824	tags=38%, list=21%, signal=30%	TLR7/TRIM25/ISG15/IL17A/POM121C/TAB2/KPNA2/TBK1/MAP3K7/HLA-F/NUP98/STAT1/NUP210/STAT2/HLA-E/B2M/HLA-A/HLA-C/HLA-G/HLA-B/IFIH1/RIPK2/IRF7/SEC13/NLRP12/SEC24A/IRF3/TRAF3/IFNAR1/PTPN6/IL17RA/NOD1/NLRP3/SEC24D/TLR1/IL17F/JAK1/IFNAR2/MASP1/TLR8/TLR2/IRAK2/TYK2/SEC23A
REACTOME_TRANSCRIPTIONAL_REGULATION_BY_THE_AP_2_TFAP2_FAMILY_OF_TRANSCRIPTION_FACTORS	REACTOME_TRANSCRIPTIONAL_REGULATION_BY_THE_AP_2_TFAP2_FAMILY_OF_TRANSCRIPTION_FACTORS	REACTOME_TRANSCRIPTIONAL_REGULATION_BY_THE_AP_2_TFAP2_FAMILY_OF_TRANSCRIPTION_FACTORS	36	0.484491891525117	1.89564171157511	0.000643372851633552	0.00435089014311781	0.00288337753283936	4442	tags=42%, list=19%, signal=34%	EGFR/MYC/KCTD1/TFAP2C/ERBB2/WWOX/TFAP2A/ATAD2/TFAP2B/CGB5/TFAP2D/YY1/YEATS4/NPM1/KCTD15
REACTOME_DISEASES_ASSOCIATED_WITH_O_GLYCOSYLATION_OF_PROTEINS	REACTOME_DISEASES_ASSOCIATED_WITH_O_GLYCOSYLATION_OF_PROTEINS	REACTOME_DISEASES_ASSOCIATED_WITH_O_GLYCOSYLATION_OF_PROTEINS	63	-0.368487	-1.79005	0.000646778871064685	0.00435194426309354	0.00288407610847675	4643	tags=43%, list=20%, signal=34%	SEMA5A/ADAMTSL4/MUC1/POMT2/THSD1/THSD7A/ADAMTS5/ADAMTS10/ADAMTS7/ADAMTS14/MUCL1/LFNG/ADAMTS9/ADAMTS6/CFP/THBS2/NOTCH4/ADAMTS4/SPON1/ADAMTS12/THBS1/ADAMTS2/ADAMTSL2/POMGNT1/ADAMTS15/MUC3A/C1GALT1C1
REACTOME_THE_ROLE_OF_NEF_IN_HIV_1_REPLICATION_AND_DISEASE_PATHOGENESIS	REACTOME_THE_ROLE_OF_NEF_IN_HIV_1_REPLICATION_AND_DISEASE_PATHOGENESIS	REACTOME_THE_ROLE_OF_NEF_IN_HIV_1_REPLICATION_AND_DISEASE_PATHOGENESIS	28	-0.518344	-2.10719	0.000683589820071594	0.00457663384537932	0.00303298009642291	3822	tags=64%, list=16%, signal=54%	AP2A1/AP1M1/AP2A2/B2M/HLA-A/AP1S1/PAK2/CD4/CD28/DOCK2/LCK/FYN/CD247/ELMO1/PACS1/AP2B1/HCK/AP1S2
REACTOME_CELL_CYCLE_MITOTIC	REACTOME_CELL_CYCLE_MITOTIC	REACTOME_CELL_CYCLE_MITOTIC	484	0.244817149900402	1.44403065729506	0.000731025810298228	0.00486986845765835	0.00322730954742816	9376	tags=45%, list=40%, signal=28%	PSMC5/MYC/ENSA/PTTG1/BTRC/MCM4/LIG1/LPIN3/MCM7/SKP1/GINS1/KIF2C/MCM10/CDC45/RFC2/CEP76/PPP2R5A/WEE1/BIRC5/GINS2/SKP2/ANAPC7/KPNB1/NUP35/CCNE2/PSMD7/RANGAP1/GOLGA2/ORC1/CKS1B/INCENP/CENPP/NUP188/VRK1/PRIM1/CDT1/ANAPC1/CENPU/PCNA/CDC23/TUBB8/POLD2/ORC4/PKMYT1/UBE2E1/MCM2/NUMA1/POLE2/DYNLL1/RPS27A/PTK6/CDC25C/CHMP4C/CDC25A/CEP250/GINS3/E2F2/RPA1/TUBB4B/CHMP3/ESPL1/CABLES1/PSMD6/PDS5A/DYNLL2/NDC1/NUP…
REACTOME_CARGO_CONCENTRATION_IN_THE_ER	REACTOME_CARGO_CONCENTRATION_IN_THE_ER	REACTOME_CARGO_CONCENTRATION_IN_THE_ER	32	-0.505183	-2.12923	0.000745133952979367	0.00493927902494739	0.00327330861053469	4613	tags=50%, list=20%, signal=40%	MCFD2/CD59/F8/CTSC/GOSR2/CTSZ/MIA3/PREB/SEC24A/TGFA/F5/LMAN1/SEC24D/STX5/SERPINA1/SEC23A
REACTOME_MITOTIC_METAPHASE_AND_ANAPHASE	REACTOME_MITOTIC_METAPHASE_AND_ANAPHASE	REACTOME_MITOTIC_METAPHASE_AND_ANAPHASE	226	0.289483496637101	1.57927178729263	0.000752340675071131	0.00496248356610958	0.00328868648734749	10336	tags=53%, list=44%, signal=30%	PSMC5/PTTG1/KIF2C/PPP2R5A/BIRC5/ANAPC7/KPNB1/NUP35/PSMD7/RANGAP1/INCENP/CENPP/NUP188/VRK1/ANAPC1/CENPU/CDC23/TUBB8/UBE2E1/DYNLL1/RPS27A/CHMP4C/TUBB4B/CHMP3/ESPL1/PSMD6/PDS5A/DYNLL2/NDC1/NUP155/PSMC1/RAN/TMPO/UBC/SPDL1/NUP54/PSMA5/PPP2R2A/PSMD4/NUP205/CHMP4B/CENPC/ZWILCH/BUB1B/PSMA8/ZW10/MAD2L1/SKA2/CCNB2/RCC1/SEH1L/CHMP4A/NDC80/SMC3/PSMD11/NUP43/NUP85/TUBA1C/CENPN/CHMP6/RANBP2/CDK1/CDCA8/CENPK/PP…
REACTOME_INTERLEUKIN_37_SIGNALING	REACTOME_INTERLEUKIN_37_SIGNALING	REACTOME_INTERLEUKIN_37_SIGNALING	20	-0.580782	-2.09584	0.000768582929507528	0.00504476736573814	0.00334321676767207	4884	tags=60%, list=21%, signal=47%	PTPN12/TBK1/CASP1/IL18R1/PTPN2/PTPN6/PTPN18/PTPN7/IL18BP/STAT3/PTPN9/SIGIRR
REACTOME_RESOLUTION_OF_D_LOOP_STRUCTURES_THROUGH_SYNTHESIS_DEPENDENT_STRAND_ANNEALING_SDSA	REACTOME_RESOLUTION_OF_D_LOOP_STRUCTURES_THROUGH_SYNTHESIS_DEPENDENT_STRAND_ANNEALING_SDSA	REACTOME_RESOLUTION_OF_D_LOOP_STRUCTURES_THROUGH_SYNTHESIS_DEPENDENT_STRAND_ANNEALING_SDSA	25	0.563469560765974	2.02605532476602	0.000836657108933686	0.00546479936030344	0.00362157608642412	5338	tags=64%, list=23%, signal=49%	RAD50/RBBP8/BARD1/RAD51/XRCC3/RAD51D/KAT5/EXO1/XRCC2/RMI1/RAD51B/BRCA1/RMI2/PALB2/BRIP1/RAD51AP1
REACTOME_METABOLISM_OF_WATER_SOLUBLE_VITAMINS_AND_COFACTORS	REACTOME_METABOLISM_OF_WATER_SOLUBLE_VITAMINS_AND_COFACTORS	REACTOME_METABOLISM_OF_WATER_SOLUBLE_VITAMINS_AND_COFACTORS	121	-0.304289	-1.70001	0.00085425013569277	0.0055258016023798	0.00366200287001783	4910	tags=43%, list=21%, signal=34%	CD320/PTGIS/PARP8/SLC52A3/SLC52A2/ENPP3/LDLRAP1/QPRT/SLC25A16/ACP5/CD38/AOX1/PANK4/PPCDC/SLC19A3/HLCS/SLC25A32/MTHFS/PARP14/PARP9/BST1/SLC2A3/SLC19A1/MTHFD1L/MTHFR/NAMPT/MTRR/ENPP2/TCN1/MTR/MOCS2/SLC46A1/ABCD4/SLC5A6/CUBN/NMNAT2/NADK/TCN2/MTHFD2/TPK1/VNN1/FOLR2/VNN2/ENPP1/ALDH1L2/NNMT/THTPA/GSTO1/SLC25A19/NT5E/CYB5R3/MOCS1
REACTOME_SLC_MEDIATED_TRANSMEMBRANE_TRANSPORT	REACTOME_SLC_MEDIATED_TRANSMEMBRANE_TRANSPORT	REACTOME_SLC_MEDIATED_TRANSMEMBRANE_TRANSPORT	248	-0.240801	-1.48615	0.000852433837148646	0.0055258016023798	0.00366200287001783	4313	tags=31%, list=19%, signal=25%	SLC20A1/SLC1A5/SLC50A1/SLC39A6/SLC5A1/SLC2A13/EMB/SLC11A1/SLC28A3/SLC8A2/SLC40A1/SLC2A9/SLC44A4/SLC45A3/SLC7A11/SLC8A3/SLC16A2/SLC2A3/SLC35D1/SLCO3A1/SLC8A1/SLC16A1/SLC17A5/SLC30A5/SLC36A4/BSG/SLC2A14/SLC16A3/SLC4A3/SLCO2A1/SLC2A6/SLC39A7/SLC4A7/SLC18A2/SLC39A10/SLC33A1/SLC24A4/SLC30A1/CTNS/SLC29A3/SLC12A2/SLC5A6/SLC15A3/SLC5A3/SLC7A7/SLC4A2/HEPH/SLC24A2/SLC39A1/SLC26A11/SLC41A2/SLC8B1/SLC6A6/SLC…
REACTOME_PLATELET_AGGREGATION_PLUG_FORMATION	REACTOME_PLATELET_AGGREGATION_PLUG_FORMATION	REACTOME_PLATELET_AGGREGATION_PLUG_FORMATION	39	-0.455821	-1.96624	0.000863921751588633	0.00556149627585183	0.00368565807990495	4179	tags=51%, list=18%, signal=42%	RASGRP2/CRK/GP1BA/VWF/RAP1A/ITGB3/PTPN1/RAPGEF4/BCAR1/SRC/FN1/APBB1IP/PTK2/COL1A2/COL1A1/RAP1B/AKT1/GRB2/SHC1/TLN1
REACTOME_SIGNAL_ATTENUATION	REACTOME_SIGNAL_ATTENUATION	REACTOME_SIGNAL_ATTENUATION	10	-0.719046	-2.12193	0.000884818664155981	0.00564997580099516	0.00374429432824097	1693	tags=50%, list=7%, signal=46%	IRS1/GRB2/SHC1/GRB10/INSR
REACTOME_LATE_SARS_COV_2_INFECTION_EVENTS	REACTOME_LATE_SARS_COV_2_INFECTION_EVENTS	REACTOME_LATE_SARS_COV_2_INFECTION_EVENTS	70	-0.356538	-1.78561	0.000886105241380869	0.00564997580099516	0.00374429432824097	4797	tags=50%, list=21%, signal=40%	SRPK2/CANX/MAN2A1/MGAT1/DDOST/PARP4/PARP8/ST3GAL1/ZDHHC8/MAGT1/ANO9/PARP14/PARP9/ST3GAL3/GSK3A/RPN1/RPN2/TUSC3/GANAB/MGAT4A/FURIN/ZDHHC9/EDEM2/ST6GAL1/FUT8/ANO1/MOGS/ANO6/STT3A/MGAT5/ZDHHC2/MGAT2/ST6GALNAC4/ST3GAL2/PRKCSH
REACTOME_REGULATION_OF_RUNX1_EXPRESSION_AND_ACTIVITY	REACTOME_REGULATION_OF_RUNX1_EXPRESSION_AND_ACTIVITY	REACTOME_REGULATION_OF_RUNX1_EXPRESSION_AND_ACTIVITY	17	-0.597772	-2.09468	0.000892465565952906	0.00566356110336939	0.00375329744124869	6599	tags=76%, list=28%, signal=55%	PTPN11/AGO2/TNRC6B/AGO3/CDK6/AGO4/CBFB/TNRC6C/PML/SRC/CCND2/CCND3/RUNX1
REACTOME_METAL_ION_SLC_TRANSPORTERS	REACTOME_METAL_ION_SLC_TRANSPORTERS	REACTOME_METAL_ION_SLC_TRANSPORTERS	24	-0.530224	-2.07666	0.000911042260524725	0.00572716237954275	0.00379544663020679	4087	tags=58%, list=18%, signal=48%	SLC39A6/SLC11A1/SLC40A1/SLC30A5/SLC39A7/SLC39A10/SLC30A1/HEPH/SLC39A1/SLC41A2/SLC11A2/SLC39A8/SLC39A14/SLC41A1
REACTOME_RSV_HOST_INTERACTIONS	REACTOME_RSV_HOST_INTERACTIONS	REACTOME_RSV_HOST_INTERACTIONS	92	-0.328254	-1.76062	0.00090787303970954	0.00572716237954275	0.00379544663020679	3829	tags=34%, list=16%, signal=28%	STAT2/HERC5/CX3CR1/EIF2AK2/OAS2/IFIH1/MAP1B/GPC3/MED12/HSPG2/MED15/UBE2L6/MED10/SDC3/IRF3/IFNAR1/GPC6/TLR4/MED29/LY96/MED14/TLR6/AGRN/JAK1/CD209/SDC2/CD14/IFNAR2/MED22/TLR2/TYK2
REACTOME_KERATAN_SULFATE_DEGRADATION	REACTOME_KERATAN_SULFATE_DEGRADATION	REACTOME_KERATAN_SULFATE_DEGRADATION	15	-0.642626	-2.13396	0.0009324918994369	0.0058074728062605	0.003848669136966	2858	tags=67%, list=12%, signal=59%	PRELP/ACAN/GLB1L/HEXB/GNS/HEXA/FMOD/GLB1/LUM/GALNS
REACTOME_INTERLEUKIN_35_SIGNALLING	REACTOME_INTERLEUKIN_35_SIGNALLING	REACTOME_INTERLEUKIN_35_SIGNALLING	12	-0.666777	-2.09124	0.00092858785366054	0.0058074728062605	0.003848669136966	4278	tags=75%, list=18%, signal=61%	IL12RB2/STAT1/STAT4/IL6ST/IL27RA/JAK1/STAT3/EBI3/TYK2
REACTOME_ZBP1_DAI_MEDIATED_INDUCTION_OF_TYPE_I_IFNS	REACTOME_ZBP1_DAI_MEDIATED_INDUCTION_OF_TYPE_I_IFNS	REACTOME_ZBP1_DAI_MEDIATED_INDUCTION_OF_TYPE_I_IFNS	21	-0.552729	-2.03772	0.000997825395719381	0.00618559354105672	0.00409925345317465	5549	tags=57%, list=24%, signal=44%	TICAM1/NFKB1/TBK1/NFKBIA/NKIRAS1/RIPK1/RELA/DTX4/IRF3/RIPK3/ZBP1/NFKB2
REACTOME_RAC2_GTPASE_CYCLE	REACTOME_RAC2_GTPASE_CYCLE	REACTOME_RAC2_GTPASE_CYCLE	86	-0.331893	-1.74611	0.0010179188855974	0.00628107551988439	0.00416253029618533	3249	tags=34%, list=14%, signal=29%	PAK2/VAV2/NCKAP1L/DOCK10/ITGB1/ARHGAP42/DOCK2/ANKLE2/MCAM/CAV1/NCF2/ARHGAP21/CYBB/SWAP70/DOCK4/GIT2/TRIO/NCF1/LMAN1/ABI2/ARHGAP26/PIK3R3/NCF4/PREX1/RAC2/VAV1/CYBA/SYDE1/ARMCX3
REACTOME_SIGNALING_BY_TGFBR3	REACTOME_SIGNALING_BY_TGFBR3	REACTOME_SIGNALING_BY_TGFBR3	49	-0.414369	-1.91484	0.00103923910271996	0.00638321632358728	0.00423022000769158	5559	tags=51%, list=24%, signal=39%	SMAD4/TNRC6B/AGO3/TCF12/MMP16/AGO4/FGF2/TNRC6C/TCF3/MMP14/TGFBR2/PSEN2/TGFBR1/TIMP2/APH1B/ARRB1/TCF4/TIMP1/ARRB2/RARA/MYCN/TGFB1/INHBA/NCSTN/TGFB2
REACTOME_HYALURONAN_METABOLISM	REACTOME_HYALURONAN_METABOLISM	REACTOME_HYALURONAN_METABOLISM	16	-0.608866	-2.08732	0.00105219750508633	0.00642274222139563	0.00425641420748911	5350	tags=69%, list=23%, signal=53%	HYAL1/HAS2/HAS1/LYVE1/HYAL2/CD44/HEXB/HEXA/CEMIP/SLC9A1/GUSB
REACTOME_INFLAMMASOMES	REACTOME_INFLAMMASOMES	REACTOME_INFLAMMASOMES	21	-0.5478	-2.01955	0.00107219655172593	0.00642274222139563	0.00425641420748911	6070	tags=81%, list=26%, signal=60%	PYCARD/TXNIP/NLRP1/P2RX7/HMOX1/NFKB1/BCL2L1/CASP1/NLRC4/RELA/MEFV/AIM2/NLRP3/APP/PANX1/PSTPIP1/NFKB2
REACTOME_SIALIC_ACID_METABOLISM	REACTOME_SIALIC_ACID_METABOLISM	REACTOME_SIALIC_ACID_METABOLISM	33	-0.474677	-2.0078	0.00107445426257851	0.00642274222139563	0.00425641420748911	5213	tags=61%, list=22%, signal=47%	ST6GALNAC6/ST8SIA1/SLC35A1/ST3GAL1/ST3GAL5/CTSA/NPL/ST8SIA2/ST3GAL3/SLC17A5/NANS/ST8SIA4/ST3GAL6/GNE/ST6GAL1/NEU3/GLB1/NEU1/ST6GALNAC4/ST3GAL2
REACTOME_RET_SIGNALING	REACTOME_RET_SIGNALING	REACTOME_RET_SIGNALING	40	-0.431782	-1.87011	0.00107125897705262	0.00642274222139563	0.00425641420748911	2669	tags=42%, list=11%, signal=38%	ARTN/GFRA2/DOK5/PLCG1/PIK3CD/SRC/PRKACA/SHC3/PRKCA/PRKACB/PIK3R3/GRB2/SHC1/DOK2/GRB10/DOK1/PDLIM7
REACTOME_NUCLEOTIDE_BINDING_DOMAIN_LEUCINE_RICH_REPEAT_CONTAINING_RECEPTOR_NLR_SIGNALING_PATHWAYS	REACTOME_NUCLEOTIDE_BINDING_DOMAIN_LEUCINE_RICH_REPEAT_CONTAINING_RECEPTOR_NLR_SIGNALING_PATHWAYS	REACTOME_NUCLEOTIDE_BINDING_DOMAIN_LEUCINE_RICH_REPEAT_CONTAINING_RECEPTOR_NLR_SIGNALING_PATHWAYS	55	-0.38945	-1.86077	0.00105537635586779	0.00642274222139563	0.00425641420748911	5089	tags=47%, list=22%, signal=37%	P2RX7/CASP9/HMOX1/NFKB1/CASP8/BCL2L1/TAB2/MAP3K7/BIRC2/CASP1/TNFAIP3/NLRC4/RIPK2/RELA/CASP4/MEFV/CYLD/BIRC3/AIM2/NOD1/NLRP3/APP/PANX1/PSTPIP1/IRAK2/NFKB2
REACTOME_INTEGRATION_OF_ENERGY_METABOLISM	REACTOME_INTEGRATION_OF_ENERGY_METABOLISM	REACTOME_INTEGRATION_OF_ENERGY_METABOLISM	108	-0.309346	-1.68812	0.00106809798559163	0.00642274222139563	0.00425641420748911	5058	tags=40%, list=22%, signal=31%	CACNB2/GNB5/ADCY7/ADRA2A/ADIPOR1/PRKAB2/VAMP2/GNG11/PPP2R5D/MLX/ADCY9/AKAP5/PRKAG2/ITPR3/RAP1A/STX1A/MARCKS/ADCY3/RAPGEF4/GNB4/GNG2/PRKAR1A/ITPR1/PLCB2/GNA14/GNG10/PLCB1/PRKACA/GNG7/ACSL4/KCNS3/ACLY/ADCY4/PRKCA/PRKACB/GNB3/GNB1/GNGT2/GNAI2/CACNA1C/SNAP25/STXBP1/AGPAT1
REACTOME_FCERI_MEDIATED_MAPK_ACTIVATION	REACTOME_FCERI_MEDIATED_MAPK_ACTIVATION	REACTOME_FCERI_MEDIATED_MAPK_ACTIVATION	42	-0.426465	-1.87483	0.00108250243918205	0.00644209229362116	0.00426923768996709	4104	tags=48%, list=18%, signal=39%	LAT/PLCG1/IGHV4-59/GRAP2/PAK2/IGKV3D-20/VAV2/IGKV1D-16/MS4A2/IGKV1D-33/IGKV2D-28/IGHV3-7/LCP2/IGLV6-57/LYN/GRB2/IGHE/SHC1/FCER1G/VAV1
REACTOME_GLYCOSPHINGOLIPID_METABOLISM	REACTOME_GLYCOSPHINGOLIPID_METABOLISM	REACTOME_GLYCOSPHINGOLIPID_METABOLISM	55	-0.388831	-1.85782	0.00111204002914214	0.00658859114611207	0.00436632391507604	4042	tags=42%, list=17%, signal=35%	ST3GAL5/UGCG/SMPD1/GLA/CTSA/ST3GAL3/GLB1L/CERK/B4GALNT1/ARSJ/SUMF2/HEXB/GALC/A4GALT/HEXA/PSAP/NEU3/ARSB/GLB1/NEU1/ARSA/STS/ST3GAL2
REACTOME_ATTACHMENT_AND_ENTRY	REACTOME_ATTACHMENT_AND_ENTRY	REACTOME_ATTACHMENT_AND_ENTRY	19	-0.584473	-2.07658	0.00112804189715809	0.00662862205891663	0.00439285279326026	3175	tags=47%, list=14%, signal=41%	GPC3/HSPG2/SDC3/FURIN/GPC6/NRP1/CTSL/AGRN/SDC2
REACTOME_NCAM_SIGNALING_FOR_NEURITE_OUT_GROWTH	REACTOME_NCAM_SIGNALING_FOR_NEURITE_OUT_GROWTH	REACTOME_NCAM_SIGNALING_FOR_NEURITE_OUT_GROWTH	63	-0.359362	-1.74572	0.00112869740809036	0.00662862205891663	0.00439285279326026	5058	tags=41%, list=22%, signal=32%	CACNB2/ARTN/CACNA1H/GFRA2/SPTAN1/ST8SIA2/PRNP/SPTBN1/SRC/CACNA1G/FYN/PTK2/COL4A2/ST8SIA4/COL3A1/COL6A2/CREB1/FGFR1/COL5A2/COL6A3/COL6A1/AGRN/COL4A1/COL5A1/GRB2/CACNA1C
REACTOME_INTERLEUKIN_12_FAMILY_SIGNALING	REACTOME_INTERLEUKIN_12_FAMILY_SIGNALING	REACTOME_INTERLEUKIN_12_FAMILY_SIGNALING	56	-0.386214	-1.85738	0.00115109638126875	0.00673064652628323	0.00446046540753647	2682	tags=32%, list=12%, signal=29%	LCP1/STAT4/IL6ST/IL10/SOD2/CFL1/IL12RB1/IL27RA/RAP1B/MSN/JAK1/STAT3/GSTO1/CNN2/AIP/IL23R/EBI3/TYK2
REACTOME_SMOOTH_MUSCLE_CONTRACTION	REACTOME_SMOOTH_MUSCLE_CONTRACTION	REACTOME_SMOOTH_MUSCLE_CONTRACTION	39	-0.450432	-1.94299	0.00116801656559966	0.00679988774494756	0.00450635224164993	5351	tags=49%, list=23%, signal=38%	GUCY1A2/PDE5A/ACTG2/CACNA1H/SORBS3/ACTA2/MYL12A/PAK2/MYL9/MYLK/CACNA1G/CALD1/TPM3/VCL/TLN1/ANXA6/PXN/TPM1/DYSF
REACTOME_CASPASE_ACTIVATION_VIA_DEATH_RECEPTORS_IN_THE_PRESENCE_OF_LIGAND	REACTOME_CASPASE_ACTIVATION_VIA_DEATH_RECEPTORS_IN_THE_PRESENCE_OF_LIGAND	REACTOME_CASPASE_ACTIVATION_VIA_DEATH_RECEPTORS_IN_THE_PRESENCE_OF_LIGAND	15	-0.634593	-2.10729	0.00120570281057106	0.00698890070716298	0.00463161298387515	6515	tags=73%, list=28%, signal=53%	FASLG/TNFRSF10A/TICAM1/TNFSF10/CASP8/RIPK1/TLR4/TNFRSF10B/LY96/CFLAR/CD14
REACTOME_ROLE_OF_PHOSPHOLIPIDS_IN_PHAGOCYTOSIS	REACTOME_ROLE_OF_PHOSPHOLIPIDS_IN_PHAGOCYTOSIS	REACTOME_ROLE_OF_PHOSPHOLIPIDS_IN_PHAGOCYTOSIS	32	-0.494393	-2.08376	0.00122460173464341	0.00706785225296346	0.00468393494693463	5484	tags=62%, list=24%, signal=48%	IGKV2D-40/PRKCD/IGKV5-2/PRKCE/PLCG1/IGHV4-59/ITPR3/CD3G/IGKV3D-20/IGKV1D-16/FCGR3A/ITPR1/IGKV1D-33/IGKV2D-28/IGHV3-7/CD247/FCGR1A/IGLV6-57/FCGR2A/PLD3
REACTOME_CONSTITUTIVE_SIGNALING_BY_ABERRANT_PI3K_IN_CANCER	REACTOME_CONSTITUTIVE_SIGNALING_BY_ABERRANT_PI3K_IN_CANCER	REACTOME_CONSTITUTIVE_SIGNALING_BY_ABERRANT_PI3K_IN_CANCER	83	-0.330515	-1.70267	0.00123606805044533	0.00710341253024164	0.00470750109114713	2903	tags=33%, list=12%, signal=29%	FGF7/KIT/CD28/ICOS/PIK3CD/SRC/LCK/FGF18/NRG1/HGF/FYN/TGFA/PDGFRA/IRS1/FGFR1/CD86/CD80/MET/PIK3R3/PIK3AP1/GRB2/PDGFB/PDGFRB/RAC2/VAV1/RHOG/PDGFA
REACTOME_TRANSPORT_OF_MATURE_TRANSCRIPT_TO_CYTOPLASM	REACTOME_TRANSPORT_OF_MATURE_TRANSCRIPT_TO_CYTOPLASM	REACTOME_TRANSPORT_OF_MATURE_TRANSCRIPT_TO_CYTOPLASM	79	0.364887843389088	1.69406620892293	0.00124190753782352	0.00710647091087902	0.00470952790996503	8562	tags=52%, list=37%, signal=33%	THOC7/NUP35/THOC3/GLE1/NUP188/CPSF4/SLBP/SRSF9/CDC40/NDC1/NUP155/NUP88/NUP153/NUP54/SRSF2/SRSF5/SRSF7/NUP205/RBM8A/SRSF4/ALYREF/SEH1L/NUP43/NUP85/NXF2B/RANBP2/SRSF3/FYTTD1/SARNP/MAGOH/U2AF1/THOC1/EIF4E/CHTOP/NUP214/NXF1/UPF3B/NUP37/NUP133/NUP93/THOC2
REACTOME_FC_EPSILON_RECEPTOR_FCERI_SIGNALING	REACTOME_FC_EPSILON_RECEPTOR_FCERI_SIGNALING	REACTOME_FC_EPSILON_RECEPTOR_FCERI_SIGNALING	139	-0.287009	-1.63417	0.00125744616186492	0.0071647677052644	0.00474816176686285	4604	tags=34%, list=20%, signal=27%	PPP3CA/PSMD13/TAB2/MAP3K7/PSME1/RASGRP2/UBE2D1/LAT/PLCG1/IGHV4-59/PSMB9/ITPR3/PSMB3/PSMB8/GRAP2/NFKBIA/PAK2/IGKV3D-20/VAV2/IGKV1D-16/MS4A2/ITPR1/NFATC2/IGKV1D-33/IGKV2D-28/IGHV3-7/CUL1/ITK/RELA/FYN/LCP2/PSME4/TXK/PSMB10/CARD11/IGLV6-57/PPP3CB/LAT2/LYN/GRB2/BTK/IGHE/SHC1/FCER1G/VAV1/RASGRP4/NFATC1
REACTOME_SIGNALING_BY_ERYTHROPOIETIN	REACTOME_SIGNALING_BY_ERYTHROPOIETIN	REACTOME_SIGNALING_BY_ERYTHROPOIETIN	25	-0.518085	-2.02218	0.00130979554198779	0.00743142470644766	0.00492487797455711	2698	tags=44%, list=12%, signal=39%	EPOR/PIK3CD/PIK3CG/STAT5A/STAT5B/PIK3R5/LYN/GRB2/SHC1/VAV1/RAPGEF1
REACTOME_METABOLISM_OF_STEROIDS	REACTOME_METABOLISM_OF_STEROIDS	REACTOME_METABOLISM_OF_STEROIDS	149	0.310472517613423	1.59378940016896	0.00134618924501143	0.00760568522814473	0.00504036212988956	4589	tags=34%, list=20%, signal=28%	ACACA/HSD17B4/HMGCR/HMGCS1/STAR/FASN/ELOVL6/SRD5A1/NSDHL/ALB/AKR1C1/AKR1C4/AKR1D1/AKR1C2/CYP2R1/OSBPL2/EBP/FDXR/KPNB1/MVK/AKR1C3/SC5D/PMVK/SCAP/HSD3B2/DHCR24/SREBF2/CH25H/GC/ACAT2/SREBF1/MVD/SRD5A2/NCOA2/RXRA/GPAM/SLC10A1/HSD17B1/RAN/TSPO/CYP8B1/SLC27A5/TM7SF2/CYP11A1/TGS1/SERPINA6/CHD9/SLCO1B1/SCD/LRP2/SUMO2
REACTOME_NEUROTRANSMITTER_CLEARANCE	REACTOME_NEUROTRANSMITTER_CLEARANCE	REACTOME_NEUROTRANSMITTER_CLEARANCE	10	0.71230080661027	1.94351425636431	0.00138223060313782	0.0077764990655527	0.00515356213376906	5606	tags=60%, list=24%, signal=46%	SLC6A4/ALDH2/MAOA/LRTOMT/COMT/SLC6A3
REACTOME_ENDOSOMAL_VACUOLAR_PATHWAY	REACTOME_ENDOSOMAL_VACUOLAR_PATHWAY	REACTOME_ENDOSOMAL_VACUOLAR_PATHWAY	11	-0.705239	-2.12637	0.00141993145663686	0.00782423135982205	0.00518519479291693	4063	tags=82%, list=17%, signal=68%	HLA-F/HLA-E/B2M/HLA-A/HLA-C/HLA-G/HLA-B/CTSS/CTSL
REACTOME_SIGNALING_BY_KIT_IN_DISEASE	REACTOME_SIGNALING_BY_KIT_IN_DISEASE	REACTOME_SIGNALING_BY_KIT_IN_DISEASE	20	-0.56253	-2.02997	0.00141916952314099	0.00782423135982205	0.00518519479291693	2853	tags=55%, list=12%, signal=48%	STAT1/KIT/SRC/LCK/FYN/STAT5A/STAT5B/PIK3R3/LYN/GRB2/STAT3
REACTOME_PENTOSE_PHOSPHATE_PATHWAY	REACTOME_PENTOSE_PHOSPHATE_PATHWAY	REACTOME_PENTOSE_PHOSPHATE_PATHWAY	15	0.64792626056574	2.02435529206226	0.0014167391814977	0.00782423135982205	0.00518519479291693	3388	tags=60%, list=15%, signal=51%	RPIA/SHPK/PGD/TKT/G6PD/DERA/TALDO1/PGM2/RBKS
REACTOME_NCAM1_INTERACTIONS	REACTOME_NCAM1_INTERACTIONS	REACTOME_NCAM1_INTERACTIONS	42	-0.41698	-1.83313	0.00140942596730318	0.00782423135982205	0.00518519479291693	5058	tags=43%, list=22%, signal=34%	CACNB2/ARTN/CACNA1H/GFRA2/ST8SIA2/PRNP/CACNA1G/COL4A2/ST8SIA4/COL3A1/COL6A2/COL5A2/COL6A3/COL6A1/AGRN/COL4A1/COL5A1/CACNA1C
REACTOME_TNFR2_NON_CANONICAL_NF_KB_PATHWAY	REACTOME_TNFR2_NON_CANONICAL_NF_KB_PATHWAY	REACTOME_TNFR2_NON_CANONICAL_NF_KB_PATHWAY	98	-0.317871	-1.71683	0.00140530472036529	0.00782423135982205	0.00518519479291693	4550	tags=36%, list=20%, signal=29%	PSMD13/LTBR/TNFSF15/TNFRSF4/PSME1/BIRC2/TNFSF11/CD40LG/TNFSF14/PSMB9/TNFRSF18/TNFSF8/PSMB3/PSMB8/CD27/TNF/LTA/EDA2R/TNFSF13B/CUL1/TNFRSF14/TNFRSF9/TRAF3/PSME4/BIRC3/CD40/PSMB10/TNFRSF1A/TNFRSF1B/TNFRSF11B/TNFRSF17/TNFSF13/TNFRSF12A/NFKB2/RELB
REACTOME_INTERLEUKIN_6_SIGNALING	REACTOME_INTERLEUKIN_6_SIGNALING	REACTOME_INTERLEUKIN_6_SIGNALING	11	-0.702524	-2.11819	0.00144229212342905	0.00789446024951546	0.0052317361662997	5743	tags=91%, list=25%, signal=69%	PTPN11/IL6/SOCS3/STAT1/CBL/IL6ST/IL6R/JAK1/STAT3/TYK2
REACTOME_DNA_REPLICATION_PRE_INITIATION	REACTOME_DNA_REPLICATION_PRE_INITIATION	REACTOME_DNA_REPLICATION_PRE_INITIATION	99	0.352909866016971	1.70822587075939	0.00144446808150208	0.00789446024951546	0.0052317361662997	3544	tags=25%, list=15%, signal=22%	PSMC5/MCM4/MCM7/MCM10/CDC45/ANAPC7/KPNB1/PSMD7/ORC1/PRIM1/CDT1/ANAPC1/CDC23/ORC4/UBE2E1/MCM2/POLE2/RPS27A/RPA1/PSMD6/KPNA6/PSMC1/UBC/PSMA5/PSMD4
REACTOME_G_BETA_GAMMA_SIGNALLING_THROUGH_PI3KGAMMA	REACTOME_G_BETA_GAMMA_SIGNALLING_THROUGH_PI3KGAMMA	REACTOME_G_BETA_GAMMA_SIGNALLING_THROUGH_PI3KGAMMA	25	-0.514492	-2.00816	0.00147999107413275	0.00805572377342988	0.00533860708384214	4902	tags=56%, list=21%, signal=44%	GNB5/GNG11/PIK3R6/GNB4/GNG2/GNG10/PIK3CG/GNG7/AKT3/GNB3/AKT1/PIK3R5/GNB1/GNGT2
REACTOME_SEMA3A_PLEXIN_REPULSION_SIGNALING_BY_INHIBITING_INTEGRIN_ADHESION	REACTOME_SEMA3A_PLEXIN_REPULSION_SIGNALING_BY_INHIBITING_INTEGRIN_ADHESION	REACTOME_SEMA3A_PLEXIN_REPULSION_SIGNALING_BY_INHIBITING_INTEGRIN_ADHESION	14	-0.628698	-2.07009	0.00149274845441311	0.0080922679370816	0.00536282525919562	2116	tags=71%, list=9%, signal=65%	SEMA3A/FYN/PLXNA3/FES/NRP1/RND1/TLN1/PLXNA1/RRAS/PIP5K1C
REACTOME_HYALURONAN_UPTAKE_AND_DEGRADATION	REACTOME_HYALURONAN_UPTAKE_AND_DEGRADATION	REACTOME_HYALURONAN_UPTAKE_AND_DEGRADATION	11	-0.701195	-2.11418	0.00153173485700115	0.00827013295776025	0.00548069815132415	3338	tags=73%, list=14%, signal=62%	HYAL1/LYVE1/HYAL2/CD44/HEXB/HEXA/SLC9A1/GUSB
REACTOME_G_ALPHA_Z_SIGNALLING_EVENTS	REACTOME_G_ALPHA_Z_SIGNALLING_EVENTS	REACTOME_G_ALPHA_Z_SIGNALLING_EVENTS	47	-0.412862	-1.87995	0.00156144122105618	0.0083966658433503	0.00556455273451854	5673	tags=51%, list=24%, signal=39%	RGS17/PRKCD/GNAS/GNB5/ADCY7/ADRA2A/GNG11/PRKCE/ADCY9/ADCY3/GNB4/GNG2/PRKCB/RGS20/GNG10/GNG7/RGS4/RGS19/ADCY4/PRKCA/GNB3/GNB1/GNGT2/GNAI2
REACTOME_A_TETRASACCHARIDE_LINKER_SEQUENCE_IS_REQUIRED_FOR_GAG_SYNTHESIS	REACTOME_A_TETRASACCHARIDE_LINKER_SEQUENCE_IS_REQUIRED_FOR_GAG_SYNTHESIS	REACTOME_A_TETRASACCHARIDE_LINKER_SEQUENCE_IS_REQUIRED_FOR_GAG_SYNTHESIS	26	-0.480128	-1.89161	0.00159387441253345	0.00853679135352913	0.00565741528322398	3175	tags=46%, list=14%, signal=40%	GPC3/DCN/HSPG2/SDC3/XYLT2/B4GALT7/GPC6/BGN/AGRN/SDC2/VCAN/CSPG4
REACTOME_G_ALPHA_S_SIGNALLING_EVENTS	REACTOME_G_ALPHA_S_SIGNALLING_EVENTS	REACTOME_G_ALPHA_S_SIGNALLING_EVENTS	153	-0.276867	-1.59981	0.0016224787159357	0.00865537450453347	0.00573600149940782	3805	tags=31%, list=16%, signal=26%	GIPR/ADRB3/CALCRL/PTGER2/GPR39/GPR84/ADCYAP1/ADCY3/ITGB1/HRH2/GNB4/GNG2/PRKAR1A/PDE3A/PDE8A/PDE3B/SRC/GNG10/PDE10A/RXFP1/FN1/PDE7A/PRKACA/GNG7/GPR176/PTHLH/ADCY4/GRK5/RAMP3/ARRB1/PRKACB/GNB3/GNB1/GRK6/ITGA5/RAMP2/GNGT2/ARRB2/PDE4D/PTGDR/SHC1/PTGIR/GNAI2/ADORA2A/PDE4A/PDE7B/INSL3
REACTOME_SEMA3A_PAK_DEPENDENT_AXON_REPULSION	REACTOME_SEMA3A_PAK_DEPENDENT_AXON_REPULSION	REACTOME_SEMA3A_PAK_DEPENDENT_AXON_REPULSION	16	-0.592086	-2.0298	0.00166584295480994	0.00885144331940677	0.00586593822433073	3480	tags=62%, list=15%, signal=53%	SEMA3A/PAK2/FYN/PLXNA3/CFL1/FES/NRP1/PAK3/LIMK1/PLXNA1
REACTOME_DAP12_INTERACTIONS	REACTOME_DAP12_INTERACTIONS	REACTOME_DAP12_INTERACTIONS	44	-0.412708	-1.84191	0.00172426960106617	0.00912567982540553	0.00604767744413888	4945	tags=50%, list=21%, signal=39%	KIR2DS5/CD300E/KLRD1/LAT/PLCG1/HLA-E/B2M/HLA-C/HLA-B/GRAP2/TREM1/VAV2/SIRPB1/LCK/FYN/LCP2/CD300LB/TYROBP/GRB2/BTK/SHC1/SIGLEC14
REACTOME_REGULATION_OF_INSULIN_SECRETION	REACTOME_REGULATION_OF_INSULIN_SECRETION	REACTOME_REGULATION_OF_INSULIN_SECRETION	78	-0.345637	-1.76451	0.00173243102323231	0.00913277614215775	0.0060523802427884	5243	tags=42%, list=22%, signal=33%	GNAS/CACNB2/GNB5/ADRA2A/VAMP2/GNG11/AKAP5/ITPR3/RAP1A/STX1A/MARCKS/RAPGEF4/GNB4/GNG2/PRKAR1A/ITPR1/PLCB2/GNA14/GNG10/PLCB1/PRKACA/GNG7/ACSL4/KCNS3/PRKCA/PRKACB/GNB3/GNB1/GNGT2/GNAI2/CACNA1C/SNAP25/STXBP1
REACTOME_RHOC_GTPASE_CYCLE	REACTOME_RHOC_GTPASE_CYCLE	REACTOME_RHOC_GTPASE_CYCLE	70	-0.340361	-1.70459	0.00181193438552334	0.00950805343810946	0.00630108018421153	3675	tags=40%, list=16%, signal=34%	ROCK2/ARHGDIA/FMNL2/ARHGEF17/VAV2/ARHGAP18/PKN3/MCAM/ROCK1/CAV1/FMNL3/ARHGEF11/ARHGEF40/ARHGAP21/STOM/ARHGEF1/STK10/LMAN1/ARHGEF10/ARHGAP26/MYO9B/STX5/PREX1/RTKN/STARD13/RHOC/FLOT1/PKN1
REACTOME_SARS_COV_2_INFECTION	REACTOME_SARS_COV_2_INFECTION	REACTOME_SARS_COV_2_INFECTION	284	-0.229855	-1.46995	0.00181782052289471	0.00950805343810946	0.00630108018421153	4824	tags=33%, list=21%, signal=26%	TLR7/TRIM25/PARP8/VPS39/ST3GAL1/VHL/ZDHHC8/ISG15/IL17A/POM121C/TAB2/KPNA2/TBK1/MAP3K7/MAGT1/HLA-F/NUP98/STAT1/ANO9/CHMP7/NUP210/STAT2/PARP14/PARP9/HLA-E/ISCU/B2M/HLA-A/ST3GAL3/HLA-C/HLA-G/GSK3A/DDX20/HLA-B/IFIH1/VPS11/RPN1/RPN2/GPC3/RPS4X/TUSC3/RIPK2/IRF7/HSPG2/SEC13/NLRP12/GANAB/MGAT4A/SEC24A/CAV1/SDC3/IRF3/FURIN/TRAF3/ZDHHC9/IFNAR1/PTPN6/AKT3/EDEM2/GPC6/ST6GAL1/IL17RA/FUT8/NOD1/NRP1/ANO1/NLRP3/…
REACTOME_SUMOYLATION_OF_IMMUNE_RESPONSE_PROTEINS	REACTOME_SUMOYLATION_OF_IMMUNE_RESPONSE_PROTEINS	REACTOME_SUMOYLATION_OF_IMMUNE_RESPONSE_PROTEINS	12	-0.640822	-2.00984	0.00186634670371465	0.00970528386774568	0.00643178672262066	3452	tags=42%, list=15%, signal=36%	EIF2AK2/NFKBIA/RELA/SUMO3/NFKB2
REACTOME_MHC_CLASS_II_ANTIGEN_PRESENTATION	REACTOME_MHC_CLASS_II_ANTIGEN_PRESENTATION	REACTOME_MHC_CLASS_II_ANTIGEN_PRESENTATION	124	-0.289333	-1.61714	0.00187002482291142	0.00970528386774568	0.00643178672262066	5197	tags=40%, list=22%, signal=31%	DYNC1I2/KIF5B/DYNC1LI1/TUBA1A/TUBB2A/AP2A1/CAPZA2/HLA-DPB1/AP1M1/DNM2/KLC2/CAPZB/HLA-DQA2/AP2A2/HLA-DPA1/CTSA/AP1S1/CTSC/HLA-DOA/LGMN/HLA-DRB5/HLA-DMB/HLA-DQB1/CTSD/HLA-DRA/DNM1/HLA-DQA1/HLA-DRB1/SEC13/CTSB/KIF3B/CTSO/SEC31A/CD74/SEC24A/HLA-DMA/CTSS/TUBB3/CTSK/HLA-DRB3/CTSH/CTSF/IFI30/SEC24D/HLA-DOB/CTSL/AP2B1/KIF3C/AP1S2/SEC23A
REACTOME_N_GLYCAN_TRIMMING_IN_THE_ER_AND_CALNEXIN_CALRETICULIN_CYCLE	REACTOME_N_GLYCAN_TRIMMING_IN_THE_ER_AND_CALNEXIN_CALRETICULIN_CYCLE	REACTOME_N_GLYCAN_TRIMMING_IN_THE_ER_AND_CALNEXIN_CALRETICULIN_CYCLE	34	-0.449902	-1.9118	0.00189455189980476	0.00971955936336619	0.00644124723345599	3901	tags=47%, list=17%, signal=39%	UGGT2/OS9/ENGASE/CALR/GANAB/EDEM3/EDEM1/UGGT1/PDIA3/DERL1/EDEM2/SEL1L/MOGS/MLEC/SYVN1/PRKCSH
REACTOME_DOWNSTREAM_SIGNAL_TRANSDUCTION	REACTOME_DOWNSTREAM_SIGNAL_TRANSDUCTION	REACTOME_DOWNSTREAM_SIGNAL_TRANSDUCTION	29	-0.461933	-1.88019	0.00189455189980476	0.00971955936336619	0.00644124723345599	4158	tags=48%, list=18%, signal=40%	CRK/STAT1/PLCG1/BCAR1/SRC/STAT5A/PDGFRA/STAT5B/GRB2/STAT3/PDGFB/PDGFRB/PDGFA/RAPGEF1
REACTOME_TRANSLATION_OF_SARS_COV_2_STRUCTURAL_PROTEINS	REACTOME_TRANSLATION_OF_SARS_COV_2_STRUCTURAL_PROTEINS	REACTOME_TRANSLATION_OF_SARS_COV_2_STRUCTURAL_PROTEINS	57	-0.377438	-1.8143	0.00188926444283038	0.00971955936336619	0.00644124723345599	5976	tags=54%, list=26%, signal=41%	SRPK2/CANX/MAN2A1/MGAT1/DDOST/PARP4/PARP8/ST3GAL1/ZDHHC8/MAGT1/PARP14/PARP9/ST3GAL3/GSK3A/RPN1/RPN2/TUSC3/GANAB/MGAT4A/ZDHHC9/EDEM2/ST6GAL1/FUT8/MOGS/STT3A/MGAT5/ZDHHC2/MGAT2/ST6GALNAC4/ST3GAL2/PRKCSH
REACTOME_ADHERENS_JUNCTIONS_INTERACTIONS	REACTOME_ADHERENS_JUNCTIONS_INTERACTIONS	REACTOME_ADHERENS_JUNCTIONS_INTERACTIONS	53	-0.37521	-1.7677	0.00193830645484714	0.00990607764519204	0.00656485472654132	4392	tags=42%, list=19%, signal=34%	TNRC6B/ACTG1/AGO3/AGO4/ANGPTL4/CDH6/ADAM33/CDH24/TNRC6C/CDH13/ZC3H12A/CDH5/PVR/SNAI1/CDH11/CDH3/ZEB2/HEYL/ADAM19/FOXF1/PRDM8/ACTB
REACTOME_OTHER_SEMAPHORIN_INTERACTIONS	REACTOME_OTHER_SEMAPHORIN_INTERACTIONS	REACTOME_OTHER_SEMAPHORIN_INTERACTIONS	18	-0.5596	-1.98793	0.00196794290304421	0.0100192986584646	0.00663988740150599	3009	tags=78%, list=13%, signal=68%	SEMA6A/PLXNB3/TREM2/PLXNA4/SEMA5A/ITGB1/PTPRC/SEMA6D/PLXNC1/PLXND1/TYROBP/CD72/SEMA7A/PLXNA1
REACTOME_ERYTHROCYTES_TAKE_UP_CARBON_DIOXIDE_AND_RELEASE_OXYGEN	REACTOME_ERYTHROCYTES_TAKE_UP_CARBON_DIOXIDE_AND_RELEASE_OXYGEN	REACTOME_ERYTHROCYTES_TAKE_UP_CARBON_DIOXIDE_AND_RELEASE_OXYGEN	12	-0.635392	-1.99281	0.00208463050991805	0.0105731827756828	0.00700695183357621	6965	tags=75%, list=30%, signal=53%	CYB5RL/HBB/HBA2/SLC4A1/CA2/CA1/AQP1/CYB5R2/CYB5R1
REACTOME_HCMV_LATE_EVENTS	REACTOME_HCMV_LATE_EVENTS	REACTOME_HCMV_LATE_EVENTS	50	0.413308245258176	1.74078548957095	0.00214931405560282	0.0108601189451026	0.00719710724477925	9067	tags=68%, list=39%, signal=42%	VPS36/NUP35/NUP188/SNF8/CHMP4C/CHMP3/NDC1/HNRNPK/NUP155/NUP88/NUP153/NUP54/NUP205/CHMP4B/CHMP1A/SEH1L/CHMP4A/NUP43/NUP85/CHMP6/RANBP2/VPS37D/MVB12A/CHMP2B/VPS25/NUP214/UBAP1/NUP37/TSG101/NUP133/NUP93/VPS37B/CHMP2A/VPS4A
REACTOME_DEFENSINS	REACTOME_DEFENSINS	REACTOME_DEFENSINS	41	0.428115130443118	1.72044198522372	0.0023789541561936	0.0119752617110648	0.00793612328322599	5447	tags=51%, list=23%, signal=39%	DEFB119/DEFB106B/DEFB121/DEFB129/DEFB118/DEFB115/DEFB107A/DEFB104B/DEFB113/DEFB114/DEFB125/DEFB108B/DEFB134/DEFB116/DEFA4/DEFB110/DEFB133/DEFB112/DEFA1B/DEFA5/DEFB105B
REACTOME_METABOLISM_OF_VITAMINS_AND_COFACTORS	REACTOME_METABOLISM_OF_VITAMINS_AND_COFACTORS	REACTOME_METABOLISM_OF_VITAMINS_AND_COFACTORS	189	-0.246839	-1.47891	0.00241989768046625	0.0121357415511023	0.00804247484578376	4910	tags=37%, list=21%, signal=29%	CD320/PTGIS/ACO1/PARP8/SLC52A3/SLC52A2/GCH1/ENPP3/LDLRAP1/QPRT/SLC25A16/ACP5/CD38/RBP1/AOX1/PANK4/PPCDC/SLC19A3/HLCS/SLC25A32/MTHFS/PARP14/PARP9/BST1/LRP1/SLC2A3/SLC19A1/MTHFD1L/MTHFR/NAMPT/MTRR/UBIAD1/GPC3/ENPP2/TCN1/HSPG2/MTR/NOS3/MOCS2/SLC46A1/PLB1/SDC3/APOE/ABCD4/SLC5A6/CUBN/NMNAT2/NADK/TCN2/MTHFD2/GPC6/TPK1/VNN1/FOLR2/VNN2/ENPP1/AKT1/ALDH1L2/AGRN/NNMT/SDC2/THTPA/GSTO1/SLC25A19/VKORC1/NT5E/CY…
REACTOME_PROCESSING_OF_DNA_DOUBLE_STRAND_BREAK_ENDS	REACTOME_PROCESSING_OF_DNA_DOUBLE_STRAND_BREAK_ENDS	REACTOME_PROCESSING_OF_DNA_DOUBLE_STRAND_BREAK_ENDS	59	0.379879436286732	1.66620685739831	0.00245075956071908	0.0122446531783688	0.00811465164841392	4980	tags=39%, list=21%, signal=31%	RAD50/RBBP8/RFC2/BARD1/CHEK1/UBE2V2/RPS27A/TIMELESS/ATRIP/KAT5/RPA1/EXO1/RFC5/UBC/TOPBP1/RMI1/CCNA2/BRCA1/SUMO2/RMI2/RNF8/RPA3/BRIP1
REACTOME_RUNX1_AND_FOXP3_CONTROL_THE_DEVELOPMENT_OF_REGULATORY_T_LYMPHOCYTES_TREGS	REACTOME_RUNX1_AND_FOXP3_CONTROL_THE_DEVELOPMENT_OF_REGULATORY_T_LYMPHOCYTES_TREGS	REACTOME_RUNX1_AND_FOXP3_CONTROL_THE_DEVELOPMENT_OF_REGULATORY_T_LYMPHOCYTES_TREGS	10	-0.683906	-2.01823	0.00246429735350235	0.0122665210272849	0.00812914368617679	4204	tags=80%, list=18%, signal=66%	CBFB/TNFRSF18/NFATC2/CR1/CTLA4/FOXP3/IL2RA/RUNX1
REACTOME_ATF6_ATF6_ALPHA_ACTIVATES_CHAPERONES	REACTOME_ATF6_ATF6_ALPHA_ACTIVATES_CHAPERONES	REACTOME_ATF6_ATF6_ALPHA_ACTIVATES_CHAPERONES	12	-0.626269	-1.96419	0.00261044853976006	0.0128981202757887	0.00854771069729164	5737	tags=75%, list=25%, signal=57%	NFYA/MBTPS2/MBTPS1/ATF6/HSPA5/DDIT3/CALR/HSP90B1/XBP1
REACTOME_MEIOTIC_RECOMBINATION	REACTOME_MEIOTIC_RECOMBINATION	REACTOME_MEIOTIC_RECOMBINATION	26	0.501569678626805	1.82113588213527	0.00260620425265712	0.0128981202757887	0.00854771069729164	4946	tags=46%, list=21%, signal=36%	RAD50/RBBP8/SPO11/TEX15/DMC1/RAD51/MND1/RPA1/FIGNL1/BRCA1/PRDM9/RPA3
REACTOME_GLYCOSPHINGOLIPID_CATABOLISM	REACTOME_GLYCOSPHINGOLIPID_CATABOLISM	REACTOME_GLYCOSPHINGOLIPID_CATABOLISM	36	-0.437254	-1.85759	0.00266479740770594	0.0131182490033759	0.00869359216213663	3995	tags=44%, list=17%, signal=37%	SMPD1/GLA/CTSA/GLB1L/ARSJ/SUMF2/HEXB/GALC/HEXA/PSAP/NEU3/ARSB/GLB1/NEU1/ARSA/STS
REACTOME_RESPIRATORY_SYNCYTIAL_VIRUS_INFECTION_PATHWAY	REACTOME_RESPIRATORY_SYNCYTIAL_VIRUS_INFECTION_PATHWAY	REACTOME_RESPIRATORY_SYNCYTIAL_VIRUS_INFECTION_PATHWAY	113	-0.283918	-1.56318	0.00269369627340259	0.0132119388647841	0.00875568135137222	4824	tags=35%, list=21%, signal=28%	TLR7/TRIM25/ISG15/SEC11C/SPCS1/MED1/STAT2/HERC5/SPCS3/CX3CR1/EIF2AK2/OAS2/IFIH1/MAP1B/GPC3/MED12/RAB5C/HSPG2/MED15/UBE2L6/MED10/SDC3/IRF3/FURIN/IFNAR1/GPC6/TLR4/MED29/LY96/MED14/TLR6/AGRN/JAK1/CD209/SDC2/CD14/IFNAR2/MED22/TLR2/TYK2
REACTOME_RESOLUTION_OF_D_LOOP_STRUCTURES	REACTOME_RESOLUTION_OF_D_LOOP_STRUCTURES	REACTOME_RESOLUTION_OF_D_LOOP_STRUCTURES	33	0.470122136906926	1.78695121073447	0.0027667926035957	0.0135209317380096	0.00896045395632413	5338	tags=55%, list=23%, signal=42%	RAD50/RBBP8/BARD1/RAD51/XRCC3/RAD51D/KAT5/EME1/EXO1/FIGNL1/XRCC2/RMI1/RAD51B/BRCA1/RMI2/PALB2/BRIP1/RAD51AP1
REACTOME_DEFECTIVE_B4GALT7_CAUSES_EDS_PROGEROID_TYPE	REACTOME_DEFECTIVE_B4GALT7_CAUSES_EDS_PROGEROID_TYPE	REACTOME_DEFECTIVE_B4GALT7_CAUSES_EDS_PROGEROID_TYPE	20	-0.540456	-1.95032	0.00280187233343417	0.0135963977262664	0.00901046600624389	3175	tags=55%, list=14%, signal=48%	GPC3/DCN/HSPG2/SDC3/B4GALT7/GPC6/BGN/AGRN/SDC2/VCAN/CSPG4
REACTOME_NUCLEAR_ENVELOPE_NE_REASSEMBLY	REACTOME_NUCLEAR_ENVELOPE_NE_REASSEMBLY	REACTOME_NUCLEAR_ENVELOPE_NE_REASSEMBLY	72	0.357909224554083	1.63479396056836	0.00280254351937977	0.0135963977262664	0.00901046600624389	9197	tags=57%, list=39%, signal=35%	KPNB1/NUP35/RANGAP1/NUP188/VRK1/TUBB8/CHMP4C/TUBB4B/CHMP3/NDC1/NUP155/RAN/TMPO/NUP54/PPP2R2A/NUP205/CHMP4B/CCNB2/RCC1/SEH1L/CHMP4A/NUP43/NUP85/TUBA1C/CHMP6/CDK1/PPP2R1A/TUBA8/TUBB6/TUBB1/TUBA4B/CHMP2B/EMD/NUP37/NUP133/NUP93/TUBA3E/CHMP2A/CCNB1/VPS4A/LBR
REACTOME_RECOGNITION_OF_DNA_DAMAGE_BY_PCNA_CONTAINING_REPLICATION_COMPLEX	REACTOME_RECOGNITION_OF_DNA_DAMAGE_BY_PCNA_CONTAINING_REPLICATION_COMPLEX	REACTOME_RECOGNITION_OF_DNA_DAMAGE_BY_PCNA_CONTAINING_REPLICATION_COMPLEX	30	0.485775339297011	1.80860401182728	0.00282297065591459	0.0136460567085546	0.00904337550042181	9734	tags=80%, list=42%, signal=47%	RFC2/PCNA/POLD2/CUL4B/DTL/POLE2/RPS27A/RPA1/RFC5/UBC/CUL4A/POLE/RPA3/POLE3/USP1/RBX1/RFC3/POLD4/UBA52/DDB1/UBE2B/RFC4/UBB/RFC1
REACTOME_NUCLEAR_EVENTS_STIMULATED_BY_ALK_SIGNALING_IN_CANCER	REACTOME_NUCLEAR_EVENTS_STIMULATED_BY_ALK_SIGNALING_IN_CANCER	REACTOME_NUCLEAR_EVENTS_STIMULATED_BY_ALK_SIGNALING_IN_CANCER	35	-0.444052	-1.8923	0.00289099988662628	0.0139246361445777	0.00922799282251404	4392	tags=51%, list=19%, signal=42%	AGO3/DNMT1/AGO4/TNRC6C/PRF1/IL10RA/ICOS/CUL1/BCL2A1/STAT5A/PTPN6/GZMB/CEBPB/TWIST1/ZAP70/STAT3/IRF4/MECP2
REACTOME_MITOTIC_G1_PHASE_AND_G1_S_TRANSITION	REACTOME_MITOTIC_G1_PHASE_AND_G1_S_TRANSITION	REACTOME_MITOTIC_G1_PHASE_AND_G1_S_TRANSITION	148	0.299920324801688	1.53931993616447	0.00314825053820668	0.0151093457729704	0.0100131115023891	6189	tags=36%, list=27%, signal=26%	PSMC5/MYC/MCM4/MCM7/SKP1/MCM10/CDC45/WEE1/SKP2/CCNE2/PSMD7/ORC1/CKS1B/PRIM1/CDT1/PCNA/ORC4/MCM2/POLE2/RPS27A/PTK6/CDC25A/E2F2/RPA1/CABLES1/PSMD6/PSMC1/CDKN2B/UBC/PSMA5/PPP2R2A/PSMD4/CCND1/TK1/TFDP1/CDKN1C/CCNA2/TFDP2/HDAC1/LIN54/POLA1/TOP2A/POLE/RPA3/RRM2/PSMD11/DHFR/E2F1/POLE3/CDK1/PPP2R1A/MCM5/ORC2
REACTOME_TIGHT_JUNCTION_INTERACTIONS	REACTOME_TIGHT_JUNCTION_INTERACTIONS	REACTOME_TIGHT_JUNCTION_INTERACTIONS	27	0.494587707714758	1.80527270553798	0.00346848224344473	0.016586777585616	0.0109922200421951	7302	tags=59%, list=31%, signal=41%	PARD6G/PARD3/PRKCI/CLDN20/CLDN19/CLDN9/PARD6A/PARD6B/CRB3/CLDN14/CLDN2/CLDN6/CLDN18/CLDN1/CLDN4/CLDN16
REACTOME_CS_DS_DEGRADATION	REACTOME_CS_DS_DEGRADATION	REACTOME_CS_DS_DEGRADATION	13	-0.622917	-2.01065	0.00361622089855174	0.017170637528939	0.0113791497479624	3017	tags=69%, list=13%, signal=60%	DCN/HEXB/HEXA/BGN/IDS/VCAN/ARSB/IDUA/CSPG4
REACTOME_RHOQ_GTPASE_CYCLE	REACTOME_RHOQ_GTPASE_CYCLE	REACTOME_RHOQ_GTPASE_CYCLE	59	-0.352395	-1.68725	0.00360522451013566	0.017170637528939	0.0113791497479624	4526	tags=42%, list=19%, signal=34%	CDC42EP1/DLC1/TFRC/SLC1A5/CDC42EP4/ARL13B/SRGAP2/PAK2/FNBP1/GOPC/ITSN1/SLC4A7/CAV1/RHOQ/CPNE8/ARHGAP21/CDC42EP2/STOM/CDC42BPA/GIT2/ARHGAP26/PREX1/SYDE1/SNAP23/CDC42EP3
REACTOME_SUMOYLATION_OF_DNA_REPLICATION_PROTEINS	REACTOME_SUMOYLATION_OF_DNA_REPLICATION_PROTEINS	REACTOME_SUMOYLATION_OF_DNA_REPLICATION_PROTEINS	42	0.41169058797369	1.66105422764364	0.00374794824935823	0.0177332251091543	0.0117519820502473	5954	tags=45%, list=26%, signal=34%	BIRC5/NUP35/RANGAP1/INCENP/NUP188/PCNA/NDC1/NUP155/NUP88/NUP153/NUP54/NUP205/SUMO2/SEH1L/TOP2A/NUP43/NUP85/RANBP2/CDCA8
REACTOME_POSTMITOTIC_NUCLEAR_PORE_COMPLEX_NPC_REFORMATION	REACTOME_POSTMITOTIC_NUCLEAR_PORE_COMPLEX_NPC_REFORMATION	REACTOME_POSTMITOTIC_NUCLEAR_PORE_COMPLEX_NPC_REFORMATION	24	0.516489826864888	1.82340193469703	0.00391217759361806	0.0184450908375161	0.0122237424441068	5243	tags=54%, list=22%, signal=42%	KPNB1/NUP35/RANGAP1/NUP188/NDC1/NUP155/RAN/NUP54/NUP205/RCC1/SEH1L/NUP43/NUP85
REACTOME_PRE_NOTCH_PROCESSING_IN_GOLGI	REACTOME_PRE_NOTCH_PROCESSING_IN_GOLGI	REACTOME_PRE_NOTCH_PROCESSING_IN_GOLGI	18	-0.534924	-1.90028	0.00395532176704293	0.018583073144107	0.012315184670793	3573	tags=50%, list=15%, signal=42%	ST3GAL3/MFNG/LFNG/FURIN/NOTCH4/ST3GAL6/ATP2A3/SEL1L/B4GALT1
REACTOME_SIGNALING_BY_NOTCH	REACTOME_SIGNALING_BY_NOTCH	REACTOME_SIGNALING_BY_NOTCH	182	-0.244501	-1.4613	0.0040141276179607	0.0187934156659069	0.0124545807211662	4181	tags=27%, list=18%, signal=23%	PSME1/ACTA2/MDK/DLK1/STAT1/MAML1/POGLUT1/TNRC6C/PSMB9/ST3GAL3/PSMB3/PSMB8/TACC3/MFNG/POFUT1/PSEN2/RBPJ/DLL4/HIF1A/LFNG/CUL1/IKZF1/NBEA/DTX4/FLT4/FURIN/NOTCH4/ST3GAL6/CREB1/ATP2A3/PLXND1/PSMB10/SEL1L/GZMB/APH1B/ARRB1/HEY1/AKT1/E2F3/HDAC4/HDAC9/ARRB2/HDAC7/HEYL/MAMLD1/NCOR2/NCSTN/RUNX1/NUMB/B4GALT1
REACTOME_AEROBIC_RESPIRATION_AND_RESPIRATORY_ELECTRON_TRANSPORT	REACTOME_AEROBIC_RESPIRATION_AND_RESPIRATORY_ELECTRON_TRANSPORT	REACTOME_AEROBIC_RESPIRATION_AND_RESPIRATORY_ELECTRON_TRANSPORT	215	0.272640959073996	1.47482373494512	0.00409109255262104	0.0190870136862703	0.0126491510062701	10659	tags=54%, list=46%, signal=30%	HSPA9/RMND5A/COX6A1/NFS1/NDUFS6/PDP2/COA3/NDUFA13/GSTZ1/L2HGDH/UQCRQ/RMND5B/NDUFB2/RPS27A/PDHA2/ETFA/NDUFA10/COX7A2/NDUFS5/COX7B/PET117/CYCS/COX4I1/SUCLG2/NDUFB8/GID8/RANBP9/UBC/PGAM5/WDR26/NDUFA11/COX8C/CYC1/DLD/NDUFA1/SUCLG1/NDUFC1/LETM1/NDUFS1/ETFB/FAHD1/COX7C/GID4/TRAP1/LYRM7/NDUFB4/NDUFB7/ME1/MPC1L/MAEA/SLC25A13/COX6B1/LDHAL6B/UQCRC1/ARMC8/FOXRED1/SDHD/UQCRFS1/COX8A/VDAC1/COX6C/ETFDH/ECSIT/N…
REACTOME_REGULATION_OF_CHOLESTEROL_BIOSYNTHESIS_BY_SREBP_SREBF	REACTOME_REGULATION_OF_CHOLESTEROL_BIOSYNTHESIS_BY_SREBP_SREBF	REACTOME_REGULATION_OF_CHOLESTEROL_BIOSYNTHESIS_BY_SREBP_SREBF	55	0.385631558453155	1.65321867397476	0.00416646069994368	0.019371148879252	0.0128374501829405	4282	tags=38%, list=18%, signal=31%	ACACA/HMGCR/HMGCS1/FASN/ELOVL6/KPNB1/MVK/SC5D/PMVK/SCAP/SREBF2/SREBF1/MVD/NCOA2/RXRA/GPAM/RAN/TM7SF2/TGS1/CHD9/SCD
REACTOME_INTERACTIONS_OF_REV_WITH_HOST_CELLULAR_PROTEINS	REACTOME_INTERACTIONS_OF_REV_WITH_HOST_CELLULAR_PROTEINS	REACTOME_INTERACTIONS_OF_REV_WITH_HOST_CELLULAR_PROTEINS	33	0.456073954119386	1.73355356091101	0.00431889218896601	0.0200103690000882	0.0132610676208281	8433	tags=67%, list=36%, signal=43%	KPNB1/NUP35/RANGAP1/NUP188/NDC1/NUP155/RAN/NUP88/NUP153/NUP54/NUP205/NPM1/RCC1/SEH1L/NUP43/NUP85/RANBP2/XPO1/NUP214/NUP37/NUP133/NUP93
REACTOME_HDR_THROUGH_SINGLE_STRAND_ANNEALING_SSA	REACTOME_HDR_THROUGH_SINGLE_STRAND_ANNEALING_SSA	REACTOME_HDR_THROUGH_SINGLE_STRAND_ANNEALING_SSA	36	0.435668786180231	1.70461454146282	0.00433919798085619	0.0200351244702291	0.0132774733134728	4980	tags=44%, list=21%, signal=35%	RAD50/RBBP8/RFC2/BARD1/RAD51/ATRIP/KAT5/RPA1/EXO1/RFC5/TOPBP1/RMI1/BRCA1/RMI2/RPA3/BRIP1
REACTOME_CYTOCHROME_P450_ARRANGED_BY_SUBSTRATE_TYPE	REACTOME_CYTOCHROME_P450_ARRANGED_BY_SUBSTRATE_TYPE	REACTOME_CYTOCHROME_P450_ARRANGED_BY_SUBSTRATE_TYPE	61	0.381334495831193	1.69169137540124	0.00442867921080935	0.0203780119012843	0.0135047081740361	6716	tags=56%, list=29%, signal=40%	CYP2C19/CYP4F12/CYP2C9/CYP4B1/CYP3A4/CYP2C18/CYP2R1/FDXR/CYP2B6/CYP4F2/CYP4F11/CYP1A1/CYP26C1/NCOA2/RXRA/CYP4F3/CYP8B1/CYP11A1/CYP2A6/CYP4F8/CYP2F1/CYP2A13/CYP2J2/CYP1A2/CYP26A1/CYP2C8/NR1H4/CYP46A1/FDX1/CYP3A7/CYP39A1/CYP11B1/CYP2E1/CYP51A1
REACTOME_DEFECTIVE_EXT2_CAUSES_EXOSTOSES_2	REACTOME_DEFECTIVE_EXT2_CAUSES_EXOSTOSES_2	REACTOME_DEFECTIVE_EXT2_CAUSES_EXOSTOSES_2	14	-0.590063	-1.94288	0.00455939269760687	0.0209076261030671	0.013855688695323	3602	tags=57%, list=15%, signal=48%	EXT2/GPC3/EXT1/HSPG2/SDC3/GPC6/AGRN/SDC2
REACTOME_BETA_DEFENSINS	REACTOME_BETA_DEFENSINS	REACTOME_BETA_DEFENSINS	33	0.455006652740772	1.72949670984826	0.00460116882816797	0.0209556634725065	0.0138875235307755	4714	tags=52%, list=20%, signal=41%	DEFB119/DEFB106B/DEFB121/DEFB129/DEFB118/DEFB115/DEFB107A/DEFB104B/DEFB113/DEFB114/DEFB125/DEFB108B/DEFB134/DEFB116/DEFB110/DEFB133/DEFB112
REACTOME_RESPIRATORY_ELECTRON_TRANSPORT	REACTOME_RESPIRATORY_ELECTRON_TRANSPORT	REACTOME_RESPIRATORY_ELECTRON_TRANSPORT	137	0.304288108073149	1.54411654622259	0.00459798386377166	0.0209556634725065	0.0138875235307755	10601	tags=57%, list=45%, signal=31%	HSPA9/COX6A1/NFS1/NDUFS6/COA3/NDUFA13/UQCRQ/NDUFB2/ETFA/NDUFA10/COX7A2/NDUFS5/COX7B/PET117/CYCS/COX4I1/NDUFB8/NDUFA11/COX8C/CYC1/NDUFA1/NDUFC1/LETM1/NDUFS1/ETFB/COX7C/TRAP1/LYRM7/NDUFB4/NDUFB7/SLC25A13/COX6B1/UQCRC1/FOXRED1/SDHD/UQCRFS1/COX8A/COX6C/ETFDH/ECSIT/NDUFB9/NDUFV3/SCO2/BCS1L/NDUFV1/NDUFAF2/COX7A1/NDUFA12/TMEM126A/UQCRC2/MDH1/NDUFB3/GOT1/UQCR10/NDUFB1/COA1/MDH2/COX15/NDUFB11/NDUFAF6/SDHC…
REACTOME_DAP12_SIGNALING	REACTOME_DAP12_SIGNALING	REACTOME_DAP12_SIGNALING	28	-0.466245	-1.8954	0.00482600552152805	0.0218807674181012	0.0145005989807471	4375	tags=50%, list=19%, signal=41%	KLRD1/LAT/PLCG1/HLA-E/B2M/GRAP2/VAV2/LCK/FYN/LCP2/TYROBP/GRB2/BTK/SHC1
REACTOME_RESPIRATORY_SYNCYTIAL_VIRUS_RSV_ATTACHMENT_AND_ENTRY	REACTOME_RESPIRATORY_SYNCYTIAL_VIRUS_RSV_ATTACHMENT_AND_ENTRY	REACTOME_RESPIRATORY_SYNCYTIAL_VIRUS_RSV_ATTACHMENT_AND_ENTRY	23	-0.485588	-1.86205	0.00483697323058847	0.0218807674181012	0.0145005989807471	3657	tags=52%, list=16%, signal=44%	CX3CR1/GPC3/RAB5C/HSPG2/SDC3/FURIN/GPC6/TLR4/LY96/AGRN/SDC2/CD14
REACTOME_TRANSCRIPTIONAL_REGULATION_OF_GRANULOPOIESIS	REACTOME_TRANSCRIPTIONAL_REGULATION_OF_GRANULOPOIESIS	REACTOME_TRANSCRIPTIONAL_REGULATION_OF_GRANULOPOIESIS	30	-0.450007	-1.8469	0.00487292252378662	0.0219364003351862	0.0145374674600543	4625	tags=57%, list=20%, signal=45%	CDK2/CDK4/CBFB/TAL1/LEF1/GFI1/PML/CSF3R/GATA2/FLI1/CREB1/IL6R/CEBPB/STAT3/RARA/SPI1/RUNX1
REACTOME_IKK_COMPLEX_RECRUITMENT_MEDIATED_BY_RIP1	REACTOME_IKK_COMPLEX_RECRUITMENT_MEDIATED_BY_RIP1	REACTOME_IKK_COMPLEX_RECRUITMENT_MEDIATED_BY_RIP1	21	-0.491835	-1.81322	0.00488203681843577	0.0219364003351862	0.0145374674600543	4168	tags=48%, list=18%, signal=39%	UBE2D1/BIRC2/UBE2D3/RIPK1/RIPK3/BIRC3/TLR4/LY96/CD14/SARM1
REACTOME_NUCLEAR_IMPORT_OF_REV_PROTEIN	REACTOME_NUCLEAR_IMPORT_OF_REV_PROTEIN	REACTOME_NUCLEAR_IMPORT_OF_REV_PROTEIN	30	0.471224609039354	1.75442977326445	0.00493990107975668	0.0221221657049973	0.0146605759909695	5688	tags=53%, list=24%, signal=40%	KPNB1/NUP35/NUP188/NDC1/NUP155/RAN/NUP88/NUP153/NUP54/NUP205/NPM1/RCC1/SEH1L/NUP43/NUP85/RANBP2
REACTOME_ACTIVATION_OF_THE_TFAP2_AP_2_FAMILY_OF_TRANSCRIPTION_FACTORS	REACTOME_ACTIVATION_OF_THE_TFAP2_AP_2_FAMILY_OF_TRANSCRIPTION_FACTORS	REACTOME_ACTIVATION_OF_THE_TFAP2_AP_2_FAMILY_OF_TRANSCRIPTION_FACTORS	12	0.612776488585651	1.75967099255227	0.00505893014170935	0.0225419656516802	0.014938781529316	4197	tags=50%, list=18%, signal=41%	TFAP2C/WWOX/TFAP2A/TFAP2B/TFAP2D/YEATS4
REACTOME_SPHINGOLIPID_METABOLISM	REACTOME_SPHINGOLIPID_METABOLISM	REACTOME_SPHINGOLIPID_METABOLISM	100	-0.288686	-1.57225	0.00506731266703191	0.0225419656516802	0.014938781529316	4090	tags=34%, list=18%, signal=28%	SGPP1/ST3GAL5/UGCG/SMPD1/GLA/CTSA/SGMS2/ST3GAL3/PRKD1/SPTSSA/GLB1L/CERK/MFSD2B/PRKD3/B4GALNT1/PRKD2/ARSJ/SUMF2/HEXB/GALC/A4GALT/CERS2/HEXA/PSAP/SPHK1/CSNK1G2/NEU3/ARSB/GLB1/NEU1/ARSA/ORMDL3/STS/ST3GAL2
REACTOME_PLATELET_CALCIUM_HOMEOSTASIS	REACTOME_PLATELET_CALCIUM_HOMEOSTASIS	REACTOME_PLATELET_CALCIUM_HOMEOSTASIS	28	-0.461816	-1.8774	0.00523892199925132	0.0232282005198594	0.015393556100972	5089	tags=57%, list=22%, signal=45%	P2RX7/ATP2B3/ATP2B4/SLC8A2/SLC8A3/ITPR3/SLC8A1/ATP2B1/ITPR1/TRPC6/ATP2A3/P2RX1/P2RX4/P2RX5/ORAI2/ORAI1
REACTOME_CRMPS_IN_SEMA3A_SIGNALING	REACTOME_CRMPS_IN_SEMA3A_SIGNALING	REACTOME_CRMPS_IN_SEMA3A_SIGNALING	16	-0.544916	-1.86809	0.00529759565478873	0.0233794232189443	0.0154937728655084	3480	tags=56%, list=15%, signal=48%	SEMA3A/DPYSL4/FYN/PLXNA3/DPYSL3/DPYSL2/FES/NRP1/PLXNA1
REACTOME_ADORA2B_MEDIATED_ANTI_INFLAMMATORY_CYTOKINES_PRODUCTION	REACTOME_ADORA2B_MEDIATED_ANTI_INFLAMMATORY_CYTOKINES_PRODUCTION	REACTOME_ADORA2B_MEDIATED_ANTI_INFLAMMATORY_CYTOKINES_PRODUCTION	42	-0.385786	-1.696	0.00530794970766173	0.0233794232189443	0.0154937728655084	5243	tags=45%, list=22%, signal=35%	GNAS/GNB5/ADCY7/GNG11/ADCY9/ADCY3/GNB4/GNG2/PRKAR1A/GNG10/PRKACA/GNG7/CREB1/ADCY4/PRKACB/GNB3/GNB1/GNGT2/GNAI2
REACTOME_DIGESTION_AND_ABSORPTION	REACTOME_DIGESTION_AND_ABSORPTION	REACTOME_DIGESTION_AND_ABSORPTION	25	0.512940379269271	1.84436863864176	0.00536781963172621	0.0235656081537095	0.0156171594462302	7273	tags=64%, list=31%, signal=44%	GUCY2C/RSC1A1/PIR/PNLIP/SLC2A2/NPC1L1/CEL/GUCA2A/TREH/SI/PNLIPRP2/CLPS/PNLIPRP1/AMY2A/LIPF/SLC2A5
REACTOME_RMTS_METHYLATE_HISTONE_ARGININES	REACTOME_RMTS_METHYLATE_HISTONE_ARGININES	REACTOME_RMTS_METHYLATE_HISTONE_ARGININES	30	0.467501888235472	1.74056960533053	0.00544799991854821	0.023839450623974	0.015798637534696	7275	tags=57%, list=31%, signal=39%	SMARCD2/SMARCC1/SMARCA4/ARID1B/RBBP7/ACTL6A/RPS2/CCND1/PBRM1/SMARCA2/SMARCC2/PRMT5/ARID2/WDR5/CARM1/PRMT6/SMARCB1
REACTOME_DDX58_IFIH1_MEDIATED_INDUCTION_OF_INTERFERON_ALPHA_BETA	REACTOME_DDX58_IFIH1_MEDIATED_INDUCTION_OF_INTERFERON_ALPHA_BETA	REACTOME_DDX58_IFIH1_MEDIATED_INDUCTION_OF_INTERFERON_ALPHA_BETA	77	-0.316062	-1.60674	0.0055772736027661	0.0242466537470903	0.0160684950346269	4865	tags=43%, list=21%, signal=34%	ATG12/NFKB1/TRIM25/CASP8/ISG15/PCBP2/CASP10/RNF125/TBK1/UBA7/UBE2D1/TANK/NLRC5/HERC5/DHX58/S100A12/UBE2D3/IFIH1/OTUD5/NFKBIA/TNFAIP3/NKIRAS1/RIPK1/IRF7/UBE2L6/RELA/IRF3/TRAF3/CYLD/RNF216/APP/NFKB2/SAA1
REACTOME_EPH_EPHRIN_SIGNALING	REACTOME_EPH_EPHRIN_SIGNALING	REACTOME_EPH_EPHRIN_SIGNALING	92	-0.293448	-1.57393	0.00557567628215376	0.0242466537470903	0.0160684950346269	3822	tags=32%, list=16%, signal=26%	AP2A2/ROCK2/EFNA1/MYL12A/PAK2/VAV2/ITSN1/EPHB4/MYL9/PSEN2/DNM1/SRC/MYH9/ROCK1/FYN/PTK2/CFL1/ARPC1B/MMP9/MMP2/SDCBP/APH1B/AP2B1/LYN/SDC2/PAK3/LIMK1/NCSTN/ACTB
REACTOME_RIP_MEDIATED_NFKB_ACTIVATION_VIA_ZBP1	REACTOME_RIP_MEDIATED_NFKB_ACTIVATION_VIA_ZBP1	REACTOME_RIP_MEDIATED_NFKB_ACTIVATION_VIA_ZBP1	17	-0.536901	-1.88138	0.0057305358804739	0.0248323221487202	0.0164566232234355	3336	tags=53%, list=14%, signal=45%	TICAM1/NFKB1/NFKBIA/NKIRAS1/RIPK1/RELA/RIPK3/ZBP1/NFKB2
REACTOME_ATF6_ATF6_ALPHA_ACTIVATES_CHAPERONE_GENES	REACTOME_ATF6_ATF6_ALPHA_ACTIVATES_CHAPERONE_GENES	REACTOME_ATF6_ATF6_ALPHA_ACTIVATES_CHAPERONE_GENES	10	-0.651142	-1.92154	0.00575609088643242	0.0248625990223645	0.016476688004287	3272	tags=70%, list=14%, signal=60%	NFYA/ATF6/HSPA5/DDIT3/CALR/HSP90B1/XBP1
REACTOME_RAC3_GTPASE_CYCLE	REACTOME_RAC3_GTPASE_CYCLE	REACTOME_RAC3_GTPASE_CYCLE	92	-0.292653	-1.56967	0.00581420566079083	0.0250328661729869	0.0165895257134766	3249	tags=33%, list=14%, signal=28%	PAK2/VAV2/NCKAP1L/DOCK10/ITGB1/ARAP3/ARHGAP15/IL32/ARHGAP42/MCAM/CAV1/NCF2/FERMT2/ARHGAP21/ARHGDIB/CYBB/SWAP70/GIT2/TRIO/NCF1/LMAN1/ABI2/ARHGAP26/NCF4/ABL2/PREX1/CYBA/SYDE1/SNAP23/RAPGEF1
REACTOME_SIGNALING_BY_CYTOSOLIC_FGFR1_FUSION_MUTANTS	REACTOME_SIGNALING_BY_CYTOSOLIC_FGFR1_FUSION_MUTANTS	REACTOME_SIGNALING_BY_CYTOSOLIC_FGFR1_FUSION_MUTANTS	16	-0.539	-1.84781	0.00587029396167781	0.0251128549989987	0.0166425350922966	4335	tags=44%, list=19%, signal=36%	CNTRL/STAT1/STAT5A/STAT5B/GRB2/STAT3/CUX1
REACTOME_RHOB_GTPASE_CYCLE	REACTOME_RHOB_GTPASE_CYCLE	REACTOME_RHOB_GTPASE_CYCLE	68	-0.326801	-1.63237	0.00586299785525876	0.0251128549989987	0.0166425350922966	3274	tags=35%, list=14%, signal=30%	ARHGEF17/VAV2/ECT2/PKN3/MCAM/ROCK1/CAV1/ARHGEF11/ARHGAP21/STOM/ARHGEF1/STK10/ARHGEF10/ARHGAP26/MYO9B/PREX1/STARD8/RHPN2/RTKN/STARD13/SNAP23/ARHGEF2/FLOT1/PKN1
REACTOME_APOPTOTIC_CLEAVAGE_OF_CELL_ADHESION_PROTEINS	REACTOME_APOPTOTIC_CLEAVAGE_OF_CELL_ADHESION_PROTEINS	REACTOME_APOPTOTIC_CLEAVAGE_OF_CELL_ADHESION_PROTEINS	11	0.643040472319836	1.81374049176712	0.00616209038343213	0.0261937746775099	0.0173588711553326	4317	tags=55%, list=19%, signal=44%	DSP/DSG3/TJP1/PKP1/OCLN/DSG1
REACTOME_HOMOLOGY_DIRECTED_REPAIR	REACTOME_HOMOLOGY_DIRECTED_REPAIR	REACTOME_HOMOLOGY_DIRECTED_REPAIR	99	0.326176009394036	1.57882323879592	0.0061504783835926	0.0261937746775099	0.0173588711553326	5684	tags=39%, list=24%, signal=30%	RAD50/RBBP8/RFC2/BARD1/CHEK1/RAD51/UBE2V2/PCNA/XRCC3/POLD2/POLE2/RAD51D/RPS27A/TIMELESS/ATRIP/KAT5/POLQ/RPA1/EME1/EXO1/FIGNL1/XRCC2/RFC5/UBC/TOPBP1/RMI1/RAD51B/CCNA2/BRCA1/SUMO2/RMI2/PALB2/POLE/RNF8/RPA3/BRIP1/RAD51AP1/FEN1/POLE3
REACTOME_KETONE_BODY_METABOLISM	REACTOME_KETONE_BODY_METABOLISM	REACTOME_KETONE_BODY_METABOLISM	10	0.655372011906825	1.78818391969052	0.0062145783764767	0.0263332925509566	0.0174513310172214	5308	tags=50%, list=23%, signal=39%	OXCT1/AACS/BDH1/HMGCL/HMGCLL1
REACTOME_REGULATION_OF_HOMOTYPIC_CELL_CELL_ADHESION	REACTOME_REGULATION_OF_HOMOTYPIC_CELL_CELL_ADHESION	REACTOME_REGULATION_OF_HOMOTYPIC_CELL_CELL_ADHESION	32	-0.444374	-1.87294	0.00626024152084296	0.026443102196873	0.0175241029456106	5415	tags=47%, list=23%, signal=36%	TNRC6B/AGO3/AGO4/ANGPTL4/ADAM33/CDH24/TNRC6C/ZC3H12A/SNAI1/CDH11/ZEB2/HEYL/ADAM19/FOXF1/PRDM8
REACTOME_GLUTATHIONE_CONJUGATION	REACTOME_GLUTATHIONE_CONJUGATION	REACTOME_GLUTATHIONE_CONJUGATION	34	0.442250992126048	1.69664583224418	0.00675148392885869	0.0284284181784333	0.018839791300986	4352	tags=38%, list=19%, signal=31%	GSS/GCLC/MGST2/GSTA4/GSTZ1/GSTA2/GSTO2/GSTA5/GSTA3/GGT6/AKR1A1/GSTA1/OPLAH
REACTOME_CASPASE_ACTIVATION_VIA_EXTRINSIC_APOPTOTIC_SIGNALLING_PATHWAY	REACTOME_CASPASE_ACTIVATION_VIA_EXTRINSIC_APOPTOTIC_SIGNALLING_PATHWAY	REACTOME_CASPASE_ACTIVATION_VIA_EXTRINSIC_APOPTOTIC_SIGNALLING_PATHWAY	25	-0.473339	-1.84753	0.00682507919391272	0.0286482164283672	0.0189854537550517	5878	tags=60%, list=25%, signal=45%	TNFRSF10A/TICAM1/CASP9/TNFSF10/CASP8/UNC5A/RIPK1/DAPK3/TLR4/TNFRSF10B/LY96/CFLAR/DAPK1/CD14/MAGED1
REACTOME_TFAP2_AP_2_FAMILY_REGULATES_TRANSCRIPTION_OF_GROWTH_FACTORS_AND_THEIR_RECEPTORS	REACTOME_TFAP2_AP_2_FAMILY_REGULATES_TRANSCRIPTION_OF_GROWTH_FACTORS_AND_THEIR_RECEPTORS	REACTOME_TFAP2_AP_2_FAMILY_REGULATES_TRANSCRIPTION_OF_GROWTH_FACTORS_AND_THEIR_RECEPTORS	13	0.590895256583124	1.75761515835105	0.00686251595173448	0.028715340185539	0.0190299373266848	3765	tags=62%, list=16%, signal=52%	EGFR/TFAP2C/ERBB2/TFAP2A/ATAD2/TFAP2B/CGB5/YY1
REACTOME_THE_NLRP3_INFLAMMASOME	REACTOME_THE_NLRP3_INFLAMMASOME	REACTOME_THE_NLRP3_INFLAMMASOME	16	-0.528159	-1.81064	0.00711114415551199	0.029599130045502	0.0196156335272656	5089	tags=81%, list=22%, signal=64%	PYCARD/TXNIP/P2RX7/HMOX1/NFKB1/CASP1/RELA/MEFV/NLRP3/APP/PANX1/PSTPIP1/NFKB2
REACTOME_TRANSLATION_OF_SARS_COV_1_STRUCTURAL_PROTEINS	REACTOME_TRANSLATION_OF_SARS_COV_1_STRUCTURAL_PROTEINS	REACTOME_TRANSLATION_OF_SARS_COV_1_STRUCTURAL_PROTEINS	29	-0.409683	-1.66752	0.00711805457662906	0.029599130045502	0.0196156335272656	5863	tags=55%, list=25%, signal=41%	ST6GALNAC3/CANX/MGAT1/PARP4/PARP8/ST3GAL1/PARP14/PARP9/ST3GAL3/GSK3A/GANAB/ST6GAL1/MOGS/ST6GALNAC4/ST3GAL2/PRKCSH
REACTOME_TNF_SIGNALING	REACTOME_TNF_SIGNALING	REACTOME_TNF_SIGNALING	56	-0.346054	-1.66424	0.00714004406624135	0.029599130045502	0.0196156335272656	4627	tags=38%, list=20%, signal=30%	OTUD1/CASP8/TAB2/TBK1/MAP3K7/UBE2D1/BIRC2/SPPL2A/UBE2D3/SPPL2B/TNFAIP3/TNF/RIPK1/MADD/CYLD/BIRC3/TNFRSF1A/CFLAR/TRAF1/CLIP3/MAPKAPK2
REACTOME_ENDOSOMAL_SORTING_COMPLEX_REQUIRED_FOR_TRANSPORT_ESCRT	REACTOME_ENDOSOMAL_SORTING_COMPLEX_REQUIRED_FOR_TRANSPORT_ESCRT	REACTOME_ENDOSOMAL_SORTING_COMPLEX_REQUIRED_FOR_TRANSPORT_ESCRT	31	0.459684996075098	1.72576902270835	0.00716837891157213	0.0296248745759107	0.0196326946798418	9459	tags=77%, list=41%, signal=46%	VPS36/SNF8/RPS27A/CHMP4C/VTA1/CHMP3/VPS4B/HGS/UBC/CHMP4B/CHMP4A/STAM2/CHMP6/VPS37D/MVB12A/CHMP2B/VPS25/UBA52/UBAP1/TSG101/VPS37B/CHMP2A/VPS4A/UBB
REACTOME_CARGO_RECOGNITION_FOR_CLATHRIN_MEDIATED_ENDOCYTOSIS	REACTOME_CARGO_RECOGNITION_FOR_CLATHRIN_MEDIATED_ENDOCYTOSIS	REACTOME_CARGO_RECOGNITION_FOR_CLATHRIN_MEDIATED_ENDOCYTOSIS	103	-0.284272	-1.53556	0.0073164390369673	0.0301437288323053	0.0199765444798816	4538	tags=36%, list=19%, signal=29%	VAMP2/LDLRAP1/TFRC/STAM/STON1/FZD4/EREG/AP2A2/CD3G/ITSN1/CD4/TACR1/AAK1/COPS8/CD3D/CBL/TOR1A/IGF2R/TGFA/IL7R/SYT11/TOR1B/SCARB2/AGFG1/ARRB1/REPS2/FCHO1/PICALM/AP2B1/NECAP2/GRB2/TGOLN2/DAB2/SGIP1/ARRB2/SH3KBP1/VAMP4
REACTOME_G2_M_DNA_DAMAGE_CHECKPOINT	REACTOME_G2_M_DNA_DAMAGE_CHECKPOINT	REACTOME_G2_M_DNA_DAMAGE_CHECKPOINT	56	0.380369322194241	1.63600440810322	0.00735644582946311	0.0302155857842058	0.0200241647860426	4980	tags=38%, list=21%, signal=30%	RAD50/RBBP8/RFC2/BARD1/CHEK1/WEE1/UBE2V2/YWHAZ/CDC25C/ATRIP/KAT5/RPA1/EXO1/RFC5/TOPBP1/RMI1/BRCA1/RMI2/RNF8/RPA3/BRIP1
REACTOME_REACTIONS_SPECIFIC_TO_THE_COMPLEX_N_GLYCAN_SYNTHESIS_PATHWAY	REACTOME_REACTIONS_SPECIFIC_TO_THE_COMPLEX_N_GLYCAN_SYNTHESIS_PATHWAY	REACTOME_REACTIONS_SPECIFIC_TO_THE_COMPLEX_N_GLYCAN_SYNTHESIS_PATHWAY	10	-0.637927	-1.88255	0.00754089375121674	0.0308784609568172	0.0204634586585408	2117	tags=50%, list=9%, signal=45%	FUCA1/MAN2A2/FUT8/MGAT2/CHST10
REACTOME_ESR_MEDIATED_SIGNALING	REACTOME_ESR_MEDIATED_SIGNALING	REACTOME_ESR_MEDIATED_SIGNALING	159	-0.245445	-1.42867	0.00757204515681264	0.030911489222476	0.0204853468138417	5592	tags=34%, list=24%, signal=26%	ELK1/TFF3/CREBBP/NRIP1/TNRC6B/AGO3/POLR2H/TBP/SMC1A/GNB5/GTF2A2/CHD1/GNG11/AGO4/KPNA2/MED1/NR5A2/CBFB/EREG/TNRC6C/ATF2/ZNF217/CTSD/GNB4/GNG2/GATA3/GREB1/MMP3/NOS3/SRC/GNG10/CAV1/CXCL12/TGFA/CDK9/GNG7/PTK2/AKT3/CREB1/UHMK1/MMP9/MMP2/GNB3/AKT1/SPHK1/SRF/GNB1/PIK3R3/GNGT2/SHC1/GNAI2/USF1/RUNX1/ZDHHC7
REACTOME_NEGATIVE_REGULATORS_OF_DDX58_IFIH1_SIGNALING	REACTOME_NEGATIVE_REGULATORS_OF_DDX58_IFIH1_SIGNALING	REACTOME_NEGATIVE_REGULATORS_OF_DDX58_IFIH1_SIGNALING	34	-0.413002	-1.755	0.00765323691819965	0.0311479763935238	0.0206420691794667	4865	tags=56%, list=21%, signal=44%	ATG12/TRIM25/ISG15/PCBP2/RNF125/TBK1/UBA7/UBE2D1/NLRC5/HERC5/UBE2D3/IFIH1/OTUD5/TNFAIP3/UBE2L6/IRF3/TRAF3/CYLD/RNF216
REACTOME_IRAK4_DEFICIENCY_TLR2_4	REACTOME_IRAK4_DEFICIENCY_TLR2_4	REACTOME_IRAK4_DEFICIENCY_TLR2_4	18	-0.506075	-1.79779	0.00785450247902093	0.031870238846694	0.0211207195847357	1403	tags=44%, list=6%, signal=42%	TLR4/LY96/TLR1/TLR6/CD14/BTK/TIRAP/TLR2
REACTOME_PROCESSING_OF_CAPPED_INTRON_CONTAINING_PRE_MRNA	REACTOME_PROCESSING_OF_CAPPED_INTRON_CONTAINING_PRE_MRNA	REACTOME_PROCESSING_OF_CAPPED_INTRON_CONTAINING_PRE_MRNA	274	0.253251761013802	1.4096045947628	0.00792563459165889	0.0320617060973754	0.0212476068079772	8562	tags=38%, list=37%, signal=24%	BCAS2/TRA2B/PRPF19/THOC7/SF3B3/NUP35/SF3B5/THOC3/HNRNPA3/POLR2A/GLE1/METTL14/NUP188/PPIH/CWC27/SAP18/CPSF4/SLBP/SRSF9/SRSF8/PRPF18/PHF5A/CCDC12/CSTF2/AQR/CDC40/NDC1/DDX46/HNRNPK/NUP155/PPIL2/NUDT21/BUD31/IK/PABPN1/NUP88/ZMAT2/NUP153/NUP54/SNIP1/SRSF2/SRSF5/SRSF7/NUP205/RBM8A/SRSF4/GTF2F1/ALYREF/PRPF6/SF3B2/SEH1L/HNRNPD/RBMX/NUP43/NUP85/NXF2B/PPIG/SNRPF/PDCD7/PPIL3/HNRNPA1/RANBP2/SF3B6/SNRPB/BUD13…
REACTOME_PI_METABOLISM	REACTOME_PI_METABOLISM	REACTOME_PI_METABOLISM	83	-0.294209	-1.51564	0.00796389530465381	0.032119445219673	0.0212858710901178	4060	tags=33%, list=17%, signal=27%	INPP5D/MTMR2/PIKFYVE/TNFAIP8/MTMR9/PIP5K1B/PLEKHA2/SYNJ1/MTMR14/PIP4K2A/PIK3C2A/TNFAIP8L1/PIK3CD/PIK3CG/INPP4B/PLEKHA3/GDPD5/INPP4A/MTMR6/PIK3R5/PIK3R3/SYNJ2/VAC14/INPPL1/PI4KA/PNPLA6/PIP5K1C
REACTOME_MISMATCH_REPAIR	REACTOME_MISMATCH_REPAIR	REACTOME_MISMATCH_REPAIR	15	0.579340275324121	1.81006794080728	0.00813018204129984	0.0326916328927943	0.0216650654680441	3069	tags=53%, list=13%, signal=46%	LIG1/PCNA/POLD2/MSH3/RPA1/EXO1/MSH2/PMS2
REACTOME_RECYCLING_OF_BILE_ACIDS_AND_SALTS	REACTOME_RECYCLING_OF_BILE_ACIDS_AND_SALTS	REACTOME_RECYCLING_OF_BILE_ACIDS_AND_SALTS	18	0.52161883779162	1.70152576800787	0.00819649673984225	0.0327877089663278	0.021728736023438	8867	tags=72%, list=38%, signal=45%	ALB/NCOA2/RXRA/SLC10A1/SLC27A5/SLCO1B1/NR1H4/FABP6/SLCO1A2/NCOA1/SLC51B/SLC10A2/SLC51A
REACTOME_G_ALPHA_Q_SIGNALLING_EVENTS	REACTOME_G_ALPHA_Q_SIGNALLING_EVENTS	REACTOME_G_ALPHA_Q_SIGNALLING_EVENTS	215	-0.223836	-1.3537	0.00820304891988036	0.0327877089663278	0.021728736023438	5084	tags=32%, list=22%, signal=25%	PROK2/RGS18/RPS6KA1/FFAR2/GNB5/HTR2A/LPAR2/NPFF/RGS13/GNG11/PRKCE/UTS2B/RASGRP2/F2RL3/FPR2/EDN1/EDNRB/AGT/ITPR3/NTSR1/EDNRA/GRPR/GPR39/TACR1/XCR1/GPR65/GNB4/GNG2/HRH1/ITPR1/PLCB2/TBXA2R/MMP3/DGKZ/GNA14/GNG10/LPAR4/PLCB1/TRPC6/P2RY10/GPR4/RGS5/GNG7/RGS4/RGS19/CREB1/LPAR1/GRK5/PRKCA/TRIO/F2RL2/F2R/GNB3/GNB1/PIK3R3/RPS6KA2/APP/PTGFR/GRB2/GNGT2/GPR132/PTAFR/BTK/RPS6KA3/RGS3/GPR68/DGKD/P2RY6/SAA1
REACTOME_ANCHORING_FIBRIL_FORMATION	REACTOME_ANCHORING_FIBRIL_FORMATION	REACTOME_ANCHORING_FIBRIL_FORMATION	15	-0.575147	-1.90988	0.00843899767791766	0.0336304103890826	0.0222872025140495	3109	tags=73%, list=13%, signal=64%	TLL1/COL4A3/COL7A1/LAMB3/LAMA3/COL4A2/COL1A2/COL1A1/LAMC2/COL4A1/BMP1
REACTOME_REGULATION_OF_NPAS4_GENE_EXPRESSION	REACTOME_REGULATION_OF_NPAS4_GENE_EXPRESSION	REACTOME_REGULATION_OF_NPAS4_GENE_EXPRESSION	13	-0.59015	-1.90489	0.00865695907993314	0.034396641566856	0.0227949914239689	5415	tags=62%, list=23%, signal=47%	AGO2/TNRC6B/AGO3/NR3C1/AGO4/TNRC6C/KCNIP3/SRF
REACTOME_DIGESTION	REACTOME_DIGESTION	REACTOME_DIGESTION	20	0.519456034017767	1.77204036215067	0.00905620580843498	0.0358765076257232	0.0237757131625995	5838	tags=55%, list=25%, signal=41%	GUCY2C/PIR/PNLIP/CEL/GUCA2A/TREH/SI/PNLIPRP2/CLPS/PNLIPRP1/AMY2A
REACTOME_INTERLEUKIN_6_FAMILY_SIGNALING	REACTOME_INTERLEUKIN_6_FAMILY_SIGNALING	REACTOME_INTERLEUKIN_6_FAMILY_SIGNALING	24	-0.458102	-1.79419	0.00913125233979884	0.0360670999498249	0.0239020205634231	5743	tags=62%, list=25%, signal=47%	IL6/SOCS3/CRLF1/CLCF1/STAT1/IL11/OSM/CBL/IL6ST/OSMR/IL6R/JAK1/STAT3/LIF/TYK2
REACTOME_ADRENALINE_NORADRENALINE_INHIBITS_INSULIN_SECRETION	REACTOME_ADRENALINE_NORADRENALINE_INHIBITS_INSULIN_SECRETION	REACTOME_ADRENALINE_NORADRENALINE_INHIBITS_INSULIN_SECRETION	28	-0.432609	-1.75866	0.00918097997649139	0.0361568593780058	0.0239615050160441	5058	tags=46%, list=22%, signal=36%	CACNB2/GNB5/ADRA2A/GNG11/GNB4/GNG2/GNG10/GNG7/GNB3/GNB1/GNGT2/GNAI2/CACNA1C
REACTOME_RESPONSE_TO_METAL_IONS	REACTOME_RESPONSE_TO_METAL_IONS	REACTOME_RESPONSE_TO_METAL_IONS	14	-0.553954	-1.82399	0.00944869818486731	0.0371020729311945	0.0245879073000251	6192	tags=79%, list=27%, signal=58%	MT1H/MT1G/MT4/MT1E/MT1B/MT1A/SNCB/MT1M/CSRP1/MT2A/MT1F
REACTOME_RESOLUTION_OF_SISTER_CHROMATID_COHESION	REACTOME_RESOLUTION_OF_SISTER_CHROMATID_COHESION	REACTOME_RESOLUTION_OF_SISTER_CHROMATID_COHESION	120	0.302054180672169	1.50669	0.00951012624424486	0.0372340907632862	0.0246753968110139	10336	tags=57%, list=44%, signal=32%	KIF2C/PPP2R5A/BIRC5/RANGAP1/INCENP/CENPP/CENPU/TUBB8/DYNLL1/TUBB4B/PDS5A/DYNLL2/SPDL1/CENPC/ZWILCH/BUB1B/ZW10/MAD2L1/SKA2/CCNB2/SEH1L/NDC80/SMC3/NUP43/NUP85/TUBA1C/CENPN/RANBP2/CDK1/CDCA8/CENPK/PPP2R1A/CENPM/TUBA8/BUB1/TUBB6/ZWINT/TUBB1/CENPF/XPO1/TUBA4B/RCC2/MAD1L1/DYNC1LI2/NUF2/NUP37/NUP133/SPC25/DYNC1I1/TUBA3E/ITGB3BP/CENPQ/CCNB1/CDCA5/PMF1/RPS27/CENPH/CLASP1/CLASP2/STAG2/TUBA3D/CKAP5/AURKB/TU…
REACTOME_DAG_AND_IP3_SIGNALING	REACTOME_DAG_AND_IP3_SIGNALING	REACTOME_DAG_AND_IP3_SIGNALING	40	-0.376907	-1.63244	0.00959547162342026	0.0374587070080458	0.0248242521974629	5435	tags=48%, list=23%, signal=36%	PDE1A/PRKCD/ADCY7/PRKCE/KPNA2/ADCY9/PLCG1/ITPR3/ADCY3/PRKAR1A/ITPR1/CAMKK2/NBEA/PRKACA/CAMK4/CREB1/ADCY4/PRKCA/PRKACB
REACTOME_M_DECAY_DEGRADATION_OF_MATERNAL_MRNAS_BY_MATERNALLY_STORED_FACTORS	REACTOME_M_DECAY_DEGRADATION_OF_MATERNAL_MRNAS_BY_MATERNALLY_STORED_FACTORS	REACTOME_M_DECAY_DEGRADATION_OF_MATERNAL_MRNAS_BY_MATERNALLY_STORED_FACTORS	30	0.44991925466984	1.67510720114321	0.00970165331875318	0.0377631214936352	0.0250259906600641	7700	tags=53%, list=33%, signal=36%	BTG4/CNOT1/EIF4G1/RPS2/DICER1/PADI6/NOBOX/CNOT10/EIF4A2/CNOT11/TNKS1BP1/CNOT2/PABPC1/CNOT6/FGF8/EIF4E
REACTOME_ONCOGENIC_MAPK_SIGNALING	REACTOME_ONCOGENIC_MAPK_SIGNALING	REACTOME_ONCOGENIC_MAPK_SIGNALING	80	-0.298448	-1.54546	0.00987196041032576	0.0383146521432643	0.025391495426101	3770	tags=31%, list=16%, signal=26%	VWF/ZC3HAV1/SPRED2/DUSP6/KDM7A/CLCN6/SPRED1/RAP1A/ITGB3/SND1/ARAF/SRC/FN1/APBB1IP/QKI/ARRB1/MAP3K11/RAP1B/NF1/VCL/ARRB2/TLN1/MRAS/AGTRAP/ACTB
REACTOME_ACTIVATION_OF_IRF3_IRF7_MEDIATED_BY_TBK1_IKK_IKBKE	REACTOME_ACTIVATION_OF_IRF3_IRF7_MEDIATED_BY_TBK1_IKK_IKBKE	REACTOME_ACTIVATION_OF_IRF3_IRF7_MEDIATED_BY_TBK1_IKK_IKBKE	17	-0.504309	-1.76717	0.00999470802486757	0.0384566495554531	0.0254855985026115	4309	tags=53%, list=18%, signal=43%	TBK1/TANK/IRF7/IRF3/TRAF3/TLR4/LY96/CD14/SARM1
REACTOME_METABOLISM_OF_ANGIOTENSINOGEN_TO_ANGIOTENSINS	REACTOME_METABOLISM_OF_ANGIOTENSINOGEN_TO_ANGIOTENSINS	REACTOME_METABOLISM_OF_ANGIOTENSINOGEN_TO_ANGIOTENSINS	17	-0.503754	-1.76523	0.00999470802486757	0.0384566495554531	0.0254855985026115	4416	tags=59%, list=19%, signal=48%	MME/ACE/AGT/ENPEP/CMA1/CTSD/CTSZ/CPA3/ANPEP/CTSG
REACTOME_RHOJ_GTPASE_CYCLE	REACTOME_RHOJ_GTPASE_CYCLE	REACTOME_RHOJ_GTPASE_CYCLE	54	-0.349884	-1.65082	0.00994888313552875	0.0384566495554531	0.0254855985026115	4526	tags=43%, list=19%, signal=34%	CDC42EP1/TFRC/SLC1A5/ARL13B/PAK2/FNBP1/SLC4A7/DOCK8/CAV1/CPNE8/FMNL3/ARHGAP21/STOM/CDC42BPA/GIT2/TRIO/RHOJ/ARHGAP26/WAS/PREX1/PAK3/SYDE1/SNAP23
REACTOME_DISEASES_OF_CARBOHYDRATE_METABOLISM	REACTOME_DISEASES_OF_CARBOHYDRATE_METABOLISM	REACTOME_DISEASES_OF_CARBOHYDRATE_METABOLISM	33	-0.407674	-1.72439	0.0106502667401684	0.0408616251148579	0.0270793993725288	1159	tags=30%, list=5%, signal=29%	GNS/IDS/ARSB/IDUA/GLB1/GUSB/SGSH/GALNS/G6PC3/GAA
REACTOME_SCAVENGING_OF_HEME_FROM_PLASMA	REACTOME_SCAVENGING_OF_HEME_FROM_PLASMA	REACTOME_SCAVENGING_OF_HEME_FROM_PLASMA	20	-0.490337	-1.76946	0.0107066598293787	0.0409606214615373	0.0271450052215526	5484	tags=85%, list=24%, signal=65%	HPR/HBB/HBA2/HPX/IGKV2D-40/IGKV5-2/HP/IGHV4-59/LRP1/IGKV3D-20/IGKV1D-16/APOL1/IGKV1D-33/IGKV2D-28/IGHV3-7/CD163/IGLV6-57
REACTOME_SYNTHESIS_OF_PIPS_AT_THE_PLASMA_MEMBRANE	REACTOME_SYNTHESIS_OF_PIPS_AT_THE_PLASMA_MEMBRANE	REACTOME_SYNTHESIS_OF_PIPS_AT_THE_PLASMA_MEMBRANE	53	-0.334387	-1.57537	0.0108019086416219	0.0412072811143354	0.0273084689905151	4409	tags=40%, list=19%, signal=32%	PIK3R6/INPP5D/MTMR2/MTMR9/PIP5K1B/PLEKHA2/SYNJ1/MTMR14/PIP4K2A/PIK3C2A/PIK3CD/PIK3CG/INPP4B/PLEKHA3/INPP4A/MTMR6/PIK3R5/PIK3R3/SYNJ2/INPPL1/PIP5K1C
REACTOME_XENOBIOTICS	REACTOME_XENOBIOTICS	REACTOME_XENOBIOTICS	21	0.497273988362805	1.69969577902897	0.0108601441653522	0.0413117415835414	0.027377695967081	7011	tags=71%, list=30%, signal=50%	CYP2C19/CYP2C9/CYP3A4/CYP2C18/CYP2B6/CYP1A1/CYP2A6/CYP2F1/CYP2A13/CYP2J2/CYP1A2/CYP2C8/CYP3A7/CYP2E1/CYP3A5
REACTOME_TYPE_I_HEMIDESMOSOME_ASSEMBLY	REACTOME_TYPE_I_HEMIDESMOSOME_ASSEMBLY	REACTOME_TYPE_I_HEMIDESMOSOME_ASSEMBLY	11	-0.628136	-1.8939	0.0111654708969146	0.042352876858268	0.0280676665158759	5097	tags=82%, list=22%, signal=64%	LAMB3/PLEC/ITGB4/KRT14/LAMA3/DST/CD151/ITGA6/LAMC2
REACTOME_AMINE_LIGAND_BINDING_RECEPTORS	REACTOME_AMINE_LIGAND_BINDING_RECEPTORS	REACTOME_AMINE_LIGAND_BINDING_RECEPTORS	42	0.386356459660457	1.55883823785023	0.0112156131233823	0.0424228982265789	0.0281140703628049	6355	tags=45%, list=27%, signal=33%	TAAR8/TAAR6/CHRM5/DRD5/ADRA2B/TAAR5/HTR5A/HTR4/ADRB2/CHRM2/GPR143/HTR1E/DRD3/ADRA1A/ADRA2C/HRH3/ADRA1B/TAAR2/DRD4
REACTOME_DISEASES_OF_IMMUNE_SYSTEM	REACTOME_DISEASES_OF_IMMUNE_SYSTEM	REACTOME_DISEASES_OF_IMMUNE_SYSTEM	32	-0.419049	-1.7662	0.0113135380294065	0.0425374816211833	0.0281900059012283	2266	tags=56%, list=10%, signal=51%	IRAK4/TICAM1/NFKB1/TLR7/UNC93B1/NFKBIA/RELA/TLR10/TRAF3/TLR4/LY96/TLR1/TLR6/CD14/BTK/TIRAP/TLR2/NFKB2
REACTOME_SARS_COV_1_ACTIVATES_MODULATES_INNATE_IMMUNE_RESPONSES	REACTOME_SARS_COV_1_ACTIVATES_MODULATES_INNATE_IMMUNE_RESPONSES	REACTOME_SARS_COV_1_ACTIVATES_MODULATES_INNATE_IMMUNE_RESPONSES	36	-0.391227	-1.66206	0.0113224755169205	0.0425374816211833	0.0281900059012283	5151	tags=53%, list=22%, signal=41%	FKBP1A/NFKB1/TLR7/TRIM25/PCBP2/KPNA2/TBK1/BST2/CASP1/IFIH1/NFKBIA/RELA/IRF3/TRAF3/RIPK3/NLRP3/PPIB/IRAK2/RUNX1
REACTOME_CELL_DEATH_SIGNALLING_VIA_NRAGE_NRIF_AND_NADE	REACTOME_CELL_DEATH_SIGNALLING_VIA_NRAGE_NRIF_AND_NADE	REACTOME_CELL_DEATH_SIGNALLING_VIA_NRAGE_NRIF_AND_NADE	74	-0.305384	-1.53603	0.0113412105591952	0.0425374816211833	0.0281900059012283	3274	tags=31%, list=14%, signal=27%	ARHGEF17/VAV2/ITSN1/ECT2/PSEN2/RASGRF2/SQSTM1/ARHGEF15/FGD3/ARHGEF11/ARHGEF40/ARHGEF1/TRIO/FGD2/APH1B/ARHGEF10/ARHGEF6/PREX1/VAV1/MAGED1/NCSTN/PLEKHG2/ARHGEF2
REACTOME_SYNTHESIS_OF_BILE_ACIDS_AND_BILE_SALTS_VIA_7ALPHA_HYDROXYCHOLESTEROL	REACTOME_SYNTHESIS_OF_BILE_ACIDS_AND_BILE_SALTS_VIA_7ALPHA_HYDROXYCHOLESTEROL	REACTOME_SYNTHESIS_OF_BILE_ACIDS_AND_BILE_SALTS_VIA_7ALPHA_HYDROXYCHOLESTEROL	23	0.490756189777613	1.72535326234867	0.0114204723902482	0.0426509586844838	0.0282652082630556	3232	tags=43%, list=14%, signal=37%	HSD17B4/AKR1C1/AKR1C4/AKR1D1/AKR1C2/AKR1C3/NCOA2/RXRA/CYP8B1/SLC27A5
REACTOME_BETA_CATENIN_INDEPENDENT_WNT_SIGNALING	REACTOME_BETA_CATENIN_INDEPENDENT_WNT_SIGNALING	REACTOME_BETA_CATENIN_INDEPENDENT_WNT_SIGNALING	145	-0.24239	-1.39524	0.0114351711484165	0.0426509586844838	0.0282652082630556	5415	tags=35%, list=23%, signal=27%	TNRC6B/AGO3/PSMB4/PRICKLE1/AP2A1/WNT5A/GNB5/PPP3CA/PSMD13/GNG11/AGO4/FZD8/MAP3K7/PSME1/TCF7/TCF7L2/FZD4/TNRC6C/AP2A2/LEF1/PSMB9/ITPR3/PFN1/PSMB3/PSMB8/FZD3/GNB4/GNG2/PRKCB/ITPR1/PLCB2/GNG10/PLCB1/GNG7/PSME4/SMURF2/PRKCA/PSMB10/GNB3/PPP3CB/GNB1/NLK/AP2B1/GNGT2/PRKG1/ARRB2/ROR2/RAC2/FZD2/NFATC1/GNAO1
REACTOME_AMYLOID_FIBER_FORMATION	REACTOME_AMYLOID_FIBER_FORMATION	REACTOME_AMYLOID_FIBER_FORMATION	51	-0.338685	-1.57331	0.0119052681116875	0.0442809833376377	0.0293454415735455	2775	tags=31%, list=12%, signal=28%	SORL1/HSPG2/UBE2L6/LYZ/APOE/FURIN/CST3/TGFBI/MFGE8/APH1B/TSPAN33/APP/LTF/NCSTN/TSPAN15/SAA1
REACTOME_COMPLEX_I_BIOGENESIS	REACTOME_COMPLEX_I_BIOGENESIS	REACTOME_COMPLEX_I_BIOGENESIS	58	0.36127493371485	1.57215908315156	0.0119816312377929	0.044347283421463	0.0293893792887806	11634	tags=69%, list=50%, signal=35%	HSPA9/NDUFS6/NDUFA13/NDUFB2/NDUFA10/NDUFS5/NDUFB8/NDUFA11/NDUFA1/NDUFC1/NDUFS1/NDUFB4/NDUFB7/FOXRED1/ECSIT/NDUFB9/NDUFV3/NDUFV1/NDUFAF2/NDUFA12/TMEM126A/NDUFB3/NDUFB1/COA1/NDUFB11/NDUFAF6/ACAD9/HSCB/NDUFS3/NDUFS7/NDUFS4/NDUFB5/NDUFA5/NDUFA8/NDUFAF1/NDUFB6/NDUFA9/NDUFS2/NDUFA7/NDUFA6
REACTOME_TRANS_GOLGI_NETWORK_VESICLE_BUDDING	REACTOME_TRANS_GOLGI_NETWORK_VESICLE_BUDDING	REACTOME_TRANS_GOLGI_NETWORK_VESICLE_BUDDING	72	-0.29373	-1.48024	0.0119893327845927	0.044347283421463	0.0293893792887806	4538	tags=38%, list=19%, signal=30%	VAMP2/AP1M1/GAK/DNM2/TBC1D8B/TFRC/GBF1/AP1S1/SNX2/TXNDC5/PIK3C2A/SNX9/RAB5C/CTSZ/IGF2R/CPD/AP4S1/DNASE2/ARRB1/GNS/FTL/APP/PICALM/TGOLN2/FTH1/SNAP23/AP1S2
REACTOME_METABOLISM_OF_FOLATE_AND_PTERINES	REACTOME_METABOLISM_OF_FOLATE_AND_PTERINES	REACTOME_METABOLISM_OF_FOLATE_AND_PTERINES	16	-0.506276	-1.73562	0.0121822494456018	0.0449367272938314	0.029780009519044	3949	tags=56%, list=17%, signal=47%	SLC25A32/MTHFS/SLC19A1/MTHFD1L/MTHFR/SLC46A1/MTHFD2/FOLR2/ALDH1L2
REACTOME_CALNEXIN_CALRETICULIN_CYCLE	REACTOME_CALNEXIN_CALRETICULIN_CYCLE	REACTOME_CALNEXIN_CALRETICULIN_CYCLE	25	-0.451075	-1.76063	0.0122288684709146	0.0449847661608645	0.0298118453469666	5863	tags=64%, list=25%, signal=48%	CANX/DERL2/RNF103/RNF5/UGGT2/OS9/CALR/GANAB/EDEM3/EDEM1/UGGT1/PDIA3/EDEM2/SEL1L/SYVN1/PRKCSH
REACTOME_EXPORT_OF_VIRAL_RIBONUCLEOPROTEINS_FROM_NUCLEUS	REACTOME_EXPORT_OF_VIRAL_RIBONUCLEOPROTEINS_FROM_NUCLEUS	REACTOME_EXPORT_OF_VIRAL_RIBONUCLEOPROTEINS_FROM_NUCLEUS	29	0.440534780470964	1.6292944758962	0.0124293689869439	0.0455970549959394	0.0302176151578766	8433	tags=66%, list=36%, signal=42%	NUP35/NUP188/NDC1/NUP155/RAN/NUP88/NUP153/NUP54/NUP205/SEH1L/NUP43/NUP85/RANBP2/HSPA1A/XPO1/NUP214/NUP37/NUP133/NUP93
REACTOME_RHOU_GTPASE_CYCLE	REACTOME_RHOU_GTPASE_CYCLE	REACTOME_RHOU_GTPASE_CYCLE	40	-0.369749	-1.60143	0.0125188927361944	0.0457999928244927	0.0303521040454757	4253	tags=40%, list=18%, signal=33%	STAM/SPTAN1/SRGAP2/PAK2/SPTBN1/ARHGAP30/SRC/DST/ARHGAP31/PTK2B/GIT2/RHOU/ARHGEF6/GRB2/PAK3/PEAK1
REACTOME_TRANSLESION_SYNTHESIS_BY_POLH	REACTOME_TRANSLESION_SYNTHESIS_BY_POLH	REACTOME_TRANSLESION_SYNTHESIS_BY_POLH	18	0.506848575513398	1.65334502750196	0.0125690919386908	0.0458583490624167	0.0303907772961891	9734	tags=72%, list=42%, signal=42%	RFC2/PCNA/RPS27A/RPA1/RFC5/UBC/RPA3/RFC3/UBA52/RFC4/NPLOC4/UBB/RFC1
REACTOME_DRUG_ADME	REACTOME_DRUG_ADME	REACTOME_DRUG_ADME	93	0.315295900701897	1.50902544394634	0.0129304191874137	0.0469209520106964	0.0310949746826124	6700	tags=43%, list=29%, signal=31%	CYP2C19/ADK/CYP2C9/ABCG2/ALB/AKR1C1/UGT1A1/CYP3A4/IMPDH2/ADH1A/SLC22A7/GSTA2/GGT6/CES2/PON1/SLC28A2/UGT2A2/NT5C2/SLC22A8/GSTA1/ABCC5/NME1/SERPINA6/GLYAT/ACSM2B/SLCO1B1/NUDT15/UGT2A3/GUK1/CES1/CYP2C8/HSD11B2/GMPS/ABCC2/SLCO1A2/GSTP1/RAC1/CYP2E1/PCK1/ACSM2A
REACTOME_INTRA_GOLGI_AND_RETROGRADE_GOLGI_TO_ER_TRAFFIC	REACTOME_INTRA_GOLGI_AND_RETROGRADE_GOLGI_TO_ER_TRAFFIC	REACTOME_INTRA_GOLGI_AND_RETROGRADE_GOLGI_TO_ER_TRAFFIC	197	-0.227781	-1.37125	0.012913584835416	0.0469209520106964	0.0310949746826124	2620	tags=21%, list=11%, signal=19%	RAB30/COG1/COPB1/COPZ2/ARCN1/GOSR2/NAPB/MAN1A1/KIF3B/GCC2/COG2/IGF2R/MAN1A2/RHOBTB3/GOLIM4/TUBB3/SYS1/MAN2A2/ARFGAP1/ARF4/STX5/CYTH4/KIF3C/TGOLN2/COPG1/KDELR3/SURF4/BET1L/PAFAH1B2/TMF1/BICD1/KDELR2/COPA/GALNT2/KIF26B/RAB39A/RAB43/VAMP4/CUX1/KDELR1/ARFGAP3/KIF21B
REACTOME_P130CAS_LINKAGE_TO_MAPK_SIGNALING_FOR_INTEGRINS	REACTOME_P130CAS_LINKAGE_TO_MAPK_SIGNALING_FOR_INTEGRINS	REACTOME_P130CAS_LINKAGE_TO_MAPK_SIGNALING_FOR_INTEGRINS	15	-0.552581	-1.83495	0.013666035167939	0.0494562732158659	0.0327751568892535	4158	tags=73%, list=18%, signal=60%	CRK/VWF/RAP1A/ITGB3/BCAR1/SRC/FN1/APBB1IP/PTK2/RAP1B/TLN1

## Sheet: TNF
	ID	Description	setSize	enrichmentScore	NES	pvalue	p.adjust	qvalue	rank	leading_edge	core_enrichment
REACTOME_IMMUNOREGULATORY_INTERACTIONS_BETWEEN_A_LYMPHOID_AND_A_NON_LYMPHOID_CELL	REACTOME_IMMUNOREGULATORY_INTERACTIONS_BETWEEN_A_LYMPHOID_AND_A_NON_LYMPHOID_CELL	REACTOME_IMMUNOREGULATORY_INTERACTIONS_BETWEEN_A_LYMPHOID_AND_A_NON_LYMPHOID_CELL	134	0.650667391431906	3.53728085725529	1e-10	2.97555555555556e-09	1.77076023391813e-09	3174	tags=59%, list=14%, signal=51%	ITGB2/CD226/SLAMF6/C3/ITGAL/LILRB4/SELL/VCAM1/ICAM3/CD3D/ITGA4/LILRB2/CD3G/CLEC2D/HCST/CD96/KLRB1/ICAM1/IFITM1/CD3E/PILRA/TYROBP/SIGLEC9/MICB/CD300A/CD33/LILRB1/CD247/HLA-C/CD8A/HLA-A/HLA-B/SIGLEC10/LAIR1/SLAMF7/B2M/FCGR2B/CD22/FCGR3A/LILRB5/CD40LG/LILRB3/HLA-F/KLRG1/CD200R1/SH2D1A/CD200/FCGR1A/KLRD1/HLA-E/ICAM2/CRTAM/HLA-G/CD81/SIGLEC1/LILRA3/SIGLEC6/TREM1/SH2D1B/CD40/COLEC12/LILRA5/LILRA1/NCR3L…
REACTOME_GENERATION_OF_SECOND_MESSENGER_MOLECULES	REACTOME_GENERATION_OF_SECOND_MESSENGER_MOLECULES	REACTOME_GENERATION_OF_SECOND_MESSENGER_MOLECULES	32	0.855649352428277	3.4439036394274	1e-10	2.97555555555556e-09	1.77076023391813e-09	2305	tags=88%, list=10%, signal=79%	LCP2/HLA-DRA/GRAP2/CD4/CD3D/WAS/CD3G/HLA-DPA1/HLA-DPB1/ITK/HLA-DQB1/CD3E/HLA-DQA2/CD101/HLA-DRB3/CD247/LCK/HLA-DRB1/HLA-DRB5/HLA-DQA1/PAK3/PAK2/EVL/LAT/ZAP70/PLCG1/ENAH/VASP
REACTOME_INTERFERON_ALPHA_BETA_SIGNALING	REACTOME_INTERFERON_ALPHA_BETA_SIGNALING	REACTOME_INTERFERON_ALPHA_BETA_SIGNALING	75	0.700069119988605	3.42670121474837	1e-10	2.97555555555556e-09	1.77076023391813e-09	2551	tags=63%, list=11%, signal=56%	PTPN6/OASL/BST2/IRF8/JAK1/IRF1/ADAR/OAS2/STAT1/IFITM1/IRF9/IFI35/IFIT2/HLA-C/HLA-A/HLA-B/IFI6/MX2/SAMHD1/XAF1/IFIT3/PSMB8/SOCS1/HLA-F/IFNAR2/IFI27/ISG20/EIF2AK2/GBP2/IFITM3/STAT2/HLA-E/HLA-G/IRF2/IRF3/RSAD2/IRF4/TYK2/IFITM2/OAS3/SOCS3/MX1/PTPN1/IFIT5/IRF5/USP18/IFNAR1
REACTOME_INTERFERON_GAMMA_SIGNALING	REACTOME_INTERFERON_GAMMA_SIGNALING	REACTOME_INTERFERON_GAMMA_SIGNALING	94	0.670087264833248	3.41988172482177	1e-10	2.97555555555556e-09	1.77076023391813e-09	3716	tags=67%, list=16%, signal=57%	GBP5/PTPN6/HLA-DRA/VCAM1/OASL/SMAD7/IFI30/IRF8/CD44/HLA-DPA1/JAK1/HLA-DPB1/IRF1/HLA-DQB1/ICAM1/OAS2/STAT1/SP100/IRF9/HLA-DQA2/HLA-DRB3/HLA-C/HLA-A/HLA-B/HLA-DRB1/IFNGR1/B2M/SOCS1/HLA-DRB5/HLA-DQA1/HLA-F/GBP2/TRIM22/FCGR1A/HLA-E/CIITA/HLA-G/IFNGR2/IRF2/PML/GBP1/IRF3/GBP3/TRIM25/GBP4/IRF4/TRIM21/PTPN2/IFNG/OAS3/SOCS3/PTPN1/TRIM5/IRF5/TRIM38/PTAFR/TRIM6/TRIM14/IRF7/TRIM68/TRIM62/OAS1/TRIM8
REACTOME_PD_1_SIGNALING	REACTOME_PD_1_SIGNALING	REACTOME_PD_1_SIGNALING	22	0.907988926097369	3.31184012989046	1e-10	2.97555555555556e-09	1.77076023391813e-09	951	tags=82%, list=4%, signal=79%	PTPN6/HLA-DRA/CD4/CD3D/PDCD1LG2/CD3G/CD274/HLA-DPA1/HLA-DPB1/HLA-DQB1/CD3E/HLA-DQA2/HLA-DRB3/CD247/LCK/HLA-DRB1/HLA-DRB5/HLA-DQA1
REACTOME_COSTIMULATION_BY_THE_CD28_FAMILY	REACTOME_COSTIMULATION_BY_THE_CD28_FAMILY	REACTOME_COSTIMULATION_BY_THE_CD28_FAMILY	68	0.671551447925997	3.26235555509548	1e-10	2.97555555555556e-09	1.77076023391813e-09	3315	tags=60%, list=14%, signal=52%	PTPN6/CD86/HLA-DRA/GRAP2/ICOS/CD4/CD80/CD3D/VAV1/CTLA4/PDCD1LG2/CD3G/LYN/CD274/CD28/HLA-DPA1/HLA-DPB1/HLA-DQB1/CD3E/FYN/HLA-DQA2/HLA-DRB3/CD247/LCK/HLA-DRB1/HLA-DRB5/HLA-DQA1/GRB2/PAK3/PAK2/MAP3K8/BTLA/TNFRSF14/PPP2R5B/AKT1/AKT3/PIK3R3/PRR5/MTOR/PIK3CA/THEM4
REACTOME_TCR_SIGNALING	REACTOME_TCR_SIGNALING	REACTOME_TCR_SIGNALING	115	0.607330012302433	3.25424951285152	1e-10	2.97555555555556e-09	1.77076023391813e-09	4109	tags=51%, list=18%, signal=42%	PTPN22/PTPRC/LCP2/HLA-DRA/GRAP2/CD4/CD3D/WAS/PSMB9/CD3G/HLA-DPA1/TRAT1/HLA-DPB1/ITK/HLA-DQB1/PTPRJ/CD3E/HLA-DQA2/CD101/HLA-DRB3/CD247/CARD11/INPP5D/LCK/HLA-DRB1/PSMB10/PSMB8/HLA-DRB5/RIPK2/HLA-DQA1/PAG1/PAK3/PAK2/NFKBIA/EVL/LAT/ZAP70/PSMB2/PLCG1/CUL1/PSME2/NFKB1/ENAH/VASP/PSMB4/PSMD9/PSME4/CHUK/PSMD13/PIK3CA/PSMB3/PLCG2/PSME1/PSMA4/MALT1/RELA/PSMA6/PSMA3/TAB2
REACTOME_INTERLEUKIN_2_FAMILY_SIGNALING	REACTOME_INTERLEUKIN_2_FAMILY_SIGNALING	REACTOME_INTERLEUKIN_2_FAMILY_SIGNALING	44	0.721566228702912	3.19465805666602	1e-10	2.97555555555556e-09	1.77076023391813e-09	2599	tags=61%, list=11%, signal=55%	PIK3CD/IL2RG/PTPN6/HAVCR2/STAT4/IL21R/IL2RB/CSF2RA/IL2RA/JAK1/STAT1/STAT3/STAT5A/PTK2B/CSF2RB/INPP5D/LCK/JAK3/STAT5B/IL15RA/GRB2/LGALS9/IL3RA/SYK/IL15/SHC1/PIK3R3
REACTOME_SIGNALING_BY_INTERLEUKINS	REACTOME_SIGNALING_BY_INTERLEUKINS	REACTOME_SIGNALING_BY_INTERLEUKINS	453	0.495555955626359	3.19257645345808	1e-10	2.97555555555556e-09	1.77076023391813e-09	4588	tags=47%, list=20%, signal=38%	CBL/PIK3CD/ITGB2/IL27RA/IL2RG/PTPN6/CD86/CSF1/VCAM1/IL10RA/IL7R/CD4/CD80/LCP1/MMP9/GATA3/IL6R/HAVCR2/TGFB1/STAT4/HCK/CCL5/IL21R/IL2RB/VAV1/PSMB9/CSF2RA/LYN/CCL4/CNN2/IL2RA/JAK1/ALOX5/CCL19/CXCL10/ICAM1/RAP1B/STAT1/NFKB2/STAT3/CSF1R/STAT5A/CCL2/CCL22/CCR1/FYN/TNFRSF1B/CTSG/MSN/PTK2B/RPS6KA3/BCL6/CSF2RB/INPP5D/CASP1/EBI3/LCK/IL13RA2/JAK3/STAT5B/CREB1/IL17RA/PSMB10/PTPN9/S1PR1/CCR5/IL18RAP/ITGAM/PTP…
REACTOME_NEUTROPHIL_DEGRANULATION	REACTOME_NEUTROPHIL_DEGRANULATION	REACTOME_NEUTROPHIL_DEGRANULATION	460	0.489443361103784	3.16244289217721	1e-10	2.97555555555556e-09	1.77076023391813e-09	4916	tags=48%, list=21%, signal=39%	DOCK2/ITGB2/BIN2/PTPRC/SLC15A4/CD53/CTSH/MAN2B1/PTPN6/C3/ITGAL/GMFG/SELL/MMP9/NCKAP1L/CTSC/CYBB/COTL1/STK10/ARSB/HVCN1/ARHGAP9/PSAP/BST2/MANBA/RNASET2/CD44/CTSS/LILRB2/GLIPR1/AP1M1/C3AR1/CNN2/CTSZ/ALOX5/C5AR1/ACLY/ITGAV/LYZ/FGR/PTPRJ/RAP1B/TYROBP/SIGLEC9/FCER1G/TNFRSF1B/CD300A/CD33/CTSG/KCNAB2/FCGR2A/CMTM6/HLA-C/IQGAP2/CRISPLD2/HLA-B/PLAUR/SERPINA1/GLB1/ROCK1/ANO6/LAIR1/CD14/FUCA2/RAB27A/RAB37/B2…
REACTOME_INTERLEUKIN_10_SIGNALING	REACTOME_INTERLEUKIN_10_SIGNALING	REACTOME_INTERLEUKIN_10_SIGNALING	44	0.696196893374434	3.08233801135975	1e-10	2.97555555555556e-09	1.77076023391813e-09	4137	tags=73%, list=18%, signal=60%	CD86/CSF1/IL10RA/CD80/CCL5/CCL4/JAK1/CCL19/CXCL10/ICAM1/STAT3/CCL2/CCL22/CCR1/TNFRSF1B/CCR5/FPR1/IL10/CCL20/IL1R1/TIMP1/TYK2/CCR2/IL1B/TNFRSF1A/CCL3L3/PTAFR/CCL3/PTGS2/CSF2/CXCL1/IL6
REACTOME_INTERFERON_SIGNALING	REACTOME_INTERFERON_SIGNALING	REACTOME_INTERFERON_SIGNALING	256	0.507763010438237	3.05231071523219	1e-10	2.97555555555556e-09	1.77076023391813e-09	3901	tags=44%, list=17%, signal=37%	GBP5/PTPN6/HLA-DRA/VCAM1/OASL/SMAD7/IFI30/BST2/IRF8/CD44/NUP210/HLA-DPA1/JAK1/HLA-DPB1/HERC5/IRF1/ADAR/HLA-DQB1/ICAM1/OAS2/STAT1/IFITM1/SP100/IRF9/STAT3/IFI35/UBE2L6/HLA-DQA2/HLA-DRB3/IFIT2/HLA-C/HLA-A/HLA-B/IFI6/MX2/HLA-DRB1/SAMHD1/IFNGR1/KPNA2/XAF1/B2M/IFIT3/NUP98/PSMB8/SOCS1/HLA-DRB5/FLNB/HLA-DQA1/HLA-F/IFNAR2/IFI27/ISG20/EIF2AK2/GBP2/IFITM3/STAT2/TRIM22/FCGR1A/HLA-E/CIITA/HLA-G/IFNGR2/IRF2/PM…
REACTOME_SIGNALING_BY_THE_B_CELL_RECEPTOR_BCR	REACTOME_SIGNALING_BY_THE_B_CELL_RECEPTOR_BCR	REACTOME_SIGNALING_BY_THE_B_CELL_RECEPTOR_BCR	118	0.558245967829852	3.00024107538493	1e-10	2.97555555555556e-09	1.77076023391813e-09	4467	tags=51%, list=19%, signal=41%	PRKCB/PIK3CD/PTPN6/BTK/NFATC2/VAV1/PSMB9/LYN/NFKBIE/FYN/SH3KBP1/CARD11/PIK3AP1/PSMB10/CD22/PSMB8/ORAI2/GRB2/NFATC3/NFKBIA/REL/PSMB2/ITPR1/RASGRP3/CUL1/PSME2/SYK/NFKB1/RASGRP1/IGKV2D-28/IGKV1D-33/PSMB4/PSMD9/PSME4/IGHV3-7/FKBP1A/IGHV4-59/IGKV3D-20/CD79B/CHUK/IGLV6-57/CD79A/NFATC1/CD19/IGKV1D-16/ORAI1/PSMD13/PSMB3/PLCG2/PSME1/ITPR3/PSMA4/MALT1/RELA/PSMA6/PPP3CB/PSMA3/PPP3R1/PSMC3/PSME3
REACTOME_FCERI_MEDIATED_CA_2_MOBILIZATION	REACTOME_FCERI_MEDIATED_CA_2_MOBILIZATION	REACTOME_FCERI_MEDIATED_CA_2_MOBILIZATION	41	0.687523785861927	2.98020460759949	1e-10	2.97555555555556e-09	1.77076023391813e-09	4293	tags=73%, list=18%, signal=60%	LCP2/GRAP2/BTK/NFATC2/VAV1/LYN/ITK/FCER1G/TXK/MS4A2/GRB2/NFATC3/LAT/ITPR1/PLCG1/SYK/VAV2/IGKV2D-28/SHC1/IGKV1D-33/IGHV3-7/IGHV4-59/IGKV3D-20/IGLV6-57/NFATC1/IGKV1D-16/PLCG2/ITPR3/PPP3CB/PPP3R1
REACTOME_THE_ROLE_OF_NEF_IN_HIV_1_REPLICATION_AND_DISEASE_PATHOGENESIS	REACTOME_THE_ROLE_OF_NEF_IN_HIV_1_REPLICATION_AND_DISEASE_PATHOGENESIS	REACTOME_THE_ROLE_OF_NEF_IN_HIV_1_REPLICATION_AND_DISEASE_PATHOGENESIS	28	0.765438713393349	2.97578885823614	1e-10	2.97555555555556e-09	1.77076023391813e-09	3071	tags=64%, list=13%, signal=56%	DOCK2/CD4/HCK/AP1M1/CD28/PACS1/FYN/CD247/HLA-A/LCK/ELMO1/AP1S2/B2M/PAK2/AP2B1/AP2A2/CD8B/AP1S3
REACTOME_LEISHMANIA_INFECTION	REACTOME_LEISHMANIA_INFECTION	REACTOME_LEISHMANIA_INFECTION	169	0.521799696752388	2.96542786201666	1e-10	2.97555555555556e-09	1.77076023391813e-09	4216	tags=51%, list=18%, signal=42%	C3/NCKAP1L/WIPF1/CYFIP2/WAS/BTK/HCK/VAV1/CD3G/LYN/C3AR1/CD163/GNG2/RHBDF2/FGR/ARPC1B/NFKB2/PRKACB/FYN/CTSG/NLRP3/CD247/FCGR2A/P2RX4/CASP1/GNAI2/GNB4/CREB1/MYH9/ELMO1/GNG10/ACTB/PSTPIP1/FCGR3A/IL10/GRB2/FURIN/CYBA/ENTPD1/FCGR1A/MYO9B/ADAM17/CYSLTR2/ITPR1/PLCG1/GNB1/SYK/GGT5/IL1B/ACTR2/NFKB1/NT5E/P2RX7/VAV2/ADCY3/GNGT2/PYCARD/IGKV2D-28/IGKV1D-33/ADCY7/APP/MYO5A/IGHV3-7/IGHV4-59/MEFV/IGKV3D-20/IGLV6…
REACTOME_FCGR_ACTIVATION	REACTOME_FCGR_ACTIVATION	REACTOME_FCGR_ACTIVATION	21	0.823227202747473	2.94905331793922	1e-10	2.97555555555556e-09	1.77076023391813e-09	3171	tags=81%, list=14%, signal=70%	HCK/CD3G/LYN/FGR/FYN/CD247/FCGR2A/FCGR3A/FCGR1A/SYK/IGKV2D-28/IGKV1D-33/IGHV3-7/IGHV4-59/IGKV3D-20/IGLV6-57/IGKV1D-16
REACTOME_ANTIGEN_PROCESSING_CROSS_PRESENTATION	REACTOME_ANTIGEN_PROCESSING_CROSS_PRESENTATION	REACTOME_ANTIGEN_PROCESSING_CROSS_PRESENTATION	103	0.567009317771863	2.94881270373857	1e-10	2.97555555555556e-09	1.77076023391813e-09	4571	tags=50%, list=20%, signal=40%	LY96/CYBB/BTK/CTSS/NCF4/PSMB9/TAPBP/ITGAV/TAP1/TLR1/HLA-C/HLA-A/HLA-B/NCF2/CD14/PSMB10/B2M/PSMB8/TLR6/PDIA3/TAP2/SNAP23/HLA-F/MRC1/CYBA/SEC61A1/TLR4/FCGR1A/HLA-E/HLA-G/TLR2/PSMB2/CTSL/PSME2/NCF1/PSMB4/CALR/PSMD9/PSME4/CHUK/TIRAP/PSMD13/PSMB3/PSME1/SEC61A2/PSMA4/PSMA6/PSMA3/PSMC3/PSME3/STX4
REACTOME_ANTIGEN_ACTIVATES_B_CELL_RECEPTOR_BCR_LEADING_TO_GENERATION_OF_SECOND_MESSENGERS	REACTOME_ANTIGEN_ACTIVATES_B_CELL_RECEPTOR_BCR_LEADING_TO_GENERATION_OF_SECOND_MESSENGERS	REACTOME_ANTIGEN_ACTIVATES_B_CELL_RECEPTOR_BCR_LEADING_TO_GENERATION_OF_SECOND_MESSENGERS	39	0.693175440011856	2.94605492963168	1e-10	2.97555555555556e-09	1.77076023391813e-09	3644	tags=67%, list=16%, signal=56%	PIK3CD/PTPN6/BTK/VAV1/LYN/FYN/SH3KBP1/PIK3AP1/CD22/ORAI2/GRB2/ITPR1/SYK/IGKV2D-28/IGKV1D-33/IGHV3-7/IGHV4-59/IGKV3D-20/CD79B/IGLV6-57/CD79A/CD19/IGKV1D-16/ORAI1/PLCG2/ITPR3
REACTOME_CHEMOKINE_RECEPTORS_BIND_CHEMOKINES	REACTOME_CHEMOKINE_RECEPTORS_BIND_CHEMOKINES	REACTOME_CHEMOKINE_RECEPTORS_BIND_CHEMOKINES	57	0.628030054515902	2.89809338586158	1e-10	2.97555555555556e-09	1.77076023391813e-09	2392	tags=53%, list=10%, signal=47%	CCR4/CCR7/CXCL16/CXCR4/CCL5/CCL4/CXCL13/CCL19/CXCL10/CXCL9/CXCR5/CCL2/CCL22/CCR1/CXCR6/CXCL11/CCR5/CCL20/CCR8/CCRL2/CCL13/CCR6/CXCR1/CXCR3/XCR1/CX3CR1/CCR2/CCL21/CXCL12/CCL3L3
REACTOME_FCGAMMA_RECEPTOR_FCGR_DEPENDENT_PHAGOCYTOSIS	REACTOME_FCGAMMA_RECEPTOR_FCGR_DEPENDENT_PHAGOCYTOSIS	REACTOME_FCGAMMA_RECEPTOR_FCGR_DEPENDENT_PHAGOCYTOSIS	93	0.561873691453045	2.85406143255556	1e-10	2.97555555555556e-09	1.77076023391813e-09	4216	tags=55%, list=18%, signal=45%	NCKAP1L/WIPF1/CYFIP2/WAS/BTK/HCK/VAV1/CD3G/LYN/FGR/LIMK1/ARPC1B/FYN/CD247/FCGR2A/MYH9/ELMO1/ACTB/FCGR3A/PLD3/GRB2/CFL1/FCGR1A/MYO9B/ITPR1/PLCG1/SYK/ACTR2/VAV2/IGKV2D-28/IGKV1D-33/MYO5A/IGHV3-7/IGHV4-59/IGKV3D-20/IGLV6-57/HSP90AA1/ABI2/CRK/IGKV1D-16/PLD4/PIK3CA/ABL1/MYO1C/PRKCE/PLCG2/ITPR3/MYO10/ARPC5/ARPC4/ACTG1
REACTOME_PARASITE_INFECTION	REACTOME_PARASITE_INFECTION	REACTOME_PARASITE_INFECTION	68	0.576954151471247	2.80280771771196	1e-10	2.97555555555556e-09	1.77076023391813e-09	4216	tags=56%, list=18%, signal=46%	NCKAP1L/WIPF1/CYFIP2/WAS/BTK/HCK/VAV1/CD3G/LYN/FGR/ARPC1B/FYN/CD247/MYH9/ELMO1/ACTB/FCGR3A/GRB2/MYO9B/SYK/ACTR2/VAV2/IGKV2D-28/IGKV1D-33/MYO5A/IGHV3-7/IGHV4-59/IGKV3D-20/IGLV6-57/ABI2/CRK/IGKV1D-16/ABL1/MYO1C/MYO10/ARPC5/ARPC4/ACTG1
REACTOME_TOLL_LIKE_RECEPTOR_CASCADES	REACTOME_TOLL_LIKE_RECEPTOR_CASCADES	REACTOME_TOLL_LIKE_RECEPTOR_CASCADES	165	0.494272763141993	2.79716560190891	1e-10	2.97555555555556e-09	1.77076023391813e-09	4589	tags=47%, list=20%, signal=38%	BIRC3/ITGB2/SLC15A4/LY96/BTK/CTSS/TLR8/TLR7/NFKB2/TLR1/TRAF3/CNPY3/CD180/RPS6KA3/CREB1/CD14/LY86/ITGAM/SOCS1/TLR6/NLRC5/RIPK2/MAPKAPK2/TANK/RPS6KA1/MAP3K8/NFKBIA/TLR4/TLR10/CASP8/NOD2/TLR2/IRF3/HSP90B1/IRAK3/CTSK/CTSL/CUL1/RIPK1/NFKB1/PIK3R4/DUSP6/CTSB/LGMN/RIPK3/IKBIP/S100B/DUSP7/IRF5/SIGIRR/RPS6KA2/USP18/APP/SARM1/IRAK2/CHUK/TIRAP/UNC93B1/ATF2/IRF7/NOD1/ALPK1/BIRC2/TBK1/PLCG2/IKBKE/IRAK4/RELA/T…
REACTOME_INTERLEUKIN_4_AND_INTERLEUKIN_13_SIGNALING	REACTOME_INTERLEUKIN_4_AND_INTERLEUKIN_13_SIGNALING	REACTOME_INTERLEUKIN_4_AND_INTERLEUKIN_13_SIGNALING	108	0.529746084082456	2.78048450997263	1e-10	2.97555555555556e-09	1.77076023391813e-09	4636	tags=56%, list=20%, signal=45%	ITGB2/IL2RG/VCAM1/MMP9/GATA3/IL6R/TGFB1/JAK1/ALOX5/ICAM1/STAT1/STAT3/CCL2/CCL22/TNFRSF1B/BCL6/IL13RA2/JAK3/S1PR1/ITGAM/SOCS1/IL10/BATF/ITGAX/VIM/IL4R/TWIST1/F13A1/HSP90B1/FSCN1/IRF4/TIMP1/TYK2/IL1B/FASLG/HGF/MMP1/SOCS3/IL23R/BCL2/AKT1/ITGB1/MMP2/HSP90AA1/CDKN1A/FN1/PTGS2/MCL1/HSPA8/IL23A/CEBPD/COL1A2/HIF1A/IL6/ZEB1/LCN2/OSM/SAA1/MMP3/CCL11
REACTOME_EXTRACELLULAR_MATRIX_ORGANIZATION	REACTOME_EXTRACELLULAR_MATRIX_ORGANIZATION	REACTOME_EXTRACELLULAR_MATRIX_ORGANIZATION	292	0.454082304439814	2.77920799494584	1e-10	2.97555555555556e-09	1.77076023391813e-09	4691	tags=50%, list=20%, signal=41%	ITGB2/ITGAL/VCAM1/MMP9/ICAM3/TGFB1/CD44/CTSS/ITGA4/PRKCA/CASK/ITGAV/ICAM1/CMA1/SDC3/TNC/CTSG/EMILIN2/ADAM19/ITGA8/ITGAM/ADAM12/COLGALT1/LAMC2/ADAMTS4/MMP19/ADAM8/PLOD3/LTBP1/MMP12/FURIN/ITGAX/LOXL3/VCAN/LOXL2/SERPINE1/ITGAE/MMP13/ACTN1/ICAM2/LOXL1/FMOD/PXDN/THBS1/AGRN/ITGA5/ADAM17/ITGA6/COL6A3/CTSK/CTSL/COL12A1/TPSAB1/PPIB/TIMP1/SERPINH1/ADAMTS2/BGN/PLOD1/MMP25/NCSTN/ASPN/LAMA3/COL4A1/ITGA3/MFAP3…
REACTOME_ANTI_INFLAMMATORY_RESPONSE_FAVOURING_LEISHMANIA_PARASITE_INFECTION	REACTOME_ANTI_INFLAMMATORY_RESPONSE_FAVOURING_LEISHMANIA_PARASITE_INFECTION	REACTOME_ANTI_INFLAMMATORY_RESPONSE_FAVOURING_LEISHMANIA_PARASITE_INFECTION	84	0.551609251613947	2.7386369047232	1e-10	2.97555555555556e-09	1.77076023391813e-09	4137	tags=54%, list=18%, signal=44%	HCK/CD3G/LYN/CD163/GNG2/RHBDF2/FGR/PRKACB/FYN/CD247/FCGR2A/GNAI2/GNB4/CREB1/MYH9/GNG10/FCGR3A/IL10/FURIN/FCGR1A/ADAM17/CYSLTR2/ITPR1/PLCG1/GNB1/SYK/GGT5/ADCY3/GNGT2/IGKV2D-28/IGKV1D-33/ADCY7/IGHV3-7/IGHV4-59/IGKV3D-20/IGLV6-57/ADCY4/IGKV1D-16/PLCG2/ITPR3/PRKAR2B/PRKAR1A/GNB5/DPEP2/IL6
REACTOME_INTERLEUKIN_21_SIGNALING	REACTOME_INTERLEUKIN_21_SIGNALING	REACTOME_INTERLEUKIN_21_SIGNALING	10	0.964063875664395	2.72048852101182	1e-10	2.97555555555556e-09	1.77076023391813e-09	701	tags=90%, list=3%, signal=87%	IL2RG/STAT4/IL21R/JAK1/STAT1/STAT3/STAT5A/JAK3/STAT5B
REACTOME_CELL_SURFACE_INTERACTIONS_AT_THE_VASCULAR_WALL	REACTOME_CELL_SURFACE_INTERACTIONS_AT_THE_VASCULAR_WALL	REACTOME_CELL_SURFACE_INTERACTIONS_AT_THE_VASCULAR_WALL	142	0.495257870925468	2.71999370609889	1e-10	2.97555555555556e-09	1.77076023391813e-09	4827	tags=54%, list=21%, signal=43%	ITGB2/SELPLG/PTPN6/ITGAL/SELL/TGFB1/SIRPG/CD48/CD84/SPN/CD44/ITGA4/SLC7A7/LYN/CD2/CD74/ITGAV/DOK2/SDC3/FCER1G/FYN/TNFRSF10B/SELE/INPP5D/LCK/SLC7A6/SELP/ITGAM/OLR1/GRB2/ITGAX/CD244/SLC16A1/GLG1/ITGA5/ITGA6/PLCG1/TREM1/ANGPT2/CAV1/ITGA3/MMP1/SDC2/IGKV2D-28/SLC7A11/SHC1/SIRPA/IGKV1D-33/TNFRSF10A/GAS6/IGHV3-7/ITGB1/PECAM1/IGHV4-59/JAM3/IGKV3D-20/IGLV6-57/CD47/FN1/IGKV1D-16/GYPC/PIK3CA/TEK/ITGB3/CD177…
REACTOME_SIGNALING_BY_ALK_IN_CANCER	REACTOME_SIGNALING_BY_ALK_IN_CANCER	REACTOME_SIGNALING_BY_ALK_IN_CANCER	91	0.53459827038693	2.7173646382961	1e-10	2.97555555555556e-09	1.77076023391813e-09	3841	tags=48%, list=16%, signal=41%	PTPN6/ICOS/IL10RA/TPM3/STAT1/STAT3/STAT5A/EML4/RNF213/GZMB/MSN/MDM2/MYH9/PRF1/BCL2A1/CEBPB/VCL/IL10/DNMT1/GRB2/RB1/TWIST1/ZAP70/PLCG1/ATIC/CUL1/IRF4/TYK2/KIF5B/AGO3/SHC1/CLTC/RRBP1/IRS1/GCC2/CDKN1A/TPR/FN1/PIK3CA/MCL1/FRS2/PRKAR1A/TNRC6C/MECP2
REACTOME_FC_EPSILON_RECEPTOR_FCERI_SIGNALING	REACTOME_FC_EPSILON_RECEPTOR_FCERI_SIGNALING	REACTOME_FC_EPSILON_RECEPTOR_FCERI_SIGNALING	139	0.487586074280977	2.67655292933618	1e-10	2.97555555555556e-09	1.77076023391813e-09	5439	tags=50%, list=23%, signal=38%	LCP2/GRAP2/BTK/NFATC2/VAV1/PSMB9/LYN/ITK/FCER1G/FYN/TXK/MS4A2/CARD11/PSMB10/PSMB8/GRB2/NFATC3/PAK2/NFKBIA/LAT/PSMB2/ITPR1/PLCG1/CUL1/PSME2/SYK/NFKB1/VAV2/RASGRP1/RASGRP4/IGKV2D-28/SHC1/IGKV1D-33/PSMB4/LAT2/PSMD9/PSME4/IGHV3-7/IGHV4-59/IGKV3D-20/CHUK/IGLV6-57/NFATC1/IGKV1D-16/PSMD13/PIK3CA/PSMB3/PLCG2/PSME1/ITPR3/PSMA4/MALT1/RELA/PSMA6/PPP3CB/PSMA3/TAB2/PPP3R1/PSMC3/PSME3/RASGRP2/PSMA2/MAPK9/PSMA1…
REACTOME_PLATELET_ACTIVATION_SIGNALING_AND_AGGREGATION	REACTOME_PLATELET_ACTIVATION_SIGNALING_AND_AGGREGATION	REACTOME_PLATELET_ACTIVATION_SIGNALING_AND_AGGREGATION	255	0.434851422420424	2.60768619176398	1e-10	2.97555555555556e-09	1.77076023391813e-09	4077	tags=42%, list=17%, signal=35%	FERMT3/PRKCB/PIK3CG/APBB1IP/PTPN6/LCP2/F5/TGFB1/PSAP/VAV1/SRGN/LYN/RAC2/PRKCA/GNG2/RAP1B/PLEK/ARRB2/F2RL2/FCER1G/FYN/ABCC4/LCK/SERPINA1/VEGFC/GNAI2/GNB4/GNG10/SELP/GNA13/PIK3R5/VCL/HABP4/LHFPL2/GRB2/TLN1/TMSB4X/CAP1/CFL1/CTSW/FAM3C/APLP2/SERPINE1/SERPING1/TMX3/LAT/ACTN1/ADRA2A/ARRB1/F2R/PDPN/PFN1/RHOG/THBS1/F13A1/GNA12/GP1BA/LGALS3BP/ANXA5/ITPR1/ISLR/TIMP1/FLNA/GNB1/SYK/DGKD/HSPA5/HGF/TGFB3/VAV2/…
REACTOME_MYD88_INDEPENDENT_TLR4_CASCADE	REACTOME_MYD88_INDEPENDENT_TLR4_CASCADE	REACTOME_MYD88_INDEPENDENT_TLR4_CASCADE	107	0.493968425697995	2.60280591826771	1e-10	2.97555555555556e-09	1.77076023391813e-09	4558	tags=44%, list=20%, signal=35%	BIRC3/LY96/NFKB2/TRAF3/RPS6KA3/CREB1/CD14/NLRC5/RIPK2/MAPKAPK2/TANK/RPS6KA1/MAP3K8/NFKBIA/TLR4/CASP8/NOD2/IRF3/CUL1/RIPK1/NFKB1/DUSP6/RIPK3/IKBIP/S100B/DUSP7/RPS6KA2/USP18/APP/SARM1/IRAK2/CHUK/ATF2/IRF7/NOD1/ALPK1/BIRC2/TBK1/IKBKE/RELA/DUSP4/TAB2/PPP2R1B/S100A12/SAA1/PPP2R5D/N4BP1
REACTOME_INTERLEUKIN_1_FAMILY_SIGNALING	REACTOME_INTERLEUKIN_1_FAMILY_SIGNALING	REACTOME_INTERLEUKIN_1_FAMILY_SIGNALING	149	0.467225685769703	2.58764208287267	1e-10	2.97555555555556e-09	1.77076023391813e-09	5361	tags=46%, list=23%, signal=35%	PTPN6/PSMB9/ALOX5/NFKB2/STAT3/CTSG/CASP1/PSMB10/PTPN9/IL18RAP/PTPN7/PSMB8/NLRC5/RIPK2/MAP3K8/NFKBIA/IL1R1/IL18BP/MAP3K3/CASP8/IL18R1/IL1RL1/IL36G/NOD2/PSMB2/IRAK3/CUL1/PSME2/IL1B/PTPN2/NFKB1/IKBIP/S100B/PSMB4/SIGIRR/USP18/APP/PSMD9/PSME4/IRAK2/CHUK/NOD1/PSMD13/ALPK1/PSMB3/TBK1/PSME1/IL33/PSMA4/IRAK4/RELA/PTPN18/PSMA6/PSMA3/TAB2/PSMC3/S100A12/SAA1/PSME3/IL1RAP/N4BP1/PSMA2/PTPN4/PSMA1/MAP3K7/IL36RN…
REACTOME_HOST_INTERACTIONS_OF_HIV_FACTORS	REACTOME_HOST_INTERACTIONS_OF_HIV_FACTORS	REACTOME_HOST_INTERACTIONS_OF_HIV_FACTORS	124	0.47501172183171	2.56385120711279	1e-10	2.97555555555556e-09	1.77076023391813e-09	4605	tags=37%, list=20%, signal=30%	DOCK2/CD4/HCK/PSMB9/NUP210/AP1M1/CD28/APOBEC3G/PACS1/FYN/PSIP1/CD247/HLA-A/LCK/ELMO1/PSMB10/AP1S2/B2M/NUP98/PSMB8/PAK2/PSMB2/PSME2/AP2B1/AP2A2/PSMB4/PSMD9/PSME4/CD8B/AP1S3/TPR/PSMD13/CDK9/PSMB3/PSME1/NUP50/PSMA4/AP1S1/SEC13/RANBP1/PSMA6/PSMA3/PSMC3/NUP107/PSME3/NUP160
REACTOME_POTENTIAL_THERAPEUTICS_FOR_SARS	REACTOME_POTENTIAL_THERAPEUTICS_FOR_SARS	REACTOME_POTENTIAL_THERAPEUTICS_FOR_SARS	106	0.487333871693115	2.55664050441739	1e-10	2.97555555555556e-09	1.77076023391813e-09	4581	tags=49%, list=20%, signal=40%	IL6R/BTK/VAV1/ITGA4/JAK1/TLR7/SH3KBP1/JAK3/ROCK1/IFNGR1/S1PR1/GRB2/IFNAR2/FURIN/STAT2/IL1R1/IFNGR2/ZBP1/TYK2/SYK/RIPK1/ARID4B/KDM1A/GATAD2A/AP2B1/IGKV2D-28/NR3C1/AP2A2/IGKV1D-33/IFNAR1/IGHV3-7/ITGB1/FKBP1A/IGHV4-59/IGKV3D-20/CD79B/HMG20B/IGLV6-57/TUBB/HSP90AA1/CD79A/FXYD6/IGKV1D-16/TBK1/PLCG2/PHF21A/TLR9/GATAD2B/IMPDH1/SIGMAR1/ATP1B2/BRMS1
REACTOME_SARS_COV_2_ACTIVATES_MODULATES_INNATE_AND_ADAPTIVE_IMMUNE_RESPONSES	REACTOME_SARS_COV_2_ACTIVATES_MODULATES_INNATE_AND_ADAPTIVE_IMMUNE_RESPONSES	REACTOME_SARS_COV_2_ACTIVATES_MODULATES_INNATE_AND_ADAPTIVE_IMMUNE_RESPONSES	115	0.475574724238015	2.54826664799397	1e-10	2.97555555555556e-09	1.77076023391813e-09	5361	tags=49%, list=23%, signal=38%	PTPN6/NUP210/JAK1/TLR8/TLR7/STAT1/TLR1/TRAF3/NLRP3/HLA-C/HLA-A/HLA-B/IL17RA/KPNA2/B2M/NUP98/IFIH1/RIPK2/SEC23A/HLA-F/IFNAR2/STAT2/HLA-E/HLA-G/NOD2/TLR2/IRF3/TRIM25/TYK2/SEC24D/PIK3R4/MASP1/IFNAR1/IRAK2/G3BP2/CHUK/HSP90AA1/SEC24A/TPR/IRF7/NOD1/ISG15/TBK1/IKBKE/NUP50/SEC13/TAB2/NUP107/NUP160/BECN1/NLRP12/TRIM4/CREBBP/MAP3K7/POM121C/PTPN11
REACTOME_C_TYPE_LECTIN_RECEPTORS_CLRS	REACTOME_C_TYPE_LECTIN_RECEPTORS_CLRS	REACTOME_C_TYPE_LECTIN_RECEPTORS_CLRS	137	0.452749347766488	2.4998254584203	1e-10	2.97555555555556e-09	1.77076023391813e-09	5358	tags=47%, list=23%, signal=37%	ICAM3/CLEC6A/NFATC2/PSMB9/LYN/NFKB2/PRKACB/CCL22/FCER1G/FYN/CARD11/CLEC7A/PSMB10/PSMB8/RELB/PAK3/CD209/CLEC10A/NFATC3/PAK2/CLEC4A/NFKBIA/ICAM2/CASP8/CLEC4C/CLEC4E/PSMB2/ITPR1/CUL1/PSME2/SYK/IL1B/NFKB1/PYCARD/PSMB4/PSMD9/PSME4/CHUK/MUC3A/MUCL1/NFATC1/PSMD13/PSMB3/PLCG2/PSME1/ITPR3/PSMA4/MALT1/RELA/PSMA6/PPP3CB/PSMA3/TAB2/PPP3R1/PSMC3/PSME3/EP300/MUC13/PSMA2/CLEC4D/CREBBP/PSMA1/MAP3K7/PPP3CA/PAK1
REACTOME_SARS_COV_INFECTIONS	REACTOME_SARS_COV_INFECTIONS	REACTOME_SARS_COV_INFECTIONS	407	0.389515608197695	2.48036095782836	1e-10	2.97555555555556e-09	1.77076023391813e-09	4605	tags=39%, list=20%, signal=32%	PTPN6/IL6R/BTK/YWHAH/BST2/VAV1/ITGA4/NUP210/JAK1/TLR8/TLR7/STAT1/PARP9/TLR1/TRAF3/MGAT4A/SDC3/SH3KBP1/PARP14/NLRP3/HLA-C/CASP1/HLA-A/HLA-B/JAK3/ROCK1/ANO6/IL17RA/ST3GAL2/IFNGR1/KPNA2/RPS27L/B2M/S1PR1/ST6GAL1/CHMP7/NUP98/IFIH1/RIPK2/SEC23A/GRB2/FUT8/HLA-F/IFNAR2/MGAT2/EDEM2/FURIN/NFKBIA/STAT2/PRKCSH/SERPINE1/IL1R1/DDX20/RB1/HLA-E/NMI/HLA-G/IFNGR2/NRP1/GANAB/STT3A/NOD2/TLR2/RUNX1/IRF3/ZBP1/AGRN/TRI…
REACTOME_ASPARAGINE_N_LINKED_GLYCOSYLATION	REACTOME_ASPARAGINE_N_LINKED_GLYCOSYLATION	REACTOME_ASPARAGINE_N_LINKED_GLYCOSYLATION	298	0.394634110232118	2.4201157735294	1e-10	2.97555555555556e-09	1.77076023391813e-09	5425	tags=46%, list=23%, signal=36%	F5/CTSC/ST8SIA4/CTSZ/UGGT1/MGAT4A/ST3GAL5/SERPINA1/GLB1/ST3GAL2/ST8SIA1/SEC22C/DYNC1LI1/ST6GAL1/ARFGAP3/MAN1A1/PDIA3/SEC23A/DERL1/NUS1/SEC16A/EDEM1/EDEM3/FUT8/MGAT2/EDEM2/PPP6R1/PRKCSH/SEL1L/RFT1/NANS/MLEC/GANAB/STT3A/MAN1A2/B4GALT1/COG2/DPAGT1/MIA3/ARF3/COPA/TRAPPC10/CTSA/RPN2/TRAPPC2/SEC24D/MGAT5/COPB1/ARCN1/BET1L/FUCA1/RPN1/NPL/SLC17A5/SLC35A1/GNPNAT1/RENBP/ARF4/GFPT1/TUBA1B/GFPT2/CALR/GOSR2/B…
REACTOME_OLFACTORY_SIGNALING_PATHWAY	REACTOME_OLFACTORY_SIGNALING_PATHWAY	REACTOME_OLFACTORY_SIGNALING_PATHWAY	384	-0.398814	-2.29747	1e-10	2.97555555555556e-09	1.77076023391813e-09	10428	tags=65%, list=45%, signal=36%	OR10S1/OR8H3/OR2W1/OR10X1/OR2D2/OR4C13/OR4S1/OR7E24/OR4S2/OR14I1/OR2T1/OR5D14/OR6B1/OR10K2/OR2T35/OR5B3/OR10G2/OR10G9/OR14K1/OR4K15/OR9K2/OR10H3/OR2T12/OR6N2/OR5I1/OR8B8/OR8K1/OR10A3/OR1L4/OR2T6/OR4K13/OR5AU1/OR5M9/OR6T1/OR51G2/OR5AP2/OR2L2/OR8B3/OR2V1/OR4D9/OR51B4/OR4F6/OR12D3/OR2B2/OR4C15/OR52W1/OR13H1/OR6B2/REEP1/OR6X1/OR13C3/OR4D1/OR4A16/OR3A3/OR5B2/RTP1/OR6C70/OR52M1/OR10AG1/OR13C5/OR13G1/OR…
REACTOME_RHO_GTPASE_CYCLE	REACTOME_RHO_GTPASE_CYCLE	REACTOME_RHO_GTPASE_CYCLE	438	0.35496870455931	2.26937828963017	1e-10	2.97555555555556e-09	1.77076023391813e-09	4292	tags=36%, list=18%, signal=30%	DOCK8/ARHGAP25/ARHGEF6/DOCK2/ARHGDIB/TPM3/ARHGAP15/NCKAP1L/WIPF1/CYFIP2/TAGAP/CYBB/STK10/WAS/ARHGAP9/PREX1/RHOH/DOCK11/VAV1/CDC42SE2/NCF4/FGD3/RAC2/ARHGAP30/DOCK10/ARHGAP4/FMNL1/ARHGAP18/GMIP/SPATA13/EPSTI1/FGD2/EFHD2/PTK2B/FMNL3/IQGAP2/CCDC88A/FNBP1/LCK/NCF2/GIT2/RND1/ROCK1/AMIGO2/PLXNA1/MAP3K11/ACTB/GNA13/STARD8/ARHGEF1/RAPGEF1/ARFGAP3/PEAK1/ARHGAP31/CHN2/FMNL2/GRB2/PAK3/RTKN/CPNE8/SNAP23/STAM/…
REACTOME_RAC1_GTPASE_CYCLE	REACTOME_RAC1_GTPASE_CYCLE	REACTOME_RAC1_GTPASE_CYCLE	180	0.395928187622769	2.24325691731091	1e-10	2.97555555555556e-09	1.77076023391813e-09	3325	tags=37%, list=14%, signal=32%	DOCK8/ARHGAP25/ARHGEF6/DOCK2/ARHGDIB/ARHGAP15/NCKAP1L/WIPF1/CYFIP2/TAGAP/CYBB/WAS/ARHGAP9/PREX1/DOCK11/VAV1/NCF4/ARHGAP30/DOCK10/ARHGAP4/FMNL1/GMIP/SPATA13/IQGAP2/NCF2/GIT2/AMIGO2/GNA13/ARHGAP31/CHN2/PAK3/SNAP23/PAK2/CYBA/ESYT1/CHN1/ECT2/MYO9B/DOCK4/ARHGAP26/ABL2/PKN1/PLEKHG2/CAV1/DOCK5/FAM13B/VAV2/NCF1/LEMD3/DEF6/PIK3R3/ARHGDIA/ITGB1/SRGAP2/PLEKHG1/ARAP1/CDC42BPA/ARHGAP29/FERMT2/DLC1/ABI2/FARP1/…
REACTOME_DISEASES_OF_SIGNAL_TRANSDUCTION_BY_GROWTH_FACTOR_RECEPTORS_AND_SECOND_MESSENGERS	REACTOME_DISEASES_OF_SIGNAL_TRANSDUCTION_BY_GROWTH_FACTOR_RECEPTORS_AND_SECOND_MESSENGERS	REACTOME_DISEASES_OF_SIGNAL_TRANSDUCTION_BY_GROWTH_FACTOR_RECEPTORS_AND_SECOND_MESSENGERS	454	0.342165405697399	2.20877254887162	1e-10	2.97555555555556e-09	1.77076023391813e-09	5748	tags=43%, list=25%, signal=33%	CBL/PIK3CD/APBB1IP/BIN2/PTPN6/CD86/FLT3/ZC3HAV1/ICOS/IL10RA/TPM3/CD80/TGFB1/VAV1/PSMB9/RBPJ/LYN/RAC2/CD28/TRAT1/APH1B/RAP1B/STAT1/TGFBR1/ARRB2/KIT/STAT3/STAT5A/EML4/FYN/RNF213/GZMB/ETV6/MSN/HDAC9/MDM2/PIK3AP1/LCK/STAT5B/CREB1/MYH9/PRF1/PSMB10/AGTRAP/BCL2A1/MAP3K11/ACTB/CEBPB/VCL/PSMB8/IL10/DNMT1/ERLEC1/GRB2/TLN1/SEL1L/RB1/ARRB1/NRG1/TGFBR2/NCBP1/RHOG/TWIST1/ZAP70/PSMB2/ADAM17/CNTRL/PLCG1/ATIC/CUL…
REACTOME_SARS_COV_2_INFECTION	REACTOME_SARS_COV_2_INFECTION	REACTOME_SARS_COV_2_INFECTION	284	0.357521871998597	2.17136235670686	1e-10	2.97555555555556e-09	1.77076023391813e-09	5361	tags=40%, list=23%, signal=32%	PTPN6/YWHAH/NUP210/JAK1/TLR8/TLR7/STAT1/PARP9/TLR1/TRAF3/MGAT4A/SDC3/PARP14/NLRP3/HLA-C/HLA-A/HLA-B/ANO6/IL17RA/ST3GAL2/KPNA2/RPS27L/B2M/ST6GAL1/CHMP7/NUP98/IFIH1/RIPK2/SEC23A/FUT8/HLA-F/IFNAR2/MGAT2/EDEM2/FURIN/STAT2/PRKCSH/DDX20/RB1/HLA-E/HLA-G/NRP1/GANAB/STT3A/NOD2/TLR2/IRF3/AGRN/TRIM25/CTSL/UVRAG/TYK2/PARP8/RPN2/SEC24D/CAV1/MGAT5/PIK3R4/VPS11/ANO9/SDC2/VHL/RPN1/MASP1/AKT1/AKT3/IFNAR1/IRAK2/HS…
REACTOME_CLASS_I_MHC_MEDIATED_ANTIGEN_PROCESSING_PRESENTATION	REACTOME_CLASS_I_MHC_MEDIATED_ANTIGEN_PROCESSING_PRESENTATION	REACTOME_CLASS_I_MHC_MEDIATED_ANTIGEN_PROCESSING_PRESENTATION	369	0.343241817719737	2.16646640345741	1e-10	2.97555555555556e-09	1.77076023391813e-09	5016	tags=35%, list=22%, signal=28%	ERAP1/LY96/CYBB/BTK/RNF19B/CTSS/NCF4/PSMB9/TAPBP/HERC5/ITGAV/RNF114/RNF19A/TAP1/TLR1/RNF213/UBE2L6/UBE2Z/TRIM32/HLA-C/DTX3L/HLA-A/HLA-B/NCF2/RNF130/RNF41/CD14/PSMB10/UBE2Q2/B2M/RNF4/PSMB8/SOCS1/TLR6/PDIA3/SEC23A/TAP2/KLHL5/SNAP23/HLA-F/MRC1/CYBA/FBXO6/SEC61A1/TLR4/FCGR1A/HLA-E/HLA-G/MEX3C/KBTBD8/SMURF2/TLR2/CBLB/PSMB2/UBR1/CTSL/AREL1/CUL1/TRIM21/PSME2/KCTD7/SEC24D/PIK3R4/HSPA5/RNF25/VHL/FBXL12/MG…
REACTOME_SIGNALING_BY_VEGF	REACTOME_SIGNALING_BY_VEGF	REACTOME_SIGNALING_BY_VEGF	105	0.468689589827093	2.45692901550613	4.00466035607452e-10	1.165704394953e-08	6.93713475869202e-09	3850	tags=43%, list=17%, signal=36%	PRKCB/NCKAP1L/CYFIP2/CYBB/VAV1/NCF4/PRKCA/SH2D2A/ITGAV/PRKACB/FYN/PTK2B/NRP2/NCF2/VEGFC/ROCK1/ELMO1/AXL/ACTB/MAPKAPK2/PAK3/PAK2/CYBA/NRP1/ITPR1/PLCG1/CAV1/VAV2/NCF1/FLT1/PXN/AKT1/AKT3/CDH5/HSP90AA1/ABI2/PRR5/CRK/MTOR/PIK3CA/THEM4/ITGB3/ITPR3/KDR/PGF
REACTOME_FCGR3A_MEDIATED_IL10_SYNTHESIS	REACTOME_FCGR3A_MEDIATED_IL10_SYNTHESIS	REACTOME_FCGR3A_MEDIATED_IL10_SYNTHESIS	47	0.631285935901628	2.85297624746147	4.56061541383001e-10	1.28148482108748e-08	7.62614684613989e-09	3757	tags=62%, list=16%, signal=52%	HCK/CD3G/LYN/FGR/PRKACB/FYN/CD247/FCGR2A/CREB1/FCGR3A/IL10/FCGR1A/ITPR1/PLCG1/SYK/ADCY3/IGKV2D-28/IGKV1D-33/ADCY7/IGHV3-7/IGHV4-59/IGKV3D-20/IGLV6-57/ADCY4/IGKV1D-16/PLCG2/ITPR3/PRKAR2B/PRKAR1A
REACTOME_CDC42_GTPASE_CYCLE	REACTOME_CDC42_GTPASE_CYCLE	REACTOME_CDC42_GTPASE_CYCLE	152	0.412587859177486	2.28615904114709	4.59382161405521e-10	1.28148482108748e-08	7.62614684613989e-09	3332	tags=38%, list=14%, signal=33%	DOCK8/ARHGEF6/ARHGDIB/WIPF1/TAGAP/WAS/ARHGAP9/PREX1/DOCK11/CDC42SE2/FGD3/ARHGAP30/DOCK10/ARHGAP4/FMNL1/GMIP/SPATA13/FGD2/FMNL3/IQGAP2/FNBP1/GIT2/MAP3K11/GNA13/STARD8/ARFGAP3/ARHGAP31/FMNL2/PAK3/CPNE8/SNAP23/PAK2/CDC42EP3/CHN1/ECT2/MYO9B/ARHGAP26/SHKBP1/PLEKHG2/CAV1/FAM13B/VAV2/STARD13/WDR81/SYDE1/STOM/DEF6/ARHGDIA/SRGAP2/PLEKHG1/ARAP1/CDC42BPA/ARHGAP29/DLC1/FARP1/RASGRF2/ARHGAP21/CDC42EP2
REACTOME_UNFOLDED_PROTEIN_RESPONSE_UPR	REACTOME_UNFOLDED_PROTEIN_RESPONSE_UPR	REACTOME_UNFOLDED_PROTEIN_RESPONSE_UPR	89	0.502188038151291	2.53431373201034	4.96500188218568e-10	1.356762759234e-08	8.07412765803342e-09	5765	tags=57%, list=25%, signal=43%	CCL2/TPP1/CEBPB/TLN1/EDEM1/HYOU1/DNAJB11/HSP90B1/SSR1/ATF6/SERP1/XBP1/ERN1/EIF2S3/DCP2/HSPA5/DNAJC3/CREBRF/GFPT1/SHC1/PPP2R5B/CREB3/CALR/GOSR2/WFS1/FKBP14/KDELR3/MBTPS2/PDIA5/EXTL3/HDGF/SYVN1/ARFGAP1/CXXC1/PDIA6/TATDN2/EXOSC3/DNAJB9/TSPYL2/EXOSC9/LMNA/DIS3/ADD1/YIF1A/CUL7/EIF2S1/CREB3L2/PREB/HERPUD1/CTDSP2/WIPI1
REACTOME_INTEGRIN_CELL_SURFACE_INTERACTIONS	REACTOME_INTEGRIN_CELL_SURFACE_INTERACTIONS	REACTOME_INTEGRIN_CELL_SURFACE_INTERACTIONS	83	0.512399682786957	2.53957866259739	7.39911887547962e-10	1.98148403485344e-08	1.17918589236591e-08	3792	tags=51%, list=16%, signal=43%	ITGB2/ITGAL/VCAM1/ICAM3/CD44/ITGA4/ITGAV/ICAM1/TNC/ITGA8/ITGAM/ITGAX/ITGAE/ICAM2/THBS1/AGRN/ITGA5/ITGA6/COL6A3/COL4A1/ITGA3/SPP1/LUM/COL6A1/FBN1/COL4A2/ITGB7/HSPG2/ITGB1/PECAM1/ITGB6/JAM3/COL3A1/COL8A1/CD47/FN1/COL6A2/COL5A2/ITGB3/COL1A1/COMP/KDR
REACTOME_IRE1ALPHA_ACTIVATES_CHAPERONES	REACTOME_IRE1ALPHA_ACTIVATES_CHAPERONES	REACTOME_IRE1ALPHA_ACTIVATES_CHAPERONES	46	0.625864771640724	2.79477733133875	7.70584082607669e-10	2.02316095414053e-08	1.20398792679877e-08	5765	tags=76%, list=25%, signal=57%	TPP1/TLN1/EDEM1/HYOU1/DNAJB11/SSR1/SERP1/XBP1/ERN1/HSPA5/DNAJC3/GFPT1/SHC1/PPP2R5B/GOSR2/WFS1/FKBP14/KDELR3/PDIA5/EXTL3/HDGF/SYVN1/ARFGAP1/CXXC1/PDIA6/TATDN2/DNAJB9/TSPYL2/LMNA/ADD1/YIF1A/CUL7/PREB/CTDSP2/WIPI1
REACTOME_RESPONSE_TO_ELEVATED_PLATELET_CYTOSOLIC_CA2	REACTOME_RESPONSE_TO_ELEVATED_PLATELET_CYTOSOLIC_CA2	REACTOME_RESPONSE_TO_ELEVATED_PLATELET_CYTOSOLIC_CA2	128	0.443466472143419	2.41174072056726	8.23261439886026e-10	2.11989820770652e-08	1.261556497963e-08	4008	tags=43%, list=17%, signal=36%	FERMT3/PRKCB/F5/TGFB1/PSAP/SRGN/PRKCA/PLEK/ABCC4/SERPINA1/VEGFC/SELP/VCL/HABP4/LHFPL2/TLN1/TMSB4X/CAP1/CFL1/CTSW/FAM3C/APLP2/SERPINE1/SERPING1/TMX3/ACTN1/PFN1/THBS1/F13A1/LGALS3BP/ANXA5/ISLR/TIMP1/FLNA/HSPA5/HGF/TGFB3/A2M/CALU/PCYOX1L/APP/GAS6/TAGLN2/PECAM1/CLU/CD63/FN1/ITGB3/CHID1/SPARC/WDR1/MAGED2/MANF/IGF1/SERPINA3
REACTOME_INTERLEUKIN_3_INTERLEUKIN_5_AND_GM_CSF_SIGNALING	REACTOME_INTERLEUKIN_3_INTERLEUKIN_5_AND_GM_CSF_SIGNALING	REACTOME_INTERLEUKIN_3_INTERLEUKIN_5_AND_GM_CSF_SIGNALING	48	0.61580023159084	2.79342622158954	9.34762411916895e-10	2.36159786708816e-08	1.40539254383533e-08	3301	tags=52%, list=14%, signal=45%	CBL/PIK3CD/IL2RG/PTPN6/HCK/IL2RB/VAV1/CSF2RA/LYN/IL2RA/JAK1/STAT5A/FYN/CSF2RB/INPP5D/JAK3/STAT5B/RAPGEF1/GRB2/IL3RA/SYK/SHC1/PIK3R3/CRK/PIK3CA
REACTOME_MHC_CLASS_II_ANTIGEN_PRESENTATION	REACTOME_MHC_CLASS_II_ANTIGEN_PRESENTATION	REACTOME_MHC_CLASS_II_ANTIGEN_PRESENTATION	124	0.442496155791558	2.38835012069636	1.01555299118819e-09	2.51819528740924e-08	1.49858404352721e-08	3901	tags=38%, list=17%, signal=32%	CTSH/HLA-DMA/HLA-DRA/CTSC/IFI30/HLA-DOB/CTSS/HLA-DMB/AP1M1/HLA-DPA1/HLA-DPB1/CD74/HLA-DQB1/HLA-DQA2/HLA-DRB3/HLA-DRB1/AP1S2/DYNC1LI1/HLA-DRB5/HLA-DQA1/SEC23A/CTSO/HLA-DOA/CTSK/CTSL/KIF2A/CTSA/SEC24D/AP2B1/CTSB/LGMN/KIF5B/AP2A2/TUBA1B/CTSD/CLTC/TUBB2A/KIF3C/SEC24A/AP1S3/CAPZA2/DYNC1H1/TUBB3/TUBA1A/AP1S1/CAPZB/SEC13
REACTOME_TNFR2_NON_CANONICAL_NF_KB_PATHWAY	REACTOME_TNFR2_NON_CANONICAL_NF_KB_PATHWAY	REACTOME_TNFR2_NON_CANONICAL_NF_KB_PATHWAY	97	0.478790371251248	2.4572088821321	1.30781397229468e-09	3.18393256164105e-08	1.89476588904703e-08	5227	tags=45%, list=22%, signal=35%	BIRC3/TNFRSF9/TNFSF13B/TNFSF8/PSMB9/NFKB2/TRAF3/TNFRSF1B/CD27/TNFSF13/LTA/PSMB10/PSMB8/RELB/TNFSF4/CD40LG/PSMB2/CUL1/PSME2/CD40/FASLG/TNFRSF1A/TNFRSF14/PSMB4/TNFRSF12A/PSMD9/PSME4/LTBR/TNFRSF11B/CHUK/PSMD13/BIRC2/PSMB3/PSME1/PSMA4/TNFSF15/PSMA6/PSMA3/PSMC3/PSME3/PSMA2/TNFRSF25/PSMA1/TNFRSF17
REACTOME_INTERLEUKIN_1_SIGNALING	REACTOME_INTERLEUKIN_1_SIGNALING	REACTOME_INTERLEUKIN_1_SIGNALING	112	0.447287447248717	2.37745419755377	2.60445391383334e-09	6.22743534039793e-08	3.70596167814255e-08	4558	tags=39%, list=20%, signal=32%	PSMB9/NFKB2/PSMB10/PSMB8/NLRC5/RIPK2/MAP3K8/NFKBIA/IL1R1/MAP3K3/CASP8/NOD2/PSMB2/IRAK3/CUL1/PSME2/IL1B/NFKB1/IKBIP/S100B/PSMB4/USP18/APP/PSMD9/PSME4/IRAK2/CHUK/NOD1/PSMD13/ALPK1/PSMB3/PSME1/PSMA4/IRAK4/RELA/PSMA6/PSMA3/TAB2/PSMC3/S100A12/SAA1/PSME3/IL1RAP/N4BP1
REACTOME_SIGNALING_BY_CSF1_M_CSF_IN_MYELOID_CELLS	REACTOME_SIGNALING_BY_CSF1_M_CSF_IN_MYELOID_CELLS	REACTOME_SIGNALING_BY_CSF1_M_CSF_IN_MYELOID_CELLS	31	0.692955590538489	2.79912464883606	2.71625247062122e-09	6.38081062835406e-08	3.79723567915099e-08	3515	tags=55%, list=15%, signal=47%	CBL/PIK3CD/CSF1/GRAP2/HCK/LYN/STAT1/STAT3/CSF1R/FYN/GAB3/INPP5D/GRB2/SHC1/THOC5/PIK3CA/PLCG2
REACTOME_INTERLEUKIN_15_SIGNALING	REACTOME_INTERLEUKIN_15_SIGNALING	REACTOME_INTERLEUKIN_15_SIGNALING	14	0.873040324702334	2.77037773360251	3.01323547265334e-09	6.95641775497039e-08	4.13978085807365e-08	2295	tags=79%, list=10%, signal=71%	IL2RG/IL2RB/JAK1/STAT3/STAT5A/JAK3/STAT5B/IL15RA/GRB2/IL15/SHC1
REACTOME_INTRACELLULAR_SIGNALING_BY_SECOND_MESSENGERS	REACTOME_INTRACELLULAR_SIGNALING_BY_SECOND_MESSENGERS	REACTOME_INTRACELLULAR_SIGNALING_BY_SECOND_MESSENGERS	308	0.313950378722548	1.93066430079149	3.40781441918394e-09	7.73400594455474e-08	4.60252545106555e-08	4467	tags=33%, list=19%, signal=27%	PIK3CD/CD86/FLT3/ICOS/CD80/PIP4K2A/VAV1/PSMB9/RAC2/CD28/PRKCA/TRAT1/KIT/PRKACB/FYN/PHLPP2/MDM2/PIK3AP1/TRIM27/LCK/CREB1/PSMB10/KPNA2/PSMB8/GRB2/SNAI1/CAMK4/NRG1/IL1RL1/PML/RHOG/PSMB2/ITPR1/PLCG1/TNRC6B/PSME2/CAMKK2/FGFR1/HGF/KDM1A/GATAD2A/ADCY3/PIP5K1A/AGO3/PHC2/PSMB4/ADCY7/CSNK2A2/PPP2R5B/PDGFRB/FLT3LG/PHC3/AKT1/AKT3/PSMD9/CBX6/PSME4/PIK3R3/IRS1/SNAI2/PDGFRA/RPTOR/CHUK/TGFA/ATF2/ADCY4/CDKN1A/PRR…
REACTOME_MAPK_FAMILY_SIGNALING_CASCADES	REACTOME_MAPK_FAMILY_SIGNALING_CASCADES	REACTOME_MAPK_FAMILY_SIGNALING_CASCADES	322	0.310957812327045	1.92157058859918	4.06367248513115e-09	9.06876242931767e-08	5.39684223025312e-08	4467	tags=33%, list=19%, signal=27%	APBB1IP/IL2RG/FLT3/IL6R/CCND3/IL2RB/PSMB9/CSF2RA/IL2RA/JAK1/CDC14A/GFRA2/RAP1B/ARRB2/KIT/PRKACB/RASAL3/FYN/RASA3/CSF2RB/JAK3/PSMB10/MAP3K11/ACTB/RGL1/PTPN7/VCL/PSMB8/GRB2/PAK3/TLN1/ETV4/PAK2/RASGEF1A/LAT/PEA15/ARRB1/CDC42EP3/NRG1/IL3RA/PSMB2/RASGRP3/TNRC6B/TYK2/PSME2/NCOA3/RASA2/DUSP6/FGFR1/HGF/SPRED1/RASGRP1/RASGRP4/DUSP7/AGO3/SHC1/PSMB4/MMP10/PPP2R5B/PDGFRB/FLT3LG/PSMD9/PSME4/RAPGEF2/NF1/IRS1/P…
REACTOME_FCERI_MEDIATED_NF_KB_ACTIVATION	REACTOME_FCERI_MEDIATED_NF_KB_ACTIVATION	REACTOME_FCERI_MEDIATED_NF_KB_ACTIVATION	89	0.484178004953466	2.44342531775174	4.48181592460935e-09	9.83795331647855e-08	5.85458956847157e-08	5439	tags=47%, list=23%, signal=36%	PSMB9/LYN/FCER1G/MS4A2/CARD11/PSMB10/PSMB8/NFKBIA/PSMB2/CUL1/PSME2/NFKB1/RASGRP1/RASGRP4/IGKV2D-28/IGKV1D-33/PSMB4/PSMD9/PSME4/IGHV3-7/IGHV4-59/IGKV3D-20/CHUK/IGLV6-57/IGKV1D-16/PSMD13/PSMB3/PSME1/PSMA4/MALT1/RELA/PSMA6/PSMA3/TAB2/PSMC3/PSME3/RASGRP2/PSMA2/PSMA1/MAP3K7/IGHE/IGKV5-2
REACTOME_EUKARYOTIC_TRANSLATION_ELONGATION	REACTOME_EUKARYOTIC_TRANSLATION_ELONGATION	REACTOME_EUKARYOTIC_TRANSLATION_ELONGATION	92	-0.499255	-2.35543	4.78052186227028e-09	1.01753454031638e-07	6.05537240689831e-08	9604	tags=75%, list=41%, signal=44%	RPL41/RPS27A/RPL19/RPL23A/EEF1D/EEF2/RPS25/RPL35A/RPL36/RPL14/RPS29/RPL17/RPL13A/RPS28/RPS15/RPS14/RPS15A/RPL32/RPS9/RPS11/RPS23/RPS3/RPS3A/RPL6/RPS7/RPL9/RPL7/RPSA/RPL18/RPL37/RPL24/RPL21/RPL3L/RPL12/RPL35/RPL26/RPL27/RPS18/RPS24/RPL18A/RPS4Y1/RPL22/RPS12/RPS4Y2/FAU/RPL26L1/RPS10/EEF1B2/RPL31/RPL5/EEF1A2/EEF1G/RPLP0/RPS17/RPS21/RPL3/RPL13/RPS6/RPS8/RPL8/RPS5/RPL39/RPL37A/RPL10L/RPL10A/RPL29/RPS2…
REACTOME_TOLL_LIKE_RECEPTOR_9_TLR9_CASCADE	REACTOME_TOLL_LIKE_RECEPTOR_9_TLR9_CASCADE	REACTOME_TOLL_LIKE_RECEPTOR_9_TLR9_CASCADE	105	0.447739013557764	2.34710349378571	4.78750381179477e-09	1.01753454031638e-07	6.05537240689831e-08	4558	tags=41%, list=20%, signal=33%	SLC15A4/LY96/TLR7/NFKB2/RPS6KA3/CREB1/CD14/NLRC5/RIPK2/MAPKAPK2/RPS6KA1/MAP3K8/NFKBIA/TLR4/CASP8/NOD2/CUL1/NFKB1/PIK3R4/DUSP6/IKBIP/S100B/DUSP7/IRF5/RPS6KA2/USP18/APP/IRAK2/CHUK/ATF2/IRF7/NOD1/ALPK1/IRAK4/RELA/TLR9/DUSP4/TAB2/PPP2R1B/S100A12/SAA1/PPP2R5D/N4BP1
REACTOME_ENDOSOMAL_VACUOLAR_PATHWAY	REACTOME_ENDOSOMAL_VACUOLAR_PATHWAY	REACTOME_ENDOSOMAL_VACUOLAR_PATHWAY	11	0.907427678418377	2.67154729972077	6.3459669453462e-09	1.32769527184665e-07	7.90114634478138e-08	1651	tags=82%, list=7%, signal=76%	CTSS/HLA-C/HLA-A/HLA-B/B2M/HLA-F/HLA-E/HLA-G/CTSL
REACTOME_HIV_INFECTION	REACTOME_HIV_INFECTION	REACTOME_HIV_INFECTION	220	0.349214065234367	2.03703478106262	6.46275491777551e-09	1.33132751306176e-07	7.9227618992001e-08	4467	tags=29%, list=19%, signal=24%	DOCK2/CD4/CXCR4/HCK/PSMB9/NUP210/AP1M1/CD28/SUPT5H/APOBEC3G/PACS1/FYN/PSIP1/CD247/HLA-A/LCK/ELMO1/PSMB10/AP1S2/B2M/CCR5/CHMP7/NUP98/PSMB8/FURIN/PAK2/LIG4/NCBP1/ELL/PSMB2/TAF3/PSME2/AP2B1/AP2A2/GTF2E1/PSMB4/CCNH/PSMD9/PSME4/XRCC4/CD8B/ERCC3/TAF13/AP1S3/TPR/PSMD13/CDK9/PSMB3/PSME1/CCNK/NUP50/NMT2/PSMA4/AP1S1/SEC13/RANBP1/RNGTT/PSMA6/PSMA3/PSMC3/TAF6/GTF2E2/NUP107/PSME3
REACTOME_DOWNSTREAM_SIGNALING_EVENTS_OF_B_CELL_RECEPTOR_BCR	REACTOME_DOWNSTREAM_SIGNALING_EVENTS_OF_B_CELL_RECEPTOR_BCR	REACTOME_DOWNSTREAM_SIGNALING_EVENTS_OF_B_CELL_RECEPTOR_BCR	80	0.489089433260783	2.40358652153088	1.09217455352048e-08	2.21579049570291e-07	1.3186222280941e-07	5304	tags=48%, list=23%, signal=37%	PRKCB/NFATC2/PSMB9/NFKBIE/CARD11/PSMB10/PSMB8/NFATC3/NFKBIA/REL/PSMB2/RASGRP3/CUL1/PSME2/NFKB1/RASGRP1/PSMB4/PSMD9/PSME4/FKBP1A/CHUK/NFATC1/PSMD13/PSMB3/PSME1/PSMA4/MALT1/RELA/PSMA6/PPP3CB/PSMA3/PPP3R1/PSMC3/PSME3/PSMA2/PSMA1/MAP3K7/PPP3CA
REACTOME_DISEASES_ASSOCIATED_WITH_N_GLYCOSYLATION_OF_PROTEINS	REACTOME_DISEASES_ASSOCIATED_WITH_N_GLYCOSYLATION_OF_PROTEINS	REACTOME_DISEASES_ASSOCIATED_WITH_N_GLYCOSYLATION_OF_PROTEINS	20	0.781320793609894	2.75156477159685	1.16884123370149e-08	2.3359379282482e-07	1.39012225280759e-07	3383	tags=70%, list=15%, signal=60%	GLB1/MGAT2/RFT1/B4GALT1/DPAGT1/CTSA/ALG12/NEU1/ALG2/ALG1/ALG8/MOGS/ALG3/MPDU1
REACTOME_ANTIGEN_PRESENTATION_FOLDING_ASSEMBLY_AND_PEPTIDE_LOADING_OF_CLASS_I_MHC	REACTOME_ANTIGEN_PRESENTATION_FOLDING_ASSEMBLY_AND_PEPTIDE_LOADING_OF_CLASS_I_MHC	REACTOME_ANTIGEN_PRESENTATION_FOLDING_ASSEMBLY_AND_PEPTIDE_LOADING_OF_CLASS_I_MHC	29	0.703472219576531	2.75897493337605	1.24645816584197e-08	2.45442277068e-07	1.46063286616466e-07	3057	tags=62%, list=13%, signal=54%	ERAP1/TAPBP/TAP1/HLA-C/HLA-A/HLA-B/B2M/PDIA3/SEC23A/TAP2/HLA-F/HLA-E/HLA-G/SEC24D/PIK3R4/HSPA5/CALR/SEC24A
REACTOME_GLYCOSAMINOGLYCAN_METABOLISM	REACTOME_GLYCOSAMINOGLYCAN_METABOLISM	REACTOME_GLYCOSAMINOGLYCAN_METABOLISM	124	0.420367852970734	2.26891375041112	1.46110080889455e-08	2.8353825842171e-07	1.68734296313222e-07	4585	tags=46%, list=20%, signal=37%	ARSB/CD44/CHST11/SDC3/EXT2/CHPF2/GLB1/ST3GAL2/DSE/HEXA/GNS/HS3ST3B1/CHST15/CSGALNACT2/HAS2/HEXB/VCAN/PAPSS2/CSGALNACT1/FMOD/NDST2/GALNS/B4GALT1/AGRN/SGSH/BGN/B3GAT3/IDS/GUSB/SDC2/LUM/SLC9A1/B4GALT3/CHST1/CHSY1/HSPG2/CEMIP/B3GNT3/DSEL/HAS3/B3GNT7/CSPG4/B4GALT7/GLB1L/SLC35D2/EXT1/IDUA/CHST2/DCN/LYVE1/CHPF/NAGLU/XYLT2/ST3GAL6/GPC3/HS2ST1/CHSY3
REACTOME_ELASTIC_FIBRE_FORMATION	REACTOME_ELASTIC_FIBRE_FORMATION	REACTOME_ELASTIC_FIBRE_FORMATION	44	0.604039115575052	2.67431921056239	1.63788927252267e-08	3.13304819415409e-07	1.86448448014987e-07	5013	tags=73%, list=22%, signal=57%	TGFB1/ITGAV/EMILIN2/ITGA8/LTBP1/FURIN/LOXL3/LOXL2/LOXL1/ITGA5/MFAP3/TGFB3/FBLN2/FBLN5/FBN1/FBN2/LOX/MFAP2/ITGB1/ITGB6/LTBP3/FN1/LTBP2/ITGB3/FBLN1/MFAP5/EFEMP1/BMP2/MFAP4/TGFB2/BMP4/EFEMP2
REACTOME_FLT3_SIGNALING	REACTOME_FLT3_SIGNALING	REACTOME_FLT3_SIGNALING	38	0.636851754954809	2.68510495612306	2.06388229578848e-08	3.8923075972687e-07	2.31632156843866e-07	2501	tags=47%, list=11%, signal=42%	CBL/FLT3/GRAP2/SLA/HCK/PTPRJ/STAT5A/FYN/SLA2/LCK/STAT5B/GRB2/ABL2/SH2B3/SYK/FLT3LG/AKT1/AKT3
REACTOME_CD28_CO_STIMULATION	REACTOME_CD28_CO_STIMULATION	REACTOME_CD28_CO_STIMULATION	33	0.660234244787839	2.69038495864769	2.21293226314054e-08	4.11543930603498e-07	2.44910778245232e-07	3315	tags=58%, list=14%, signal=49%	CD86/GRAP2/CD80/VAV1/LYN/CD28/FYN/LCK/GRB2/PAK3/PAK2/MAP3K8/AKT1/AKT3/PIK3R3/PRR5/MTOR/PIK3CA/THEM4
REACTOME_EUKARYOTIC_TRANSLATION_INITIATION	REACTOME_EUKARYOTIC_TRANSLATION_INITIATION	REACTOME_EUKARYOTIC_TRANSLATION_INITIATION	118	-0.446151	-2.20032	2.55183639139785e-08	4.61744449740774e-07	2.74785227352514e-07	9604	tags=69%, list=41%, signal=41%	RPL41/EIF2S2/RPS27A/RPL19/RPL23A/EIF3K/RPS25/RPL35A/RPL36/RPL14/RPS29/RPL17/EIF3C/EIF3B/RPL13A/RPS28/PABPC1/RPS15/EIF2B5/RPS14/RPS15A/EIF4H/RPL32/RPS9/EIF2B4/RPS11/RPS23/RPS3/RPS3A/EIF3A/RPL6/RPS7/RPL9/EIF4EBP1/EIF3F/EIF4G1/RPL7/EIF3L/RPSA/EIF4A2/RPL18/RPL37/RPL24/RPL21/RPL3L/RPL12/RPL35/RPL26/RPL27/RPS18/RPS24/EIF3E/EIF3J/RPL18A/RPS4Y1/EIF3H/RPL22/RPS12/RPS4Y2/FAU/RPL26L1/RPS10/RPL31/RPL5/RPLP0/…
REACTOME_PROGRAMMED_CELL_DEATH	REACTOME_PROGRAMMED_CELL_DEATH	REACTOME_PROGRAMMED_CELL_DEATH	199	0.351973455496979	2.03380316574652	2.53276497397777e-08	4.61744449740774e-07	2.74785227352514e-07	4790	tags=36%, list=21%, signal=29%	BIRC3/CASP7/LY96/YWHAH/PSMB9/IRF1/STAT3/GZMB/TNFRSF10B/CARD8/CASP1/ROCK1/CD14/PSMB10/BID/MLKL/CASP5/CHMP7/PSMB8/PAK2/APAF1/DAPK1/TLR4/IRF2/BAK1/CASP8/VIM/CLSPN/SDCBP/CFLAR/PSMB2/FLOT2/PSME2/IL1B/RIPK1/FASLG/RIPK3/MAGED1/BCL2/CASP4/DAPK3/BAX/PSMB4/TNFRSF10A/SATB1/AKT1/AKT3/PSMD9/PSME4/DNM1L/BMF/HSP90AA1/PSMD13/BIRC2/PSMB3/FLOT1/PSME1/SFN/PSMA4/DIABLO/SPTAN1/PSMA6/PSMA3/PPP3R1/PSMC3/PSME3/BCL2L11/C…
REACTOME_CLEC7A_DECTIN_1_SIGNALING	REACTOME_CLEC7A_DECTIN_1_SIGNALING	REACTOME_CLEC7A_DECTIN_1_SIGNALING	98	0.454356246339841	2.33455461847851	3.03351947258704e-08	5.41584343172539e-07	3.22298139052405e-07	4467	tags=41%, list=19%, signal=33%	NFATC2/PSMB9/NFKB2/CCL22/CARD11/CLEC7A/PSMB10/PSMB8/RELB/NFATC3/NFKBIA/CASP8/PSMB2/ITPR1/CUL1/PSME2/SYK/IL1B/NFKB1/PYCARD/PSMB4/PSMD9/PSME4/CHUK/NFATC1/PSMD13/PSMB3/PLCG2/PSME1/ITPR3/PSMA4/MALT1/RELA/PSMA6/PPP3CB/PSMA3/TAB2/PPP3R1/PSMC3/PSME3
REACTOME_COMPLEMENT_CASCADE	REACTOME_COMPLEMENT_CASCADE	REACTOME_COMPLEMENT_CASCADE	65	0.516862004667718	2.46713534251338	3.30699318267109e-08	5.82639983104815e-07	3.46730448654019e-07	3245	tags=48%, list=14%, signal=41%	C3/C1QC/C1QA/C1QB/C3AR1/C5AR1/C2/CFP/CFB/SERPING1/C1S/CD81/C1R/C4B/CFHR1/IGKV2D-28/IGKV1D-33/MASP1/IGHV3-7/C7/CFH/IGHV4-59/CLU/IGKV3D-20/C5AR2/IGLV6-57/FCN3/CR1/CD19/IGKV1D-16/FCN1
REACTOME_TRANSPORT_TO_THE_GOLGI_AND_SUBSEQUENT_MODIFICATION	REACTOME_TRANSPORT_TO_THE_GOLGI_AND_SUBSEQUENT_MODIFICATION	REACTOME_TRANSPORT_TO_THE_GOLGI_AND_SUBSEQUENT_MODIFICATION	182	0.361501957165068	2.05073064020132	3.59408675746533e-08	6.24997684187801e-07	3.71937617963261e-07	4619	tags=38%, list=20%, signal=31%	F5/CTSC/CTSZ/MGAT4A/SERPINA1/SEC22C/DYNC1LI1/ST6GAL1/ARFGAP3/MAN1A1/SEC23A/SEC16A/FUT8/MGAT2/PPP6R1/MAN1A2/B4GALT1/COG2/MIA3/ARF3/COPA/TRAPPC10/TRAPPC2/SEC24D/MGAT5/COPB1/ARCN1/BET1L/FUCA1/ARF4/TUBA1B/GOSR2/B4GALT3/TUBB2A/SEC23IP/TMEM115/GBF1/BET1/KDELR3/TGFA/LMAN1/NSF/SEC24A/COPG1/CAPZA2/ARFGAP1/DYNC1H1/MAN2A1/CHST10/SEC22A/YKT6/ST8SIA2/TUBB3/NAPB/TUBA1A/CAPZB/SEC13/SPTAN1/ST8SIA6/MAN2A2/GOSR1/M…
REACTOME_SARS_COV_1_ACTIVATES_MODULATES_INNATE_IMMUNE_RESPONSES	REACTOME_SARS_COV_1_ACTIVATES_MODULATES_INNATE_IMMUNE_RESPONSES	REACTOME_SARS_COV_1_ACTIVATES_MODULATES_INNATE_IMMUNE_RESPONSES	36	0.642504975956318	2.67983368132086	4.28598479615101e-08	7.35760723339257e-07	4.37852967703956e-07	3899	tags=58%, list=17%, signal=49%	BST2/TLR7/TRAF3/NLRP3/CASP1/KPNA2/IFIH1/NFKBIA/NMI/RUNX1/IRF3/TRIM25/PPIB/NFKB1/RIPK3/PYCARD/IRAK2/FKBP1A/TBK1/IKBKE/RELA
REACTOME_CD28_DEPENDENT_VAV1_PATHWAY	REACTOME_CD28_DEPENDENT_VAV1_PATHWAY	REACTOME_CD28_DEPENDENT_VAV1_PATHWAY	12	0.866969364353198	2.64160335872948	4.99726996655443e-08	8.47005631040049e-07	5.04055078571846e-07	1111	tags=75%, list=5%, signal=71%	CD86/CD80/VAV1/CD28/FYN/LCK/GRB2/PAK3/PAK2
REACTOME_BINDING_AND_UPTAKE_OF_LIGANDS_BY_SCAVENGER_RECEPTORS	REACTOME_BINDING_AND_UPTAKE_OF_LIGANDS_BY_SCAVENGER_RECEPTORS	REACTOME_BINDING_AND_UPTAKE_OF_LIGANDS_BY_SCAVENGER_RECEPTORS	49	0.573843717375825	2.60305212341532	5.18990845647679e-08	8.68660927902802e-07	5.16942197572754e-07	4420	tags=59%, list=19%, signal=48%	MSR1/CD163/APOL1/APOE/HSPH1/HYOU1/FTL/STAB1/HSP90B1/COLEC12/COL4A1/IGKV2D-28/IGKV1D-33/MASP1/CALR/COL4A2/IGHV3-7/IGHV4-59/IGKV3D-20/IGLV6-57/COL3A1/HSP90AA1/IGKV1D-16/SPARC/COL1A1/LRP1/COL1A2/SCARB1/SAA1
REACTOME_SIGNALING_BY_TGFB_FAMILY_MEMBERS	REACTOME_SIGNALING_BY_TGFB_FAMILY_MEMBERS	REACTOME_SIGNALING_BY_TGFB_FAMILY_MEMBERS	160	0.371883912211971	2.08703969274228	6.27990880709745e-08	1.03812319663006e-06	6.17789599346689e-07	4668	tags=39%, list=20%, signal=32%	CBL/SMAD7/TGFB1/APH1B/ITGAV/STAT1/TGFBR1/ARRB2/E2F4/SKIL/ITGA8/BMPR2/RARA/LTBP1/FURIN/ACVRL1/SERPINE1/ARRB1/TGFBR2/FST/PMEPA1/SMURF2/TCF4/INHBA/TNRC6B/TIMP1/NCSTN/PARP1/TGFB3/E2F5/AGO3/BAMBI/FBN1/MMP14/ITGB1/ITGB6/TCF3/FKBP1A/LTBP3/TGIF2/TCF12/USP15/CDK9/CER1/LTBP2/ZFYVE16/ITGB3/MMP16/FSTL1/CCNK/PSEN2/TNRC6C/INHBB/DRAP1/AGO4/COL1A2/PSEN1/BMP2/AGO1/SKI/EP300/TGFB2/TIMP2
REACTOME_SIGNALING_BY_CSF3_G_CSF	REACTOME_SIGNALING_BY_CSF3_G_CSF	REACTOME_SIGNALING_BY_CSF3_G_CSF	28	0.690643089256902	2.68500661655498	6.6164218830244e-08	1.08041328065484e-06	6.42956529582731e-07	2998	tags=50%, list=13%, signal=44%	HCK/LYN/JAK1/STAT1/STAT3/STAT5A/STAT5B/SOCS1/GRB2/TYK2/SYK/SOCS3/SHC1/CSF3R
REACTOME_TGF_BETA_RECEPTOR_SIGNALING_ACTIVATES_SMADS	REACTOME_TGF_BETA_RECEPTOR_SIGNALING_ACTIVATES_SMADS	REACTOME_TGF_BETA_RECEPTOR_SIGNALING_ACTIVATES_SMADS	47	0.576426034266689	2.60504739715529	7.51137824813712e-08	1.21177535834405e-06	7.21130416466683e-07	3423	tags=45%, list=15%, signal=38%	CBL/SMAD7/TGFB1/ITGAV/TGFBR1/ITGA8/LTBP1/FURIN/TGFBR2/PMEPA1/SMURF2/TGFB3/BAMBI/FBN1/ITGB1/ITGB6/FKBP1A/LTBP3/USP15/LTBP2/ITGB3
REACTOME_TRANSCRIPTIONAL_REGULATION_BY_RUNX1	REACTOME_TRANSCRIPTIONAL_REGULATION_BY_RUNX1	REACTOME_TRANSCRIPTIONAL_REGULATION_BY_RUNX1	175	0.352430740288532	2.00640074623503	8.00617759013961e-08	1.27622283252345e-06	7.5948326262352e-07	5661	tags=42%, list=24%, signal=32%	PRKCB/GATA3/CCND3/FOXP3/NFATC2/SOCS4/CTLA4/PSMB9/IL2RA/SPI1/CDK6/PSMB10/PSMB8/CBFB/RUNX2/SMARCD1/PML/PCGF5/THBS1/GP1BA/RUNX1/PSMB2/CTSK/CTSL/CCND2/TNRC6B/PSME2/IFNG/SOCS3/AGO3/PHC2/PSMB4/CSNK2A2/CCNH/PHC3/NR4A3/PSMD9/CBX6/PSME4/TCF3/KMT2D/CR1/TCF12/PSMD13/PSMB3/ABL1/PSME1/RNF2/PSMA4/TNRC6C/KMT2A/PSMA6/AGO4/CSF2/PSMA3/PSMC3/RSPO3/AGO1/PSME3/RBBP5/MYL9/EP300/PSMA2/CREBBP/TAL1/PSMA1/SIN3B/PTPN11/GAT…
REACTOME_REGULATION_OF_KIT_SIGNALING	REACTOME_REGULATION_OF_KIT_SIGNALING	REACTOME_REGULATION_OF_KIT_SIGNALING	16	0.803017637862472	2.60838367263833	8.9934048772241e-08	1.41672578007095e-06	8.43096903041318e-07	1540	tags=62%, list=7%, signal=58%	CBL/PTPN6/LYN/PRKCA/KIT/FYN/LCK/SOCS1/GRB2/SH2B3
REACTOME_INTERLEUKIN_2_SIGNALING	REACTOME_INTERLEUKIN_2_SIGNALING	REACTOME_INTERLEUKIN_2_SIGNALING	12	0.859992693883436	2.62034586463172	9.13671713549455e-08	1.42256560981712e-06	8.46572199702494e-07	2295	tags=92%, list=10%, signal=83%	IL2RG/IL2RB/IL2RA/JAK1/STAT5A/PTK2B/LCK/JAK3/STAT5B/SYK/SHC1
REACTOME_RESPIRATORY_SYNCYTIAL_VIRUS_INFECTION_PATHWAY	REACTOME_RESPIRATORY_SYNCYTIAL_VIRUS_INFECTION_PATHWAY	REACTOME_RESPIRATORY_SYNCYTIAL_VIRUS_INFECTION_PATHWAY	113	0.412947808532316	2.19844927490743	9.94442887260507e-08	1.53052761614002e-06	9.1082064810188e-07	5256	tags=43%, list=23%, signal=34%	LY96/JAK1/TLR7/HERC5/OAS2/SDC3/UBE2L6/CD14/MED14/TLR6/IFIH1/IFNAR2/CD209/FURIN/EIF2AK2/STAT2/TLR4/MED12/TLR2/RAB5C/IRF3/AGRN/TRIM25/CX3CR1/TYK2/SDC2/MED1/MED29/CSNK2A2/IFNAR1/HSPG2/MED10/SPCS3/HSP90AA1/ISG15/HSPA8/SEC11C/MED15/MED27/GPC3/EP300/BECN1/CREBBP/MAP1B/MED20/GPC6/MED26/MED22/MED4
REACTOME_DEGRADATION_OF_THE_EXTRACELLULAR_MATRIX	REACTOME_DEGRADATION_OF_THE_EXTRACELLULAR_MATRIX	REACTOME_DEGRADATION_OF_THE_EXTRACELLULAR_MATRIX	137	0.389654050893249	2.15144896664088	1.05912071801419e-07	1.6033691525044e-06	9.54168820758483e-07	4676	tags=46%, list=20%, signal=37%	MMP9/CD44/CTSS/CMA1/CTSG/LAMC2/ADAMTS4/MMP19/ADAM8/MMP12/FURIN/MMP13/ADAM17/COL6A3/CTSK/CTSL/COL12A1/TPSAB1/TIMP1/MMP25/NCSTN/LAMA3/COL4A1/MMP1/LAMB1/A2M/ADAMTS5/CTSB/SPP1/COL6A1/FBN1/MMP10/CTSD/COL4A2/MMP14/ADAMTS9/FBN2/HSPG2/NID1/COL14A1/ADAM10/COL3A1/MMP2/MMP7/COL8A1/FN1/KLK7/COL6A2/LAMC1/COL5A2/BMP1/MMP16/HTRA1/COL15A1/COL1A1/PHYKPL/DCN/COL1A2/PSEN1/ADAM9/MMP3/TIMP2/BSG
REACTOME_DISEASES_OF_GLYCOSYLATION	REACTOME_DISEASES_OF_GLYCOSYLATION	REACTOME_DISEASES_OF_GLYCOSYLATION	138	0.382236273491967	2.10355232454269	1.06571960099247e-07	1.6033691525044e-06	9.54168820758483e-07	5425	tags=47%, list=23%, signal=36%	SDC3/EXT2/GLB1/HEXA/CFP/ADAMTS4/NUS1/HEXB/MGAT2/VCAN/PAPSS2/RFT1/FMOD/THBS1/B4GALT1/AGRN/DPAGT1/CTSA/LFNG/ADAMTS2/BGN/B3GAT3/SDC2/SPON1/ADAMTS5/LUM/C1GALT1C1/GFPT1/THBS2/ADAMTS9/ALG12/NEU1/CHSY1/HSPG2/ALG2/ALG1/ALG8/GALT/MOGS/MUC3A/MUCL1/CSPG4/ALG3/B4GALT7/MPDU1/POMGNT1/EXT1/DOLK/PMM2/ADAMTS10/DCN/ADAMTS15/GPC3/NOTCH1/MUC13/PRELP/THSD7A/SRD5A3/ADAMTS6/ADAMTS12/GPC6/ADAMTS3/DHDDS/THSD1/ALG11
REACTOME_TOLL_LIKE_RECEPTOR_TLR1_TLR2_CASCADE	REACTOME_TOLL_LIKE_RECEPTOR_TLR1_TLR2_CASCADE	REACTOME_TOLL_LIKE_RECEPTOR_TLR1_TLR2_CASCADE	114	0.416473955473463	2.22497327113519	1.23864560969918e-07	1.84282941265245e-06	1.0966721947863e-06	4558	tags=39%, list=20%, signal=32%	LY96/BTK/NFKB2/TLR1/RPS6KA3/CREB1/CD14/SOCS1/TLR6/NLRC5/RIPK2/MAPKAPK2/RPS6KA1/MAP3K8/NFKBIA/TLR4/CASP8/NOD2/TLR2/IRAK3/CUL1/NFKB1/DUSP6/IKBIP/S100B/DUSP7/SIGIRR/RPS6KA2/USP18/APP/IRAK2/CHUK/TIRAP/ATF2/NOD1/ALPK1/IRAK4/RELA/DUSP4/TAB2/PPP2R1B/S100A12/SAA1/PPP2R5D/N4BP1
REACTOME_INITIAL_TRIGGERING_OF_COMPLEMENT	REACTOME_INITIAL_TRIGGERING_OF_COMPLEMENT	REACTOME_INITIAL_TRIGGERING_OF_COMPLEMENT	30	0.65211157249632	2.58872464378855	1.36156188440477e-07	2.00344105848131e-06	1.192252569687e-06	3245	tags=67%, list=14%, signal=57%	C3/C1QC/C1QA/C1QB/C2/CFP/CFB/C1S/C1R/C4B/IGKV2D-28/IGKV1D-33/MASP1/IGHV3-7/IGHV4-59/IGKV3D-20/IGLV6-57/FCN3/IGKV1D-16/FCN1
REACTOME_DEUBIQUITINATION	REACTOME_DEUBIQUITINATION	REACTOME_DEUBIQUITINATION	234	0.330712269907233	1.9498000377256	1.3961036773858e-07	2.0319378521952e-06	1.20921107984102e-06	5335	tags=36%, list=23%, signal=28%	BIRC3/SMAD7/VCPIP1/GATA3/TGFB1/CYLD/PSMB9/TGFBR1/TRAF3/ARRB2/TNFAIP3/NLRP3/MDM2/USP10/JOSD1/PSMB10/ACTB/PSMB8/IFIH1/RIPK2/USP3/STAMBPL1/TNIP3/STAM/NFKBIA/ARRB1/TGFBR2/TRRAP/SMURF2/NOD2/CLSPN/USP42/PSMB2/TRIM25/PSME2/RIPK1/ASXL2/FOXK1/PSMB4/UIMC1/USP18/PSMD9/PSME4/HCFC1/USP11/CCP110/MAT2B/RUVBL1/USP15/NOD1/PSMD13/BIRC2/OTUB2/PSMB3/PTRH2/PSME1/VCP/IL33/PSMA4/ASXL1/MBD5/PSMA6/HIF1A/PSMA3/CCNA1/MDM4/…
REACTOME_NUCLEAR_EVENTS_STIMULATED_BY_ALK_SIGNALING_IN_CANCER	REACTOME_NUCLEAR_EVENTS_STIMULATED_BY_ALK_SIGNALING_IN_CANCER	REACTOME_NUCLEAR_EVENTS_STIMULATED_BY_ALK_SIGNALING_IN_CANCER	35	0.622954329466926	2.57901593296111	1.45028737159115e-07	2.08810192533393e-06	1.24263445420996e-06	4692	tags=60%, list=20%, signal=48%	PTPN6/ICOS/IL10RA/STAT3/STAT5A/GZMB/PRF1/BCL2A1/CEBPB/DNMT1/RB1/TWIST1/ZAP70/CUL1/IRF4/AGO3/TNRC6C/MECP2/AGO4/AGO1/NOTCH1
REACTOME_DAP12_INTERACTIONS	REACTOME_DAP12_INTERACTIONS	REACTOME_DAP12_INTERACTIONS	44	0.575457464783493	2.54777697875894	1.56490039378682e-07	2.22915066731973e-06	1.3265728982045e-06	3794	tags=52%, list=16%, signal=44%	LCP2/GRAP2/BTK/TYROBP/FYN/HLA-C/HLA-B/LCK/B2M/GRB2/KLRD1/LAT/HLA-E/SIRPB1/PLCG1/TREM1/SYK/VAV2/SHC1/CLEC5A/PIK3CA/PLCG2/KLRC2
REACTOME_COLLAGEN_FORMATION	REACTOME_COLLAGEN_FORMATION	REACTOME_COLLAGEN_FORMATION	87	0.453077188192037	2.26668160363751	1.66180317307558e-07	2.34226784078759e-06	1.39388919891215e-06	3783	tags=44%, list=16%, signal=37%	MMP9/CTSS/COLGALT1/LAMC2/PLOD3/LOXL3/LOXL2/MMP13/LOXL1/PXDN/ITGA6/COL6A3/CTSL/COL12A1/PPIB/SERPINH1/ADAMTS2/PLOD1/LAMA3/COL4A1/P4HA1/CTSB/COL6A1/CRTAP/COL4A2/LOX/P4HA2/PCOLCE/COL14A1/CD151/COL3A1/MMP7/COL8A1/COL6A2/COL5A2/BMP1/COL15A1/COL1A1
REACTOME_GPVI_MEDIATED_ACTIVATION_CASCADE	REACTOME_GPVI_MEDIATED_ACTIVATION_CASCADE	REACTOME_GPVI_MEDIATED_ACTIVATION_CASCADE	34	0.629535744971069	2.59591551080908	1.73108037683418e-07	2.4144964839385e-06	1.4368726373503e-06	4077	tags=62%, list=17%, signal=51%	PIK3CG/PTPN6/LCP2/VAV1/LYN/RAC2/FCER1G/FYN/LCK/PIK3R5/LAT/PDPN/RHOG/SYK/VAV2/PIK3R3/PIK3R6/PIK3CA/PLCG2/COL1A1/COL1A2
REACTOME_NEF_MEDIATES_DOWN_MODULATION_OF_CELL_SURFACE_RECEPTORS_BY_RECRUITING_THEM_TO_CLATHRIN_ADAPTERS	REACTOME_NEF_MEDIATES_DOWN_MODULATION_OF_CELL_SURFACE_RECEPTORS_BY_RECRUITING_THEM_TO_CLATHRIN_ADAPTERS	REACTOME_NEF_MEDIATES_DOWN_MODULATION_OF_CELL_SURFACE_RECEPTORS_BY_RECRUITING_THEM_TO_CLATHRIN_ADAPTERS	21	0.741440315118588	2.65606750366958	2.1130792209789e-07	2.91692069782551e-06	1.73586648972439e-06	3868	tags=62%, list=17%, signal=52%	CD4/AP1M1/CD28/PACS1/HLA-A/LCK/AP1S2/B2M/AP2B1/AP2A2/CD8B/AP1S3/AP1S1
REACTOME_SIGNALING_BY_SCF_KIT	REACTOME_SIGNALING_BY_SCF_KIT	REACTOME_SIGNALING_BY_SCF_KIT	43	0.577186720407635	2.53838154647097	2.49343244661656e-07	3.4068429041016e-06	2.02742036744225e-06	2599	tags=47%, list=11%, signal=41%	CBL/PTPN6/GRAP2/MMP9/VAV1/LYN/PRKCA/STAT1/CMA1/KIT/STAT3/STAT5A/FYN/LCK/STAT5B/SOCS1/GRB2/SH2B3/GRAP/PIK3R3
REACTOME_G_ALPHA_I_SIGNALLING_EVENTS	REACTOME_G_ALPHA_I_SIGNALLING_EVENTS	REACTOME_G_ALPHA_I_SIGNALLING_EVENTS	309	0.289712695027341	1.77990228826047	3.12367275072513e-07	4.22484627598076e-06	2.5142161321626e-06	4465	tags=33%, list=19%, signal=27%	CCR4/CCR7/C3/CXCL16/GPR183/CXCR4/PSAP/CCL5/FPR3/C3AR1/CCL4/PRKCA/CXCL13/C5AR1/CCL19/GNG2/RGS13/CXCL10/CXCL9/CXCR5/PRKACB/CCR1/CCL4L2/GPR18/CXCR6/GPSM3/GNAI2/GNB4/PLCB2/CREB1/CXCL11/GNG10/PDE4B/KPNA2/CCR5/SUCNR1/FPR1/RGS18/CCL20/CCR8/CAMK4/ADRA2A/P2RY13/ADORA3/S1PR4/CCL13/CCR6/CXCR1/CXCR3/ITPR1/CX3CR1/GNB1/P2RY14/CCR2/CAMKK2/CCL21/ADCY3/CXCL12/GNGT2/ADCY7/APP/RGS10/RGS1/PLCB1/GPR31/ADCY4/RGS9/RGS1…
REACTOME_CD22_MEDIATED_BCR_REGULATION	REACTOME_CD22_MEDIATED_BCR_REGULATION	REACTOME_CD22_MEDIATED_BCR_REGULATION	14	0.817033297591636	2.59265327295329	3.72787190609739e-07	4.99162048226441e-06	2.97052529780603e-06	3171	tags=86%, list=14%, signal=74%	PTPN6/LYN/CD22/IGKV2D-28/IGKV1D-33/IGHV3-7/IGHV4-59/IGKV3D-20/CD79B/IGLV6-57/CD79A/IGKV1D-16
[truncated: 385 more rows]

## Sheet: NQO1
	ID	Description	setSize	enrichmentScore	NES	pvalue	p.adjust	qvalue	rank	leading_edge	core_enrichment
[truncated: 359 more rows]

## Sheet: MMP9
	ID	Description	setSize	enrichmentScore	NES	pvalue	p.adjust	qvalue	rank	leading_edge	core_enrichment
[truncated: 452 more rows]
