# Supplementary material for: Identification and Mechanism Research of Oxidative Stress-Related Biomarkers in Oral Lichen Planus
Source: Biomedicines. 2026 Feb 13;14(2):420. doi: 10.3390/biomedicines14020420 (PMC12938463; doi:10.3390/biomedicines14020420)
Supplement: Supplementary file 1 [file biomedicines-14-00420-s001.zip › SupplementaryTable S8.xlsx]

## Sheet: TGFB1
	logFC	AveExpr	t	P.Value	adj.P.Val	B	GO	Aimgene
HP_PHALANGEAL_DISLOCATION	1.19101861153108	-0.0781029	6.86173238650634	2.26789356653978e-05	0.0648822592601619	2.89438803334031	HP_PHALANGEAL_DISLOCATION	TGFB1
HP_DECREASED_URINARY_POTASSIUM	-1.07522	0.0301516044468605	-6.83296	2.35860317668542e-05	0.0648822592601619	2.86118207821603	HP_DECREASED_URINARY_POTASSIUM	TGFB1
HP_LACUNAR_STROKE	1.15605238384845	-0.0306207	6.80312771516378	2.45674905641875e-05	0.0648822592601619	2.82661832732263	HP_LACUNAR_STROKE	TGFB1
GOBP_PLATELET_DERIVED_GROWTH_FACTOR_RECEPTOR_BETA_SIGNALING_PATHWAY	1.03316157286099	-0.0410793	6.71225676727562	2.78358452677653e-05	0.0648822592601619	2.72045087326298	GOBP_PLATELET_DERIVED_GROWTH_FACTOR_RECEPTOR_BETA_SIGNALING_PATHWAY	TGFB1
HP_LUPUS_ANTICOAGULANT	1.06328934020235	-7.94494e-05	6.6699183924231	2.9514548987087e-05	0.0648822592601619	2.67053212217428	HP_LUPUS_ANTICOAGULANT	TGFB1
HP_GRAVES_DISEASE	-1.12108	0.0284857591764499	-6.66832	2.95801788617868e-05	0.0648822592601619	2.66863688883731	HP_GRAVES_DISEASE	TGFB1
GOBP_REGULATION_OF_PLATELET_DERIVED_GROWTH_FACTOR_RECEPTOR_BETA_SIGNALING_PATHWAY	1.03175513174203	-0.0422472	6.6387385198087	3.08198194668996e-05	0.0648822592601619	2.63358446883154	GOBP_REGULATION_OF_PLATELET_DERIVED_GROWTH_FACTOR_RECEPTOR_BETA_SIGNALING_PATHWAY	TGFB1
HP_TYPE_E_BRACHYDACTYLY	1.08017833684283	-0.0432112	6.59437361135775	3.27843561702764e-05	0.0648822592601619	2.58074093459128	HP_TYPE_E_BRACHYDACTYLY	TGFB1
GOMF_GLUCURONOSYL_N_ACETYLGALACTOSAMINYL_PROTEOGLYCAN_4_BETA_N_ACETYLGALACTOSAMINYLTRANSFERASE_ACTIVITY	1.1245094140339	-0.0254891	6.42605121760768	4.15442970074602e-05	0.0648822592601619	2.37732617353652	GOMF_GLUCURONOSYL_N_ACETYLGALACTOSAMINYL_PROTEOGLYCAN_4_BETA_N_ACETYLGALACTOSAMINYLTRANSFERASE_ACTIVITY	TGFB1
HP_DISTAL_JOINT_HYPERMOBILITY	1.01447869343709	-0.00455969	6.3816068573821	4.4252727975988e-05	0.0648822592601619	2.32283805689813	HP_DISTAL_JOINT_HYPERMOBILITY	TGFB1
GOBP_DORSAL_ROOT_GANGLION_DEVELOPMENT	1.09482	-0.103825	6.32138498651365	4.82269009946191e-05	0.0648822592601619	2.24848478111025	GOBP_DORSAL_ROOT_GANGLION_DEVELOPMENT	TGFB1
GOMF_EXTRACELLULAR_MATRIX_CONSTITUENT_CONFERRING_ELASTICITY	1.04742745961549	-0.0467436	6.29815801000066	4.98598885607198e-05	0.0648822592601619	2.21964639310456	GOMF_EXTRACELLULAR_MATRIX_CONSTITUENT_CONFERRING_ELASTICITY	TGFB1
HP_ESOPHAGEAL_ULCERATION	0.957475247722878	0.00258315117932202	6.10712813203498	6.57506233457132e-05	0.0648822592601619	1.97904331776895	HP_ESOPHAGEAL_ULCERATION	TGFB1
GOBP_PROTEIN_FOLDING_IN_ENDOPLASMIC_RETICULUM	0.947666109731987	0.00611040038891228	6.0469983042825	7.18070520582077e-05	0.0648822592601619	1.90203970184044	GOBP_PROTEIN_FOLDING_IN_ENDOPLASMIC_RETICULUM	TGFB1
HP_ABNORMAL_CIRCLE_OF_WILLIS_MORPHOLOGY	0.952088529508522	-0.0730962	6.02391237388534	7.42876562748226e-05	0.0648822592601619	1.87231299630369	HP_ABNORMAL_CIRCLE_OF_WILLIS_MORPHOLOGY	TGFB1
HP_ARTERIAL_DISSECTION	0.905944826174541	-0.0319744	6.00217628519635	7.67066483843713e-05	0.0648822592601619	1.84424195202996	HP_ARTERIAL_DISSECTION	TGFB1
HP_CERVICAL_MYELOPATHY	1.01186198914368	-0.0239881	5.98583427158899	7.85804521972211e-05	0.0648822592601619	1.82308435571838	HP_CERVICAL_MYELOPATHY	TGFB1
GOMF_TYPE_I_TRANSFORMING_GROWTH_FACTOR_BETA_RECEPTOR_BINDING	1.05926146006539	-0.0166022	5.98405111542435	7.87878380644688e-05	0.0648822592601619	1.82077300802124	GOMF_TYPE_I_TRANSFORMING_GROWTH_FACTOR_BETA_RECEPTOR_BINDING	TGFB1
GOBP_RESPONSE_TO_HYDROSTATIC_PRESSURE	0.89807168999744	0.009656330326902	5.98219256371779	7.90046121897158e-05	0.0648822592601619	1.81836335778277	GOBP_RESPONSE_TO_HYDROSTATIC_PRESSURE	TGFB1
GOBP_LYMPHATIC_ENDOTHELIAL_CELL_DIFFERENTIATION	0.995683764417517	-0.0120381	5.95681571845779	8.20287600000974e-05	0.0648822592601619	1.78540312484621	GOBP_LYMPHATIC_ENDOTHELIAL_CELL_DIFFERENTIATION	TGFB1
GOBP_MONOCYTE_ACTIVATION	0.922712431946498	-0.0197642	5.88671096615018	9.10406299852728e-05	0.0648822592601619	1.69378028701941	GOBP_MONOCYTE_ACTIVATION	TGFB1
GOBP_CELL_MIGRATION_INVOLVED_IN_METANEPHROS_DEVELOPMENT	0.957241958332352	0.00471522428716233	5.82052220955279	0.000100519058709197	0.0648822592601619	1.60650761918474	GOBP_CELL_MIGRATION_INVOLVED_IN_METANEPHROS_DEVELOPMENT	TGFB1
GOMF_INSULIN_LIKE_GROWTH_FACTOR_I_BINDING	0.878716649996209	-0.0515745	5.80896297309485	0.000102279241683754	0.0648822592601619	1.59118966770161	GOMF_INSULIN_LIKE_GROWTH_FACTOR_I_BINDING	TGFB1
GOMF_NAD_P_H_DEHYDROGENASE_QUINONE_ACTIVITY	-0.923853	-0.0671622	-5.79945	0.000103751829214129	0.0648822592601619	1.57857095791057	GOMF_NAD_P_H_DEHYDROGENASE_QUINONE_ACTIVITY	TGFB1
GOBP_POSITIVE_REGULATION_OF_CARDIAC_EPITHELIAL_TO_MESENCHYMAL_TRANSITION	0.884350314084623	0.0156791568547344	5.79523059605079	0.000104412978281239	0.0648822592601619	1.57296230429734	GOBP_POSITIVE_REGULATION_OF_CARDIAC_EPITHELIAL_TO_MESENCHYMAL_TRANSITION	TGFB1
GOBP_REGULATION_OF_EPITHELIAL_TO_MESENCHYMAL_TRANSITION_INVOLVED_IN_ENDOCARDIAL_CUSHION_FORMATION	1.06797156445567	0.0078851880937381	5.7451564184234	0.000112602784176214	0.0648822592601619	1.50622471352104	GOBP_REGULATION_OF_EPITHELIAL_TO_MESENCHYMAL_TRANSITION_INVOLVED_IN_ENDOCARDIAL_CUSHION_FORMATION	TGFB1
GOMF_SEMAPHORIN_RECEPTOR_ACTIVITY	0.873413621744699	-0.0166904	5.74396579684896	0.000112805623437935	0.0648822592601619	1.50463267043744	GOMF_SEMAPHORIN_RECEPTOR_ACTIVITY	TGFB1
HP_ARTERIAL_RUPTURE	1.07922634693928	0.0118893199329397	5.7185942222244	0.000117221495940125	0.0648822592601619	1.4706494113824	HP_ARTERIAL_RUPTURE	TGFB1
GOBP_NEGATIVE_REGULATION_OF_VASOCONSTRICTION	0.946941786789919	0.0247363723382832	5.70877729310334	0.000118979015604678	0.0648822592601619	1.45747087246728	GOBP_NEGATIVE_REGULATION_OF_VASOCONSTRICTION	TGFB1
GOBP_LYSINE_METABOLIC_PROCESS	-0.868871	0.0361562045167394	-5.69831	0.000120883603142768	0.0648822592601619	1.44340262706879	GOBP_LYSINE_METABOLIC_PROCESS	TGFB1
GOBP_POSITIVE_REGULATION_OF_INTEGRIN_MEDIATED_SIGNALING_PATHWAY	0.99108615180452	-0.0244663	5.65000973493981	0.000130101965578916	0.0669362317312483	1.37823494023396	GOBP_POSITIVE_REGULATION_OF_INTEGRIN_MEDIATED_SIGNALING_PATHWAY	TGFB1
GOMF_VASCULAR_ENDOTHELIAL_GROWTH_FACTOR_RECEPTOR_2_BINDING	0.866897509006011	-0.0554189	5.63212641092811	0.000133701700570785	0.0669362317312483	1.35400573354846	GOMF_VASCULAR_ENDOTHELIAL_GROWTH_FACTOR_RECEPTOR_2_BINDING	TGFB1
GOMF_PLATELET_DERIVED_GROWTH_FACTOR_BINDING	1.09402954907559	-0.00299422	5.61531802379027	0.000137181446226009	0.0669362317312483	1.33118302470014	GOMF_PLATELET_DERIVED_GROWTH_FACTOR_BINDING	TGFB1
GOMF_STRUCTURAL_MOLECULE_ACTIVITY_CONFERRING_ELASTICITY	0.889187922791571	-0.0539332	5.58957064833908	0.000142699227627159	0.0675806753897799	1.29612907691196	GOMF_STRUCTURAL_MOLECULE_ACTIVITY_CONFERRING_ELASTICITY	TGFB1
GOCC_DENSE_BODY	0.940669980966755	-0.00364247	5.55433143788605	0.00015063550640683	0.0687895578916539	1.24796855973856	GOCC_DENSE_BODY	TGFB1
GOBP_UBIQUINONE_METABOLIC_PROCESS	-0.927287	0.0505432084700966	-5.51702	0.000159550062775838	0.0687895578916539	1.19674725118041	GOBP_UBIQUINONE_METABOLIC_PROCESS	TGFB1
GOBP_REGULATION_OF_INTEGRIN_MEDIATED_SIGNALING_PATHWAY	0.911483331365619	-0.0366128	5.50371994733357	0.00016286215247639	0.0687895578916539	1.17842752565871	GOBP_REGULATION_OF_INTEGRIN_MEDIATED_SIGNALING_PATHWAY	TGFB1
HP_NARROW_FOOT	0.883450042403007	-0.00147023	5.47203037037257	0.000171049448967063	0.0687895578916539	1.13466254278262	HP_NARROW_FOOT	TGFB1
GOBP_GLOMERULAR_ENDOTHELIUM_DEVELOPMENT	1.07970029432973	-0.000277257	5.44559594822478	0.000178212395206548	0.0687895578916539	1.09802392176266	GOBP_GLOMERULAR_ENDOTHELIUM_DEVELOPMENT	TGFB1
HP_GEOGRAPHIC_ATROPHY	0.858764063225961	0.0122666121842899	5.43282943567861	0.000181784829849017	0.0687895578916539	1.08028654634863	HP_GEOGRAPHIC_ATROPHY	TGFB1
HP_PULMONARY_ARTERY_ANEURYSM	0.932813915878351	0.0119322511462217	5.41788160842743	0.000186064228842268	0.0687895578916539	1.05948315779615	HP_PULMONARY_ARTERY_ANEURYSM	TGFB1
GOMF_COMPLEMENT_RECEPTOR_ACTIVITY	0.949885796753405	0.0469649252605238	5.38529075901106	0.000195768609506325	0.0687895578916539	1.01399319533229	GOMF_COMPLEMENT_RECEPTOR_ACTIVITY	TGFB1
GOBP_MELANOCYTE_PROLIFERATION	0.956549816459449	-0.0501458	5.37676863397097	0.000198393542762436	0.0687895578916539	1.00206822549353	GOBP_MELANOCYTE_PROLIFERATION	TGFB1
HP_MICROANGIOPATHIC_HEMOLYTIC_ANEMIA	0.891126483327387	-0.0279507	5.37089751352424	0.00020022357521887	0.0687895578916539	0.99384559150881	HP_MICROANGIOPATHIC_HEMOLYTIC_ANEMIA	TGFB1
GOBP_MYOBLAST_FUSION_INVOLVED_IN_SKELETAL_MUSCLE_REGENERATION	0.860029731333575	-0.0210362	5.35660915001596	0.000204752285831584	0.0687895578916539	0.973809879877567	GOBP_MYOBLAST_FUSION_INVOLVED_IN_SKELETAL_MUSCLE_REGENERATION	TGFB1
GOBP_AXONOGENESIS_INVOLVED_IN_INNERVATION	1.01181139820593	-0.00196999	5.34304650149318	0.000209151297084274	0.0687895578916539	0.954759623567972	GOBP_AXONOGENESIS_INVOLVED_IN_INNERVATION	TGFB1
GOBP_POSITIVE_REGULATION_OF_ENDOTHELIAL_CELL_DEVELOPMENT	0.978935621819572	-0.0349748	5.33988663398811	0.000210190479430398	0.0687895578916539	0.950316737731889	GOBP_POSITIVE_REGULATION_OF_ENDOTHELIAL_CELL_DEVELOPMENT	TGFB1
GOMF_GUANINE_NUCLEOTIDE_TRANSMEMBRANE_TRANSPORTER_ACTIVITY	0.865110798802286	0.00509076395548393	5.33886347173905	0.000210528134887783	0.0687895578916539	0.948877771018567	GOMF_GUANINE_NUCLEOTIDE_TRANSMEMBRANE_TRANSPORTER_ACTIVITY	TGFB1
GOBP_SUCCINYL_COA_CATABOLIC_PROCESS	-0.941596	0.007118578773045	-5.32362	0.000215628756744297	0.0687895578916539	0.927411750198399	GOBP_SUCCINYL_COA_CATABOLIC_PROCESS	TGFB1
HP_MOLLUSCOID_PSEUDOTUMORS	1.09553044615104	0.0223810972568421	5.32042560824159	0.000216712161037332	0.0687895578916539	0.922916384645398	HP_MOLLUSCOID_PSEUDOTUMORS	TGFB1
GOBP_CHONDROITIN_SULFATE_BIOSYNTHETIC_PROCESS	0.819072603178397	-0.00936424	5.30463073883109	0.000222162490830439	0.0687895578916539	0.900630475044497	GOBP_CHONDROITIN_SULFATE_BIOSYNTHETIC_PROCESS	TGFB1
GOBP_DETOXIFICATION_OF_COPPER_ION	0.877370100683881	0.00683921032250862	5.29502356292435	0.000225548357906703	0.0687895578916539	0.887054404864791	GOBP_DETOXIFICATION_OF_COPPER_ION	TGFB1
HP_THYROID_AGENESIS	-0.87066	0.00456687674567874	-5.27245	0.000233720893786203	0.0687895578916539	0.85509194824259	HP_THYROID_AGENESIS	TGFB1
GOCC_PAM_COMPLEX_TIM23_ASSOCIATED_IMPORT_MOTOR	-0.866005	-0.0641054	-5.2589	0.000238777421725248	0.0687895578916539	0.835860616702496	GOCC_PAM_COMPLEX_TIM23_ASSOCIATED_IMPORT_MOTOR	TGFB1
HP_ABNORMAL_BLOOD_ZINC_CONCENTRATION	0.870968959014951	-0.0159689	5.24110875690259	0.000245589230856366	0.0687895578916539	0.810575749577808	HP_ABNORMAL_BLOOD_ZINC_CONCENTRATION	TGFB1
HP_OSTEOLYTIC_DEFECTS_OF_THE_DISTAL_PHALANGES_OF_THE_HAND	1.05730473658177	0.0417809353781337	5.23287355343983	0.000248812366963256	0.0687895578916539	0.798850650089187	HP_OSTEOLYTIC_DEFECTS_OF_THE_DISTAL_PHALANGES_OF_THE_HAND	TGFB1
GOBP_CHONDROITIN_SULFATE_METABOLIC_PROCESS	0.842783450432362	-0.00951519	5.22568978155638	0.000251660484691929	0.0687895578916539	0.788613178344731	GOBP_CHONDROITIN_SULFATE_METABOLIC_PROCESS	TGFB1
GOBP_POSITIVE_REGULATION_OF_APOPTOTIC_PROCESS_INVOLVED_IN_DEVELOPMENT	1.02521955447318	0.00223823287498176	5.21971946485786	0.000254053710601903	0.0687895578916539	0.780098335491123	GOBP_POSITIVE_REGULATION_OF_APOPTOTIC_PROCESS_INVOLVED_IN_DEVELOPMENT	TGFB1
GOBP_POSITIVE_REGULATION_OF_APOPTOTIC_PROCESS_INVOLVED_IN_MORPHOGENESIS	1.02521955447318	0.00223823287498176	5.21971946485786	0.000254053710601903	0.0687895578916539	0.780098335491123	GOBP_POSITIVE_REGULATION_OF_APOPTOTIC_PROCESS_INVOLVED_IN_MORPHOGENESIS	TGFB1
HP_ATROPHIC_SCARS	0.94651723942561	0.00367184119686606	5.21410370200765	0.000256326759005045	0.0687895578916539	0.772083652356209	HP_ATROPHIC_SCARS	TGFB1
HP_ABNORMAL_ANTITRAGUS_MORPHOLOGY	0.837131544039923	-0.0367816	5.19656658015324	0.000263564437792333	0.0690922655948766	0.747020765441806	HP_ABNORMAL_ANTITRAGUS_MORPHOLOGY	TGFB1
GOBP_DEOXYRIBONUCLEOSIDE_CATABOLIC_PROCESS	0.906063927548483	0.0943259861332324	5.19069286269911	0.000266036546198134	0.0690922655948766	0.738614822787108	GOBP_DEOXYRIBONUCLEOSIDE_CATABOLIC_PROCESS	TGFB1
GOMF_OPSONIN_RECEPTOR_ACTIVITY	1.05546829933644	0.0315278595967979	5.17289062329846	0.000273679772450362	0.0699490745396147	0.713102265534928	GOMF_OPSONIN_RECEPTOR_ACTIVITY	TGFB1
HP_ABNORMAL_GLYCOSPHINGOLIPID_METABOLISM	0.987772102075645	0.0279586420642218	5.16076596781517	0.00027901785780028	0.0701991491609393	0.695695708362837	HP_ABNORMAL_GLYCOSPHINGOLIPID_METABOLISM	TGFB1
GOCC_LAMININ_COMPLEX	0.971318427193985	0.0124289414133508	5.13629917359878	0.000290127250275416	0.0717673830400598	0.660494972213737	GOCC_LAMININ_COMPLEX	TGFB1
GOBP_RETINA_VASCULATURE_DEVELOPMENT_IN_CAMERA_TYPE_EYE	0.924786050828563	0.00959672083095028	5.12765045504358	0.000294165152195004	0.0717673830400598	0.648027842382268	GOBP_RETINA_VASCULATURE_DEVELOPMENT_IN_CAMERA_TYPE_EYE	TGFB1
GOBP_POSITIVE_REGULATION_OF_AXON_EXTENSION_INVOLVED_IN_AXON_GUIDANCE	0.994434611242068	-0.0356158	5.11010714133254	0.000302538986080825	0.0727086978190067	0.622700553641194	GOBP_POSITIVE_REGULATION_OF_AXON_EXTENSION_INVOLVED_IN_AXON_GUIDANCE	TGFB1
GOCC_IGG_IMMUNOGLOBULIN_COMPLEX	1.0426446399199	0.0264872651484966	5.07767576139149	0.000318688327236038	0.0730571044596171	0.575743442557027	GOCC_IGG_IMMUNOGLOBULIN_COMPLEX	TGFB1
HP_DECREASED_CIRCULATING_COMPLEMENT_FACTOR_B_CONCENTRATION	1.04452270194054	0.0192039953468736	5.07045129887368	0.00032240809690297	0.0730571044596171	0.565259222479762	HP_DECREASED_CIRCULATING_COMPLEMENT_FACTOR_B_CONCENTRATION	TGFB1
HP_PULMONARY_ARTERY_DILATATION	0.875060946870098	0.0106431079350691	5.06179769760919	0.000326924062833004	0.0730571044596171	0.552689534926649	HP_PULMONARY_ARTERY_DILATATION	TGFB1
GOMF_IMMUNOGLOBULIN_RECEPTOR_BINDING	0.898087788623639	0.000377328252278014	5.05699234697669	0.000329460538936282	0.0730571044596171	0.545704176345473	GOMF_IMMUNOGLOBULIN_RECEPTOR_BINDING	TGFB1
GOMF_PROCOLLAGEN_PROLINE_4_DIOXYGENASE_ACTIVITY	0.79768684757549	0.0025853404595411	5.03901443509803	0.000339135615061277	0.0730571044596171	0.519536178090449	GOMF_PROCOLLAGEN_PROLINE_4_DIOXYGENASE_ACTIVITY	TGFB1
GOMF_PROCOLLAGEN_PROLINE_DIOXYGENASE_ACTIVITY	0.79768684757549	0.0025853404595411	5.03901443509803	0.000339135615061277	0.0730571044596171	0.519536178090449	GOMF_PROCOLLAGEN_PROLINE_DIOXYGENASE_ACTIVITY	TGFB1
GOBP_SUCCINYL_COA_METABOLIC_PROCESS	-0.878565	-0.0328443	-5.03367	0.000342066612677221	0.0730571044596171	0.511753487026353	GOBP_SUCCINYL_COA_METABOLIC_PROCESS	TGFB1
GOBP_RECEPTOR_MEDIATED_VIRION_ATTACHMENT_TO_HOST_CELL	0.881758326713469	0.0216651262969837	5.03057900206053	0.000343778075960851	0.0730571044596171	0.507239293687442	GOBP_RECEPTOR_MEDIATED_VIRION_ATTACHMENT_TO_HOST_CELL	TGFB1
GOBP_GLOMERULAR_BASEMENT_MEMBRANE_DEVELOPMENT	0.834648643280134	0.0415669908903583	5.02869691236569	0.00034482299956098	0.0730571044596171	0.50449403086848	GOBP_GLOMERULAR_BASEMENT_MEMBRANE_DEVELOPMENT	TGFB1
GOBP_QUINONE_METABOLIC_PROCESS	-0.839094	0.0409014502018096	-5.00199	0.000360013993448475	0.0745836824440484	0.465481957098124	GOBP_QUINONE_METABOLIC_PROCESS	TGFB1
GOCC_IGE_IMMUNOGLOBULIN_COMPLEX	1.07856264079597	0.0138866008214056	4.99710510956354	0.000362871231510678	0.0745836824440484	0.458325506964291	GOCC_IGE_IMMUNOGLOBULIN_COMPLEX	TGFB1
GOBP_REGULATION_OF_NEUTROPHIL_DEGRANULATION	0.901082504426776	-0.00937147	4.99192530987019	0.000365924165512348	0.0745836824440484	0.450739888786501	GOBP_REGULATION_OF_NEUTROPHIL_DEGRANULATION	TGFB1
GOCC_MATRIX_SIDE_OF_MITOCHONDRIAL_INNER_MEMBRANE	-0.992373	-0.0614499	-4.96163	0.000384330783847782	0.0748487297476709	0.406283600033192	GOCC_MATRIX_SIDE_OF_MITOCHONDRIAL_INNER_MEMBRANE	TGFB1
GOCC_UBIQUINONE_BIOSYNTHESIS_COMPLEX	-1.00171	0.00947373383065383	-4.95512	0.000388412765718573	0.0748487297476709	0.396708772938402	GOCC_UBIQUINONE_BIOSYNTHESIS_COMPLEX	TGFB1
HP_SOFT_DOUGHY_SKIN	0.886975738958806	-0.0175986	4.9490032859702	0.000392287461218239	0.0748487297476709	0.387711317296095	HP_SOFT_DOUGHY_SKIN	TGFB1
GOBP_COMMA_SHAPED_BODY_MORPHOGENESIS	-0.885964	0.0858050184541808	-4.94302	0.000396118019114312	0.0748487297476709	0.378901901017816	GOBP_COMMA_SHAPED_BODY_MORPHOGENESIS	TGFB1
GOBP_REGULATION_OF_COMPLEMENT_DEPENDENT_CYTOTOXICITY	0.743751468623454	0.00544685339208086	4.9158194005381	0.000414037398637538	0.0748487297476709	0.338774285823908	GOBP_REGULATION_OF_COMPLEMENT_DEPENDENT_CYTOTOXICITY	TGFB1
HP_BICONVEX_VERTEBRAL_BODIES	0.861060321886986	0.0138400858218494	4.91558502803603	0.000414195453158312	0.0748487297476709	0.338428007260265	HP_BICONVEX_VERTEBRAL_BODIES	TGFB1
GOBP_NADH_OXIDATION	-0.886358	-0.0411394	-4.91057	0.000417595332837471	0.0748487297476709	0.33101059892551	GOBP_NADH_OXIDATION	TGFB1
GOCC_SERINE_TYPE_ENDOPEPTIDASE_COMPLEX	0.816495651472407	-0.0200979	4.90889204356349	0.000418735927137569	0.0748487297476709	0.328535511129684	GOCC_SERINE_TYPE_ENDOPEPTIDASE_COMPLEX	TGFB1
HP_WRIST_HYPERMOBILITY	0.98606797501977	0.0269149934757722	4.89800238452921	0.000426235691359762	0.0748487297476709	0.312424459325395	HP_WRIST_HYPERMOBILITY	TGFB1
GOCC_CEREBELLAR_CLIMBING_FIBER_TO_PURKINJE_CELL_SYNAPSE	0.777277001765686	-0.0294091	4.89489443514946	0.000428401983311529	0.0748487297476709	0.30782274014655	GOCC_CEREBELLAR_CLIMBING_FIBER_TO_PURKINJE_CELL_SYNAPSE	TGFB1
HP_DECREASED_METHYLMALONYL_COA_MUTASE_ACTIVITY	-0.821562	-0.020707	-4.88331	0.00043657947099695	0.0748487297476709	0.290655875161921	HP_DECREASED_METHYLMALONYL_COA_MUTASE_ACTIVITY	TGFB1
GOBP_POSITIVE_REGULATION_OF_MESENCHYMAL_STEM_CELL_PROLIFERATION	1.00575169614236	0.0347803928088043	4.8726865040648	0.000444222401424707	0.0748487297476709	0.274895049507902	GOBP_POSITIVE_REGULATION_OF_MESENCHYMAL_STEM_CELL_PROLIFERATION	TGFB1
HP_ANGIOSARCOMA	0.970831312191266	-0.0655094	4.87063092572248	0.000445717508411878	0.0748487297476709	0.27184316986082	HP_ANGIOSARCOMA	TGFB1
HP_ANKLE_PAIN	0.914210048720758	0.0295016975614425	4.86610483026117	0.000449028214476269	0.0748487297476709	0.265120928434701	HP_ANKLE_PAIN	TGFB1
GOBP_INTRACELLULAR_ZINC_ION_HOMEOSTASIS	0.777252108132074	-0.00788588	4.86087732666475	0.000452884196126568	0.0748487297476709	0.257352785687928	GOBP_INTRACELLULAR_ZINC_ION_HOMEOSTASIS	TGFB1
HP_DECREASED_PALMAR_CREASES	0.969854491741896	-0.0490414	4.85987677838499	0.000453626196748123	0.0748487297476709	0.255865449322477	HP_DECREASED_PALMAR_CREASES	TGFB1
GOBP_CELLULAR_RESPONSE_TO_WATER_STIMULUS	0.845676699077825	0.0303034604443092	4.85931700820879	0.000454041876644703	0.0748487297476709	0.255033267867298	GOBP_CELLULAR_RESPONSE_TO_WATER_STIMULUS	TGFB1
GOBP_CONNECTIVE_TISSUE_REPLACEMENT_INVOLVED_IN_INFLAMMATORY_RESPONSE_WOUND_HEALING	0.878309829172968	-0.124402	4.84911718364734	0.000461686735366417	0.0748487297476709	0.239860780610499	GOBP_CONNECTIVE_TISSUE_REPLACEMENT_INVOLVED_IN_INFLAMMATORY_RESPONSE_WOUND_HEALING	TGFB1
GOBP_PROTEIN_LOCALIZATION_TO_BICELLULAR_TIGHT_JUNCTION	0.894292654194967	-0.0392591	4.84247024900388	0.000466741429661267	0.0748487297476709	0.229964195903448	GOBP_PROTEIN_LOCALIZATION_TO_BICELLULAR_TIGHT_JUNCTION	TGFB1
GOBP_CHONDROITIN_SULFATE_PROTEOGLYCAN_METABOLIC_PROCESS	0.759856758876865	0.00637379372364826	4.83469473742866	0.000472728299946453	0.0748487297476709	0.218378170024298	GOBP_CHONDROITIN_SULFATE_PROTEOGLYCAN_METABOLIC_PROCESS	TGFB1
GOBP_SUCCINATE_METABOLIC_PROCESS	-0.85037	0.0144538093065289	-4.83439	0.000472967942414508	0.0748487297476709	0.217917418504581	GOBP_SUCCINATE_METABOLIC_PROCESS	TGFB1
GOCC_LAMELLIPODIUM_MEMBRANE	0.844407890184085	0.0119587290966181	4.83341408852489	0.000473722073985249	0.0748487297476709	0.216468977274351	GOCC_LAMELLIPODIUM_MEMBRANE	TGFB1
GOBP_REGULATION_OF_CARDIAC_EPITHELIAL_TO_MESENCHYMAL_TRANSITION	0.805638624674039	0.0270024955876325	4.82773963727955	0.000478151907276754	0.0748487297476709	0.208006298708127	GOBP_REGULATION_OF_CARDIAC_EPITHELIAL_TO_MESENCHYMAL_TRANSITION	TGFB1
HP_INCREASED_LAXITY_OF_FINGERS	1.09177428350192	0.0597855633440224	4.82693135997092	0.0004787864342324	0.0748487297476709	0.206800437379065	HP_INCREASED_LAXITY_OF_FINGERS	TGFB1
GOMF_VASCULAR_ENDOTHELIAL_GROWTH_FACTOR_BINDING	1.03214893647456	0.0253002372471968	4.81945650928496	0.000484696582286729	0.0750440804613549	0.195643762593313	GOMF_VASCULAR_ENDOTHELIAL_GROWTH_FACTOR_BINDING	TGFB1
GOCC_PROTEIN_COMPLEX_INVOLVED_IN_CELL_MATRIX_ADHESION	0.972920735678633	0.00866757302134152	4.81141831868086	0.00049113780966121	0.0753171524872838	0.18363617674287	GOCC_PROTEIN_COMPLEX_INVOLVED_IN_CELL_MATRIX_ADHESION	TGFB1
HP_PREDOMINANTLY_LOWER_LIMB_LYMPHEDEMA	0.809182680999432	0.0301203837014277	4.79559137939934	0.000504084780149387	0.0761766686981461	0.159963111342848	HP_PREDOMINANTLY_LOWER_LIMB_LYMPHEDEMA	TGFB1
GOMF_LYSOPHOSPHATIDIC_ACID_PHOSPHATASE_ACTIVITY	-1.04504	-0.0534894	-4.79087	0.000508016404352467	0.0761766686981461	0.152892784826911	GOMF_LYSOPHOSPHATIDIC_ACID_PHOSPHATASE_ACTIVITY	TGFB1
GOBP_PROTEIN_N_LINKED_GLYCOSYLATION_VIA_ASPARAGINE	0.826378204188838	-0.0193165	4.77972607474815	0.000517423596898611	0.0761766686981461	0.136192132907006	GOBP_PROTEIN_N_LINKED_GLYCOSYLATION_VIA_ASPARAGINE	TGFB1
GOBP_NUCLEAR_MIGRATION_ALONG_MICROTUBULE	-0.920193	-0.0354227	-4.77925	0.00051782943851169	0.0761766686981461	0.13547839038624	GOBP_NUCLEAR_MIGRATION_ALONG_MICROTUBULE	TGFB1
GOBP_SEPTUM_PRIMUM_DEVELOPMENT	0.932416018767822	0.0441099866052675	4.77006304733431	0.000525729108515987	0.0761766686981461	0.121694188149022	GOBP_SEPTUM_PRIMUM_DEVELOPMENT	TGFB1
GOMF_PROTEINASE_ACTIVATED_RECEPTOR_ACTIVITY	0.932484130232341	0.0160738716150554	4.76516478201362	0.000529992619024605	0.0761766686981461	0.114339340097315	GOMF_PROTEINASE_ACTIVATED_RECEPTOR_ACTIVITY	TGFB1
GOBP_REGULATION_OF_GLYCOGEN_STARCH_SYNTHASE_ACTIVITY	-0.811564	-0.0101709	-4.76276	0.000532096228101228	0.0761766686981461	0.110731929762796	GOBP_REGULATION_OF_GLYCOGEN_STARCH_SYNTHASE_ACTIVITY	TGFB1
GOMF_NEUREGULIN_BINDING	0.824913466143746	0.048655615475632	4.75657358358157	0.000537558452595805	0.0761766686981461	0.101430187000774	GOMF_NEUREGULIN_BINDING	TGFB1
GOBP_CELLULAR_RESPONSE_TO_UV_B	0.8507532938929	0.0116133301435885	4.74775392192443	0.00054544358966051	0.0761766686981461	0.0881654539796948	GOBP_CELLULAR_RESPONSE_TO_UV_B	TGFB1
GOCC_ENDOPLASMIC_RETICULUM_CHAPERONE_COMPLEX	0.839093236787942	0.0130824236394398	4.74691795616189	0.00054619725383621	0.0761766686981461	0.0869075197671441	GOCC_ENDOPLASMIC_RETICULUM_CHAPERONE_COMPLEX	TGFB1
GOBP_CHONDROITIN_SULFATE_PROTEOGLYCAN_BIOSYNTHETIC_PROCESS	0.72180669402833	0.0114340846363895	4.74306397054622	0.000549685980948653	0.0761766686981461	0.0811067231798592	GOBP_CHONDROITIN_SULFATE_PROTEOGLYCAN_BIOSYNTHETIC_PROCESS	TGFB1
HP_PSEUDOHYPOALDOSTERONISM	-0.717969	0.011217512256332	-4.73682	0.000555384778225159	0.0761766686981461	0.071708812947116	HP_PSEUDOHYPOALDOSTERONISM	TGFB1
GOBP_CELL_CELL_JUNCTION_DISASSEMBLY	0.812885870522599	0.00245508978243597	4.72437704474845	0.000566936771327213	0.0761766686981461	0.0529466452915184	GOBP_CELL_CELL_JUNCTION_DISASSEMBLY	TGFB1
HP_CAUDAL_APPENDAGE	0.877798015727679	-0.0561908	4.72039789934587	0.000570682972685512	0.0761766686981461	0.0469431302649808	HP_CAUDAL_APPENDAGE	TGFB1
HP_IMPACTED_TOOTH	0.891723661064648	0.0198080076898402	4.71768004949926	0.000573256646469719	0.0761766686981461	0.0428411415659795	HP_IMPACTED_TOOTH	TGFB1
HP_CEREBRAL_CORTICAL_HEMIATROPHY	0.881996802884685	0.0166589785158845	4.7152249050818	0.000575592026209918	0.0761766686981461	0.0391346392420093	HP_CEREBRAL_CORTICAL_HEMIATROPHY	TGFB1
GOMF_FIBRINOGEN_BINDING	0.904936646018692	0.0315464071162047	4.70964662352597	0.000580935395066624	0.0761766686981461	0.0307096165585863	GOMF_FIBRINOGEN_BINDING	TGFB1
GOBP_WOUND_HEALING_INVOLVED_IN_INFLAMMATORY_RESPONSE	0.875127871230733	-0.0793076	4.70602327860629	0.000584434027036821	0.0761766686981461	0.0252345405617591	GOBP_WOUND_HEALING_INVOLVED_IN_INFLAMMATORY_RESPONSE	TGFB1
GOBP_CELLULAR_RESPONSE_TO_UV_A	0.747027235774296	0.0010371304308559	4.70376123486924	0.000586629419859031	0.0761766686981461	0.0218154113072018	GOBP_CELLULAR_RESPONSE_TO_UV_A	TGFB1
GOMF_MANGANESE_ION_TRANSMEMBRANE_TRANSPORTER_ACTIVITY	0.810824181812947	0.0108720897205779	4.69799301014999	0.000592266952192274	0.0762934597135999	0.0130929434167353	GOMF_MANGANESE_ION_TRANSMEMBRANE_TRANSPORTER_ACTIVITY	TGFB1
HP_CERVICAL_SPINE_INSTABILITY	0.713778053368227	-0.0176205	4.68679085178916	0.000603378341936335	0.077107921125864	-0.00386153	HP_CERVICAL_SPINE_INSTABILITY	TGFB1
HP_RECURRENT_NEISSERIAL_INFECTIONS	0.745924332614926	-0.0140372	4.67871657007772	0.000611522717746391	0.0775333763870267	-0.0160942	HP_RECURRENT_NEISSERIAL_INFECTIONS	TGFB1
GOBP_RESPONSE_TO_PEPTIDOGLYCAN	0.788175019885679	0.0120122696012885	4.66243497924526	0.00062829842120353	0.0779877939418712	-0.0407924	GOBP_RESPONSE_TO_PEPTIDOGLYCAN	TGFB1
GOBP_PROTEIN_TARGETING_TO_PEROXISOME	-0.782664	-0.0568892	-4.66182	0.000628938050748355	0.0779877939418712	-0.0417212	GOBP_PROTEIN_TARGETING_TO_PEROXISOME	TGFB1
GOMF_N_FORMYL_PEPTIDE_RECEPTOR_ACTIVITY	0.892464879859866	0.0870180723347681	4.64104859236461	0.000651070586783208	0.0779877939418712	-0.0732975	GOMF_N_FORMYL_PEPTIDE_RECEPTOR_ACTIVITY	TGFB1
GOBP_GLUCURONATE_CATABOLIC_PROCESS_TO_XYLULOSE_5_PHOSPHATE	-0.893483	0.00676575861398923	-4.64085	0.0006512870842601	0.0779877939418712	-0.0736012	GOBP_GLUCURONATE_CATABOLIC_PROCESS_TO_XYLULOSE_5_PHOSPHATE	TGFB1
GOBP_POSITIVE_REGULATION_OF_PHOSPHOLIPASE_A2_ACTIVITY	-0.730016	-0.0115242	-4.63971	0.000652521771963718	0.0779877939418712	-0.0753308	GOBP_POSITIVE_REGULATION_OF_PHOSPHOLIPASE_A2_ACTIVITY	TGFB1
GOBP_MEMBRANE_FUSION_INVOLVED_IN_VIRAL_ENTRY_INTO_HOST_CELL	0.774146153435257	-0.0161912	4.63745556851527	0.000654980578727806	0.0779877939418712	-0.0787656	GOBP_MEMBRANE_FUSION_INVOLVED_IN_VIRAL_ENTRY_INTO_HOST_CELL	TGFB1
GOBP_INTEGRIN_MEDIATED_SIGNALING_PATHWAY	0.740950208179319	0.0111483948160911	4.6332160593895	0.00065962577429169	0.0779877939418712	-0.0852201	GOBP_INTEGRIN_MEDIATED_SIGNALING_PATHWAY	TGFB1
GOBP_VENOUS_BLOOD_VESSEL_DEVELOPMENT	0.822004458356132	-0.0380773	4.63124169427157	0.000661800846837164	0.0779877939418712	-0.0882269	GOBP_VENOUS_BLOOD_VESSEL_DEVELOPMENT	TGFB1
HP_CENTRAL_HETEROCHROMIA	0.825506792142838	-0.0397912	4.63006289036246	0.000663103068040964	0.0779877939418712	-0.0900225	HP_CENTRAL_HETEROCHROMIA	TGFB1
GOBP_NEGATIVE_REGULATION_OF_ANOIKIS	0.719479525039735	-0.0307347	4.62966753666425	0.000663540415478596	0.0779877939418712	-0.0906247	GOBP_NEGATIVE_REGULATION_OF_ANOIKIS	TGFB1
GOBP_INTERLEUKIN_10_MEDIATED_SIGNALING_PATHWAY	0.932877735064329	0.0260279868831175	4.6221031364374	0.000671966796474845	0.0784058649046228	-0.102152	GOBP_INTERLEUKIN_10_MEDIATED_SIGNALING_PATHWAY	TGFB1
HP_PROGRESSIVE_PERIPHERAL_NEUROPATHY	0.940944979624327	0.0424073085657708	4.61658125094016	0.000678188701762656	0.0785625501854841	-0.110573	HP_PROGRESSIVE_PERIPHERAL_NEUROPATHY	TGFB1
GOBP_MITOCHONDRIAL_PROTEIN_PROCESSING	-0.755774	-0.00999782	-4.61026	0.000685381736891944	0.0786589332257058	-0.120213	GOBP_MITOCHONDRIAL_PROTEIN_PROCESSING	TGFB1
GOCC_SERINE_TYPE_PEPTIDASE_COMPLEX	0.7737232575098	-0.0155063	4.60482467990457	0.000691637687028448	0.0786589332257058	-0.128517	GOCC_SERINE_TYPE_PEPTIDASE_COMPLEX	TGFB1
HP_RENAL_ANGIOMYOLIPOMA	-0.854641	-0.0448482	-4.60306	0.000693675848841772	0.0786589332257058	-0.131206	HP_RENAL_ANGIOMYOLIPOMA	TGFB1
GOBP_MANGANESE_ION_TRANSPORT	0.830891809963868	0.0290878773050683	4.59449528487437	0.000703684746824405	0.0792358866668991	-0.1443	GOBP_MANGANESE_ION_TRANSPORT	TGFB1
GOBP_POSITIVE_REGULATION_OF_PLATELET_AGGREGATION	0.826082677760661	0.00303057310448265	4.58079519423478	0.000720003215876777	0.079738243753544	-0.16526	GOBP_POSITIVE_REGULATION_OF_PLATELET_AGGREGATION	TGFB1
GOBP_REGULATION_OF_EXTRACELLULAR_MATRIX_CONSTITUENT_SECRETION	0.726205200240381	-0.0152788	4.5791194735569	0.000722026246151789	0.079738243753544	-0.167825	GOBP_REGULATION_OF_EXTRACELLULAR_MATRIX_CONSTITUENT_SECRETION	TGFB1
HP_DERMAL_TRANSLUCENCY	0.77728919439239	0.00647888603450874	4.5753189508853	0.000726636564651355	0.079738243753544	-0.173646	HP_DERMAL_TRANSLUCENCY	TGFB1
HP_ACETABULAR_SPURS	0.928094707021625	-0.080294	4.5656691379802	0.000738481604165931	0.079738243753544	-0.188434	HP_ACETABULAR_SPURS	TGFB1
GOBP_DICHOTOMOUS_SUBDIVISION_OF_AN_EPITHELIAL_TERMINAL_UNIT	0.830146651451161	0.0314702899374509	4.56468288915141	0.000739703554098767	0.079738243753544	-0.189946	GOBP_DICHOTOMOUS_SUBDIVISION_OF_AN_EPITHELIAL_TERMINAL_UNIT	TGFB1
HP_PULP_CALCIFICATION	0.866923382379662	-0.00309205	4.55890610920778	0.000746903570584404	0.079738243753544	-0.198807	HP_PULP_CALCIFICATION	TGFB1
GOBP_PLATELET_DERIVED_GROWTH_FACTOR_RECEPTOR_ALPHA_SIGNALING_PATHWAY	0.936842416417293	-0.0232159	4.55492240699712	0.0007519114789901	0.079738243753544	-0.20492	GOBP_PLATELET_DERIVED_GROWTH_FACTOR_RECEPTOR_ALPHA_SIGNALING_PATHWAY	TGFB1
GOBP_POSITIVE_REGULATION_OF_ODONTOGENESIS	0.838152126244245	-0.00346862	4.55382381411099	0.000753298695981222	0.079738243753544	-0.206607	GOBP_POSITIVE_REGULATION_OF_ODONTOGENESIS	TGFB1
GOMF_INSULIN_LIKE_GROWTH_FACTOR_BINDING	0.725990529165258	-0.0207082	4.55105372797455	0.000756808456001988	0.079738243753544	-0.210859	GOMF_INSULIN_LIKE_GROWTH_FACTOR_BINDING	TGFB1
GOBP_DETOXIFICATION_OF_INORGANIC_COMPOUND	0.727681835443368	-0.00337965	4.55036861683723	0.000757679145487395	0.079738243753544	-0.211911	GOBP_DETOXIFICATION_OF_INORGANIC_COMPOUND	TGFB1
HP_CHRONIC_PAIN	0.909836126989049	-0.0896222	4.5464972592332	0.000762618900636304	0.079738243753544	-0.217857	HP_CHRONIC_PAIN	TGFB1
GOMF_CELL_MATRIX_ADHESION_MEDIATOR_ACTIVITY	0.780454366965353	-0.0571807	4.53859104244009	0.00077281208307653	0.0798379812641917	-0.230007	GOMF_CELL_MATRIX_ADHESION_MEDIATOR_ACTIVITY	TGFB1
GOMF_INSULIN_LIKE_GROWTH_FACTOR_II_BINDING	0.738291716955122	-0.0527753	4.53806962367339	0.00077348932289243	0.0798379812641917	-0.230809	GOMF_INSULIN_LIKE_GROWTH_FACTOR_II_BINDING	TGFB1
GOMF_PROTEIN_TYROSINE_KINASE_INHIBITOR_ACTIVITY	0.889889972876678	-0.00963725	4.5259222594575	0.00078944392615723	0.0806752597171058	-0.249496	GOMF_PROTEIN_TYROSINE_KINASE_INHIBITOR_ACTIVITY	TGFB1
GOBP_HYALURONAN_CATABOLIC_PROCESS	0.817557205395927	0.00527109916403089	4.52289767375287	0.000793469800174749	0.0806752597171058	-0.254153	GOBP_HYALURONAN_CATABOLIC_PROCESS	TGFB1
GOBP_POSITIVE_REGULATION_OF_AUTOPHAGOSOME_MATURATION	-0.676015	-0.0175713	-4.52053	0.000796631865297468	0.0806752597171058	-0.257794	GOBP_POSITIVE_REGULATION_OF_AUTOPHAGOSOME_MATURATION	TGFB1
HP_ABNORMAL_DENTIN_MORPHOLOGY	0.792999067490237	0.00237928902395242	4.51320519855087	0.000806516365866028	0.0807106393198938	-0.269084	HP_ABNORMAL_DENTIN_MORPHOLOGY	TGFB1
GOBP_POST_TRANSLATIONAL_PROTEIN_TARGETING_TO_MEMBRANE_TRANSLOCATION	0.893010638098396	-0.0243449	4.51284453836785	0.000807006143988504	0.0807106393198938	-0.26964	GOBP_POST_TRANSLATIONAL_PROTEIN_TARGETING_TO_MEMBRANE_TRANSLOCATION	TGFB1
GOBP_CGMP_CATABOLIC_PROCESS	1.06826797052056	0.0526907425079317	4.50192777743118	0.000821979417008697	0.0817006948930497	-0.286475	GOBP_CGMP_CATABOLIC_PROCESS	TGFB1
GOCC_WEIBEL_PALADE_BODY	0.95669718211661	-0.0635786	4.49024724576242	0.000838322614936261	0.0827695788100164	-0.304507	GOCC_WEIBEL_PALADE_BODY	TGFB1
HP_GALACTOSURIA	-0.789647	-0.0707806	-4.48264	0.000849151988435799	0.0827695788100164	-0.316266	HP_GALACTOSURIA	TGFB1
GOBP_MUCOPOLYSACCHARIDE_METABOLIC_PROCESS	0.710881059230783	-0.0042117	4.47000078523483	0.000867461425062408	0.0827695788100164	-0.335813	GOBP_MUCOPOLYSACCHARIDE_METABOLIC_PROCESS	TGFB1
GOBP_NEGATIVE_REGULATION_OF_AMINE_METABOLIC_PROCESS	0.870691564085067	-0.000115949	4.4693633045213	0.000868395912999854	0.0827695788100164	-0.336799	GOBP_NEGATIVE_REGULATION_OF_AMINE_METABOLIC_PROCESS	TGFB1
GOBP_NEGATIVE_REGULATION_OF_FIBROBLAST_MIGRATION	0.759433971217731	-0.0144902	4.46832184446365	0.000869924863100098	0.0827695788100164	-0.338412	GOBP_NEGATIVE_REGULATION_OF_FIBROBLAST_MIGRATION	TGFB1
GOBP_RENAL_ALBUMIN_ABSORPTION	0.678112542305519	0.0146173847284835	4.4674254783209	0.000871243057519566	0.0827695788100164	-0.339799	GOBP_RENAL_ALBUMIN_ABSORPTION	TGFB1
GOMF_LIPOPOLYSACCHARIDE_IMMUNE_RECEPTOR_ACTIVITY	0.981227483953245	0.0239809729646585	4.46606859502088	0.000873242463476063	0.0827695788100164	-0.3419	GOMF_LIPOPOLYSACCHARIDE_IMMUNE_RECEPTOR_ACTIVITY	TGFB1
HP_PARESIS_OF_EXTENSOR_MUSCLES_OF_THE_BIG_TOE	-0.75385	-0.0280712	-4.46565	0.000873855943218407	0.0827695788100164	-0.342544	HP_PARESIS_OF_EXTENSOR_MUSCLES_OF_THE_BIG_TOE	TGFB1
HP_DECREASED_CIRCULATING_RENIN_LEVEL	-0.801411	0.0157395290286345	-4.45968	0.000882727929622931	0.0831209656303417	-0.351802	HP_DECREASED_CIRCULATING_RENIN_LEVEL	TGFB1
HP_HIP_PAIN	0.711513609080802	-0.0149618	4.45313579419706	0.000892541871370976	0.0834155218824083	-0.361936	HP_HIP_PAIN	TGFB1
HP_INCREASED_FECAL_PORPHYRIN	-0.781975	-0.0218873	-4.4483	0.000899870814069981	0.0834155218824083	-0.369433	HP_INCREASED_FECAL_PORPHYRIN	TGFB1
HP_CIGARETTE_PAPER_SCARS	1.00703578723409	0.0652230617038234	4.4472991307231	0.000901397392096574	0.0834155218824083	-0.370987	HP_CIGARETTE_PAPER_SCARS	TGFB1
GOBP_NEGATIVE_REGULATION_OF_AUTOPHAGY_OF_MITOCHONDRION	-0.758407	-0.0446018	-4.44162	0.000910104062801073	0.0837399749669878	-0.3798	GOBP_NEGATIVE_REGULATION_OF_AUTOPHAGY_OF_MITOCHONDRION	TGFB1
GOBP_BRANCHING_INVOLVED_IN_SALIVARY_GLAND_MORPHOGENESIS	0.67947163052217	-0.00803185	4.43774772449968	0.000916087698357744	0.0838116143122522	-0.385809	GOBP_BRANCHING_INVOLVED_IN_SALIVARY_GLAND_MORPHOGENESIS	TGFB1
GOBP_C_X_C_CHEMOKINE_RECEPTOR_CXCR4_SIGNALING_PATHWAY	0.929361003453218	0.0740145429972782	4.43426743285787	0.000921502496945228	0.0838306960780343	-0.391213	GOBP_C_X_C_CHEMOKINE_RECEPTOR_CXCR4_SIGNALING_PATHWAY	TGFB1
GOBP_ETHANOLAMINE_CONTAINING_COMPOUND_METABOLIC_PROCESS	-0.810702	-0.0160315	-4.4308	0.000926930963418045	0.083850799848075	-0.396599	GOBP_ETHANOLAMINE_CONTAINING_COMPOUND_METABOLIC_PROCESS	TGFB1
GOBP_RESPONSE_TO_ERYTHROPOIETIN	0.717302628665447	-0.0019566	4.42717991329381	0.00093263327620718	0.083895312924514	-0.402224	GOBP_RESPONSE_TO_ERYTHROPOIETIN	TGFB1
HP_ABNORMALITY_OF_THE_FIFTH_METATARSAL_BONE	0.734333972128201	-0.0439664	4.42324458186545	0.000938874205517102	0.0839875136513132	-0.408341	HP_ABNORMALITY_OF_THE_FIFTH_METATARSAL_BONE	TGFB1
HP_EXUDATIVE_RETINAL_DETACHMENT	0.953260297874556	0.0429870743342197	4.41568899269661	0.000950979040936256	0.0840599013645644	-0.420091	HP_EXUDATIVE_RETINAL_DETACHMENT	TGFB1
GOBP_CHEMOREPULSION_OF_AXON	0.833486758814939	-0.0924042	4.41401130162029	0.000953688934176359	0.0840599013645644	-0.422702	GOBP_CHEMOREPULSION_OF_AXON	TGFB1
GOMF_PYRUVATE_DEHYDROGENASE_ACTIVITY	-0.984788	-0.0422731	-4.40874	0.000962250102391269	0.0840599013645644	-0.4309	GOMF_PYRUVATE_DEHYDROGENASE_ACTIVITY	TGFB1
HP_ERYSIPELAS	0.808072049542662	-0.048646	4.39949580790963	0.000977474716951421	0.0840599013645644	-0.445303	HP_ERYSIPELAS	TGFB1
GOCC_EXTRINSIC_COMPONENT_OF_MITOCHONDRIAL_INNER_MEMBRANE	-0.90638	-0.0136332	-4.39562	0.000983936607714241	0.0840599013645644	-0.451349	GOCC_EXTRINSIC_COMPONENT_OF_MITOCHONDRIAL_INNER_MEMBRANE	TGFB1
GOBP_POSITIVE_REGULATION_OF_PSEUDOPODIUM_ASSEMBLY	0.717968608063501	-0.0318994	4.39364675711235	0.000987233682685417	0.0840599013645644	-0.454419	GOBP_POSITIVE_REGULATION_OF_PSEUDOPODIUM_ASSEMBLY	TGFB1
GOBP_NEGATIVE_REGULATION_OF_ACTIVIN_RECEPTOR_SIGNALING_PATHWAY	0.677918545972925	0.0320679596335039	4.39168172818851	0.000990535068625602	0.0840599013645644	-0.457483	GOBP_NEGATIVE_REGULATION_OF_ACTIVIN_RECEPTOR_SIGNALING_PATHWAY	TGFB1
HP_ATYPICAL_SCARRING_OF_SKIN	0.683827418591101	-0.0249301	4.38445447230993	0.00100277689638483	0.0840599013645644	-0.468756	HP_ATYPICAL_SCARRING_OF_SKIN	TGFB1
GOMF_G_PROTEIN_COUPLED_RECEPTOR_KINASE_ACTIVITY	0.756259456649739	-0.0085431	4.38342732459626	0.00100452950409006	0.0840599013645644	-0.470359	GOMF_G_PROTEIN_COUPLED_RECEPTOR_KINASE_ACTIVITY	TGFB1
GOBP_COLLAGEN_CATABOLIC_PROCESS	0.709577657673161	0.0025138243928527	4.38323510168353	0.00100485784653462	0.0840599013645644	-0.470659	GOBP_COLLAGEN_CATABOLIC_PROCESS	TGFB1
GOBP_CELLULAR_RESPONSE_TO_PEPTIDOGLYCAN	0.804262609012016	0.0131183653287609	4.38196391240717	0.00100703203114962	0.0840599013645644	-0.472643	GOBP_CELLULAR_RESPONSE_TO_PEPTIDOGLYCAN	TGFB1
GOCC_OLIGOSACCHARYLTRANSFERASE_COMPLEX	0.868487641132732	-0.0244302	4.37762835405998	0.00101448439752852	0.0840599013645644	-0.47941	GOCC_OLIGOSACCHARYLTRANSFERASE_COMPLEX	TGFB1
GOBP_REGULATION_OF_DENDRITIC_CELL_DIFFERENTIATION	0.84618831041973	0.0423162881853375	4.37682875512268	0.00101586510195607	0.0840599013645644	-0.480659	GOBP_REGULATION_OF_DENDRITIC_CELL_DIFFERENTIATION	TGFB1
HP_CALVARIAL_HYPEROSTOSIS	0.84288149061277	-0.0282854	4.37030899666891	0.00102719655924642	0.0840599013645644	-0.490842	HP_CALVARIAL_HYPEROSTOSIS	TGFB1
GOBP_AMP_CATABOLIC_PROCESS	0.810364550018139	0.0213698673225697	4.3652761147732	0.00103603401762462	0.0840599013645644	-0.498707	GOBP_AMP_CATABOLIC_PROCESS	TGFB1
GOBP_COLLAGEN_FIBRIL_ORGANIZATION	0.77910984543636	0.0147551467078025	4.36096517732029	0.00104366689368385	0.0840599013645644	-0.505447	GOBP_COLLAGEN_FIBRIL_ORGANIZATION	TGFB1
GOBP_RESPONSE_TO_COPPER_ION	0.653966795066518	-0.0156557	4.35972649647113	0.00104587092234404	0.0840599013645644	-0.507384	GOBP_RESPONSE_TO_COPPER_ION	TGFB1
GOCC_SIGNAL_PEPTIDASE_COMPLEX	0.926721125243061	-0.0302924	4.35842829297212	0.00104818607712738	0.0840599013645644	-0.509414	GOCC_SIGNAL_PEPTIDASE_COMPLEX	TGFB1
GOBP_CELL_MIGRATION_INVOLVED_IN_KIDNEY_DEVELOPMENT	0.773393297259964	0.00536881697988193	4.35643830604975	0.00105174531664255	0.0840599013645644	-0.512527	GOBP_CELL_MIGRATION_INVOLVED_IN_KIDNEY_DEVELOPMENT	TGFB1
HP_JOINT_SUBLUXATION	0.820926816117439	0.024152925841014	4.35541193809231	0.00105358598121582	0.0840599013645644	-0.514133	HP_JOINT_SUBLUXATION	TGFB1
GOMF_TYPE_II_TRANSFORMING_GROWTH_FACTOR_BETA_RECEPTOR_BINDING	0.778768404439959	-0.0111764	4.35501402203513	0.00105430049892033	0.0840599013645644	-0.514755	GOMF_TYPE_II_TRANSFORMING_GROWTH_FACTOR_BETA_RECEPTOR_BINDING	TGFB1
GOBP_POSITIVE_REGULATION_OF_MACROPHAGE_ACTIVATION	0.740566052493563	0.0100419884372598	4.35365606102151	0.00105674273153549	0.0840599013645644	-0.51688	GOBP_POSITIVE_REGULATION_OF_MACROPHAGE_ACTIVATION	TGFB1
GOBP_NEGATIVE_REGULATION_OF_GRANULOCYTE_CHEMOTAXIS	0.807230910402692	0.00274784436456399	4.35172989752952	0.00106021698386921	0.0840599013645644	-0.519894	GOBP_NEGATIVE_REGULATION_OF_GRANULOCYTE_CHEMOTAXIS	TGFB1
GOBP_COMPLEMENT_DEPENDENT_CYTOTOXICITY	0.751568183063578	0.00606085985641628	4.34655491664176	0.00106961035094317	0.0840599013645644	-0.527995	GOBP_COMPLEMENT_DEPENDENT_CYTOTOXICITY	TGFB1
GOCC_FIBRILLAR_COLLAGEN_TRIMER	0.839205269805328	-0.0377102	4.34412894538364	0.00107404371714458	0.0840599013645644	-0.531794	GOCC_FIBRILLAR_COLLAGEN_TRIMER	TGFB1
HP_THYROTOXICOSIS_WITH_DIFFUSE_GOITER	-0.920098	-0.000225765	-4.34197	0.0010779989054651	0.0840599013645644	-0.53517	HP_THYROTOXICOSIS_WITH_DIFFUSE_GOITER	TGFB1
GOBP_SYNAPTIC_VESICLE_COATING	0.812011381640713	-0.0191162	4.34043267257122	0.00108083541313427	0.0840599013645644	-0.537584	GOBP_SYNAPTIC_VESICLE_COATING	TGFB1
GOBP_CELLULAR_RESPONSE_TO_COPPER_ION	0.682331488218452	0.00486392965945651	4.33771563858104	0.00108585638329583	0.0840599013645644	-0.541841	GOBP_CELLULAR_RESPONSE_TO_COPPER_ION	TGFB1
GOBP_ANGIOGENESIS_INVOLVED_IN_CORONARY_VASCULAR_MORPHOGENESIS	0.940153758515661	0.0779947228127683	4.33440264353039	0.00109201161724532	0.0841319189515989	-0.547033	GOBP_ANGIOGENESIS_INVOLVED_IN_CORONARY_VASCULAR_MORPHOGENESIS	TGFB1
GOMF_VASCULAR_ENDOTHELIAL_GROWTH_FACTOR_RECEPTOR_BINDING	0.790195757616158	-0.0125516	4.32843582779768	0.00110318940562795	0.0845883609972438	-0.556389	GOMF_VASCULAR_ENDOTHELIAL_GROWTH_FACTOR_RECEPTOR_BINDING	TGFB1
GOBP_NEGATIVE_REGULATION_OF_ADENYLATE_CYCLASE_ACTIVATING_G_PROTEIN_COUPLED_RECEPTOR_SIGNALING_PATHWAY	0.788903110618266	0.0108554758388963	4.3242784389762	0.00111104806367751	0.0847871844613047	-0.56291	GOBP_NEGATIVE_REGULATION_OF_ADENYLATE_CYCLASE_ACTIVATING_G_PROTEIN_COUPLED_RECEPTOR_SIGNALING_PATHWAY	TGFB1
HP_PULMONARY_LYMPHANGIECTASIA	0.957393794503834	-0.107679	4.32104360240785	0.00111720322390812	0.0848547467517383	-0.567986	HP_PULMONARY_LYMPHANGIECTASIA	TGFB1
GOMF_INTERFERON_RECEPTOR_ACTIVITY	0.788537040275057	-0.0147348	4.3116421297574	0.00113529483483551	0.0855307704853662	-0.582747	GOMF_INTERFERON_RECEPTOR_ACTIVITY	TGFB1
GOCC_TRICARBOXYLIC_ACID_CYCLE_HETEROMERIC_ENZYME_COMPLEX	-0.863379	-0.0217012	-4.31067	0.00113718129882313	0.0855307704853662	-0.584273	GOCC_TRICARBOXYLIC_ACID_CYCLE_HETEROMERIC_ENZYME_COMPLEX	TGFB1
GOBP_RESPONSE_TO_YEAST	0.787819999886272	0.00929561865297021	4.3016384803088	0.00115488115385341	0.0855307704853662	-0.598467	GOBP_RESPONSE_TO_YEAST	TGFB1
GOBP_INOSINE_METABOLIC_PROCESS	0.841230975379122	0.0185641143102256	4.29787838013464	0.00116233395424924	0.0855307704853662	-0.60438	GOBP_INOSINE_METABOLIC_PROCESS	TGFB1
HP_MACRODACTYLY	0.817018569829557	-0.0261715	4.29752637397007	0.00116303421947027	0.0855307704853662	-0.604933	HP_MACRODACTYLY	TGFB1
GOBP_REGULATION_OF_GLOMERULAR_FILTRATION	0.707539067619368	0.0409066234168935	4.29673276849371	0.0011646145969079	0.0855307704853662	-0.606182	GOBP_REGULATION_OF_GLOMERULAR_FILTRATION	TGFB1
GOBP_ENDOTHELIAL_CELL_DEVELOPMENT	0.654056359935932	-0.0191613	4.29531530112564	0.00116744290031035	0.0855307704853662	-0.608411	GOBP_ENDOTHELIAL_CELL_DEVELOPMENT	TGFB1
HP_UTERINE_RUPTURE	0.731412097129691	-0.0417394	4.29000776876955	0.00117809690909206	0.0855307704853662	-0.616762	HP_UTERINE_RUPTURE	TGFB1
HP_SHOULDER_DISLOCATION	0.772227516547099	0.0319562744040299	4.28986419831726	0.00117838650767808	0.0855307704853662	-0.616988	HP_SHOULDER_DISLOCATION	TGFB1
GOBP_CELL_ADHESION_INVOLVED_IN_HEART_MORPHOGENESIS	0.888635	0.0111893742320093	4.28913691762158	0.00117985465959685	0.0855307704853662	-0.618133	GOBP_CELL_ADHESION_INVOLVED_IN_HEART_MORPHOGENESIS	TGFB1
GOBP_NEURAL_CREST_CELL_MIGRATION_INVOLVED_IN_AUTONOMIC_NERVOUS_SYSTEM_DEVELOPMENT	0.770196498713831	0.00100538303404798	4.28572301970948	0.00118677178009101	0.0855307704853662	-0.623506	GOBP_NEURAL_CREST_CELL_MIGRATION_INVOLVED_IN_AUTONOMIC_NERVOUS_SYSTEM_DEVELOPMENT	TGFB1
GOMF_MITOCHONDRIAL_RIBOSOME_BINDING	-0.919316	-0.0388253	-4.28421	0.00118985969480673	0.0855307704853662	-0.625895	GOMF_MITOCHONDRIAL_RIBOSOME_BINDING	TGFB1
GOBP_MITOCHONDRIAL_PROTON_TRANSPORTING_ATP_SYNTHASE_COMPLEX_ASSEMBLY	-0.851269	-0.0292891	-4.28	0.00119847132371576	0.0855307704853662	-0.632526	GOBP_MITOCHONDRIAL_PROTON_TRANSPORTING_ATP_SYNTHASE_COMPLEX_ASSEMBLY	TGFB1
GOMF_IGG_RECEPTOR_ACTIVITY	1.00405785935663	0.0333771391185251	4.27502179577122	0.00120872949186004	0.0855307704853662	-0.640362	GOMF_IGG_RECEPTOR_ACTIVITY	TGFB1
GOBP_CADMIUM_ION_TRANSMEMBRANE_TRANSPORT	0.742028383664408	-0.0327038	4.27209132344666	0.00121481605614432	0.0855307704853662	-0.644981	GOBP_CADMIUM_ION_TRANSMEMBRANE_TRANSPORT	TGFB1
GOMF_INTEGRIN_BINDING_INVOLVED_IN_CELL_MATRIX_ADHESION	0.777566745322068	-0.0358599	4.26853792499969	0.00122223930963042	0.0855307704853662	-0.650583	GOMF_INTEGRIN_BINDING_INVOLVED_IN_CELL_MATRIX_ADHESION	TGFB1
GOBP_ESTABLISHMENT_OF_ENDOTHELIAL_BARRIER	0.648121603159749	-0.00809025	4.26658221564548	0.00122634505386339	0.0855307704853662	-0.653667	GOBP_ESTABLISHMENT_OF_ENDOTHELIAL_BARRIER	TGFB1
HP_INCREASED_URINARY_PORPHOBILINOGEN	-0.776348	-0.0155672	-4.26391	0.00123197636940996	0.0855307704853662	-0.65788	HP_INCREASED_URINARY_PORPHOBILINOGEN	TGFB1
GOMF_SUPEROXIDE_GENERATING_NADPH_OXIDASE_ACTIVATOR_ACTIVITY	0.699958294761131	-0.0079973	4.26337195674029	0.0012331157431208	0.0855307704853662	-0.65873	GOMF_SUPEROXIDE_GENERATING_NADPH_OXIDASE_ACTIVATOR_ACTIVITY	TGFB1
HP_SPHEROPHAKIA	0.843479776729451	-0.119531	4.26319451249999	0.00123349112128112	0.0855307704853662	-0.65901	HP_SPHEROPHAKIA	TGFB1
GOBP_REGULATION_OF_BRANCHING_INVOLVED_IN_SALIVARY_GLAND_MORPHOGENESIS	0.78988893633444	-0.0161276	4.25990585497942	0.00124046977777686	0.0855307704853662	-0.664199	GOBP_REGULATION_OF_BRANCHING_INVOLVED_IN_SALIVARY_GLAND_MORPHOGENESIS	TGFB1
GOMF_DOPAMINE_RECEPTOR_BINDING	0.688425315548392	0.0286103437757403	4.25873531523406	0.00124296362523759	0.0855307704853662	-0.666046	GOMF_DOPAMINE_RECEPTOR_BINDING	TGFB1
GOBP_MITOCHONDRIAL_ELECTRON_TRANSPORT_SUCCINATE_TO_UBIQUINONE	-0.929874	0.066757158821967	-4.25194	0.00125754319364453	0.0861657893789969	-0.676772	GOBP_MITOCHONDRIAL_ELECTRON_TRANSPORT_SUCCINATE_TO_UBIQUINONE	TGFB1
HP_SCHISTOCYTOSIS	0.737329037212916	-0.00203487	4.24705543333872	0.00126813576044512	0.0864448144078103	-0.684487	HP_SCHISTOCYTOSIS	TGFB1
HP_DERMATOCHALASIS	0.862427623620216	0.0342113148203467	4.2451224766868	0.00127235256580866	0.0864448144078103	-0.687541	HP_DERMATOCHALASIS	TGFB1
GOBP_SYMPATHETIC_GANGLION_DEVELOPMENT	0.623993719827627	-0.00364114	4.23745727917218	0.00128921877610308	0.0872226921546716	-0.699656	GOBP_SYMPATHETIC_GANGLION_DEVELOPMENT	TGFB1
GOBP_ENDOTHELIAL_CELL_FATE_COMMITMENT	0.838918894870043	-0.0330785	4.23015050729732	0.00130551319036337	0.0876344619465779	-0.711212	GOBP_ENDOTHELIAL_CELL_FATE_COMMITMENT	TGFB1
GOBP_CELL_CELL_JUNCTION_MAINTENANCE	0.652650435251378	-0.0115068	4.22984908316945	0.0013061899681517	0.0876344619465779	-0.711689	GOBP_CELL_CELL_JUNCTION_MAINTENANCE	TGFB1
GOBP_POSITIVE_REGULATION_OF_GLOMERULAR_MESANGIAL_CELL_PROLIFERATION	0.673176922091784	0.0121283723847859	4.22413166087988	0.00131909653818452	0.0881331637255066	-0.720736	GOBP_POSITIVE_REGULATION_OF_GLOMERULAR_MESANGIAL_CELL_PROLIFERATION	TGFB1
GOBP_FRUCTOSE_1_6_BISPHOSPHATE_METABOLIC_PROCESS	-0.694071	0.0124643067311687	-4.21942	0.00132982766988853	0.0884829964485335	-0.728192	GOBP_FRUCTOSE_1_6_BISPHOSPHATE_METABOLIC_PROCESS	TGFB1
GOCC_ENDOPLASMIC_RETICULUM_QUALITY_CONTROL_COMPARTMENT	0.837328097185026	0.0362932540165095	4.2060790492633	0.00136072737647498	0.0899161280267674	-0.749333	GOCC_ENDOPLASMIC_RETICULUM_QUALITY_CONTROL_COMPARTMENT	TGFB1
GOBP_VENOUS_BLOOD_VESSEL_MORPHOGENESIS	0.820220635939654	-0.0575199	4.20208030928175	0.0013701324729536	0.0899161280267674	-0.755673	GOBP_VENOUS_BLOOD_VESSEL_MORPHOGENESIS	TGFB1
GOBP_OLFACTORY_NERVE_DEVELOPMENT	0.775366412907832	-0.0199699	4.20202429528891	0.00137026469823815	0.0899161280267674	-0.755762	GOBP_OLFACTORY_NERVE_DEVELOPMENT	TGFB1
GOBP_POSITIVE_REGULATION_OF_GAMMA_DELTA_T_CELL_ACTIVATION	0.861368290046482	0.0501239302926264	4.19785315248298	0.00138014841359229	0.0899161280267674	-0.762378	GOBP_POSITIVE_REGULATION_OF_GAMMA_DELTA_T_CELL_ACTIVATION	TGFB1
GOBP_CXCL12_ACTIVATED_CXCR4_SIGNALING_PATHWAY	0.874391914503958	0.0622295322188288	4.19575572967077	0.00138514636268858	0.0899161280267674	-0.765706	GOBP_CXCL12_ACTIVATED_CXCR4_SIGNALING_PATHWAY	TGFB1
HP_MACULAR_SCAR	0.791666431208701	0.0263636239520259	4.1946982080214	0.00138767347085533	0.0899161280267674	-0.767384	HP_MACULAR_SCAR	TGFB1
GOBP_SMOOTH_MUSCLE_ADAPTATION	0.917108509905339	0.0975222404739248	4.19353628793082	0.00139045558804279	0.0899161280267674	-0.769227	GOBP_SMOOTH_MUSCLE_ADAPTATION	TGFB1
GOBP_CELLULAR_RESPONSE_TO_MACROPHAGE_COLONY_STIMULATING_FACTOR_STIMULUS	0.76787705892497	0.0104984538945211	4.17921470342931	0.00142522804430744	0.0916608257086851	-0.791969	GOBP_CELLULAR_RESPONSE_TO_MACROPHAGE_COLONY_STIMULATING_FACTOR_STIMULUS	TGFB1
GOBP_HEPATOCYTE_GROWTH_FACTOR_RECEPTOR_SIGNALING_PATHWAY	0.69037944426003	0.0193669509870843	4.17744765920243	0.00142958066504706	0.0916608257086851	-0.794777	GOBP_HEPATOCYTE_GROWTH_FACTOR_RECEPTOR_SIGNALING_PATHWAY	TGFB1
HP_RECURRENT_STAPHYLOCOCCAL_INFECTIONS	0.689126723098715	-0.0128927	4.17545202598934	0.00143451298463474	0.0916608257086851	-0.797948	HP_RECURRENT_STAPHYLOCOCCAL_INFECTIONS	TGFB1
HP_ESOPHAGEAL_STRICTURE	0.684125824629869	0.0174063919054014	4.17077353626537	0.00144614566370828	0.0920134284232063	-0.805386	HP_ESOPHAGEAL_STRICTURE	TGFB1
HP_HYPOESTHESIA	0.606653975280131	-0.0304697	4.16864915486441	0.00145146011796636	0.0920134284232063	-0.808764	HP_HYPOESTHESIA	TGFB1
GOBP_LUNG_VASCULATURE_DEVELOPMENT	0.762971027570316	-0.0423148	4.16259500373027	0.00146671720557697	0.0922775574822221	-0.818394	GOBP_LUNG_VASCULATURE_DEVELOPMENT	TGFB1
GOCC_IGD_IMMUNOGLOBULIN_COMPLEX	1.02158242512658	0.0339336283728286	4.15929907329817	0.00147509332634251	0.0922775574822221	-0.823639	GOCC_IGD_IMMUNOGLOBULIN_COMPLEX	TGFB1
HP_CONGENITAL_MUSCULAR_TORTICOLLIS	0.798799804635675	-0.0198298	4.15852961960422	0.00147705593266628	0.0922775574822221	-0.824863	HP_CONGENITAL_MUSCULAR_TORTICOLLIS	TGFB1
GOBP_CRANIAL_SUTURE_MORPHOGENESIS	0.799007490115536	0.0260804163418422	4.15727312660696	0.00148026664560225	0.0922775574822221	-0.826863	GOBP_CRANIAL_SUTURE_MORPHOGENESIS	TGFB1
GOBP_PURINE_NUCLEOSIDE_MONOPHOSPHATE_CATABOLIC_PROCESS	0.667575932558682	0.0370381743341833	4.15570624239237	0.00148428067245656	0.0922775574822221	-0.829358	GOBP_PURINE_NUCLEOSIDE_MONOPHOSPHATE_CATABOLIC_PROCESS	TGFB1
HP_DECREASED_CIRCULATING_COMPLEMENT_FACTOR_I_CONCENTRATION	0.930486732994087	0.00999086352936905	4.14862548790311	0.00150256172744418	0.0930548035973315	-0.840633	HP_DECREASED_CIRCULATING_COMPLEMENT_FACTOR_I_CONCENTRATION	TGFB1
GOBP_BASEMENT_MEMBRANE_ORGANIZATION	0.785746672763519	-0.00187336	4.14516100196485	0.00151159147041147	0.0932553481094465	-0.846153	GOBP_BASEMENT_MEMBRANE_ORGANIZATION	TGFB1
HP_ARTERIOVENOUS_FISTULA	0.76018426423295	0.00773533054946883	4.13913054225353	0.00152744392332105	0.0938736719592199	-0.855764	HP_ARTERIOVENOUS_FISTULA	TGFB1
GOBP_CELLULAR_RESPONSE_TO_INSULIN_LIKE_GROWTH_FACTOR_STIMULUS	0.681788488193425	-0.0467191	4.13188697238524	0.00154671406610872	0.0946965395151429	-0.867315	GOBP_CELLULAR_RESPONSE_TO_INSULIN_LIKE_GROWTH_FACTOR_STIMULUS	TGFB1
HP_SHOULDER_PAIN	0.796411105903379	-0.0153948	4.12830106803717	0.00155634703523397	0.094782176571445	-0.873035	HP_SHOULDER_PAIN	TGFB1
HP_CEREBRAL_ARTERIOVENOUS_MALFORMATION	0.675404677254291	-0.0390897	4.12698964233544	0.00155988552921581	0.094782176571445	-0.875128	HP_CEREBRAL_ARTERIOVENOUS_MALFORMATION	TGFB1
HP_HYPEREXTENSIBLE_SKIN	0.694525325457338	-0.0177068	4.11574487849141	0.00159057156968519	0.0949403625845275	-0.893079	HP_HYPEREXTENSIBLE_SKIN	TGFB1
GOBP_BRANCHED_CHAIN_AMINO_ACID_BIOSYNTHETIC_PROCESS	0.694968650434639	0.0420138750311786	4.1154	0.0015915249407059	0.0949403625845275	-0.893632	GOBP_BRANCHED_CHAIN_AMINO_ACID_BIOSYNTHETIC_PROCESS	TGFB1
GOBP_PROTON_TRANSPORTING_TWO_SECTOR_ATPASE_COMPLEX_ASSEMBLY	-0.740593	-0.0234851	-4.11297	0.00159823324961917	0.0949403625845275	-0.897508	GOBP_PROTON_TRANSPORTING_TWO_SECTOR_ATPASE_COMPLEX_ASSEMBLY	TGFB1
HP_SCARRING	0.61468512293445	-0.020704	4.11170904228885	0.0016017374407258	0.0949403625845275	-0.899526	HP_SCARRING	TGFB1
GOMF_ADENYLATE_KINASE_ACTIVITY	-0.753371	-0.0513423	-4.10916	0.00160884365132962	0.0949403625845275	-0.903606	GOMF_ADENYLATE_KINASE_ACTIVITY	TGFB1
GOBP_NEGATIVE_REGULATION_OF_FILOPODIUM_ASSEMBLY	0.710878551718977	0.050528678153697	4.10901604382017	0.00160923338778617	0.0949403625845275	-0.903829	GOBP_NEGATIVE_REGULATION_OF_FILOPODIUM_ASSEMBLY	TGFB1
GOBP_BRANCHING_INVOLVED_IN_BLOOD_VESSEL_MORPHOGENESIS	0.696580936263511	0.00994815802513368	4.10817359835609	0.00161158580746918	0.0949403625845275	-0.905176	GOBP_BRANCHING_INVOLVED_IN_BLOOD_VESSEL_MORPHOGENESIS	TGFB1
GOMF_PROTEIN_CARBOXYL_O_METHYLTRANSFERASE_ACTIVITY	-0.901919	-0.00194899	-4.10728	0.00161407304403466	0.0949403625845275	-0.906597	GOMF_PROTEIN_CARBOXYL_O_METHYLTRANSFERASE_ACTIVITY	TGFB1
GOBP_NEGATIVE_REGULATION_OF_COAGULATION	0.604077263509423	0.00832183294301828	4.10369269542626	0.00162415832707237	0.0949403625845275	-0.912338	GOBP_NEGATIVE_REGULATION_OF_COAGULATION	TGFB1
HP_PERIPHERAL_RETINAL_DEGENERATION	0.757402275497088	0.0788805360478634	4.10174627341287	0.00162965130265265	0.0949403625845275	-0.91545	HP_PERIPHERAL_RETINAL_DEGENERATION	TGFB1
GOBP_NEGATIVE_REGULATION_OF_ADENYLATE_CYCLASE_ACTIVATING_ADRENERGIC_RECEPTOR_SIGNALING_PATHWAY	0.826911134003728	0.00144612535122119	4.09800353116662	0.00164026795374828	0.0949403625845275	-0.921436	GOBP_NEGATIVE_REGULATION_OF_ADENYLATE_CYCLASE_ACTIVATING_ADRENERGIC_RECEPTOR_SIGNALING_PATHWAY	TGFB1
GOBP_PROTEOGLYCAN_METABOLIC_PROCESS	0.606167095940658	-0.00673751	4.09768746732872	0.00164116778301781	0.0949403625845275	-0.921941	GOBP_PROTEOGLYCAN_METABOLIC_PROCESS	TGFB1
GOBP_LYMPH_VESSEL_DEVELOPMENT	0.726746748712692	0.0205601206486724	4.09703918703183	0.00164301503266104	0.0949403625845275	-0.922978	GOBP_LYMPH_VESSEL_DEVELOPMENT	TGFB1
GOBP_ENDOCARDIAL_CUSHION_TO_MESENCHYMAL_TRANSITION	0.946305528700721	0.0129142900271249	4.09633099345394	0.00164503547143729	0.0949403625845275	-0.924111	GOBP_ENDOCARDIAL_CUSHION_TO_MESENCHYMAL_TRANSITION	TGFB1
HP_UNBALANCED_ATRIOVENTRICULAR_CANAL_DEFECT	0.86320823085601	-0.0223774	4.09160557971984	0.00165858305382771	0.0952417754519809	-0.931671	HP_UNBALANCED_ATRIOVENTRICULAR_CANAL_DEFECT	TGFB1
GOBP_SEMI_LUNAR_VALVE_DEVELOPMENT	0.695934547323066	0.0253959870660618	4.09038962140355	0.00166208787119654	0.0952417754519809	-0.933617	GOBP_SEMI_LUNAR_VALVE_DEVELOPMENT	TGFB1
GOBP_POSITIVE_REGULATION_OF_VASCULAR_ASSOCIATED_SMOOTH_MUSCLE_CELL_MIGRATION	0.731624341837583	0.0355450283263262	4.08574446561714	0.00167554781034464	0.0956147329982284	-0.941053	GOBP_POSITIVE_REGULATION_OF_VASCULAR_ASSOCIATED_SMOOTH_MUSCLE_CELL_MIGRATION	TGFB1
GOBP_POSITIVE_REGULATION_OF_ARTERY_MORPHOGENESIS	0.76890197601171	-0.0603392	4.08308493609661	0.0016833050517494	0.0956147329982284	-0.945311	GOBP_POSITIVE_REGULATION_OF_ARTERY_MORPHOGENESIS	TGFB1
HP_GENERALIZED_EDEMA	0.664093450721833	0.0179688520710475	4.07895841835577	0.00169541506708152	0.0956147329982284	-0.95192	HP_GENERALIZED_EDEMA	TGFB1
GOCC_CORTICAL_GRANULE	0.834235491982878	-0.0910176	4.0783866972284	0.00169710000772406	0.0956147329982284	-0.952836	GOCC_CORTICAL_GRANULE	TGFB1
HP_INTESTINAL_PERFORATION	0.89205793365647	-0.00680209	4.07798436639316	0.00169828677415808	0.0956147329982284	-0.95348	HP_INTESTINAL_PERFORATION	TGFB1
GOCC_HIPPOCAMPAL_MOSSY_FIBER	0.808591043536356	0.0309056899350319	4.07439955068584	0.00170889912435953	0.095876981534624	-0.959224	GOCC_HIPPOCAMPAL_MOSSY_FIBER	TGFB1
GOBP_ENDOCARDIAL_CUSHION_FUSION	0.842404202382976	0.0054163405048782	4.06663048972092	0.00173213531896708	0.0964816283461591	-0.971677	GOBP_ENDOCARDIAL_CUSHION_FUSION	TGFB1
GOBP_N_TERMINAL_PROTEIN_LIPIDATION	-0.758364	0.0656799831209878	-4.06628	0.00173319318941502	0.0964816283461591	-0.97224	GOBP_N_TERMINAL_PROTEIN_LIPIDATION	TGFB1
HP_CEREBRAL_BERRY_ANEURYSM	0.777790472740713	-0.0502242	4.06480187656069	0.00173765198238642	0.0964816283461591	-0.974609	HP_CEREBRAL_BERRY_ANEURYSM	TGFB1
GOMF_CXCR_CHEMOKINE_RECEPTOR_BINDING	0.63632693935282	-0.00198118	4.05648747933763	0.00176296626526128	0.0968017489570476	-0.987946	GOMF_CXCR_CHEMOKINE_RECEPTOR_BINDING	TGFB1
GOMF_COLLAGEN_BINDING_INVOLVED_IN_CELL_MATRIX_ADHESION	0.81500202950531	-0.0245585	4.05644884936988	0.00176308476850484	0.0968017489570476	-0.988008	GOMF_COLLAGEN_BINDING_INVOLVED_IN_CELL_MATRIX_ADHESION	TGFB1
GOBP_POSITIVE_REGULATION_OF_HAIR_FOLLICLE_MATURATION	0.823247893876847	-0.0177056	4.05344280410072	0.00177233166338923	0.0968017489570476	-0.992832	GOBP_POSITIVE_REGULATION_OF_HAIR_FOLLICLE_MATURATION	TGFB1
GOBP_COMPLEMENT_RECEPTOR_MEDIATED_SIGNALING_PATHWAY	0.816677178289685	0.0486266577477914	4.05275976682322	0.00177443976272016	0.0968017489570476	-0.993929	GOBP_COMPLEMENT_RECEPTOR_MEDIATED_SIGNALING_PATHWAY	TGFB1
GOCC_RESPIRATORY_CHAIN_COMPLEX_IV	-0.74955	-0.0382316	-4.04879	0.00178675611522964	0.0968017489570476	-1.00031	GOCC_RESPIRATORY_CHAIN_COMPLEX_IV	TGFB1
GOMF_HISTONE_H3K27_METHYLTRANSFERASE_ACTIVITY	-0.807441	0.0259578297102869	-4.04755	0.0017906043645373	0.0968017489570476	-1.00229	GOMF_HISTONE_H3K27_METHYLTRANSFERASE_ACTIVITY	TGFB1
HP_BLEPHAROCHALASIS	0.815442087313498	0.0177733586710069	4.04644514801441	0.00179405261883858	0.0968017489570476	-1.00407	HP_BLEPHAROCHALASIS	TGFB1
GOBP_REACTIVE_GLIOSIS	0.784576360756745	-0.0250692	4.04442104046973	0.00180038688540513	0.0968017489570476	-1.00732	GOBP_REACTIVE_GLIOSIS	TGFB1
GOBP_NEGATIVE_REGULATION_OF_MACROPHAGE_CYTOKINE_PRODUCTION	0.684397749647123	-0.0222336	4.04411532847865	0.00180134559938519	0.0968017489570476	-1.00781	GOBP_NEGATIVE_REGULATION_OF_MACROPHAGE_CYTOKINE_PRODUCTION	TGFB1
GOBP_MITOCHONDRIAL_RNA_MODIFICATION	-0.759082	-0.00343203	-4.04342	0.00180353525568962	0.0968017489570476	-1.00893	GOBP_MITOCHONDRIAL_RNA_MODIFICATION	TGFB1
GOMF_ALDEHYDE_LYASE_ACTIVITY	-0.719564	-0.0257803	-4.03663	0.00182498817552897	0.0976277727653403	-1.01984	GOMF_ALDEHYDE_LYASE_ACTIVITY	TGFB1
GOBP_REGULATION_OF_POSTSYNAPSE_ASSEMBLY	0.650914977138569	0.043047136971554	4.03005409416566	0.00184601907404934	0.0977801118230258	-1.03041	GOBP_REGULATION_OF_POSTSYNAPSE_ASSEMBLY	TGFB1
HP_SPONTANEOUS_RECURRENT_EPISTAXIS	0.674660638884168	0.00667713096417787	4.02925534137023	0.0018485910080654	0.0977801118230258	-1.03169	HP_SPONTANEOUS_RECURRENT_EPISTAXIS	TGFB1
HP_DIAPHYSEAL_DYSPLASIA	0.817029759290091	-0.044852	4.02909301725646	0.00184911413581345	0.0977801118230258	-1.03195	HP_DIAPHYSEAL_DYSPLASIA	TGFB1
GOBP_GLUTAMATE_SECRETION_NEUROTRANSMISSION	0.753401723299963	-0.0286093	4.0279636647113	0.0018527579939104	0.0977801118230258	-1.03377	GOBP_GLUTAMATE_SECRETION_NEUROTRANSMISSION	TGFB1
GOBP_REGULATION_OF_PROTEIN_LOCALIZATION_TO_LYSOSOME	0.712238227273992	0.0269565857438211	4.02281591399084	0.00186946180737009	0.0977801118230258	-1.04205	GOBP_REGULATION_OF_PROTEIN_LOCALIZATION_TO_LYSOSOME	TGFB1
GOBP_HYALURONAN_METABOLIC_PROCESS	0.663261065994767	0.0154560243480215	4.0218363926139	0.00187265788015082	0.0977801118230258	-1.04362	GOBP_HYALURONAN_METABOLIC_PROCESS	TGFB1
GOBP_DETECTION_OF_MOLECULE_OF_BACTERIAL_ORIGIN	0.933241150964074	0.0880157262461822	4.0217120589569	0.00187306397259376	0.0977801118230258	-1.04382	GOBP_DETECTION_OF_MOLECULE_OF_BACTERIAL_ORIGIN	TGFB1
GOBP_MALATE_METABOLIC_PROCESS	-0.768088	-0.0430457	-4.02069	0.0018764162559505	0.0977801118230258	-1.04547	GOBP_MALATE_METABOLIC_PROCESS	TGFB1
GOBP_ADHESION_OF_SYMBIONT_TO_HOST_CELL	0.843910207997684	0.0656594881612053	4.01788843911706	0.00188559718353781	0.0979307273710257	-1.04998	GOBP_ADHESION_OF_SYMBIONT_TO_HOST_CELL	TGFB1
GOBP_POSITIVE_REGULATION_OF_VASCULAR_ENDOTHELIAL_GROWTH_FACTOR_SIGNALING_PATHWAY	0.823806469796224	-0.0974734	4.01572266180754	0.00189273480358193	0.0979307273710257	-1.05346	GOBP_POSITIVE_REGULATION_OF_VASCULAR_ENDOTHELIAL_GROWTH_FACTOR_SIGNALING_PATHWAY	TGFB1
HP_CHORIORETINAL_HYPOPIGMENTATION	-0.66503	0.00858010102307522	-4.01323	0.00190098865669611	0.0979307273710257	-1.05748	HP_CHORIORETINAL_HYPOPIGMENTATION	TGFB1
GOBP_NEGATIVE_REGULATION_OF_VITAMIN_D_BIOSYNTHETIC_PROCESS	0.935889550363027	0.0493482515225122	4.00803250950322	0.00191830592952959	0.0979307273710257	-1.06584	GOBP_NEGATIVE_REGULATION_OF_VITAMIN_D_BIOSYNTHETIC_PROCESS	TGFB1
GOBP_NEGATIVE_REGULATION_OF_PLATELET_ACTIVATION	0.653382418703728	-0.0339179	4.00798868655148	0.00191845267066505	0.0979307273710257	-1.06591	GOBP_NEGATIVE_REGULATION_OF_PLATELET_ACTIVATION	TGFB1
GOBP_CDC42_PROTEIN_SIGNAL_TRANSDUCTION	0.667972335986954	-0.0195923	4.00694217136254	0.0019219603858236	0.0979307273710257	-1.0676	GOBP_CDC42_PROTEIN_SIGNAL_TRANSDUCTION	TGFB1
GOMF_ACYLTRANSFERASE_ACTIVITY_ACYL_GROUPS_CONVERTED_INTO_ALKYL_ON_TRANSFER	-0.723724	-0.0583413	-4.00605	0.00192494937125299	0.0979307273710257	-1.06903	GOMF_ACYLTRANSFERASE_ACTIVITY_ACYL_GROUPS_CONVERTED_INTO_ALKYL_ON_TRANSFER	TGFB1
HP_PROFOUND_HEARING_IMPAIRMENT	0.675412244740084	-0.0198225	4.00415730913812	0.0019313271285289	0.0979307273710257	-1.07209	HP_PROFOUND_HEARING_IMPAIRMENT	TGFB1
GOBP_PULMONARY_VALVE_DEVELOPMENT	0.68308153681253	0.0284815934270056	4.00284624275066	0.00193575320571429	0.0979307273710257	-1.0742	GOBP_PULMONARY_VALVE_DEVELOPMENT	TGFB1
GOBP_NEGATIVE_REGULATION_OF_MACROPHAGE_DIFFERENTIATION	0.89135444457475	-0.0104193	4.00155413271227	0.00194012557641021	0.0979307273710257	-1.07628	GOBP_NEGATIVE_REGULATION_OF_MACROPHAGE_DIFFERENTIATION	TGFB1
GOBP_PYRUVATE_FAMILY_AMINO_ACID_CATABOLIC_PROCESS	-0.819963	-0.0252513	-3.99755	0.00195372832052774	0.0980231237260261	-1.08273	GOBP_PYRUVATE_FAMILY_AMINO_ACID_CATABOLIC_PROCESS	TGFB1
GOBP_RESPONSE_TO_PLATELET_DERIVED_GROWTH_FACTOR	0.609194224749368	-0.0136323	3.99743542230986	0.00195413133250866	0.0980231237260261	-1.08292	GOBP_RESPONSE_TO_PLATELET_DERIVED_GROWTH_FACTOR	TGFB1
GOBP_NEGATIVE_REGULATION_OF_CELL_CELL_ADHESION_MEDIATED_BY_CADHERIN	0.754678951020913	-0.00185393	3.99407725156942	0.00196562840211485	0.0981554361905256	-1.08833	GOBP_NEGATIVE_REGULATION_OF_CELL_CELL_ADHESION_MEDIATED_BY_CADHERIN	TGFB1
GOBP_UBIQUITIN_DEPENDENT_PROTEIN_CATABOLIC_PROCESS_VIA_THE_C_END_DEGRON_RULE_PATHWAY	-0.723342	-0.00682633	-3.99311	0.00196896074335733	0.0981554361905256	-1.08989	GOBP_UBIQUITIN_DEPENDENT_PROTEIN_CATABOLIC_PROCESS_VIA_THE_C_END_DEGRON_RULE_PATHWAY	TGFB1
GOMF_BETA_N_ACETYLHEXOSAMINIDASE_ACTIVITY	0.963014835331358	0.0484069063227671	3.99100616331021	0.00197620398984054	0.0982124587790505	-1.09328	GOMF_BETA_N_ACETYLHEXOSAMINIDASE_ACTIVITY	TGFB1
HP_ELEVATED_URINARY_COLLAGEN_DEGRADATION_PRODUCTS	0.982610306094466	0.0486706254237056	3.98661252428832	0.00199143654250497	0.0983070924392107	-1.10037	HP_ELEVATED_URINARY_COLLAGEN_DEGRADATION_PRODUCTS	TGFB1
GOBP_CARDIAC_EPITHELIAL_TO_MESENCHYMAL_TRANSITION	0.701401895204533	0.0119636373942557	3.98628747187788	0.00199256830786914	0.0983070924392107	-1.10089	GOBP_CARDIAC_EPITHELIAL_TO_MESENCHYMAL_TRANSITION	TGFB1
HP_CONGENITAL_FINGER_FLEXION_CONTRACTURES	0.740748402039529	-0.00160228	3.98518151986885	0.00199642399873444	0.0983070924392107	-1.10268	HP_CONGENITAL_FINGER_FLEXION_CONTRACTURES	TGFB1
GOBP_PURINE_DEOXYRIBONUCLEOSIDE_MONOPHOSPHATE_CATABOLIC_PROCESS	0.638324154074447	0.0677035583472032	3.97750744193852	0.00202339203940306	0.0993312762758175	-1.11506	GOBP_PURINE_DEOXYRIBONUCLEOSIDE_MONOPHOSPHATE_CATABOLIC_PROCESS	TGFB1
GOBP_REGULATION_OF_KERATINOCYTE_MIGRATION	0.704821945470101	0.0125497471586825	3.97407493977877	0.0020355763506592	0.0995063600376468	-1.1206	GOBP_REGULATION_OF_KERATINOCYTE_MIGRATION	TGFB1
HP_ANGIOID_STREAKS_OF_THE_FUNDUS	0.720043038689582	0.0163479748924706	3.97302512555756	0.00203931802337743	0.0995063600376468	-1.1223	HP_ANGIOID_STREAKS_OF_THE_FUNDUS	TGFB1
GOBP_GLANDULAR_EPITHELIAL_CELL_MATURATION	0.685718817501565	-0.0508676	3.97002883293792	0.00205003643332945	0.0997271499984014	-1.12714	GOBP_GLANDULAR_EPITHELIAL_CELL_MATURATION	TGFB1
HP_CONGENITAL_LOCALIZED_ABSENCE_OF_SKIN	0.801428246957437	0.025995994161765	3.96227517983074	0.00207804473710847	0.100709580713421	-1.13966	HP_CONGENITAL_LOCALIZED_ABSENCE_OF_SKIN	TGFB1
HP_URETHRAL_STRICTURE	0.702312178254456	-0.00103501	3.96098578609147	0.00208274067678359	0.100709580713421	-1.14175	HP_URETHRAL_STRICTURE	TGFB1
GOBP_REGULATION_OF_GOLGI_TO_PLASMA_MEMBRANE_PROTEIN_TRANSPORT	-0.610841	-0.0118845	-3.95792	0.00209396047150027	0.100868560685504	-1.1467	GOBP_REGULATION_OF_GOLGI_TO_PLASMA_MEMBRANE_PROTEIN_TRANSPORT	TGFB1
GOBP_POST_EMBRYONIC_EYE_MORPHOGENESIS	0.825858433283254	0.0674718784239098	3.95666499025488	0.0020985571872838	0.100868560685504	-1.14873	GOBP_POST_EMBRYONIC_EYE_MORPHOGENESIS	TGFB1
GOBP_XYLULOSE_5_PHOSPHATE_METABOLIC_PROCESS	-0.831758	-0.0476649	-3.95043	0.00212159372962677	0.101563573376447	-1.15881	GOBP_XYLULOSE_5_PHOSPHATE_METABOLIC_PROCESS	TGFB1
GOBP_REGULATION_OF_ENDOTHELIAL_CELL_DEVELOPMENT	0.805938188271567	-0.0144699	3.94934634809906	0.00212563186112674	0.101563573376447	-1.16056	GOBP_REGULATION_OF_ENDOTHELIAL_CELL_DEVELOPMENT	TGFB1
HP_ELEVATED_URINARY_MONOCARBOXYLIC_ACID_LEVEL	-0.813939	-0.0435243	-3.9435	0.00214752067786474	0.102305851937805	-1.17002	HP_ELEVATED_URINARY_MONOCARBOXYLIC_ACID_LEVEL	TGFB1
GOBP_NEURON_PROJECTION_EXTENSION_INVOLVED_IN_NEURON_PROJECTION_GUIDANCE	0.700568200351786	-0.019565	3.94172571151779	0.0021542083558871	0.102321719606177	-1.17289	GOBP_NEURON_PROJECTION_EXTENSION_INVOLVED_IN_NEURON_PROJECTION_GUIDANCE	TGFB1
GOMF_TRANSFORMING_GROWTH_FACTOR_BETA_RECEPTOR_BINDING	0.580019133768134	-0.0128982	3.93137588250088	0.00219365725301335	0.103629510699682	-1.18965	GOMF_TRANSFORMING_GROWTH_FACTOR_BETA_RECEPTOR_BINDING	TGFB1
HP_SOFT_SKIN	0.676000808624785	0.00998763704888437	3.92862007020057	0.00220428670578011	0.103629510699682	-1.19411	HP_SOFT_SKIN	TGFB1
HP_PALMOPLANTAR_CUTIS_LAXA	0.613913370686737	-0.00549609	3.92814471569498	0.0022061255808078	0.103629510699682	-1.19488	HP_PALMOPLANTAR_CUTIS_LAXA	TGFB1
GOBP_ENDOTHELIUM_DEVELOPMENT	0.60876807281335	0.0115548519026816	3.92747118535767	0.00220873380370864	0.103629510699682	-1.19597	GOBP_ENDOTHELIUM_DEVELOPMENT	TGFB1
HP_CEREBRAL_INFARCT	0.643403774444715	-0.0235409	3.92533120387571	0.00221704200533089	0.103629510699682	-1.19944	HP_CEREBRAL_INFARCT	TGFB1
HP_THROMBOPHLEBITIS	0.642983232535326	-0.0431379	3.92358308986103	0.00222385282909341	0.103629510699682	-1.20227	HP_THROMBOPHLEBITIS	TGFB1
GOBP_POSITIVE_REGULATION_OF_PROTEIN_DEUBIQUITINATION	0.920775239627895	-0.0347285	3.92283031810173	0.00222679236753757	0.103629510699682	-1.20349	GOBP_POSITIVE_REGULATION_OF_PROTEIN_DEUBIQUITINATION	TGFB1
GOCC_ENDOLYSOSOME_LUMEN	0.8313054969664	0.0233017980100679	3.91868328385823	0.00224305858493756	0.104085675316036	-1.21021	GOCC_ENDOLYSOSOME_LUMEN	TGFB1
HP_ABNORMAL_SPINAL_CORD_PHYSIOLOGY	0.641162843492038	0.0227809745355105	3.91616716064276	0.00225298764011395	0.104199991469554	-1.21429	HP_ABNORMAL_SPINAL_CORD_PHYSIOLOGY	TGFB1
GOMF_LOW_DENSITY_LIPOPROTEIN_PARTICLE_RECEPTOR_ACTIVITY	0.644950566582449	-0.00541845	3.91414544860613	0.0022609986070861	0.104199991469554	-1.21757	GOMF_LOW_DENSITY_LIPOPROTEIN_PARTICLE_RECEPTOR_ACTIVITY	TGFB1
HP_THICKENED_RIBS	0.898451258694194	0.0581628980453929	3.91315452956804	0.00226493584736951	0.104199991469554	-1.21918	HP_THICKENED_RIBS	TGFB1
HP_CRYPTOPHTHALMOS	-0.674713	0.0491445610317569	-3.91005	0.00227730737761283	0.104470664941088	-1.22421	HP_CRYPTOPHTHALMOS	TGFB1
GOBP_MONOCYTE_EXTRAVASATION	0.813546858670655	0.0470782634333624	3.90343589625728	0.00230392909640327	0.105108925014702	-1.23494	GOBP_MONOCYTE_EXTRAVASATION	TGFB1
GOMF_INTRAMOLECULAR_OXIDOREDUCTASE_ACTIVITY_INTERCONVERTING_ALDOSES_AND_KETOSES	-0.808561	-0.031913	-3.90335	0.00230427589927895	0.105108925014702	-1.23508	GOMF_INTRAMOLECULAR_OXIDOREDUCTASE_ACTIVITY_INTERCONVERTING_ALDOSES_AND_KETOSES	TGFB1
HP_GRANULAR_MACULAR_APPEARANCE	0.674593156811862	0.0384893879271588	3.90028470690774	0.00231672089662819	0.1052059496786	-1.24005	HP_GRANULAR_MACULAR_APPEARANCE	TGFB1
GOBP_SIGNALING_RECEPTOR_LIGAND_PRECURSOR_PROCESSING	0.585371250741949	0.00455971697546231	3.89960973557336	0.00231947038479091	0.1052059496786	-1.24115	GOBP_SIGNALING_RECEPTOR_LIGAND_PRECURSOR_PROCESSING	TGFB1
HP_ABNORMAL_COCCYX_MORPHOLOGY	0.639559124235925	-0.0245287	3.89624625280091	0.00233322188953386	0.105369368567651	-1.24661	HP_ABNORMAL_COCCYX_MORPHOLOGY	TGFB1
GOBP_PSEUDOPODIUM_ORGANIZATION	0.621118227615368	-0.0285386	3.89137293239993	0.00235329607187262	0.105369368567651	-1.25452	GOBP_PSEUDOPODIUM_ORGANIZATION	TGFB1
GOBP_DERMATAN_SULFATE_PROTEOGLYCAN_BIOSYNTHETIC_PROCESS	0.831432175895149	-0.0232857	3.88964817766212	0.00236044339863462	0.105369368567651	-1.25732	GOBP_DERMATAN_SULFATE_PROTEOGLYCAN_BIOSYNTHETIC_PROCESS	TGFB1
GOMF_EXTRACELLULAR_MATRIX_PROTEIN_BINDING	0.621205964167232	-0.00266411	3.88785266285199	0.0023679078017997	0.105369368567651	-1.26024	GOMF_EXTRACELLULAR_MATRIX_PROTEIN_BINDING	TGFB1
GOBP_TETRAHYDROBIOPTERIN_METABOLIC_PROCESS	-0.672116	-0.037525	-3.88684	0.00237212190020774	0.105369368567651	-1.26188	GOBP_TETRAHYDROBIOPTERIN_METABOLIC_PROCESS	TGFB1
GOMF_INTERLEUKIN_1_BINDING	0.612238031193201	-0.0104059	3.88673479402954	0.00237256738510569	0.105369368567651	-1.26206	GOMF_INTERLEUKIN_1_BINDING	TGFB1
GOMF_PHOSPHOLIPID_SCRAMBLASE_ACTIVITY	0.636637876721466	0.0342174490378307	3.88620271145793	0.00237478858002524	0.105369368567651	-1.26292	GOMF_PHOSPHOLIPID_SCRAMBLASE_ACTIVITY	TGFB1
GOBP_COLUMNAR_CUBOIDAL_EPITHELIAL_CELL_MATURATION	0.628051167211828	-0.0124492	3.88605053993393	0.00237542421997623	0.105369368567651	-1.26317	GOBP_COLUMNAR_CUBOIDAL_EPITHELIAL_CELL_MATURATION	TGFB1
GOCC_IGM_IMMUNOGLOBULIN_COMPLEX	0.944060128567946	0.0671658556988516	3.88085989119948	0.00239721188916767	0.10553612343082	-1.2716	GOCC_IGM_IMMUNOGLOBULIN_COMPLEX	TGFB1
GOMF_PROTEOGLYCAN_BINDING	0.663992837302197	0.0346002697955984	3.88060706051099	0.00239827840407132	0.10553612343082	-1.27201	GOMF_PROTEOGLYCAN_BINDING	TGFB1
HP_HIGH_SERUM_CALCITRIOL	0.728733462752179	0.0484728960629053	3.88047250975133	0.00239884617908832	0.10553612343082	-1.27223	HP_HIGH_SERUM_CALCITRIOL	TGFB1
GOMF_COLLAGEN_BINDING	0.747048396813497	0.0303446537317422	3.87643279501677	0.0024159577705412	0.105999324308595	-1.2788	GOMF_COLLAGEN_BINDING	TGFB1
GOBP_HYALURONAN_BIOSYNTHETIC_PROCESS	0.708561539032515	0.0106690928378298	3.87335397545511	0.00242908385517062	0.106051632517567	-1.2838	GOBP_HYALURONAN_BIOSYNTHETIC_PROCESS	TGFB1
GOBP_MAINTENANCE_OF_PROTEIN_LOCATION_IN_EXTRACELLULAR_REGION	0.765091962926107	0.0114626623071583	3.8730643378094	0.00243032246919526	0.106051632517567	-1.28427	GOBP_MAINTENANCE_OF_PROTEIN_LOCATION_IN_EXTRACELLULAR_REGION	TGFB1
GOBP_POSITIVE_REGULATION_OF_GAMMA_DELTA_T_CELL_DIFFERENTIATION	0.785935208584461	0.0118756411487277	3.86901748650466	0.00244769696961558	0.106521125958784	-1.29085	GOBP_POSITIVE_REGULATION_OF_GAMMA_DELTA_T_CELL_DIFFERENTIATION	TGFB1
HP_URIC_ACID_NEPHROLITHIASIS	0.631280469009896	0.00101930550907981	3.86595831799933	0.0024609161800069	0.10680774213065	-1.29583	HP_URIC_ACID_NEPHROLITHIASIS	TGFB1
GOBP_NEGATIVE_REGULATION_OF_CAMP_MEDIATED_SIGNALING	0.61668768534401	0.0506634085628267	3.86097231980124	0.00248261989634419	0.107199424628328	-1.30394	GOBP_NEGATIVE_REGULATION_OF_CAMP_MEDIATED_SIGNALING	TGFB1
GOBP_VASCULAR_ENDOTHELIAL_GROWTH_FACTOR_RECEPTOR_SIGNALING_PATHWAY	0.627580699450732	0.0216592846897127	3.8608269065433	0.00248325583072701	0.107199424628328	-1.30418	GOBP_VASCULAR_ENDOTHELIAL_GROWTH_FACTOR_RECEPTOR_SIGNALING_PATHWAY	TGFB1
GOBP_L_LEUCINE_CATABOLIC_PROCESS	-0.873105	7.00802978560455e-05	-3.85774	0.00249678677071123	0.107299871207842	-1.3092	GOBP_L_LEUCINE_CATABOLIC_PROCESS	TGFB1
GOMF_EXTRACELLULAR_MATRIX_STRUCTURAL_CONSTITUENT	0.689493057977966	0.0114583925643835	3.85680049843916	0.00250093149868862	0.107299871207842	-1.31073	GOMF_EXTRACELLULAR_MATRIX_STRUCTURAL_CONSTITUENT	TGFB1
GOBP_ADHESION_OF_SYMBIONT_TO_HOST	0.74773332162229	0.0386106578284429	3.85460956339921	0.00251060412107759	0.107299871207842	-1.3143	GOBP_ADHESION_OF_SYMBIONT_TO_HOST	TGFB1
GOBP_VACUOLAR_PROTON_TRANSPORTING_V_TYPE_ATPASE_COMPLEX_ASSEMBLY	-0.715445	-0.0716747	-3.85424	0.0025122376999973	0.107299871207842	-1.3149	GOBP_VACUOLAR_PROTON_TRANSPORTING_V_TYPE_ATPASE_COMPLEX_ASSEMBLY	TGFB1
HP_PSEUDOARTHROSIS	0.795712401305426	0.0350754076501777	3.84942025797286	0.002533668548318	0.107657512857021	-1.32275	HP_PSEUDOARTHROSIS	TGFB1
GOBP_AMINOGLYCAN_BIOSYNTHETIC_PROCESS	0.631068952120752	-0.00570107	3.84888440696803	0.00253606263146642	0.107657512857021	-1.32362	GOBP_AMINOGLYCAN_BIOSYNTHETIC_PROCESS	TGFB1
HP_2_HYDROXYGLUTARATE_ACIDURIA	-0.873629	-0.0822265	-3.84662	0.00254621098837179	0.107657512857021	-1.32731	HP_2_HYDROXYGLUTARATE_ACIDURIA	TGFB1
HP_CERVICAL_SUBLUXATION	0.895475763483832	0.0400639118596822	3.84636390905786	0.00254735513591635	0.107657512857021	-1.32772	HP_CERVICAL_SUBLUXATION	TGFB1
GOBP_REGULATION_OF_PLATELET_ACTIVATION	0.593887998720482	0.0114057109342103	3.83786479839867	0.00258581774479654	0.108425249518449	-1.34157	GOBP_REGULATION_OF_PLATELET_ACTIVATION	TGFB1
GOMF_PLATELET_DERIVED_GROWTH_FACTOR_RECEPTOR_BINDING	0.879105854671511	0.0160764389073439	3.83742424602526	0.00258782773457601	0.108425249518449	-1.34229	GOMF_PLATELET_DERIVED_GROWTH_FACTOR_RECEPTOR_BINDING	TGFB1
GOMF_BH3_DOMAIN_BINDING	0.83312976958778	0.0458297715043786	3.83637420427513	0.00259262498595929	0.108425249518449	-1.344	GOMF_BH3_DOMAIN_BINDING	TGFB1
GOMF_MANNOSYL_OLIGOSACCHARIDE_MANNOSIDASE_ACTIVITY	0.812855249858289	0.0546694143023877	3.83606115751704	0.00259405695685624	0.108425249518449	-1.34451	GOMF_MANNOSYL_OLIGOSACCHARIDE_MANNOSIDASE_ACTIVITY	TGFB1
HP_ABLEPHARON	-0.815021	-0.0229063	-3.8346	0.00260074572065771	0.108425249518449	-1.34689	HP_ABLEPHARON	TGFB1
GOBP_COLLAGEN_METABOLIC_PROCESS	0.616631877479689	0.0174676894221731	3.8334739452857	0.00260592296383305	0.108425249518449	-1.34873	GOBP_COLLAGEN_METABOLIC_PROCESS	TGFB1
GOBP_KERATINOCYTE_MIGRATION	0.688478438450723	-0.00366973	3.83056643134267	0.00261932491325805	0.108620524016382	-1.35347	GOBP_KERATINOCYTE_MIGRATION	TGFB1
GOBP_POSITIVE_REGULATION_OF_MAST_CELL_CHEMOTAXIS	0.89134954362718	-0.0437683	3.82953251492016	0.00262410780290478	0.108620524016382	-1.35515	GOBP_POSITIVE_REGULATION_OF_MAST_CELL_CHEMOTAXIS	TGFB1
HP_EEG_WITH_PARIETAL_EPILEPTIFORM_DISCHARGES	0.881768857211097	0.0400990433872275	3.8264143227351	0.00263858721727893	0.108806325017853	-1.36024	HP_EEG_WITH_PARIETAL_EPILEPTIFORM_DISCHARGES	TGFB1
GOMF_GLYCERALDEHYDE_3_PHOSPHATE_DEHYDROGENASE_NADPLUS_NON_PHOSPHORYLATING_ACTIVITY	-0.690624	-0.0275808	-3.82467	0.00264672867837568	0.108806325017853	-1.36309	GOMF_GLYCERALDEHYDE_3_PHOSPHATE_DEHYDROGENASE_NADPLUS_NON_PHOSPHORYLATING_ACTIVITY	TGFB1
HP_SMALL_BOWEL_DIVERTICULA	0.883166935937289	0.0543956662860797	3.82361937009124	0.00265163576001495	0.108806325017853	-1.3648	HP_SMALL_BOWEL_DIVERTICULA	TGFB1
HP_VERTEBRAL_WEDGING	0.716336825636753	0.0151477773743774	3.82276756334298	0.00265562574413218	0.108806325017853	-1.36619	HP_VERTEBRAL_WEDGING	TGFB1
GOBP_MITRAL_VALVE_DEVELOPMENT	0.698000730060028	-0.00870271	3.81849101726929	0.00267575156822841	0.10935266942034	-1.37316	GOBP_MITRAL_VALVE_DEVELOPMENT	TGFB1
HP_IMPAIRED_CORTISOL_RESPONSE_TO_INSULIN_STIMULATION_TEST	-0.712925	-0.0375251	-3.81458	0.00269427517602654	0.109830933884505	-1.37954	HP_IMPAIRED_CORTISOL_RESPONSE_TO_INSULIN_STIMULATION_TEST	TGFB1
GOBP_OXALOACETATE_METABOLIC_PROCESS	-0.69162	-0.0325495	-3.81226	0.00270535530708865	0.11000411907763	-1.38333	GOBP_OXALOACETATE_METABOLIC_PROCESS	TGFB1
HP_IMPAIRED_EPINEPHRINE_INDUCED_PLATELET_AGGREGATION	0.693285778607003	0.0182356561972705	3.80997755274991	0.00271628674356157	0.110170400868586	-1.38706	HP_IMPAIRED_EPINEPHRINE_INDUCED_PLATELET_AGGREGATION	TGFB1
HP_PERIORBITAL_WRINKLES	-0.623679	-0.0266295	-3.80688	0.00273120528982614	0.110497154715529	-1.39212	HP_PERIORBITAL_WRINKLES	TGFB1
GOBP_REGULATION_OF_PLASMINOGEN_ACTIVATION	0.594044088073254	-0.00569978	3.80424737970925	0.00274392619650988	0.110734	-1.39642	GOBP_REGULATION_OF_PLASMINOGEN_ACTIVATION	TGFB1
GOCC_LARGE_RIBOSOMAL_SUBUNIT	-0.598425	-0.0153181	-3.80153	0.00275713670399609	0.110824252368581	-1.40085	GOCC_LARGE_RIBOSOMAL_SUBUNIT	TGFB1
HP_DIFFUSE_OPTIC_DISC_PALLOR	0.636509624498614	-0.013351	3.80095497247974	0.00275993821884244	0.110824252368581	-1.40179	HP_DIFFUSE_OPTIC_DISC_PALLOR	TGFB1
GOBP_TOLL_SIGNALING_PATHWAY	0.621282888414955	0.00316897550808694	3.79934147205863	0.00276782035277289	0.11086428686654	-1.40443	GOBP_TOLL_SIGNALING_PATHWAY	TGFB1
GOMF_DISACCHARIDE_BINDING	0.736391565347781	-0.00472956	3.79519356549144	0.00278819012234706	0.110948332578013	-1.41121	GOMF_DISACCHARIDE_BINDING	TGFB1
GOBP_REGULATION_OF_ODONTOBLAST_DIFFERENTIATION	0.70751810627793	-0.0062607	3.79424186786482	0.00279288554578605	0.110948332578013	-1.41276	GOBP_REGULATION_OF_ODONTOBLAST_DIFFERENTIATION	TGFB1
GOBP_PROTEOGLYCAN_CATABOLIC_PROCESS	0.687013758196167	0.0124768591255652	3.79161855658564	0.00280587054399049	0.110948332578013	-1.41705	GOBP_PROTEOGLYCAN_CATABOLIC_PROCESS	TGFB1
GOBP_CRISTAE_FORMATION	-0.692304	-0.0156619	-3.79157	0.00280611155744384	0.110948332578013	-1.41713	GOBP_CRISTAE_FORMATION	TGFB1
GOBP_NEGATIVE_REGULATION_OF_MYOBLAST_PROLIFERATION	-0.750468	0.0320106536009183	-3.78931	0.00281736488078982	0.110948332578013	-1.42083	GOBP_NEGATIVE_REGULATION_OF_MYOBLAST_PROLIFERATION	TGFB1
GOBP_PROTON_TRANSPORTING_V_TYPE_ATPASE_COMPLEX_ASSEMBLY	-0.661545	-0.0680214	-3.78813	0.00282324117067177	0.110948332578013	-1.42275	GOBP_PROTON_TRANSPORTING_V_TYPE_ATPASE_COMPLEX_ASSEMBLY	TGFB1
GOBP_WOUND_HEALING_SPREADING_OF_EPIDERMAL_CELLS	0.666495481276213	-0.0040331	3.78708834821801	0.00282844121900066	0.110948332578013	-1.42445	GOBP_WOUND_HEALING_SPREADING_OF_EPIDERMAL_CELLS	TGFB1
GOMF_STRUCTURAL_CONSTITUENT_OF_RIBOSOME	-0.597416	-0.00657251	-3.78521	0.00283784810090988	0.110948332578013	-1.42752	GOMF_STRUCTURAL_CONSTITUENT_OF_RIBOSOME	TGFB1
HP_PARATHYROID_ADENOMA	-0.633491	-0.0363432	-3.78511	0.00283836838540725	0.110948332578013	-1.42769	HP_PARATHYROID_ADENOMA	TGFB1
GOMF_TRANSFORMING_GROWTH_FACTOR_BETA_BINDING	0.757783174878355	-0.0160167	3.78501728804178	0.0028388220731674	0.110948332578013	-1.42784	GOMF_TRANSFORMING_GROWTH_FACTOR_BETA_BINDING	TGFB1
GOCC_PYRUVATE_DEHYDROGENASE_COMPLEX	-0.9076	-0.0370553	-3.783	0.00284895207147618	0.111074639842396	-1.43113	GOCC_PYRUVATE_DEHYDROGENASE_COMPLEX	TGFB1
GOMF_METALLODIPEPTIDASE_ACTIVITY	0.809143056989542	0.0251063803468125	3.77624193885268	0.00288324492565122	0.112140120272551	-1.44219	GOMF_METALLODIPEPTIDASE_ACTIVITY	TGFB1
HP_CLOVERLEAF_SKULL	0.606541236948083	0.00130493741387826	3.77318777970993	0.00289887341665148	0.112476288566077	-1.44719	HP_CLOVERLEAF_SKULL	TGFB1
HP_DYSGYRIA	0.673622804198161	0.00425274598913058	3.76779593913727	0.00292667764831404	0.113175151129286	-1.45601	HP_DYSGYRIA	TGFB1
GOBP_GUANINE_METABOLIC_PROCESS	0.867377998836893	0.124021223311743	3.76603872507086	0.00293579839772687	0.113175151129286	-1.45889	GOBP_GUANINE_METABOLIC_PROCESS	TGFB1
GOBP_RENAL_SYSTEM_VASCULATURE_DEVELOPMENT	0.669933788004507	0.0195550229222844	3.7652479169333	0.00293991261130061	0.113175151129286	-1.46018	GOBP_RENAL_SYSTEM_VASCULATURE_DEVELOPMENT	TGFB1
GOBP_CELL_ADHESION_MEDIATED_BY_INTEGRIN	0.667493479440284	0.0236957630401239	3.76424941169228	0.00294511586924629	0.113175151129286	-1.46182	GOBP_CELL_ADHESION_MEDIATED_BY_INTEGRIN	TGFB1
HP_UPPER_LIMB_HYPERTONIA	-0.626187	-0.0338812	-3.76293	0.00295202853523166	0.113175151129286	-1.46399	HP_UPPER_LIMB_HYPERTONIA	TGFB1
GOBP_REGULATION_OF_ANOIKIS	0.627045814424827	-0.00778611	3.75678505003751	0.00298431495600458	0.113621902426442	-1.47404	GOBP_REGULATION_OF_ANOIKIS	TGFB1
HP_ALZHEIMER_DISEASE	0.746375461347187	0.052007289967157	3.75633889443266	0.00298667490460514	0.113621902426442	-1.47477	HP_ALZHEIMER_DISEASE	TGFB1
HP_ABNORMAL_U_WAVE	-0.783895	-0.0029563	-3.75545	0.00299138634215292	0.113621902426442	-1.47623	HP_ABNORMAL_U_WAVE	TGFB1
GOMF_MALATE_DEHYDROGENASE_ACTIVITY	-0.698118	-0.0570447	-3.75535	0.00299190700713026	0.113621902426442	-1.47639	GOMF_MALATE_DEHYDROGENASE_ACTIVITY	TGFB1
GOBP_LYMPHANGIOGENESIS	0.700368493798869	0.00323706141832	3.74866483551803	0.00302756938898247	0.114453095261989	-1.48734	GOBP_LYMPHANGIOGENESIS	TGFB1
GOBP_AMINOGLYCAN_METABOLIC_PROCESS	0.588724868597443	0.00321830570057846	3.74858271737516	0.00302801009698218	0.114453095261989	-1.48748	GOBP_AMINOGLYCAN_METABOLIC_PROCESS	TGFB1
HP_MACULAR_DRUSEN	0.834557513965606	0.0691586314472208	3.74584464685416	0.00304274256031564	0.11457031844722	-1.49196	HP_MACULAR_DRUSEN	TGFB1
GOBP_RESPONSE_TO_FLUID_SHEAR_STRESS	0.611641526217009	-0.0298978	3.74536295826556	0.00304534196344618	0.11457031844722	-1.49275	GOBP_RESPONSE_TO_FLUID_SHEAR_STRESS	TGFB1
HP_PROMINENT_ANTITRAGUS	0.753233311528183	-0.020662	3.74376169070498	0.0030539995626727	0.114628207361669	-1.49538	HP_PROMINENT_ANTITRAGUS	TGFB1
GOBP_ENDOTHELIAL_CELL_MORPHOGENESIS	0.637841578176711	-0.0445082	3.73993264503233	0.00307480509163233	0.115086830292755	-1.50166	GOBP_ENDOTHELIAL_CELL_MORPHOGENESIS	TGFB1
GOMF_INTEGRIN_BINDING	0.638291976578416	0.014571205734001	3.73888678744391	0.00308051321923845	0.115086830292755	-1.50337	GOMF_INTEGRIN_BINDING	TGFB1
GOBP_GLOMERULAR_MESANGIAL_CELL_DEVELOPMENT	0.923896906934548	0.060596859816235	3.73665984335664	0.00309270392845938	0.115274811703826	-1.50702	GOBP_GLOMERULAR_MESANGIAL_CELL_DEVELOPMENT	TGFB1
GOMF_FUCOSE_BINDING	0.64092391604698	-0.0115735	3.73392088212633	0.00310776568955993	0.115358207547379	-1.51151	GOMF_FUCOSE_BINDING	TGFB1
HP_VASCULAR_TORTUOSITY	0.660291886376416	-0.0531915	3.73262359444664	0.00311492592246651	0.115358207547379	-1.51364	HP_VASCULAR_TORTUOSITY	TGFB1
HP_PRIMARY_HYPERALDOSTERONISM	-0.785412	0.0243326971437627	-3.73055	0.00312640716996183	0.115358207547379	-1.51704	HP_PRIMARY_HYPERALDOSTERONISM	TGFB1
HP_GENERALIZED_CEREBRAL_ATROPHY_HYPOPLASIA	-0.57998	-0.035238	-3.72995	0.00312975924474593	0.115358207547379	-1.51803	HP_GENERALIZED_CEREBRAL_ATROPHY_HYPOPLASIA	TGFB1
GOBP_PML_BODY_ORGANIZATION	0.73793451647344	-0.00328888	3.72658210177125	0.0031484957456825	0.115358207547379	-1.52355	GOBP_PML_BODY_ORGANIZATION	TGFB1
GOBP_CELLULAR_RESPONSE_TO_CADMIUM_ION	0.574149164697325	-0.00100402	3.72614739705413	0.00315092552442169	0.115358207547379	-1.52426	GOBP_CELLULAR_RESPONSE_TO_CADMIUM_ION	TGFB1
GOMF_EXTRACELLULAR_MATRIX_BINDING	0.664857833056908	0.00266191058841311	3.72501736667999	0.003157250858806	0.115358207547379	-1.52612	GOMF_EXTRACELLULAR_MATRIX_BINDING	TGFB1
HP_ELEVATED_SERUM_ACID_PHOSPHATASE	0.718943936385986	0.0804101363431027	3.7247110603389	0.00315896765711525	0.115358207547379	-1.52662	HP_ELEVATED_SERUM_ACID_PHOSPHATASE	TGFB1
GOBP_PIGMENT_GRANULE_MATURATION	0.683058740837927	0.0244621168109968	3.72463050840591	0.00315941929750304	0.115358207547379	-1.52675	GOBP_PIGMENT_GRANULE_MATURATION	TGFB1
GOBP_REGULATION_OF_POSITIVE_CHEMOTAXIS	0.64483804048503	0.00865625233206391	3.72000881281517	0.00318544398696811	0.115789325673703	-1.53434	GOBP_REGULATION_OF_POSITIVE_CHEMOTAXIS	TGFB1
GOBP_NEGATIVE_REGULATION_OF_PHOSPHOLIPID_BIOSYNTHETIC_PROCESS	0.778199005131098	0.0210796491427983	3.71933399507464	0.00318926229980223	0.115789325673703	-1.53545	GOBP_NEGATIVE_REGULATION_OF_PHOSPHOLIPID_BIOSYNTHETIC_PROCESS	TGFB1
HP_MULTIPLE_IMPACTED_TEETH	0.832979250606828	0.020515381812043	3.71870956728982	0.00319279968942517	0.115789325673703	-1.53647	HP_MULTIPLE_IMPACTED_TEETH	TGFB1
HP_RENAL_HAMARTOMA	-0.640027	-0.00543723	-3.71672	0.00320407742766114	0.11593720166337	-1.53973	HP_RENAL_HAMARTOMA	TGFB1
GOMF_N_ACETYLLACTOSAMINE_SYNTHASE_ACTIVITY	0.722776132281348	-0.00952688	3.71303684633347	0.00322512133683836	0.116160227673977	-1.54578	GOMF_N_ACETYLLACTOSAMINE_SYNTHASE_ACTIVITY	TGFB1
GOBP_NEGATIVE_REGULATION_OF_MITOCHONDRIAL_FUSION	-0.648477	0.0217518355389953	-3.71253	0.00322803610224449	0.116160227673977	-1.54662	GOBP_NEGATIVE_REGULATION_OF_MITOCHONDRIAL_FUSION	TGFB1
GOCC_CYTOSOLIC_LARGE_RIBOSOMAL_SUBUNIT	-0.63132	-0.00478931	-3.71164	0.00323313000440868	0.116160227673977	-1.54808	GOCC_CYTOSOLIC_LARGE_RIBOSOMAL_SUBUNIT	TGFB1
GOBP_NUCLEOTIDE_BINDING_OLIGOMERIZATION_DOMAIN_CONTAINING_1_SIGNALING_PATHWAY	0.710076974086579	-0.0193812	3.71060207503061	0.00323909714480286	0.116160227673977	-1.54978	GOBP_NUCLEOTIDE_BINDING_OLIGOMERIZATION_DOMAIN_CONTAINING_1_SIGNALING_PATHWAY	TGFB1
GOBP_MESENDODERM_DEVELOPMENT	-0.628265	0.00215056489361019	-3.70861	0.00325058234933448	0.116186448793169	-1.55305	GOBP_MESENDODERM_DEVELOPMENT	TGFB1
GOMF_ACTIVIN_BINDING	0.613371379606356	-0.0171633	3.70744613170698	0.00325730537085704	0.116186448793169	-1.55496	GOMF_ACTIVIN_BINDING	TGFB1
HP_APLASIA_CUTIS_CONGENITA_OF_SCALP	0.611381538091683	-0.00343298	3.70672593822379	0.0032614752735382	0.116186448793169	-1.55615	HP_APLASIA_CUTIS_CONGENITA_OF_SCALP	TGFB1
GOBP_NEGATIVE_REGULATION_OF_HEMATOPOIETIC_STEM_CELL_DIFFERENTIATION	-0.701723	-0.0802674	-3.70114	0.00329402783108813	0.116513783604244	-1.56533	GOBP_NEGATIVE_REGULATION_OF_HEMATOPOIETIC_STEM_CELL_DIFFERENTIATION	TGFB1
GOBP_ENTRY_OF_BACTERIUM_INTO_HOST_CELL	0.695680122820349	-0.0179455	3.7007611571172	0.00329622309478429	0.116513783604244	-1.56595	GOBP_ENTRY_OF_BACTERIUM_INTO_HOST_CELL	TGFB1
GOBP_POLYAMINE_BIOSYNTHETIC_PROCESS	0.566265338654974	-0.000438016	3.70033304464024	0.00329873167046622	0.116513783604244	-1.56665	GOBP_POLYAMINE_BIOSYNTHETIC_PROCESS	TGFB1
HP_HYPOPLASTIC_ACETABULAE	0.731633709915263	0.00393064085022892	3.6983669384806	0.0033102775556961	0.116513783604244	-1.56988	HP_HYPOPLASTIC_ACETABULAE	TGFB1
GOCC_RIBOSOMAL_SUBUNIT	-0.586961	-0.0100882	-3.69454	0.0033328503075408	0.116513783604244	-1.57616	GOCC_RIBOSOMAL_SUBUNIT	TGFB1
GOBP_NEGATIVE_REGULATION_OF_CHONDROCYTE_DIFFERENTIATION	0.543876404407305	-0.00913487	3.69380922911128	0.00333720273665034	0.116513783604244	-1.57737	GOBP_NEGATIVE_REGULATION_OF_CHONDROCYTE_DIFFERENTIATION	TGFB1
GOBP_REGULATION_OF_COAGULATION	0.552174150012313	0.0110525725376927	3.6932346826608	0.00334061289170604	0.116513783604244	-1.57831	GOBP_REGULATION_OF_COAGULATION	TGFB1
GOMF_TRANSCRIPTION_REGULATOR_ACTIVATOR_ACTIVITY	0.744165543239035	-0.0509913	3.69283961417987	0.00334295985577467	0.116513783604244	-1.57896	GOMF_TRANSCRIPTION_REGULATOR_ACTIVATOR_ACTIVITY	TGFB1
GOBP_RESPONSE_TO_UV_A	0.564382108733636	-0.0200546	3.69015555276056	0.00335894990738267	0.116513783604244	-1.58338	GOBP_RESPONSE_TO_UV_A	TGFB1
GOBP_REGULATION_OF_GAMMA_DELTA_T_CELL_ACTIVATION	0.815173912931775	0.0584161971172988	3.68963514536347	0.0033620592831207	0.116513783604244	-1.58423	GOBP_REGULATION_OF_GAMMA_DELTA_T_CELL_ACTIVATION	TGFB1
HP_RENAL_INTERSTITIAL_FIBROSIS	0.602829467853915	0.019091367892994	3.68890384248559	0.0033664337407256	0.116513783604244	-1.58543	HP_RENAL_INTERSTITIAL_FIBROSIS	TGFB1
GOBP_REGULATION_OF_MACROPHAGE_PROLIFERATION	0.565784212107678	-0.00106133	3.68873491911371	0.00336744502721927	0.116513783604244	-1.58571	GOBP_REGULATION_OF_MACROPHAGE_PROLIFERATION	TGFB1
HP_C1_C2_VERTEBRAL_ABNORMALITY	0.904273112934399	0.0421145051017319	3.6882814595994	0.00337016128013352	0.116513783604244	-1.58646	HP_C1_C2_VERTEBRAL_ABNORMALITY	TGFB1
GOMF_OXIDOREDUCTASE_ACTIVITY_ACTING_ON_NAD_P_H_QUINONE_OR_SIMILAR_COMPOUND_AS_ACCEPTOR	-0.778993	-0.0428326	-3.68698	0.0033779698067981	0.116513783604244	-1.5886	GOMF_OXIDOREDUCTASE_ACTIVITY_ACTING_ON_NAD_P_H_QUINONE_OR_SIMILAR_COMPOUND_AS_ACCEPTOR	TGFB1
HP_DECREASED_CALVARIAL_OSSIFICATION	0.704499712090083	0.0437165155100425	3.68648343436473	0.00338095377773398	0.116513783604244	-1.58941	HP_DECREASED_CALVARIAL_OSSIFICATION	TGFB1
GOBP_DERMATAN_SULFATE_BIOSYNTHETIC_PROCESS	0.803266132797887	-0.0241597	3.68557175784134	0.00338643961786029	0.116513783604244	-1.59091	GOBP_DERMATAN_SULFATE_BIOSYNTHETIC_PROCESS	TGFB1
GOBP_MACROPHAGE_CYTOKINE_PRODUCTION	0.638445087242037	-0.0133387	3.68367997530205	0.00339785229101642	0.116586502329845	-1.59402	GOBP_MACROPHAGE_CYTOKINE_PRODUCTION	TGFB1
GOMF_VASCULAR_ENDOTHELIAL_GROWTH_FACTOR_RECEPTOR_ACTIVITY	0.873041449752372	0.0841532163702371	3.68282317652139	0.00340303416314912	0.116586502329845	-1.59543	GOMF_VASCULAR_ENDOTHELIAL_GROWTH_FACTOR_RECEPTOR_ACTIVITY	TGFB1
HP_ELEVATED_URINARY_CATECHOLAMINE_LEVEL	-0.621155	-0.0122184	-3.67982	0.0034212891574174	0.116963053105594	-1.60038	HP_ELEVATED_URINARY_CATECHOLAMINE_LEVEL	TGFB1
GOCC_JUNCTIONAL_MEMBRANE_COMPLEX	-0.838911	-0.016915	-3.67456	0.00345345074133476	0.117736048407033	-1.60903	GOCC_JUNCTIONAL_MEMBRANE_COMPLEX	TGFB1
GOBP_REGULATION_OF_PLATELET_AGGREGATION	0.606293758420314	-0.00434987	3.67302404417354	0.00346288009970715	0.117736048407033	-1.61155	GOBP_REGULATION_OF_PLATELET_AGGREGATION	TGFB1
GOBP_CELLULAR_RESPONSE_TO_VASCULAR_ENDOTHELIAL_GROWTH_FACTOR_STIMULUS	0.631798133719571	0.000198932075546086	3.67204002730514	0.00346894925397612	0.117736048407033	-1.61317	GOBP_CELLULAR_RESPONSE_TO_VASCULAR_ENDOTHELIAL_GROWTH_FACTOR_STIMULUS	TGFB1
HP_KETOTIC_HYPOGLYCEMIA	-0.666915	-0.0314716	-3.67077	0.00347677220557727	0.117736048407033	-1.61525	HP_KETOTIC_HYPOGLYCEMIA	TGFB1
HP_URETHROVAGINAL_FISTULA	0.658140777061829	-0.0219569	3.67017867492599	0.00348045951072834	0.117736048407033	-1.61623	HP_URETHROVAGINAL_FISTULA	TGFB1
GOBP_DETECTION_OF_LIPOPOLYSACCHARIDE	0.926626831094458	0.0377476827851303	3.66787424627545	0.00349476409227938	0.117972099400173	-1.62003	GOBP_DETECTION_OF_LIPOPOLYSACCHARIDE	TGFB1
GOBP_CRANIOFACIAL_SUTURE_MORPHOGENESIS	0.692345861131346	-0.00513181	3.66360211237051	0.0035214431842942	0.118624012873442	-1.62706	GOBP_CRANIOFACIAL_SUTURE_MORPHOGENESIS	TGFB1
GOBP_NEGATIVE_REGULATION_OF_CHEMOTAXIS	0.555774387821694	-0.00963371	3.66225005779402	0.00352993019183578	0.11866050747689	-1.62929	GOBP_NEGATIVE_REGULATION_OF_CHEMOTAXIS	TGFB1
GOBP_OPSONIZATION	0.614063936163297	-0.0361298	3.66108422271565	0.00353726515891858	0.11866050747689	-1.6312	GOBP_OPSONIZATION	TGFB1
GOCC_TRANSLOCON_COMPLEX	0.782586554852681	-0.0168399	3.65948732031413	0.00354733766541984	0.118664687538136	-1.63383	GOCC_TRANSLOCON_COMPLEX	TGFB1
GOBP_DERMATAN_SULFATE_PROTEOGLYCAN_METABOLIC_PROCESS	0.830561832715705	0.0219574388756877	3.65872935116948	0.00355212889040998	0.118664687538136	-1.63508	GOBP_DERMATAN_SULFATE_PROTEOGLYCAN_METABOLIC_PROCESS	TGFB1
GOBP_RESPONSE_TO_MACROPHAGE_COLONY_STIMULATING_FACTOR	0.688744852385437	0.022639802973177	3.65511360632003	0.00357507621405117	0.118939031072478	-1.64104	GOBP_RESPONSE_TO_MACROPHAGE_COLONY_STIMULATING_FACTOR	TGFB1
GOBP_RESPONSE_TO_CORTISOL	0.815751856340916	-0.00311104	3.65510761941212	0.00357511433605014	0.118939031072478	-1.64105	GOBP_RESPONSE_TO_CORTISOL	TGFB1
GOBP_BLOOD_VESSEL_ENDOTHELIAL_CELL_DIFFERENTIATION	0.675626037456261	0.0389310580075702	3.65280894954786	0.00358978217508857	0.119180768212941	-1.64483	GOBP_BLOOD_VESSEL_ENDOTHELIAL_CELL_DIFFERENTIATION	TGFB1
GOBP_POSITIVE_REGULATION_OF_CHEMOKINE_PRODUCTION	0.629551244064824	0.0155048642150631	3.64687105184702	0.00362795887453379	0.120200398760788	-1.65462	GOBP_POSITIVE_REGULATION_OF_CHEMOKINE_PRODUCTION	TGFB1
GOBP_TRUNK_SEGMENTATION	0.767570043353347	-0.0131175	3.64551157384892	0.00363675794868981	0.120244510246003	-1.65686	GOBP_TRUNK_SEGMENTATION	TGFB1
GOBP_CELLULAR_RESPONSE_TO_MANGANESE_ION	0.733077133761385	-0.0148789	3.63424163167958	0.00371055103838132	0.122432977090197	-1.67543	GOBP_CELLULAR_RESPONSE_TO_MANGANESE_ION	TGFB1
HP_DECREASED_SERUM_ZINC	0.713274590195725	0.0150611481993514	3.63178080068912	0.00372686759642425	0.122719881467532	-1.67949	HP_DECREASED_SERUM_ZINC	TGFB1
GOBP_REGULATION_OF_AXON_EXTENSION_INVOLVED_IN_AXON_GUIDANCE	0.701894020716308	-0.0157161	3.62945367414942	0.00374236542595276	0.122978710385084	-1.68333	GOBP_REGULATION_OF_AXON_EXTENSION_INVOLVED_IN_AXON_GUIDANCE	TGFB1
GOCC_CYTOCHROME_COMPLEX	-0.717788	-0.0322186	-3.62748	0.00375555304779318	0.123160723371824	-1.68658	GOCC_CYTOCHROME_COMPLEX	TGFB1
GOBP_REGULATION_OF_CHEMOKINE_MEDIATED_SIGNALING_PATHWAY	0.636389999085445	-0.0354503	3.62604750550871	0.00376516872279718	0.123225095070082	-1.68894	GOBP_REGULATION_OF_CHEMOKINE_MEDIATED_SIGNALING_PATHWAY	TGFB1
GOBP_HAIR_CYCLE_PHASE	0.687836251206202	-0.0677303	3.62320348903081	0.00378431786592491	0.123600580683819	-1.69364	GOBP_HAIR_CYCLE_PHASE	TGFB1
GOMF_DIHYDROPYRIMIDINASE_ACTIVITY	0.670410997403269	0.0407782142377302	3.62194469718744	0.00379282538041968	0.123627680719671	-1.69571	GOMF_DIHYDROPYRIMIDINASE_ACTIVITY	TGFB1
HP_ABNORMAL_MITOCHONDRIAL_NUMBER	-0.782994	0.0356194275864252	-3.61707	0.00382595880758744	0.12445573478742	-1.70376	HP_ABNORMAL_MITOCHONDRIAL_NUMBER	TGFB1
GOBP_LYMPH_VESSEL_MORPHOGENESIS	0.670031902279943	0.0237430103552911	3.61450254469733	0.00384352582404441	0.124544152359643	-1.70799	GOBP_LYMPH_VESSEL_MORPHOGENESIS	TGFB1
HP_CALVARIAL_SKULL_DEFECT	0.579534733333168	-0.00574714	3.61441209261544	0.00384414630000885	0.124544152359643	-1.70814	HP_CALVARIAL_SKULL_DEFECT	TGFB1
HP_ELEVATED_CIRCULATING_CATECHOLAMINE_LEVEL	-0.6347	-0.0588165	-3.61135	0.00386518860731499	0.124813358761769	-1.71319	HP_ELEVATED_CIRCULATING_CATECHOLAMINE_LEVEL	TGFB1
HP_ATLANTOAXIAL_DISLOCATION	0.636421381244822	-0.073987	3.60973454767516	0.0038763735024268	0.124813358761769	-1.71586	HP_ATLANTOAXIAL_DISLOCATION	TGFB1
HP_ABNORMAL_CIRCULATING_ALDOSTERONE	-0.649054	-0.0427676	-3.60918	0.00388024000650254	0.124813358761769	-1.71678	HP_ABNORMAL_CIRCULATING_ALDOSTERONE	TGFB1
HP_FOCAL_CORTICAL_DYSPLASIA_TYPE_II	-0.783552	-0.00223984	-3.60871	0.00388346123088101	0.124813358761769	-1.71755	HP_FOCAL_CORTICAL_DYSPLASIA_TYPE_II	TGFB1
GOBP_VASCULAR_ENDOTHELIAL_GROWTH_FACTOR_SIGNALING_PATHWAY	0.630575959703046	0.0200212496635594	3.60232819612472	0.00392796983325084	0.125632617701481	-1.72809	GOBP_VASCULAR_ENDOTHELIAL_GROWTH_FACTOR_SIGNALING_PATHWAY	TGFB1
HP_BONE_MARROW_FOAM_CELLS	0.76150388796674	0.0321137646969325	3.60196378320139	0.0039305266343984	0.125632617701481	-1.72869	HP_BONE_MARROW_FOAM_CELLS	TGFB1
GOMF_MANNOSE_BINDING	0.583546730815539	-0.0364768	3.60170281828111	0.0039323586710686	0.125632617701481	-1.72912	GOMF_MANNOSE_BINDING	TGFB1
HP_RECURRENT_STREPTOCOCCAL_INFECTIONS	0.836636447643723	-0.0433414	3.59893602832931	0.00395183618468331	0.125986257352031	-1.73369	HP_RECURRENT_STREPTOCOCCAL_INFECTIONS	TGFB1
GOBP_ENDOTHELIAL_CELL_CHEMOTAXIS	0.621572014487629	0.0278204730165852	3.59773006121085	0.0039603568466618	0.125986257352031	-1.73568	GOBP_ENDOTHELIAL_CELL_CHEMOTAXIS	TGFB1
HP_ABNORMALITY_OF_SKULL_OSSIFICATION	0.557566522315369	-0.00133621	3.59577479344995	0.00397421171108911	0.125986257352031	-1.73891	HP_ABNORMALITY_OF_SKULL_OSSIFICATION	TGFB1
GOBP_DERMATAN_SULFATE_METABOLIC_PROCESS	0.828836625778151	0.0363909140555451	3.59570251809884	0.00397472480032492	0.125986257352031	-1.73903	GOBP_DERMATAN_SULFATE_METABOLIC_PROCESS	TGFB1
HP_REDUCED_FORCED_EXPIRATORY_VOLUME_IN_ONE_SECOND	0.536330430812076	-0.0208651	3.59282633878391	0.00399519832236012	0.12638641136865	-1.74378	HP_REDUCED_FORCED_EXPIRATORY_VOLUME_IN_ONE_SECOND	TGFB1
HP_ABNORMAL_LEUKOCYTE_ENZYME_CONCENTRATION_OR_ACTIVITY	0.806545646056678	0.0715740151698833	3.5910551387811	0.00400786006483417	0.126531186136838	-1.74671	HP_ABNORMAL_LEUKOCYTE_ENZYME_CONCENTRATION_OR_ACTIVITY	TGFB1
GOBP_POSITIVE_REGULATION_OF_ENDOTHELIAL_CELL_CHEMOTAXIS	0.7556106193469	0.00537472790589141	3.58923366096656	0.00402092416946862	0.126531186136838	-1.74972	GOBP_POSITIVE_REGULATION_OF_ENDOTHELIAL_CELL_CHEMOTAXIS	TGFB1
GOBP_REGULATION_OF_ENDOTHELIAL_CELL_CHEMOTAXIS	0.629071279567987	0.0306579192618722	3.58878139583189	0.0040241746955248	0.126531186136838	-1.75047	GOBP_REGULATION_OF_ENDOTHELIAL_CELL_CHEMOTAXIS	TGFB1
GOMF_FIBRONECTIN_BINDING	0.719592450053404	0.000359738264954596	3.58780420120116	0.00403120720955149	0.126531186136838	-1.75208	GOMF_FIBRONECTIN_BINDING	TGFB1
GOBP_NEUTROPHIL_EXTRAVASATION	0.72116781454339	0.0353114100795007	3.58334004779794	0.00406349479806922	0.127296484899826	-1.75946	GOBP_NEUTROPHIL_EXTRAVASATION	TGFB1
GOBP_POSITIVE_REGULATION_OF_SMOOTH_MUSCLE_CELL_MIGRATION	0.693905426994649	0.0455455658951639	3.58067899576077	0.0040828672792783	0.127428279860221	-1.76386	GOBP_POSITIVE_REGULATION_OF_SMOOTH_MUSCLE_CELL_MIGRATION	TGFB1
HP_ANTERIOR_OPEN_BITE_MALOCCLUSION	0.52267112222366	0.0465825974892388	3.58058825713935	0.00408352952477171	0.127428279860221	-1.76401	HP_ANTERIOR_OPEN_BITE_MALOCCLUSION	TGFB1
GOBP_CITRULLINE_BIOSYNTHETIC_PROCESS	0.752220209045659	0.00294260637789935	3.57824686830325	0.00410065603491156	0.127499731545489	-1.76788	GOBP_CITRULLINE_BIOSYNTHETIC_PROCESS	TGFB1
HP_UTERINE_PROLAPSE	0.82319852528195	0.0576559962034479	3.57811050536066	0.00410165575335756	0.127499731545489	-1.7681	HP_UTERINE_PROLAPSE	TGFB1
GOBP_NEGATIVE_REGULATION_OF_CARDIAC_MUSCLE_ADAPTATION	0.665419098656112	0.0211332473261638	3.57697129501513	0.00411001742536111	0.127513488599546	-1.76999	GOBP_NEGATIVE_REGULATION_OF_CARDIAC_MUSCLE_ADAPTATION	TGFB1
HP_INTRAHEPATIC_BILE_DUCT_DILATATION	0.76221093785083	-0.0215674	3.57453958897319	0.00412792439612386	0.127822766589205	-1.77401	HP_INTRAHEPATIC_BILE_DUCT_DILATATION	TGFB1
GOBP_SEMAPHORIN_PLEXIN_SIGNALING_PATHWAY	0.544388418549408	-0.0289171	3.57099151842691	0.00415419586223865	0.128346457698319	-1.77987	GOBP_SEMAPHORIN_PLEXIN_SIGNALING_PATHWAY	TGFB1
HP_INCREASED_JITTER_AT_SINGLE_FIBER_EMG	0.695744190519633	0.0341522817965767	3.56938	0.00416621551404861	0.128346457698319	-1.78254	HP_INCREASED_JITTER_AT_SINGLE_FIBER_EMG	TGFB1
GOBP_POSITIVE_REGULATION_OF_RETINOIC_ACID_RECEPTOR_SIGNALING_PATHWAY	0.680085756574879	-0.0268686	3.56903593758233	0.0041687490607515	0.128346457698319	-1.78311	GOBP_POSITIVE_REGULATION_OF_RETINOIC_ACID_RECEPTOR_SIGNALING_PATHWAY	TGFB1
GOBP_REGULATION_OF_CDC42_PROTEIN_SIGNAL_TRANSDUCTION	0.612683214224369	-0.0152324	3.56479596487339	0.00420048222201047	0.128858360216853	-1.79012	GOBP_REGULATION_OF_CDC42_PROTEIN_SIGNAL_TRANSDUCTION	TGFB1
GOBP_LIMB_JOINT_MORPHOGENESIS	0.772100104652288	-0.0139331	3.56433972478696	0.00420391157730116	0.128858360216853	-1.79087	GOBP_LIMB_JOINT_MORPHOGENESIS	TGFB1
GOBP_ENDOCARDIUM_MORPHOGENESIS	0.7304596861735	0.0413056430954675	3.56276509725239	0.00421576941922245	0.128858360216853	-1.79348	GOBP_ENDOCARDIUM_MORPHOGENESIS	TGFB1
GOBP_NEGATIVE_REGULATION_OF_NEUTROPHIL_MIGRATION	0.752044816795682	0.0342113350175085	3.56175090643642	0.0042234250012257	0.128858360216853	-1.79516	GOBP_NEGATIVE_REGULATION_OF_NEUTROPHIL_MIGRATION	TGFB1
HP_ASCENDING_TUBULAR_AORTA_ANEURYSM	0.588079244229951	-0.000748343	3.56149102066252	0.00422538903207667	0.128858360216853	-1.79559	HP_ASCENDING_TUBULAR_AORTA_ANEURYSM	TGFB1
HP_ERYTHROID_HYPERPLASIA	-0.570738	-0.0368927	-3.55875	0.00424619325126452	0.128950987106018	-1.80013	HP_ERYTHROID_HYPERPLASIA	TGFB1
GOBP_GLOMERULUS_DEVELOPMENT	0.582153419461376	0.0274133967577512	3.55832975832382	0.00424935468239008	0.128950987106018	-1.80082	GOBP_GLOMERULUS_DEVELOPMENT	TGFB1
GOBP_POSITIVE_REGULATION_OF_FIBROBLAST_MIGRATION	0.801239422044022	0.00828084933739358	3.55558209139167	0.00427029800520157	0.128950987106018	-1.80536	GOBP_POSITIVE_REGULATION_OF_FIBROBLAST_MIGRATION	TGFB1
HP_PHEOCHROMOCYTOMA	-0.55911	0.0176829596149024	-3.55554	0.00427064380656664	0.128950987106018	-1.80544	HP_PHEOCHROMOCYTOMA	TGFB1
GOMF_HISTONE_H4K20_MONOMETHYLTRANSFERASE_ACTIVITY	-0.735036	0.00140382121926044	-3.55533	0.00427220637587147	0.128950987106018	-1.80578	GOMF_HISTONE_H4K20_MONOMETHYLTRANSFERASE_ACTIVITY	TGFB1
GOBP_ESTROUS_CYCLE	0.56917278856291	-0.0369789	3.5547741187643	0.00427647665598146	0.128950987106018	-1.8067	GOBP_ESTROUS_CYCLE	TGFB1
GOBP_RENAL_FILTRATION	0.627247266430131	0.00551874786874378	3.55278691184779	0.00429171204030827	0.129021232049404	-1.80999	GOBP_RENAL_FILTRATION	TGFB1
GOBP_REGULATION_OF_CHEMOTAXIS	0.569109916818778	0.000391671223759228	3.55067689380176	0.00430794987804471	0.129021232049404	-1.81348	GOBP_REGULATION_OF_CHEMOTAXIS	TGFB1
GOBP_VIRAL_TRANSLATIONAL_TERMINATION_REINITIATION	-0.720382	-0.0665845	-3.54938	0.00431793440278593	0.129021232049404	-1.81562	GOBP_VIRAL_TRANSLATIONAL_TERMINATION_REINITIATION	TGFB1
HP_POOR_WOUND_HEALING	0.594570248999021	0.00464788914820616	3.54864367599606	0.00432365625284151	0.129021232049404	-1.81685	HP_POOR_WOUND_HEALING	TGFB1
HP_NEOPLASM_OF_THE_PARATHYROID_GLAND	-0.545567	-0.0189694	-3.54724	0.00433456407980272	0.129021232049404	-1.81918	HP_NEOPLASM_OF_THE_PARATHYROID_GLAND	TGFB1
GOBP_REGULATION_OF_CELL_ADHESION_MEDIATED_BY_INTEGRIN	0.59967750467277	0.00521142225851343	3.54718038927471	0.00433499627446356	0.129021232049404	-1.81927	GOBP_REGULATION_OF_CELL_ADHESION_MEDIATED_BY_INTEGRIN	TGFB1
GOBP_EXTRACELLULAR_MATRIX_DISASSEMBLY	0.606156174171957	0.0174977753478513	3.54643619800751	0.00434077521322982	0.129021232049404	-1.8205	GOBP_EXTRACELLULAR_MATRIX_DISASSEMBLY	TGFB1
GOBP_GANGLION_DEVELOPMENT	0.615513408054356	0.00541971115045727	3.54514452697241	0.00435082429418448	0.129021232049404	-1.82264	GOBP_GANGLION_DEVELOPMENT	TGFB1
GOCC_PROTEIN_COMPLEX_INVOLVED_IN_CELL_ADHESION	0.751087470051847	0.0428202401319603	3.54513211911294	0.0043509209416735	0.129021232049404	-1.82266	GOCC_PROTEIN_COMPLEX_INVOLVED_IN_CELL_ADHESION	TGFB1
HP_DECREASED_ACTIVITY_OF_THE_PYRUVATE_DEHYDROGENASE_COMPLEX	-0.691485	0.0174878727320948	-3.54316	0.00436630148886902	0.129239313554722	-1.82592	HP_DECREASED_ACTIVITY_OF_THE_PYRUVATE_DEHYDROGENASE_COMPLEX	TGFB1
GOBP_PROTEIN_MATURATION_BY_PROTEIN_FOLDING	0.727030098114452	0.0962249462088118	3.53652024387133	0.00441853406160689	0.130269957651779	-1.83692	GOBP_PROTEIN_MATURATION_BY_PROTEIN_FOLDING	TGFB1
GOBP_GLOMERULAR_EPITHELIUM_DEVELOPMENT	0.547686174746443	0.0108756617341912	3.53614128516736	0.00442153392714472	0.130269957651779	-1.83755	GOBP_GLOMERULAR_EPITHELIUM_DEVELOPMENT	TGFB1
GOBP_INTESTINAL_HEXOSE_ABSORPTION	-0.6946	-0.0663588	-3.53243	0.00445104549686043	0.130269957651779	-1.8437	GOBP_INTESTINAL_HEXOSE_ABSORPTION	TGFB1
GOBP_ALANINE_METABOLIC_PROCESS	-0.765476	-0.0268104	-3.53213	0.0044534456195466	0.130269957651779	-1.8442	GOBP_ALANINE_METABOLIC_PROCESS	TGFB1
GOBP_PULMONARY_VALVE_MORPHOGENESIS	0.610517845203432	0.0267618899209533	3.53129685078981	0.00446006712650485	0.130269957651779	-1.84557	GOBP_PULMONARY_VALVE_MORPHOGENESIS	TGFB1
GOBP_REGULATION_OF_ANGIOTENSIN_LEVELS_IN_BLOOD	0.685337477332056	0.0175135407835124	3.53082375412659	0.00446384857928084	0.130269957651779	-1.84635	GOBP_REGULATION_OF_ANGIOTENSIN_LEVELS_IN_BLOOD	TGFB1
GOBP_NEGATIVE_REGULATION_OF_NEURON_MIGRATION	0.663875698775738	-0.0539789	3.5306172093169	0.0044655005175349	0.130269957651779	-1.8467	GOBP_NEGATIVE_REGULATION_OF_NEURON_MIGRATION	TGFB1
GOMF_LIPID_PHOSPHATASE_ACTIVITY	-0.656708	-0.0830451	-3.53057	0.0044658437848579	0.130269957651779	-1.84677	GOMF_LIPID_PHOSPHATASE_ACTIVITY	TGFB1
GOBP_RETINA_VASCULATURE_MORPHOGENESIS_IN_CAMERA_TYPE_EYE	0.874414851350507	0.0703061726410596	3.5287849997642	0.00448018190253033	0.130447278477507	-1.84973	GOBP_RETINA_VASCULATURE_MORPHOGENESIS_IN_CAMERA_TYPE_EYE	TGFB1
HP_RESPIRATORY_INSUFFICIENCY_DUE_TO_DEFECTIVE_CILIARY_CLEARANCE	-0.887479	-0.066559	-3.5278	0.00448812521901248	0.130447278477507	-1.85137	HP_RESPIRATORY_INSUFFICIENCY_DUE_TO_DEFECTIVE_CILIARY_CLEARANCE	TGFB1
GOMF_TYPE_1_ANGIOTENSIN_RECEPTOR_BINDING	0.646218431330666	-0.0351144	3.52286526498866	0.00452795509126189	0.13097767008052	-1.85954	GOMF_TYPE_1_ANGIOTENSIN_RECEPTOR_BINDING	TGFB1
HP_DERMAL_ATROPHY	0.546313505224348	-0.00992252	3.52277288753004	0.00452870471097464	0.13097767008052	-1.85969	HP_DERMAL_ATROPHY	TGFB1
GOMF_MITOGEN_ACTIVATED_PROTEIN_KINASE_KINASE_BINDING	0.597399822796305	0.0335614442178072	3.52005044144308	0.00455085381450914	0.13097767008052	-1.8642	GOMF_MITOGEN_ACTIVATED_PROTEIN_KINASE_KINASE_BINDING	TGFB1
GOBP_ODONTOBLAST_DIFFERENTIATION	0.686457632164593	-0.00605468	3.51995760016464	0.00455161109915203	0.13097767008052	-1.86436	GOBP_ODONTOBLAST_DIFFERENTIATION	TGFB1
HP_ARTHROPATHY	0.629963927898584	0.0238405199624015	3.51928121755161	0.00455713208923179	0.13097767008052	-1.86548	HP_ARTHROPATHY	TGFB1
GOMF_DNA_METHYLTRANSFERASE_ACTIVITY	-0.649303	-0.0810052	-3.5191	0.00455857776653479	0.13097767008052	-1.86577	GOMF_DNA_METHYLTRANSFERASE_ACTIVITY	TGFB1
GOBP_NEGATIVE_REGULATION_OF_DENDRITE_MORPHOGENESIS	0.558640891373266	-0.0212969	3.51852492880462	0.00456331343405614	0.13097767008052	-1.86673	GOBP_NEGATIVE_REGULATION_OF_DENDRITE_MORPHOGENESIS	TGFB1
HP_RECURRENT_MYOGLOBINURIA	-0.864751	-0.0474349	-3.51748	0.00457184450328725	0.130989039487422	-1.86846	HP_RECURRENT_MYOGLOBINURIA	TGFB1
GOBP_HEPARIN_METABOLIC_PROCESS	0.638453261720511	-0.0305694	3.51145332759922	0.00462152843885234	0.131889602874019	-1.87846	GOBP_HEPARIN_METABOLIC_PROCESS	TGFB1
HP_ABNORMAL_ERYTHROCYTE_ADENOSINE_DEAMINASE_ACTIVITY	-0.595166	-0.0102705	-3.51081	0.00462690031923486	0.131889602874019	-1.87953	HP_ABNORMAL_ERYTHROCYTE_ADENOSINE_DEAMINASE_ACTIVITY	TGFB1
GOBP_PLATELET_DERIVED_GROWTH_FACTOR_RECEPTOR_SIGNALING_PATHWAY	0.577457881555144	-0.00449402	3.51069103005398	0.00462784906370767	0.131889602874019	-1.87972	GOBP_PLATELET_DERIVED_GROWTH_FACTOR_RECEPTOR_SIGNALING_PATHWAY	TGFB1
GOBP_POSITIVE_REGULATION_OF_FIBROBLAST_PROLIFERATION	0.534682934373393	0.00485468339463734	3.50916481361119	0.00464053035832728	0.131903828707893	-1.88225	GOBP_POSITIVE_REGULATION_OF_FIBROBLAST_PROLIFERATION	TGFB1
GOCC_EXTRINSIC_COMPONENT_OF_PRESYNAPTIC_MEMBRANE	0.643167672132482	0.0219097646537865	3.50790729157692	0.00465100579714314	0.131903828707893	-1.88433	GOCC_EXTRINSIC_COMPONENT_OF_PRESYNAPTIC_MEMBRANE	TGFB1
GOBP_FLAVONE_METABOLIC_PROCESS	-0.7652	0.0317485545380195	-3.50493	0.00467590814817375	0.131903828707893	-1.88927	GOBP_FLAVONE_METABOLIC_PROCESS	TGFB1
GOBP_DETECTION_OF_EXTERNAL_BIOTIC_STIMULUS	0.759122723018623	0.0741891021430769	3.50454878094668	0.0046791017182445	0.131903828707893	-1.8899	GOBP_DETECTION_OF_EXTERNAL_BIOTIC_STIMULUS	TGFB1
GOMF_FK506_BINDING	0.638561402492348	0.0251294787359795	3.5041625922245	0.0046823435287174	0.131903828707893	-1.89054	GOMF_FK506_BINDING	TGFB1
GOBP_MITOCHONDRIAL_ELECTRON_TRANSPORT_CYTOCHROME_C_TO_OXYGEN	-0.700943	-0.0412515	-3.50376	0.0046857528485071	0.131903828707893	-1.89122	GOBP_MITOCHONDRIAL_ELECTRON_TRANSPORT_CYTOCHROME_C_TO_OXYGEN	TGFB1
GOBP_AORTIC_VALVE_MORPHOGENESIS	0.636113485242247	0.0223025429825437	3.5030283177984	0.00469187834037902	0.131903828707893	-1.89242	GOBP_AORTIC_VALVE_MORPHOGENESIS	TGFB1
GOBP_PURINE_DEOXYRIBONUCLEOSIDE_METABOLIC_PROCESS	0.754281188728286	0.0466643999713797	3.50279021615479	0.00469388236552121	0.131903828707893	-1.89282	GOBP_PURINE_DEOXYRIBONUCLEOSIDE_METABOLIC_PROCESS	TGFB1
GOBP_ACETYL_COA_METABOLIC_PROCESS	-0.617812	-0.035895	-3.50085	0.00471025843443765	0.132080792755334	-1.89604	GOBP_ACETYL_COA_METABOLIC_PROCESS	TGFB1
GOBP_APOLIPOPROTEIN_A_I_MEDIATED_SIGNALING_PATHWAY	0.701744795847923	0.00690318314418509	3.50001597908419	0.00471729688192856	0.132080792755334	-1.89742	GOBP_APOLIPOPROTEIN_A_I_MEDIATED_SIGNALING_PATHWAY	TGFB1
HP_4_5_FINGER_SYNDACTYLY	-0.764889	0.0101085872128238	-3.49913	0.00472478801559264	0.132080792755334	-1.89889	HP_4_5_FINGER_SYNDACTYLY	TGFB1
GOBP_HISTONE_MRNA_CATABOLIC_PROCESS	0.606737182790641	2.36646467235979e-05	3.49802455986047	0.00473417807682503	0.132113926157776	-1.90072	GOBP_HISTONE_MRNA_CATABOLIC_PROCESS	TGFB1
GOMF_OLFACTORY_RECEPTOR_BINDING	-0.726002	-0.0439501	-3.49621	0.00474964961577241	0.132172281053897	-1.90374	GOMF_OLFACTORY_RECEPTOR_BINDING	TGFB1
GOMF_POU_DOMAIN_BINDING	0.641175069789785	0.0104116276750498	3.49584956657564	0.00475268604708771	0.132172281053897	-1.90433	GOMF_POU_DOMAIN_BINDING	TGFB1
HP_DELAYED_BRAINSTEM_AUDITORY_EVOKED_RESPONSE_CONDUCTION_TIME	0.809948061920045	-0.00145881	3.49389734101987	0.00476936142028197	0.132407340671345	-1.90757	HP_DELAYED_BRAINSTEM_AUDITORY_EVOKED_RESPONSE_CONDUCTION_TIME	TGFB1
HP_MECHANICAL_ILEUS	0.516150705926942	0.00889703315698286	3.49235870270954	0.00478254620989242	0.132422044796817	-1.91012	HP_MECHANICAL_ILEUS	TGFB1
GOMF_OXIDOREDUCTASE_ACTIVITY_ACTING_ON_PAIRED_DONORS_WITH_INCORPORATION_OR_REDUCTION_OF_MOLECULAR_OXYGEN_ANOTHER_COMPOUND_AS_ONE_DONOR_AND_INCORPORATION_OF_ONE_ATOM_OF_OXYGEN	-0.58437	0.0335948425368412	-3.49192	0.00478633896855965	0.132422044796817	-1.91086	GOMF_OXIDOREDUCTASE_ACTIVITY_ACTING_ON_PAIRED_DONORS_WITH_INCORPORATION_OR_REDUCTION_OF_MOLECULAR_OXYGEN_ANOTHER_COMPOUND_AS_ONE_DONOR_AND_INCORPORATION_OF_ONE_ATOM_OF_OXYGEN	TGFB1
GOBP_NAIL_DEVELOPMENT	0.67501305838415	-0.0220182	3.49004208611929	0.00480246795759459	0.132640375734457	-1.91397	GOBP_NAIL_DEVELOPMENT	TGFB1
HP_PURE_RED_CELL_APLASIA	-0.579892	-0.0107213	-3.48709	0.0048279662040766	0.13311628735966	-1.91886	HP_PURE_RED_CELL_APLASIA	TGFB1
GOBP_ENDOCARDIUM_DEVELOPMENT	0.675539413797442	0.0302308976786154	3.48412174200312	0.00485376647302949	0.133420960551038	-1.92379	GOBP_ENDOCARDIUM_DEVELOPMENT	TGFB1
GOBP_NEGATIVE_REGULATION_OF_WOUND_HEALING	0.526070738248977	-0.00790269	3.48369183074214	0.00485751331558924	0.133420960551038	-1.9245	GOBP_NEGATIVE_REGULATION_OF_WOUND_HEALING	TGFB1
HP_EPIGASTRIC_PAIN	0.663486284742344	0.00674710930156334	3.48296275074016	0.00486387429160721	0.133420960551038	-1.92571	HP_EPIGASTRIC_PAIN	TGFB1
HP_FRAGMENTED_ELASTIC_FIBERS_IN_THE_DERMIS	0.541129678149299	0.00219503688502884	3.47949497570717	0.00489424625789263	0.133907298774904	-1.93147	HP_FRAGMENTED_ELASTIC_FIBERS_IN_THE_DERMIS	TGFB1
GOMF_EPHRIN_RECEPTOR_BINDING	0.556532281742087	0.012833500976233	3.47904105486362	0.00489823618050045	0.133907298774904	-1.93222	GOMF_EPHRIN_RECEPTOR_BINDING	TGFB1
GOBP_2_OXOGLUTARATE_METABOLIC_PROCESS	-0.729918	-0.0763884	-3.47799	0.00490747729112275	0.133932541257048	-1.93397	GOBP_2_OXOGLUTARATE_METABOLIC_PROCESS	TGFB1
GOBP_IMMATURE_B_CELL_DIFFERENTIATION	0.61602610078148	0.00483012614891221	3.47549951915016	0.00492948036762672	0.134268574565649	-1.9381	GOBP_IMMATURE_B_CELL_DIFFERENTIATION	TGFB1
GOCC_PHAGOLYSOSOME	0.646953490048343	-0.00239927	3.47305882504283	0.00495113121963727	0.134268574565649	-1.94215	GOCC_PHAGOLYSOSOME	TGFB1
GOBP_MEMBRANE_PROTEIN_INTRACELLULAR_DOMAIN_PROTEOLYSIS	0.607497458605474	-0.00262961	3.47297568985964	0.00495187040288404	0.134268574565649	-1.94229	GOBP_MEMBRANE_PROTEIN_INTRACELLULAR_DOMAIN_PROTEOLYSIS	TGFB1
GOBP_POSITIVE_REGULATION_OF_AGGREPHAGY	-0.731564	-0.00508505	-3.47283	0.00495314453434329	0.134268574565649	-1.94253	GOBP_POSITIVE_REGULATION_OF_AGGREPHAGY	TGFB1
GOMF_ANDROGEN_BINDING	-0.612685	-0.0559824	-3.46974	0.00498077202292539	0.134790573299403	-1.94767	GOMF_ANDROGEN_BINDING	TGFB1
GOBP_INTESTINAL_EPITHELIAL_CELL_MATURATION	0.613439171622352	-0.00961004	3.46802296319206	0.00499611094228112	0.134978822806394	-1.95052	GOBP_INTESTINAL_EPITHELIAL_CELL_MATURATION	TGFB1
HP_ABNORMAL_VESTIBULO_OCULAR_REFLEX	-0.655124	-0.0565075	-3.46333	0.00503840941090278	0.135699312913195	-1.95831	HP_ABNORMAL_VESTIBULO_OCULAR_REFLEX	TGFB1
GOBP_CARDIAC_MUSCLE_CELL_MYOBLAST_DIFFERENTIATION	0.678287930310677	0.0230565574500392	3.46221148017146	0.00504853786140511	0.135699312913195	-1.96017	GOBP_CARDIAC_MUSCLE_CELL_MYOBLAST_DIFFERENTIATION	TGFB1
HP_ATLANTOAXIAL_ABNORMALITY	0.570476393865525	-0.0444131	3.4620555832335	0.00504995196630808	0.135699312913195	-1.96043	HP_ATLANTOAXIAL_ABNORMALITY	TGFB1
HP_RECURRENT_ASPERGILLUS_INFECTIONS	0.567302625922023	0.00157974107950155	3.46133547932981	0.00505648911612948	0.135699312913195	-1.96162	HP_RECURRENT_ASPERGILLUS_INFECTIONS	TGFB1
HP_PYELONEPHRITIS	0.66408395283966	-0.0104109	3.45992252755419	0.00506934112472246	0.135817854892315	-1.96397	HP_PYELONEPHRITIS	TGFB1
GOBP_REGULATION_OF_MONOCYTE_EXTRAVASATION	0.776425026554027	0.0485072144226163	3.45768612166364	0.00508975141796749	0.136138168325768	-1.96768	GOBP_REGULATION_OF_MONOCYTE_EXTRAVASATION	TGFB1
GOCC_MITOCHONDRIAL_PROTEIN_CONTAINING_COMPLEX	-0.614466	-0.0241387	-3.45449	0.00511909747105474	0.136534191666512	-1.973	GOCC_MITOCHONDRIAL_PROTEIN_CONTAINING_COMPLEX	TGFB1
GOBP_POSITIVE_REGULATION_OF_VASCULAR_ENDOTHELIAL_GROWTH_FACTOR_PRODUCTION	0.536845616642509	-0.0113324	3.45336896207674	0.00512938926778298	0.136534191666512	-1.97486	GOBP_POSITIVE_REGULATION_OF_VASCULAR_ENDOTHELIAL_GROWTH_FACTOR_PRODUCTION	TGFB1
GOBP_NEGATIVE_REGULATION_OF_MUSCLE_ADAPTATION	0.602065029152426	0.0323123679980825	3.45330320984539	0.00512999540170413	0.136534191666512	-1.97496	GOBP_NEGATIVE_REGULATION_OF_MUSCLE_ADAPTATION	TGFB1
GOBP_POSITIVE_REGULATION_OF_CALCIUM_ION_IMPORT	0.627737308959283	0.00594404056465157	3.45228937060492	0.00513935069992645	0.136557466947551	-1.97665	GOBP_POSITIVE_REGULATION_OF_CALCIUM_ION_IMPORT	TGFB1
GOBP_EPITHELIAL_CELL_FATE_COMMITMENT	0.603384304558145	-0.0183801	3.44965512486699	0.00516374001038777	0.1368958200267	-1.98103	GOBP_EPITHELIAL_CELL_FATE_COMMITMENT	TGFB1
GOBP_POSITIVE_REGULATION_OF_SYNAPTIC_TRANSMISSION_CHOLINERGIC	0.658279547973122	0.0173258528165521	3.44907917312174	0.0051690882235892	0.1368958200267	-1.98198	GOBP_POSITIVE_REGULATION_OF_SYNAPTIC_TRANSMISSION_CHOLINERGIC	TGFB1
HP_ERYTHROID_HYPOPLASIA	-0.587389	-0.00249046	-3.44813	0.00517791308860565	0.136904362155547	-1.98356	HP_ERYTHROID_HYPOPLASIA	TGFB1
HP_RECURRENT_GRAM_NEGATIVE_BACTERIAL_INFECTIONS	0.548868965152696	-0.00738099	3.44710271525711	0.00518748441619872	0.136932580442019	-1.98527	HP_RECURRENT_GRAM_NEGATIVE_BACTERIAL_INFECTIONS	TGFB1
HP_PROFOUND_SENSORINEURAL_HEARING_IMPAIRMENT	0.610949526920133	-0.00814589	3.44360074064573	0.00522024396996159	0.137286732660481	-1.99109	HP_PROFOUND_SENSORINEURAL_HEARING_IMPAIRMENT	TGFB1
HP_PORPHYRINURIA	-0.654582	-0.0456866	-3.44354	0.00522083303496922	0.137286732660481	-1.99119	HP_PORPHYRINURIA	TGFB1
GOBP_POSITIVE_REGULATION_OF_INTERLEUKIN_8_PRODUCTION	0.576876710037437	0.0168783608064899	3.44293674809103	0.00522647914053377	0.137286732660481	-1.99219	GOBP_POSITIVE_REGULATION_OF_INTERLEUKIN_8_PRODUCTION	TGFB1
GOBP_GLYOXYLATE_METABOLIC_PROCESS	-0.726964	-0.074483	-3.43911	0.00526260739667494	0.137987686937077	-1.99856	GOBP_GLYOXYLATE_METABOLIC_PROCESS	TGFB1
GOBP_HEART_VALVE_MORPHOGENESIS	0.599680555830018	0.0194301340738891	3.4368653409521	0.00528384612127261	0.137987686937077	-2.00228	GOBP_HEART_VALVE_MORPHOGENESIS	TGFB1
GOBP_REGULATION_OF_LEUKOCYTE_DEGRANULATION	0.554887620903281	-0.00174106	3.43569137858725	0.00529501252405053	0.137987686937077	-2.00423	GOBP_REGULATION_OF_LEUKOCYTE_DEGRANULATION	TGFB1
HP_LYMPHANGIOMA	0.620972838130815	-0.0772302	3.4355874258408	0.00529600245407201	0.137987686937077	-2.00441	HP_LYMPHANGIOMA	TGFB1
GOMF_C_X_C_CHEMOKINE_BINDING	0.790226939876893	-0.112511	3.43558638893639	0.00529601232934502	0.137987686937077	-2.00441	GOMF_C_X_C_CHEMOKINE_BINDING	TGFB1
GOCC_TIM23_MITOCHONDRIAL_IMPORT_INNER_MEMBRANE_TRANSLOCASE_COMPLEX	-0.600986	0.0177280697341988	-3.43135	0.00533650069556733	0.138817987399071	-2.01145	GOCC_TIM23_MITOCHONDRIAL_IMPORT_INNER_MEMBRANE_TRANSLOCASE_COMPLEX	TGFB1
GOBP_PSYCHOMOTOR_BEHAVIOR	0.718467045529309	-0.0167331	3.42875602081236	0.00536147308493284	0.139242644538046	-2.01576	GOBP_PSYCHOMOTOR_BEHAVIOR	TGFB1
HP_OVOID_VERTEBRAL_BODIES	0.580957595320228	-0.0124138	3.42773702650462	0.00537130946831045	0.139273470303921	-2.01746	HP_OVOID_VERTEBRAL_BODIES	TGFB1
GOBP_SUBSTRATE_INDEPENDENT_TELENCEPHALIC_TANGENTIAL_MIGRATION	0.595648806464975	-0.00193005	3.42618290893516	0.00538634689651969	0.139438838790611	-2.02004	GOBP_SUBSTRATE_INDEPENDENT_TELENCEPHALIC_TANGENTIAL_MIGRATION	TGFB1
GOMF_OXIDOREDUCTASE_ACTIVITY_ACTING_ON_THE_ALDEHYDE_OR_OXO_GROUP_OF_DONORS_DISULFIDE_AS_ACCEPTOR	-0.844523	-0.0484488	-3.42383	0.00540923463630306	0.139806574821432	-2.02396	GOMF_OXIDOREDUCTASE_ACTIVITY_ACTING_ON_THE_ALDEHYDE_OR_OXO_GROUP_OF_DONORS_DISULFIDE_AS_ACCEPTOR	TGFB1
GOMF_INTRACILIARY_TRANSPORT_PARTICLE_B_BINDING	0.867187419425999	-0.0586944	3.42201092612171	0.00542692728432246	0.139871333503298	-2.02698	GOMF_INTRACILIARY_TRANSPORT_PARTICLE_B_BINDING	TGFB1
HP_ABNORMAL_CIRCULATING_PORPHYRIN_CONCENTRATION	-0.601356	-0.00423111	-3.41992	0.00544738285881218	0.139871333503298	-2.03046	HP_ABNORMAL_CIRCULATING_PORPHYRIN_CONCENTRATION	TGFB1
GOBP_REGULATION_OF_FIBRINOLYSIS	0.520931475915361	0.0336708796415619	3.4181778216649	0.00546448645076618	0.139871333503298	-2.03336	GOBP_REGULATION_OF_FIBRINOLYSIS	TGFB1
GOMF_DEATH_DOMAIN_BINDING	0.549541520280863	0.0325993642469179	3.41750697134395	0.00547108708826618	0.139871333503298	-2.03447	GOMF_DEATH_DOMAIN_BINDING	TGFB1
HP_ABNORMAL_ERYTHROCYTE_ENZYME_CONCENTRATION_OR_ACTIVITY	-0.531014	0.0117490567416463	-3.41608	0.00548513150908149	0.139871333503298	-2.03684	HP_ABNORMAL_ERYTHROCYTE_ENZYME_CONCENTRATION_OR_ACTIVITY	TGFB1
GOBP_ENDOCYTOSIS_INVOLVED_IN_VIRAL_ENTRY_INTO_HOST_CELL	0.615256356828288	0.0529064525971893	3.41593656404662	0.00548657048795501	0.139871333503298	-2.03708	GOBP_ENDOCYTOSIS_INVOLVED_IN_VIRAL_ENTRY_INTO_HOST_CELL	TGFB1
GOMF_MICROFIBRIL_BINDING	0.691817729602049	-0.00581891	3.41593477083743	0.00548658819359801	0.139871333503298	-2.03709	GOMF_MICROFIBRIL_BINDING	TGFB1
GOBP_REGULATION_OF_SALIVA_SECRETION	0.696797620071394	-0.0418158	3.41559348847372	0.00548995898125188	0.139871333503298	-2.03766	GOBP_REGULATION_OF_SALIVA_SECRETION	TGFB1
GOCC_TERTIARY_GRANULE_MEMBRANE	0.57938135383338	0.00898096849746357	3.41323367314722	0.0055133243642177	0.139871333503298	-2.04158	GOCC_TERTIARY_GRANULE_MEMBRANE	TGFB1
GOBP_ATRIOVENTRICULAR_VALVE_DEVELOPMENT	0.660326141234472	0.0121720357595744	3.41267054018409	0.00551891512593535	0.139871333503298	-2.04252	GOBP_ATRIOVENTRICULAR_VALVE_DEVELOPMENT	TGFB1
GOMF_GLYCINE_TRANSMEMBRANE_TRANSPORTER_ACTIVITY	-0.607653	0.0648908253040684	-3.4123	0.00552256441020698	0.139871333503298	-2.04313	GOMF_GLYCINE_TRANSMEMBRANE_TRANSPORTER_ACTIVITY	TGFB1
HP_HYPERCONVEX_FINGERNAILS	0.691155367113784	0.0373528385918554	3.41172764093833	0.00552828914557469	0.139871333503298	-2.04409	HP_HYPERCONVEX_FINGERNAILS	TGFB1
GOBP_NEGATIVE_REGULATION_OF_DNA_DAMAGE_RESPONSE_SIGNAL_TRANSDUCTION_BY_P53_CLASS_MEDIATOR	0.624655888405375	-0.00388233	3.41111749069825	0.00553436373006657	0.139871333503298	-2.0451	GOBP_NEGATIVE_REGULATION_OF_DNA_DAMAGE_RESPONSE_SIGNAL_TRANSDUCTION_BY_P53_CLASS_MEDIATOR	TGFB1
GOBP_RESPONSE_TO_ODORANT	0.761962766734525	0.0426035980687618	3.40994480516023	0.00554605797801256	0.139871333503298	-2.04705	GOBP_RESPONSE_TO_ODORANT	TGFB1
GOBP_NEGATIVE_REGULATION_OF_INTRINSIC_APOPTOTIC_SIGNALING_PATHWAY_IN_RESPONSE_TO_OSMOTIC_STRESS	0.544104002781881	0.0300052147448452	3.40978182063394	0.00554768528540838	0.139871333503298	-2.04732	GOBP_NEGATIVE_REGULATION_OF_INTRINSIC_APOPTOTIC_SIGNALING_PATHWAY_IN_RESPONSE_TO_OSMOTIC_STRESS	TGFB1
HP_DECREASED_CIRCULATING_ALDOSTERONE_LEVEL	-0.713541	-0.0147072	-3.40948	0.00555072550668284	0.139871333503298	-2.04783	HP_DECREASED_CIRCULATING_ALDOSTERONE_LEVEL	TGFB1
GOBP_REGULATION_OF_VASCULAR_ASSOCIATED_SMOOTH_MUSCLE_CONTRACTION	0.591146733403762	-0.0224954	3.40815880996831	0.00556391671963863	0.139880080687677	-2.05002	GOBP_REGULATION_OF_VASCULAR_ASSOCIATED_SMOOTH_MUSCLE_CONTRACTION	TGFB1
GOBP_NOSE_DEVELOPMENT	0.633922056994907	0.066829712349698	3.40770669266978	0.00556844688366668	0.139880080687677	-2.05078	GOBP_NOSE_DEVELOPMENT	TGFB1
GOBP_REGULATION_OF_PLATELET_DERIVED_GROWTH_FACTOR_RECEPTOR_ALPHA_SIGNALING_PATHWAY	0.869960943307816	-0.037298	3.40474712090744	0.00559819452734993	0.139971359355996	-2.0557	GOBP_REGULATION_OF_PLATELET_DERIVED_GROWTH_FACTOR_RECEPTOR_ALPHA_SIGNALING_PATHWAY	TGFB1
GOBP_PEPTIDYL_LYSINE_OXIDATION	0.831602512997836	0.0507651403769489	3.40403956948757	0.00560533033978231	0.139971359355996	-2.05688	GOBP_PEPTIDYL_LYSINE_OXIDATION	TGFB1
GOMF_PROTEIN_LYSINE_6_OXIDASE_ACTIVITY	0.831602512997836	0.0507651403769489	3.40403956948757	0.00560533033978231	0.139971359355996	-2.05688	GOMF_PROTEIN_LYSINE_6_OXIDASE_ACTIVITY	TGFB1
GOBP_COMPLEMENT_ACTIVATION_CLASSICAL_PATHWAY	0.633463218940628	0.00371799272922612	3.40388883346895	0.00560685174416952	0.139971359355996	-2.05713	GOBP_COMPLEMENT_ACTIVATION_CLASSICAL_PATHWAY	TGFB1
HP_CAROTID_ARTERY_TORTUOSITY	0.699199148296718	-0.0263198	3.40296761009719	0.00561615896582167	0.139986674408143	-2.05866	HP_CAROTID_ARTERY_TORTUOSITY	TGFB1
GOBP_NEUTROPHIL_CLEARANCE	0.729762345528468	-0.00730163	3.39888239296927	0.00565762261320873	0.140802224602607	-2.06546	GOBP_NEUTROPHIL_CLEARANCE	TGFB1
HP_RHABDOMYOMA	-0.711014	-0.0422889	-3.39629	0.00568406479619468	0.14105080239471	-2.06977	HP_RHABDOMYOMA	TGFB1
HP_LOW_ALKALINE_PHOSPHATASE	0.626479046968909	-0.0157333	3.39618898614142	0.00568513046541839	0.14105080239471	-2.06994	HP_LOW_ALKALINE_PHOSPHATASE	TGFB1
HP_HYPERPLASIA_OF_MIDFACE	-0.588115	0.0153940134100187	-3.392	0.00572818240252862	0.141900296993101	-2.07692	HP_HYPERPLASIA_OF_MIDFACE	TGFB1
GOBP_POSITIVE_REGULATION_OF_NEUROTROPHIN_TRK_RECEPTOR_SIGNALING_PATHWAY	0.578479501108716	0.0348297104810312	3.38914218777152	0.00575774658682388	0.142084158343383	-2.08167	GOBP_POSITIVE_REGULATION_OF_NEUROTROPHIN_TRK_RECEPTOR_SIGNALING_PATHWAY	TGFB1
GOBP_GALACTOSE_CATABOLIC_PROCESS_VIA_UDP_GALACTOSE	-0.638496	-0.0542616	-3.38803	0.00576932247540271	0.142084158343383	-2.08353	GOBP_GALACTOSE_CATABOLIC_PROCESS_VIA_UDP_GALACTOSE	TGFB1
GOMF_LIPOPROTEIN_PARTICLE_RECEPTOR_ACTIVITY	0.563305558857968	-0.00379033	3.38780203864854	0.00577166326897161	0.142084158343383	-2.08391	GOMF_LIPOPROTEIN_PARTICLE_RECEPTOR_ACTIVITY	TGFB1
HP_PERIPHERAL_ARTERIOVENOUS_FISTULA	0.604193226877816	-0.0229684	3.3877573217064	0.00577212821954515	0.142084158343383	-2.08398	HP_PERIPHERAL_ARTERIOVENOUS_FISTULA	TGFB1
GOMF_PATCHED_BINDING	0.554547880449039	0.0539534065988706	3.38702726487049	0.00577972448856762	0.142084158343383	-2.0852	GOMF_PATCHED_BINDING	TGFB1
GOMF_DENEDDYLASE_ACTIVITY	-0.714414	-0.0486789	-3.38569	0.00579361489399257	0.142208516803458	-2.08741	GOMF_DENEDDYLASE_ACTIVITY	TGFB1
HP_PROTRUSIO_ACETABULI	0.842356650164571	0.0160343856594096	3.38271868407102	0.00582476343025526	0.14275546537895	-2.09237	HP_PROTRUSIO_ACETABULI	TGFB1
GOBP_POSITIVE_REGULATION_OF_ENDOTHELIAL_CELL_MIGRATION	0.537324400288965	0.0053875372722165	3.38072952605917	0.00584567726015071	0.142858220615589	-2.09568	GOBP_POSITIVE_REGULATION_OF_ENDOTHELIAL_CELL_MIGRATION	TGFB1
GOMF_OXIDOREDUCTASE_ACTIVITY_ACTING_ON_OTHER_NITROGENOUS_COMPOUNDS_AS_DONORS_CYTOCHROME_AS_ACCEPTOR	0.599948520659362	0.0250222937718729	3.37988348060194	0.00585459568867854	0.142858220615589	-2.09709	GOMF_OXIDOREDUCTASE_ACTIVITY_ACTING_ON_OTHER_NITROGENOUS_COMPOUNDS_AS_DONORS_CYTOCHROME_AS_ACCEPTOR	TGFB1
GOBP_APOPTOTIC_CELL_CLEARANCE	0.556687688204585	0.0150914655277619	3.37979091176542	0.00585557232680965	0.142858220615589	-2.09724	GOBP_APOPTOTIC_CELL_CLEARANCE	TGFB1
GOBP_VASCULAR_ASSOCIATED_SMOOTH_MUSCLE_CELL_DEVELOPMENT	0.807042221327289	-0.0369391	3.3769372149834	0.00588576155628531	0.143315820467619	-2.102	GOBP_VASCULAR_ASSOCIATED_SMOOTH_MUSCLE_CELL_DEVELOPMENT	TGFB1
HP_PYODERMA	0.879600499133734	0.102252707045214	3.37633715456849	0.00589212974472512	0.143315820467619	-2.103	HP_PYODERMA	TGFB1
GOBP_REGULATION_OF_EPIDERMAL_GROWTH_FACTOR_ACTIVATED_RECEPTOR_ACTIVITY	0.584383130915479	0.00677187052262464	3.37453781790589	0.00591126746939941	0.143533417862673	-2.10599	GOBP_REGULATION_OF_EPIDERMAL_GROWTH_FACTOR_ACTIVATED_RECEPTOR_ACTIVITY	TGFB1
GOBP_REGULATION_OF_AGGREPHAGY	-0.718925	-0.0830318	-3.37382	0.00591890382938859	0.143533417862673	-2.10719	GOBP_REGULATION_OF_AGGREPHAGY	TGFB1
GOBP_SYMPATHETIC_NERVOUS_SYSTEM_DEVELOPMENT	0.522084551502407	-0.0248598	3.37126939872601	0.00594619250568685	0.143810717126579	-2.11144	GOBP_SYMPATHETIC_NERVOUS_SYSTEM_DEVELOPMENT	TGFB1
GOBP_NEGATIVE_REGULATION_OF_COMPLEMENT_ACTIVATION	0.620175185230331	0.00772623670815268	3.37105335256096	0.00594850848391456	0.143810717126579	-2.1118	GOBP_NEGATIVE_REGULATION_OF_COMPLEMENT_ACTIVATION	TGFB1
GOBP_MAST_CELL_CYTOKINE_PRODUCTION	0.749362231088747	0.0341870639126834	3.37024960902302	0.0059571325502067	0.143810717126579	-2.11314	GOBP_MAST_CELL_CYTOKINE_PRODUCTION	TGFB1
GOBP_N_GLYCAN_PROCESSING	0.614160417983271	0.000469992581995054	3.36848981871449	0.00597605938019311	0.143960835954669	-2.11607	GOBP_N_GLYCAN_PROCESSING	TGFB1
GOCC_RESPIRASOME	-0.726887	-0.0391433	-3.36771	0.00598445095370528	0.143960835954669	-2.11736	GOCC_RESPIRASOME	TGFB1
HP_SUBRETINAL_FLUID	0.664443627654286	0.0168730039659773	3.36666283237198	0.00599577373248089	0.143960835954669	-2.11911	HP_SUBRETINAL_FLUID	TGFB1
GOCC_SPECIFIC_GRANULE_MEMBRANE	0.543040776903584	0.016124563567063	3.3663539593501	0.00599911321112798	0.143960835954669	-2.11962	GOCC_SPECIFIC_GRANULE_MEMBRANE	TGFB1
GOBP_EPIBOLY	0.565785820474148	-0.0234387	3.36471056854358	0.00601691313625024	0.144173118035567	-2.12236	GOBP_EPIBOLY	TGFB1
GOBP_REGULATION_OF_GERM_CELL_PROLIFERATION	0.632124020788802	0.0149532294751089	3.36376389946647	0.00602719112633556	0.144204801658626	-2.12394	GOBP_REGULATION_OF_GERM_CELL_PROLIFERATION	TGFB1
GOBP_POSITIVE_CHEMOTAXIS	0.512092820096504	-0.0055654	3.35865866804917	0.00608292768765361	0.145300649722273	-2.13245	GOBP_POSITIVE_CHEMOTAXIS	TGFB1
GOBP_EPITHELIAL_TO_MESENCHYMAL_TRANSITION_INVOLVED_IN_ENDOCARDIAL_CUSHION_FORMATION	0.751522038273394	0.0384986893199508	3.3578402492359	0.00609191150357591	0.145300649722273	-2.13381	GOBP_EPITHELIAL_TO_MESENCHYMAL_TRANSITION_INVOLVED_IN_ENDOCARDIAL_CUSHION_FORMATION	TGFB1
HP_DECREASED_BODY_MASS_INDEX	0.491971350939219	-0.0107188	3.35694404814244	0.00610176463826507	0.145300649722273	-2.1353	HP_DECREASED_BODY_MASS_INDEX	TGFB1
HP_APLASIA_HYPOPLASIA_OF_THE_THYROID_GLAND	-0.519031	0.00956515788844183	-3.35628	0.00610908830343924	0.145300649722273	-2.13641	HP_APLASIA_HYPOPLASIA_OF_THE_THYROID_GLAND	TGFB1
GOBP_POSITIVE_REGULATION_OF_EPITHELIAL_CELL_MIGRATION	0.530193616160437	-0.00173391	3.35148936538481	0.00616208620393703	0.146345003032145	-2.14439	GOBP_POSITIVE_REGULATION_OF_EPITHELIAL_CELL_MIGRATION	TGFB1
GOBP_POSITIVE_REGULATION_OF_PEPTIDYL_LYSINE_ACETYLATION	0.542193032167498	0.0542220759561017	3.34875111665616	0.0061925961560555	0.146852994557888	-2.14896	GOBP_POSITIVE_REGULATION_OF_PEPTIDYL_LYSINE_ACETYLATION	TGFB1
GOBP_POSITIVE_REGULATION_OF_OSTEOBLAST_PROLIFERATION	0.613566422742006	0.0267603836166917	3.34500091675896	0.00623463111765826	0.147632397436078	-2.15521	GOBP_POSITIVE_REGULATION_OF_OSTEOBLAST_PROLIFERATION	TGFB1
HP_AVASCULAR_NECROSIS_OF_THE_CAPITAL_FEMORAL_EPIPHYSIS	0.536358780005925	-0.0391502	3.34186522065705	0.00627000116212814	0.147815351121032	-2.16043	HP_AVASCULAR_NECROSIS_OF_THE_CAPITAL_FEMORAL_EPIPHYSIS	TGFB1
HP_INCREASED_LAXITY_OF_ANKLES	0.720570276486007	0.0487733056481917	3.34138053035237	0.00627548657041127	0.147815351121032	-2.16124	HP_INCREASED_LAXITY_OF_ANKLES	TGFB1
GOBP_POSITIVE_REGULATION_OF_CHEMOTAXIS	0.563818142081447	0.00868923653579239	3.34064667821909	0.00628380112668838	0.147815351121032	-2.16246	GOBP_POSITIVE_REGULATION_OF_CHEMOTAXIS	TGFB1
GOBP_INFLAMMATORY_RESPONSE_TO_WOUNDING	0.61355455733406	-0.0393768	3.34002129487889	0.00629089557754801	0.147815351121032	-2.16351	GOBP_INFLAMMATORY_RESPONSE_TO_WOUNDING	TGFB1
HP_LYMPHEDEMA	0.577245324063353	-0.0441123	3.33971509533822	0.00629437212726634	0.147815351121032	-2.16402	HP_LYMPHEDEMA	TGFB1
GOMF_OLIGOSACCHARYL_TRANSFERASE_ACTIVITY	0.809547809386115	0.00836044229187872	3.33858983622935	0.00630716497656399	0.147815351121032	-2.16589	GOMF_OLIGOSACCHARYL_TRANSFERASE_ACTIVITY	TGFB1
GOBP_POSITIVE_REGULATION_OF_CELL_ADHESION_MEDIATED_BY_INTEGRIN	0.587855157227029	0.0508246376744472	3.33783442365531	0.0063157679541595	0.147815351121032	-2.16715	GOBP_POSITIVE_REGULATION_OF_CELL_ADHESION_MEDIATED_BY_INTEGRIN	TGFB1
GOBP_CHONDROCYTE_HYPERTROPHY	0.550661581446085	-0.0321819	3.33783188435226	0.00631579689301141	0.147815351121032	-2.16716	GOBP_CHONDROCYTE_HYPERTROPHY	TGFB1
GOMF_SYNDECAN_BINDING	0.660610200222839	-0.0182709	3.33633146558356	0.00633291984581795	0.148000980199362	-2.16966	GOMF_SYNDECAN_BINDING	TGFB1
GOCC_SMALL_RIBOSOMAL_SUBUNIT	-0.555312	0.00478616841893409	-3.33479	0.00635055009083756	0.148169213766297	-2.17223	GOCC_SMALL_RIBOSOMAL_SUBUNIT	TGFB1
GOBP_CHEMOKINE_PRODUCTION	0.556356840662729	0.0270491944847037	3.33348260688285	0.00636556145827693	0.148169213766297	-2.17441	GOBP_CHEMOKINE_PRODUCTION	TGFB1
HP_CORTICAL_THICKENING_OF_LONG_BONE_DIAPHYSES	0.680277410924268	0.0265575522783324	3.33329437022808	0.0063677242532777	0.148169213766297	-2.17472	HP_CORTICAL_THICKENING_OF_LONG_BONE_DIAPHYSES	TGFB1
GOMF_GLYCINE_BINDING	-0.501651	0.00137934678924072	-3.32979	0.00640809866176864	0.148893513206059	-2.18056	GOMF_GLYCINE_BINDING	TGFB1
GOMF_SH2_DOMAIN_BINDING	0.592172488044279	-0.0193019	3.32876723452658	0.00641996580033538	0.148901114600463	-2.18227	GOMF_SH2_DOMAIN_BINDING	TGFB1
GOBP_ASCENDING_AORTA_DEVELOPMENT	0.694526824190044	-0.0201975	3.32777769714067	0.00643144266121879	0.148901114600463	-2.18392	GOBP_ASCENDING_AORTA_DEVELOPMENT	TGFB1
GOBP_L_PROLINE_TRANSMEMBRANE_TRANSPORT	0.639323003822068	-0.00768922	3.32737080671234	0.00643616791466416	0.148901114600463	-2.1846	GOBP_L_PROLINE_TRANSMEMBRANE_TRANSPORT	TGFB1
GOBP_REGULATION_OF_MITOCHONDRIAL_FUSION	-0.490712	0.0146212686735789	-3.32499	0.00646384287010573	0.148943229212911	-2.18856	GOBP_REGULATION_OF_MITOCHONDRIAL_FUSION	TGFB1
GOBP_INDUCTION_OF_POSITIVE_CHEMOTAXIS	0.697851932464602	0.00303997153153427	3.32327957303911	0.00648387648179049	0.148943229212911	-2.19142	GOBP_INDUCTION_OF_POSITIVE_CHEMOTAXIS	TGFB1
HP_SPONDYLOEPIPHYSEAL_DYSPLASIA	0.541050432678765	0.0130271097758544	3.32309888763322	0.00648599175946402	0.148943229212911	-2.19172	HP_SPONDYLOEPIPHYSEAL_DYSPLASIA	TGFB1
GOBP_AORTA_DEVELOPMENT	0.568971747450875	0.0220633710624851	3.32309366277814	0.00648605293709853	0.148943229212911	-2.19173	GOBP_AORTA_DEVELOPMENT	TGFB1
GOCC_MICOS_COMPLEX	-0.708555	-0.0405779	-3.3228	0.00648943866954489	0.148943229212911	-2.19221	GOCC_MICOS_COMPLEX	TGFB1
HP_PHONIC_TICS	0.562936092156625	0.0195204019016659	3.32059531307085	0.00651537335935216	0.148943229212911	-2.1959	HP_PHONIC_TICS	TGFB1
GOBP_NEGATIVE_REGULATION_OF_CERAMIDE_BIOSYNTHETIC_PROCESS	0.643450767159481	-0.0207623	3.32047401238276	0.00651680036052904	0.148943229212911	-2.1961	GOBP_NEGATIVE_REGULATION_OF_CERAMIDE_BIOSYNTHETIC_PROCESS	TGFB1
GOBP_REGULATION_OF_INTRINSIC_APOPTOTIC_SIGNALING_PATHWAY_IN_RESPONSE_TO_HYDROGEN_PEROXIDE	-0.567611	-0.0295491	-3.31953	0.00652793729659201	0.148943229212911	-2.19768	GOBP_REGULATION_OF_INTRINSIC_APOPTOTIC_SIGNALING_PATHWAY_IN_RESPONSE_TO_HYDROGEN_PEROXIDE	TGFB1
GOMF_PROTEIN_SERINE_THREONINE_PHOSPHATASE_INHIBITOR_ACTIVITY	-0.587482	0.00975922261009603	-3.31777	0.00654871570386363	0.148943229212911	-2.20061	GOMF_PROTEIN_SERINE_THREONINE_PHOSPHATASE_INHIBITOR_ACTIVITY	TGFB1
GOBP_PHAGOCYTOSIS_RECOGNITION	0.592446857367675	-0.0107428	3.31712033687494	0.00655637967346111	0.148943229212911	-2.20169	GOBP_PHAGOCYTOSIS_RECOGNITION	TGFB1
HP_HEMOTHORAX	0.81087266016463	0.0191344385294483	3.31457584408863	0.00658657221669281	0.148943229212911	-2.20594	HP_HEMOTHORAX	TGFB1
GOBP_FIBROBLAST_MIGRATION	0.562106558125227	-0.0142201	3.31429477281883	0.00658991602256084	0.148943229212911	-2.2064	GOBP_FIBROBLAST_MIGRATION	TGFB1
GOCC_COMPLEX_OF_COLLAGEN_TRIMERS	0.719304413082153	0.00740661926781602	3.31303941297255	0.00660487167885393	0.148943229212911	-2.2085	GOCC_COMPLEX_OF_COLLAGEN_TRIMERS	TGFB1
GOBP_POSITIVE_REGULATION_OF_URINE_VOLUME	0.512611617905921	-0.0050303	3.31186547754839	0.00661888851368293	0.148943229212911	-2.21046	GOBP_POSITIVE_REGULATION_OF_URINE_VOLUME	TGFB1
GOBP_EXTERNAL_ENCAPSULATING_STRUCTURE_ORGANIZATION	0.597996058469735	0.015984134508883	3.31158989031571	0.00662218341687093	0.148943229212911	-2.21092	GOBP_EXTERNAL_ENCAPSULATING_STRUCTURE_ORGANIZATION	TGFB1
GOCC_CELL_TRAILING_EDGE	0.748075751668749	0.0709219842447387	3.31110793981135	0.00662794959464311	0.148943229212911	-2.21172	GOCC_CELL_TRAILING_EDGE	TGFB1
GOBP_REGULATION_OF_CILIUM_BEAT_FREQUENCY	-0.593488	0.0283459168429714	-3.31072	0.00663256429117626	0.148943229212911	-2.21236	GOBP_REGULATION_OF_CILIUM_BEAT_FREQUENCY	TGFB1
GOBP_POSITIVE_REGULATION_OF_EPITHELIAL_TO_MESENCHYMAL_TRANSITION	0.56428639891584	-0.00385729	3.31028962480175	0.00663775181630425	0.148943229212911	-2.21308	GOBP_POSITIVE_REGULATION_OF_EPITHELIAL_TO_MESENCHYMAL_TRANSITION	TGFB1
HP_EPISODIC_HYPERHIDROSIS	-0.567082	-0.00314263	-3.30947	0.00664762895112407	0.148943229212911	-2.21446	HP_EPISODIC_HYPERHIDROSIS	TGFB1
GOBP_TRNA_THREONYLCARBAMOYLADENOSINE_METABOLIC_PROCESS	-0.528921	0.0248983927605172	-3.30865	0.00665739388385618	0.148943229212911	-2.21581	GOBP_TRNA_THREONYLCARBAMOYLADENOSINE_METABOLIC_PROCESS	TGFB1
HP_AORTIC_ROOT_ANEURYSM	0.556995230615609	-0.0126049	3.30860857817741	0.00665793456562935	0.148943229212911	-2.21589	HP_AORTIC_ROOT_ANEURYSM	TGFB1
GOBP_IMMUNE_COMPLEX_CLEARANCE	0.876894142683826	0.0534268431160383	3.30649096089032	0.0066834476262742	0.148943229212911	-2.21942	GOBP_IMMUNE_COMPLEX_CLEARANCE	TGFB1
GOCC_ENDOPLASMIC_RETICULUM_LUMEN	0.570899236356255	0.0203728553858072	3.30472095980844	0.00670484883989531	0.148943229212911	-2.22237	GOCC_ENDOPLASMIC_RETICULUM_LUMEN	TGFB1
GOBP_MORPHOGENESIS_OF_AN_ENDOTHELIUM	0.664245988172293	0.0380757095261172	3.30363667377375	0.0067179934138112	0.148943229212911	-2.22418	GOBP_MORPHOGENESIS_OF_AN_ENDOTHELIUM	TGFB1
GOBP_NEGATIVE_REGULATION_OF_GLIAL_CELL_MIGRATION	0.838654191661445	0.0834122437965043	3.30328100555021	0.00672231080799925	0.148943229212911	-2.22478	GOBP_NEGATIVE_REGULATION_OF_GLIAL_CELL_MIGRATION	TGFB1
GOMF_TRNA_PSEUDOURIDINE_SYNTHASE_ACTIVITY	-0.663892	-0.0734651	-3.30282	0.00672795600659284	0.148943229212911	-2.22555	GOMF_TRNA_PSEUDOURIDINE_SYNTHASE_ACTIVITY	TGFB1
GOMF_BH_DOMAIN_BINDING	0.633969083268477	0.081472389799749	3.30249760499462	0.0067318303190114	0.148943229212911	-2.22608	GOMF_BH_DOMAIN_BINDING	TGFB1
GOBP_NEGATIVE_REGULATION_OF_DENDRITIC_CELL_DIFFERENTIATION	0.843558748916576	0.0925709026506639	3.30196499994086	0.00673831010500075	0.148943229212911	-2.22697	GOBP_NEGATIVE_REGULATION_OF_DENDRITIC_CELL_DIFFERENTIATION	TGFB1
GOMF_ANGIOTENSIN_RECEPTOR_BINDING	0.602946830535381	-0.0361462	3.30098539532738	0.00675024473863103	0.148943229212911	-2.22861	GOMF_ANGIOTENSIN_RECEPTOR_BINDING	TGFB1
HP_DECREASED_SKULL_OSSIFICATION	0.530349888654883	0.0052690040344069	3.30087443040499	0.0067515979906526	0.148943229212911	-2.22879	HP_DECREASED_SKULL_OSSIFICATION	TGFB1
GOBP_BRANCHIOMOTOR_NEURON_AXON_GUIDANCE	0.646079262205153	-0.0247774	3.30072342254432	0.0067534400217694	0.148943229212911	-2.22904	GOBP_BRANCHIOMOTOR_NEURON_AXON_GUIDANCE	TGFB1
HP_ARTERIAL_THROMBOSIS	0.560034384108223	0.00208703280747287	3.29991022507809	0.00676336838927258	0.148943229212911	-2.2304	HP_ARTERIAL_THROMBOSIS	TGFB1
HP_TORTUOUS_CEREBRAL_ARTERIES	0.580683738585638	0.0273554715572851	3.29623144906608	0.00680846840240359	0.148943229212911	-2.23654	HP_TORTUOUS_CEREBRAL_ARTERIES	TGFB1
GOBP_REGULATION_OF_CELLULAR_RESPONSE_TO_VASCULAR_ENDOTHELIAL_GROWTH_FACTOR_STIMULUS	0.571134691883006	0.00303256002716888	3.29615833829725	0.00680936779541553	0.148943229212911	-2.23666	GOBP_REGULATION_OF_CELLULAR_RESPONSE_TO_VASCULAR_ENDOTHELIAL_GROWTH_FACTOR_STIMULUS	TGFB1
GOBP_NEGATIVE_REGULATION_OF_INTERLEUKIN_12_PRODUCTION	0.772105584574365	0.0467239438697402	3.29569049594603	0.00681512595038754	0.148943229212911	-2.23744	GOBP_NEGATIVE_REGULATION_OF_INTERLEUKIN_12_PRODUCTION	TGFB1
GOBP_REGULATION_OF_ENTRY_OF_BACTERIUM_INTO_HOST_CELL	0.612214577382252	-0.0277751	3.2955459852318	0.00681690557317396	0.148943229212911	-2.23768	GOBP_REGULATION_OF_ENTRY_OF_BACTERIUM_INTO_HOST_CELL	TGFB1
HP_POLYCYSTIC_LIVER_DISEASE	0.689213903601444	0.00559010430741483	3.29528339865959	0.00682014048696305	0.148943229212911	-2.23812	HP_POLYCYSTIC_LIVER_DISEASE	TGFB1
GOBP_PROTEIN_N_LINKED_GLYCOSYLATION	0.569330316114879	-0.0112665	3.29501287282588	0.00682347483907028	0.148943229212911	-2.23857	GOBP_PROTEIN_N_LINKED_GLYCOSYLATION	TGFB1
GOBP_RECEPTOR_MEDIATED_ENDOCYTOSIS_OF_VIRUS_BY_HOST_CELL	0.693662213125188	0.0791966607326488	3.2947775309046	0.00682637688088306	0.148943229212911	-2.23896	GOBP_RECEPTOR_MEDIATED_ENDOCYTOSIS_OF_VIRUS_BY_HOST_CELL	TGFB1
GOCC_IMMUNOGLOBULIN_COMPLEX	0.830669337651287	0.0468872521407661	3.29389094703674	0.00683732076479863	0.148943229212911	-2.24044	GOCC_IMMUNOGLOBULIN_COMPLEX	TGFB1
GOBP_POSITIVE_REGULATION_OF_BLOOD_VESSEL_ENDOTHELIAL_CELL_MIGRATION	0.526572556045682	0.00206853986439919	3.29242174087871	0.00685549572917713	0.148943229212911	-2.2429	GOBP_POSITIVE_REGULATION_OF_BLOOD_VESSEL_ENDOTHELIAL_CELL_MIGRATION	TGFB1
GOBP_CELLULAR_RESPONSE_TO_MOLECULE_OF_BACTERIAL_ORIGIN	0.541231862515199	0.0227114338176508	3.29072165722728	0.00687658805780125	0.148943229212911	-2.24573	GOBP_CELLULAR_RESPONSE_TO_MOLECULE_OF_BACTERIAL_ORIGIN	TGFB1
GOBP_SUBSTRATE_ADHESION_DEPENDENT_CELL_SPREADING	0.510552800216855	-0.00803094	3.29062520842296	0.00687778663786883	0.148943229212911	-2.24589	GOBP_SUBSTRATE_ADHESION_DEPENDENT_CELL_SPREADING	TGFB1
HP_OPPORTUNISTIC_BACTERIAL_INFECTION	0.537178422290506	0.00361538511497906	3.2904489057185	0.00687997811984661	0.148943229212911	-2.24619	HP_OPPORTUNISTIC_BACTERIAL_INFECTION	TGFB1
GOBP_POSITIVE_REGULATION_OF_DENDRITIC_CELL_DIFFERENTIATION	0.715044772057054	0.0371329207311987	3.28972698246492	0.00688895918902064	0.148943229212911	-2.24739	GOBP_POSITIVE_REGULATION_OF_DENDRITIC_CELL_DIFFERENTIATION	TGFB1
GOBP_NEGATIVE_REGULATION_OF_DENDRITIC_CELL_APOPTOTIC_PROCESS	0.783243606698418	0.0648870015419925	3.28950757708249	0.00689169105563749	0.148943229212911	-2.24776	GOBP_NEGATIVE_REGULATION_OF_DENDRITIC_CELL_APOPTOTIC_PROCESS	TGFB1
GOBP_ENDOCARDIAL_CELL_DIFFERENTIATION	0.789818744414997	0.0226266875243012	3.28833131843968	0.00690635569741184	0.148943229212911	-2.24972	GOBP_ENDOCARDIAL_CELL_DIFFERENTIATION	TGFB1
GOBP_MYELOID_LEUKOCYTE_CYTOKINE_PRODUCTION	0.569021882151012	-0.0138593	3.28776716643056	0.00691340033181738	0.148943229212911	-2.25066	GOBP_MYELOID_LEUKOCYTE_CYTOKINE_PRODUCTION	TGFB1
HP_FLANK_PAIN	0.586208675656321	-0.000143993	3.28568740750523	0.00693943364565441	0.148943229212911	-2.25413	HP_FLANK_PAIN	TGFB1
GOMF_METALLOENDOPEPTIDASE_ACTIVITY	0.50995	0.00347108115039996	3.2851712511628	0.00694591002426522	0.148943229212911	-2.25499	GOMF_METALLOENDOPEPTIDASE_ACTIVITY	TGFB1
HP_TACTILE_HYPERSENSITIVITY	0.681646828309858	0.0397631544203314	3.28366460391524	0.00696484954400908	0.148943229212911	-2.25751	HP_TACTILE_HYPERSENSITIVITY	TGFB1
GOBP_MAINTENANCE_OF_BLOOD_BRAIN_BARRIER	0.502091790305811	-0.00225892	3.28340707527753	0.00696809208875209	0.148943229212911	-2.25794	GOBP_MAINTENANCE_OF_BLOOD_BRAIN_BARRIER	TGFB1
GOBP_ASTROCYTE_DEVELOPMENT	0.498153743473942	-0.0125168	3.28298165585679	0.00697345190607228	0.148943229212911	-2.25865	GOBP_ASTROCYTE_DEVELOPMENT	TGFB1
GOBP_ENDOTHELIAL_CELL_MATRIX_ADHESION	0.756416809767507	-0.0329289	3.28286973510196	0.00697486268017381	0.148943229212911	-2.25884	GOBP_ENDOTHELIAL_CELL_MATRIX_ADHESION	TGFB1
HP_APLASIA_OF_THE_PECTORALIS_MAJOR_MUSCLE	0.788790828541548	0.0412933946400483	3.28230311775257	0.00698200940725347	0.148943229212911	-2.25978	HP_APLASIA_OF_THE_PECTORALIS_MAJOR_MUSCLE	TGFB1
GOBP_PROTEOGLYCAN_BIOSYNTHETIC_PROCESS	0.490116963690966	-0.00517892	3.28227328633626	0.00698238587599683	0.148943229212911	-2.25983	GOBP_PROTEOGLYCAN_BIOSYNTHETIC_PROCESS	TGFB1
GOBP_THROMBIN_ACTIVATED_RECEPTOR_SIGNALING_PATHWAY	0.586382119575081	0.0239068578627631	3.28211483482709	0.00698438585981338	0.148943229212911	-2.2601	GOBP_THROMBIN_ACTIVATED_RECEPTOR_SIGNALING_PATHWAY	TGFB1
GOBP_REGULATION_OF_MACROPHAGE_DIFFERENTIATION	0.700650231576886	0.0160881730645784	3.28177701092785	0.0069886518346512	0.148943229212911	-2.26066	GOBP_REGULATION_OF_MACROPHAGE_DIFFERENTIATION	TGFB1
GOCC_INTEGRIN_COMPLEX	0.676608300683641	0.0585921142317847	3.28104750126161	0.00699787297063202	0.148943229212911	-2.26188	GOCC_INTEGRIN_COMPLEX	TGFB1
GOCC_CUTICULAR_PLATE	0.588450141558433	-0.0216097	3.28098550721282	0.00699865715617323	0.148943229212911	-2.26198	GOCC_CUTICULAR_PLATE	TGFB1
HP_ABNORMAL_NUMBER_OF_ERYTHROID_PRECURSORS	-0.507119	0.00352541472414472	-3.27988	0.00701267798071703	0.148943229212911	-2.26383	HP_ABNORMAL_NUMBER_OF_ERYTHROID_PRECURSORS	TGFB1
GOBP_POSITIVE_REGULATION_OF_CELLULAR_EXTRAVASATION	0.74845891704281	0.0355148253300561	3.27982947027111	0.00701329665188711	0.148943229212911	-2.26391	GOBP_POSITIVE_REGULATION_OF_CELLULAR_EXTRAVASATION	TGFB1
GOBP_POSITIVE_REGULATION_OF_VASCULATURE_DEVELOPMENT	0.533863750019975	0.0163718558622943	3.27924284862964	0.00702073723590857	0.148943229212911	-2.26489	GOBP_POSITIVE_REGULATION_OF_VASCULATURE_DEVELOPMENT	TGFB1
GOBP_PURINE_NUCLEOBASE_TRANSMEMBRANE_TRANSPORT	0.560018361650923	0.0211018555998607	3.27481999026614	0.00707709448978856	0.149941283519178	-2.27227	GOBP_PURINE_NUCLEOBASE_TRANSMEMBRANE_TRANSPORT	TGFB1
GOBP_REGULATION_OF_COLLAGEN_FIBRIL_ORGANIZATION	0.65513710924304	0.0223858662598238	3.27309136021908	0.00709924581148106	0.150177426045883	-2.27516	GOBP_REGULATION_OF_COLLAGEN_FIBRIL_ORGANIZATION	TGFB1
GOBP_REGULATION_OF_RNA_POLYMERASE_II_TRANSCRIPTION_PREINITIATION_COMPLEX_ASSEMBLY	-0.772746	-0.129956	-3.2725	0.0071068934695667	0.150177426045883	-2.27615	GOBP_REGULATION_OF_RNA_POLYMERASE_II_TRANSCRIPTION_PREINITIATION_COMPLEX_ASSEMBLY	TGFB1
HP_AMBIGUOUS_GENITALIA_MALE	-0.746504	-0.0291306	-3.27116	0.00712410970095576	0.150343924514796	-2.27839	HP_AMBIGUOUS_GENITALIA_MALE	TGFB1
GOMF_ALCOHOL_DEHYDROGENASE_NADPLUS_ACTIVITY_ZINC_DEPENDENT	-0.803246	-0.0309093	-3.26993	0.00713989709068072	0.150479872976624	-2.28043	GOMF_ALCOHOL_DEHYDROGENASE_NADPLUS_ACTIVITY_ZINC_DEPENDENT	TGFB1
HP_ESOPHAGEAL_STENOSIS	0.620791585692625	0.0375747305148969	3.26874214550512	0.00715529015414567	0.150556813650444	-2.28242	HP_ESOPHAGEAL_STENOSIS	TGFB1
GOMF_NUCLEAR_GLUCOCORTICOID_RECEPTOR_BINDING	0.584074194469525	-0.024019	3.26820460030247	0.00716224812173892	0.150556813650444	-2.28331	GOMF_NUCLEAR_GLUCOCORTICOID_RECEPTOR_BINDING	TGFB1
GOBP_REGULATION_OF_MAST_CELL_ACTIVATION_INVOLVED_IN_IMMUNE_RESPONSE	0.639609334028412	0.0563452148621636	3.26694313297909	0.00717860349563811	0.15069446200892	-2.28542	GOBP_REGULATION_OF_MAST_CELL_ACTIVATION_INVOLVED_IN_IMMUNE_RESPONSE	TGFB1
HP_HYPERMAGNESEMIA	-0.620456	0.0237091880865992	-3.26626	0.00718751377610548	0.15069446200892	-2.28657	HP_HYPERMAGNESEMIA	TGFB1
HP_ABNORMAL_MESENTERY_MORPHOLOGY	0.734096490553868	-0.0187458	3.26271498771342	0.00723369988738023	0.151295895927713	-2.29248	HP_ABNORMAL_MESENTERY_MORPHOLOGY	TGFB1
GOMF_PROTEIN_SEQUESTERING_ACTIVITY	0.523522440865411	0.0123895696445531	3.26261622880767	0.00723499191804368	0.151295895927713	-2.29264	GOMF_PROTEIN_SEQUESTERING_ACTIVITY	TGFB1
GOBP_INNER_MITOCHONDRIAL_MEMBRANE_ORGANIZATION	-0.587413	-0.0167215	-3.26186	0.00724492536040442	0.151307118227279	-2.29391	GOBP_INNER_MITOCHONDRIAL_MEMBRANE_ORGANIZATION	TGFB1
HP_PREMATURE_RUPTURE_OF_MEMBRANES	0.600483778083636	0.024387312158634	3.26042336244725	0.00726374088608775	0.151503569621483	-2.29631	HP_PREMATURE_RUPTURE_OF_MEMBRANES	TGFB1
GOBP_HEART_VALVE_DEVELOPMENT	0.55024654210151	0.0161588363372875	3.25915448736358	0.00728042904064976	0.151593433557808	-2.29842	GOBP_HEART_VALVE_DEVELOPMENT	TGFB1
GOBP_CELLULAR_RESPONSE_TO_HYPEROXIA	0.835284829931821	0.0499059226400613	3.2586648967858	0.00728687849793465	0.151593433557808	-2.29924	GOBP_CELLULAR_RESPONSE_TO_HYPEROXIA	TGFB1
GOCC_TRNA_SPLICING_LIGASE_COMPLEX	-0.673776	-0.0371537	-3.25768	0.0072998584688973	0.151667511053141	-2.30088	GOCC_TRNA_SPLICING_LIGASE_COMPLEX	TGFB1
HP_VERTICAL_NYSTAGMUS	-0.555394	-0.0451712	-3.25443	0.0073428533945174	0.152211733779955	-2.30631	HP_VERTICAL_NYSTAGMUS	TGFB1
GOBP_OPTIC_NERVE_MORPHOGENESIS	0.63369563807601	0.0598906313921517	3.25427566009944	0.00734495821308067	0.152211733779955	-2.30657	GOBP_OPTIC_NERVE_MORPHOGENESIS	TGFB1
GOBP_TAXIS	0.520666828253384	0.00871250489923993	3.25260242591944	0.00736722240921369	0.152373438726771	-2.30936	GOBP_TAXIS	TGFB1
HP_SUBARACHNOID_HEMORRHAGE	0.624994172003891	5.44000073997892e-06	3.25226749157886	0.0073716872915262	0.152373438726771	-2.30992	HP_SUBARACHNOID_HEMORRHAGE	TGFB1
GOBP_RECOGNITION_OF_APOPTOTIC_CELL	0.756918678639964	-0.0200379	3.25105920498711	0.0073878173264692	0.152511069988214	-2.31194	GOBP_RECOGNITION_OF_APOPTOTIC_CELL	TGFB1
HP_INTESTINAL_LYMPHANGIECTASIA	0.623364865917193	0.013964028771712	3.24929291368889	0.00741146089665623	0.15280325654028	-2.31489	HP_INTESTINAL_LYMPHANGIECTASIA	TGFB1
GOBP_REGULATION_OF_PHAGOCYTOSIS	0.589529963334194	0.0311623083682219	3.24578230441741	0.00745868202971442	0.153409479511886	-2.32075	GOBP_REGULATION_OF_PHAGOCYTOSIS	TGFB1
GOBP_RESPONSE_TO_DISACCHARIDE	0.631453868058828	-0.0252561	3.24523929185721	0.00746601328274976	0.153409479511886	-2.32166	GOBP_RESPONSE_TO_DISACCHARIDE	TGFB1
GOBP_REGULATION_OF_GAMMA_DELTA_T_CELL_DIFFERENTIATION	0.727640225544903	0.0257357797910349	3.24455463346323	0.00747526732410037	0.153409479511886	-2.3228	GOBP_REGULATION_OF_GAMMA_DELTA_T_CELL_DIFFERENTIATION	TGFB1
GOBP_REGULATION_OF_SNRNA_TRANSCRIPTION_BY_RNA_POLYMERASE_II	-0.717533	-0.00736785	-3.2442	0.00748009006878177	0.153409479511886	-2.3234	GOBP_REGULATION_OF_SNRNA_TRANSCRIPTION_BY_RNA_POLYMERASE_II	TGFB1
GOBP_GRANULOCYTE_ACTIVATION	0.503820222667807	0.011620862364651	3.24357699893416	0.00748850148406053	0.153409479511886	-2.32444	GOBP_GRANULOCYTE_ACTIVATION	TGFB1
HP_MINIMAL_SUBCUTANEOUS_FAT	0.718011151798049	0.0317356319923866	3.24147479498681	0.00751703938385939	0.153637593393261	-2.32795	HP_MINIMAL_SUBCUTANEOUS_FAT	TGFB1
GOBP_REGULATION_OF_PHOSPHATIDYLINOSITOL_BIOSYNTHETIC_PROCESS	0.637331520411613	0.0226655223205743	3.24135127392414	0.00751871963693266	0.153637593393261	-2.32815	GOBP_REGULATION_OF_PHOSPHATIDYLINOSITOL_BIOSYNTHETIC_PROCESS	TGFB1
HP_LOWER_LIMB_UNDERGROWTH	0.562829799454179	-0.00151447	3.24038049517161	0.00753193837476176	0.153712638416241	-2.32978	HP_LOWER_LIMB_UNDERGROWTH	TGFB1
GOBP_REGULATION_OF_VASOCONSTRICTION	0.476958202551469	-0.0165921	3.23826892198817	0.00756077232428682	0.153934454352098	-2.3333	GOBP_REGULATION_OF_VASOCONSTRICTION	TGFB1
HP_ABNORMAL_MORPHOLOGY_OF_THE_CHOROIDAL_VASCULATURE	0.543396128531798	-0.0102324	3.23773215090053	0.00756811986465162	0.153934454352098	-2.3342	HP_ABNORMAL_MORPHOLOGY_OF_THE_CHOROIDAL_VASCULATURE	TGFB1
GOBP_REGULATION_OF_EXTRACELLULAR_MATRIX_ORGANIZATION	0.628844231983562	0.0267527864812345	3.23748632402761	0.00757148725915174	0.153934454352098	-2.33461	GOBP_REGULATION_OF_EXTRACELLULAR_MATRIX_ORGANIZATION	TGFB1
GOBP_AGGRESSIVE_BEHAVIOR	0.582060709168875	0.0587361570370833	3.23501487095782	0.00760542632913651	0.154429235766898	-2.33874	GOBP_AGGRESSIVE_BEHAVIOR	TGFB1
GOBP_ZINC_ION_TRANSPORT	0.570561555385695	-0.0098474	3.23372122970523	0.00762325262604828	0.154429235766898	-2.3409	GOBP_ZINC_ION_TRANSPORT	TGFB1
GOCC_MICROTUBULE_BUNDLE	-0.541439	-0.0310126	-3.23362	0.00762459585360105	0.154429235766898	-2.34106	GOCC_MICROTUBULE_BUNDLE	TGFB1
GOCC_PLATELET_ALPHA_GRANULE_MEMBRANE	0.574730090366675	0.0241269232317524	3.2328777658523	0.00763489831222875	0.15444363394913	-2.34231	GOCC_PLATELET_ALPHA_GRANULE_MEMBRANE	TGFB1
GOBP_NEGATIVE_REGULATION_OF_MACROPHAGE_MIGRATION	0.534237280361722	0.0431324021648822	3.23117984128599	0.00765839623977907	0.154686116804685	-2.34514	GOBP_NEGATIVE_REGULATION_OF_MACROPHAGE_MIGRATION	TGFB1
GOBP_NEGATIVE_REGULATION_OF_CELLULAR_EXTRAVASATION	0.62103833287269	-0.0168606	3.23062442247305	0.00766609869644382	0.154686116804685	-2.34607	GOBP_NEGATIVE_REGULATION_OF_CELLULAR_EXTRAVASATION	TGFB1
HP_ABNORMAL_CIRCULATING_LEUCINE_CONCENTRATION	-0.704592	-0.0106559	-3.22862	0.00769389253370104	0.155052637769279	-2.34941	HP_ABNORMAL_CIRCULATING_LEUCINE_CONCENTRATION	TGFB1
GOBP_REGULATION_OF_VASCULAR_ENDOTHELIAL_GROWTH_FACTOR_RECEPTOR_SIGNALING_PATHWAY	0.534668222103126	0.0410043715144093	3.22701695399953	0.00771631795815682	0.155130878996994	-2.3521	GOBP_REGULATION_OF_VASCULAR_ENDOTHELIAL_GROWTH_FACTOR_RECEPTOR_SIGNALING_PATHWAY	TGFB1
GOBP_NEGATIVE_REGULATION_OF_MONOCYTE_CHEMOTAXIS	0.575289426664067	-0.00702261	3.22696501132065	0.00771704347761722	0.155130878996994	-2.35218	GOBP_NEGATIVE_REGULATION_OF_MONOCYTE_CHEMOTAXIS	TGFB1
HP_ANAL_FISSURE	0.613191883938621	-0.0435908	3.22426898378113	0.00775479583853238	0.155542829991308	-2.35669	HP_ANAL_FISSURE	TGFB1
HP_SHORT_LOWER_LIMBS	0.568392836964571	0.0117824590021964	3.22412225594872	0.0077568558243088	0.155542829991308	-2.35693	HP_SHORT_LOWER_LIMBS	TGFB1
GOBP_RESPONSE_TO_MURAMYL_DIPEPTIDE	0.563138806605556	0.0170841303291319	3.22188177051527	0.00778838009416912	0.155860520426874	-2.36067	GOBP_RESPONSE_TO_MURAMYL_DIPEPTIDE	TGFB1
GOMF_GROWTH_FACTOR_BINDING	0.524969036824976	-0.00951691	3.22114283628623	0.00779880555316821	0.155860520426874	-2.36191	GOMF_GROWTH_FACTOR_BINDING	TGFB1
GOBP_KERATAN_SULFATE_METABOLIC_PROCESS	0.661995729309019	-0.0361368	3.22059398659085	0.0078065583026977	0.155860520426874	-2.36283	GOBP_KERATAN_SULFATE_METABOLIC_PROCESS	TGFB1
HP_MYELOPROLIFERATIVE_DISORDER	0.600821903810862	-0.0567158	3.21961729132934	0.0078203738814669	0.155860520426874	-2.36446	HP_MYELOPROLIFERATIVE_DISORDER	TGFB1
GOBP_BLOOD_VESSEL_MATURATION	0.75447456574417	0.0181074303164894	3.21933807330576	0.00782432803596351	0.155860520426874	-2.36492	GOBP_BLOOD_VESSEL_MATURATION	TGFB1
HP_TRANSIENT_ISCHEMIC_ATTACK	0.534565315831752	-0.000437821	3.21888303859498	0.00783077636475849	0.155860520426874	-2.36568	HP_TRANSIENT_ISCHEMIC_ATTACK	TGFB1
GOCC_INNER_MITOCHONDRIAL_MEMBRANE_PROTEIN_COMPLEX	-0.650918	-0.0230218	-3.21502	0.00788568599720224	0.156759649292531	-2.37213	GOCC_INNER_MITOCHONDRIAL_MEMBRANE_PROTEIN_COMPLEX	TGFB1
GOBP_DETECTION_OF_BIOTIC_STIMULUS	0.666608390256754	0.0748015500621058	3.21284929108157	0.00791679179912233	0.156928335141967	-2.37576	GOBP_DETECTION_OF_BIOTIC_STIMULUS	TGFB1
GOBP_REGULATION_OF_SYSTEMIC_ARTERIAL_BLOOD_PRESSURE_BY_CIRCULATORY_RENIN_ANGIOTENSIN	0.586314645039434	0.0147454272675837	3.21195892825953	0.00792956535433737	0.156928335141967	-2.37725	GOBP_REGULATION_OF_SYSTEMIC_ARTERIAL_BLOOD_PRESSURE_BY_CIRCULATORY_RENIN_ANGIOTENSIN	TGFB1
HP_DILATATION_OF_THE_CEREBRAL_ARTERY	0.622125589742627	0.0131226286601343	3.2115354933698	0.00793564746902466	0.156928335141967	-2.37796	HP_DILATATION_OF_THE_CEREBRAL_ARTERY	TGFB1
HP_PNEUMOTHORAX	0.541301556320341	-0.0121919	3.20916227551982	0.00796982334631331	0.156928335141967	-2.38192	HP_PNEUMOTHORAX	TGFB1
GOBP_REGULATION_OF_NEUTROPHIL_EXTRAVASATION	0.760537118335315	0.000765858767054523	3.20894352571567	0.00797298097918352	0.156928335141967	-2.38229	GOBP_REGULATION_OF_NEUTROPHIL_EXTRAVASATION	TGFB1
GOBP_REGULATION_OF_DNA_DAMAGE_RESPONSE_SIGNAL_TRANSDUCTION_BY_P53_CLASS_MEDIATOR_RESULTING_IN_TRANSCRIPTION_OF_P21_CLASS_MEDIATOR	-0.549837	0.000242428395269397	-3.20862	0.00797765476982935	0.156928335141967	-2.38283	GOBP_REGULATION_OF_DNA_DAMAGE_RESPONSE_SIGNAL_TRANSDUCTION_BY_P53_CLASS_MEDIATOR_RESULTING_IN_TRANSCRIPTION_OF_P21_CLASS_MEDIATOR	TGFB1
GOBP_PIGMENT_ACCUMULATION	0.521766836438681	0.00321684883563758	3.20847629240997	0.00797972969202268	0.156928335141967	-2.38307	GOBP_PIGMENT_ACCUMULATION	TGFB1
GOBP_ENDODERM_FORMATION	0.516970021038989	0.00351783728028946	3.20580508035911	0.00801842388270275	0.156928335141967	-2.38753	GOBP_ENDODERM_FORMATION	TGFB1
GOBP_POSITIVE_REGULATION_OF_DENDRITIC_CELL_ANTIGEN_PROCESSING_AND_PRESENTATION	0.750719382383291	0.0695678587753113	3.2058033030318	0.00801844969156329	0.156928335141967	-2.38754	GOBP_POSITIVE_REGULATION_OF_DENDRITIC_CELL_ANTIGEN_PROCESSING_AND_PRESENTATION	TGFB1
GOBP_AMINO_ACID_BETAINE_BIOSYNTHETIC_PROCESS	-0.863556	-0.00984288	-3.20569	0.00802010440923015	0.156928335141967	-2.38773	GOBP_AMINO_ACID_BETAINE_BIOSYNTHETIC_PROCESS	TGFB1
HP_DOWNBEAT_NYSTAGMUS	-0.615503	-0.00606254	-3.20541	0.0080241481170094	0.156928335141967	-2.38819	HP_DOWNBEAT_NYSTAGMUS	TGFB1
GOBP_REGULATION_OF_FIBROBLAST_MIGRATION	0.573934397507132	-0.0156885	3.2050787093366	0.00802897864614026	0.156928335141967	-2.38875	GOBP_REGULATION_OF_FIBROBLAST_MIGRATION	TGFB1
GOCC_SEMAPHORIN_RECEPTOR_COMPLEX	0.52222612255947	-0.0427265	3.20393443106933	0.00804563448870334	0.156928335141967	-2.39066	GOCC_SEMAPHORIN_RECEPTOR_COMPLEX	TGFB1
GOBP_UBIQUITIN_DEPENDENT_GLYCOPROTEIN_ERAD_PATHWAY	0.739179521671447	0.0698434702649747	3.20367056644775	0.0080494802009084	0.156928335141967	-2.3911	GOBP_UBIQUITIN_DEPENDENT_GLYCOPROTEIN_ERAD_PATHWAY	TGFB1
GOMF_MANNOSYL_OLIGOSACCHARIDE_1_2_ALPHA_MANNOSIDASE_ACTIVITY	0.739179521671447	0.0698434702649747	3.20367056644775	0.0080494802009084	0.156928335141967	-2.3911	GOMF_MANNOSYL_OLIGOSACCHARIDE_1_2_ALPHA_MANNOSIDASE_ACTIVITY	TGFB1
GOMF_HISTONE_H4K20_METHYLTRANSFERASE_ACTIVITY	-0.571221	-0.00992104	-3.20363	0.00805010587673983	0.156928335141967	-2.39117	GOMF_HISTONE_H4K20_METHYLTRANSFERASE_ACTIVITY	TGFB1
GOBP_TOLERANCE_INDUCTION_TO_SELF_ANTIGEN	0.6991337087064	0.0191191529298107	3.20250485136565	0.00806649227916258	0.15705762839066	-2.39305	GOBP_TOLERANCE_INDUCTION_TO_SELF_ANTIGEN	TGFB1
GOBP_REGULATION_OF_VASCULAR_PERMEABILITY	0.548338047322066	0.00586306875085211	3.19884281688018	0.00812017202947022	0.157911847848466	-2.39917	GOBP_REGULATION_OF_VASCULAR_PERMEABILITY	TGFB1
GOBP_REGULATION_OF_APOPTOTIC_CELL_CLEARANCE	0.756085386362459	0.0598435554951342	3.19582524976448	0.00816467657557999	0.158536739453145	-2.40421	GOBP_REGULATION_OF_APOPTOTIC_CELL_CLEARANCE	TGFB1
GOBP_RESPONSE_TO_LIPOTEICHOIC_ACID	0.641405627405884	0.0022665638883013	3.19533050212548	0.00817199687902812	0.158536739453145	-2.40504	GOBP_RESPONSE_TO_LIPOTEICHOIC_ACID	TGFB1
GOBP_VIRAL_PROTEIN_PROCESSING	0.518846548643726	0.0142003814742841	3.19363828744218	0.00819708520605876	0.158832089034847	-2.40786	GOBP_VIRAL_PROTEIN_PROCESSING	TGFB1
GOCC_SPECIFIC_GRANULE	0.492007350855593	0.012867084896782	3.19268876925739	0.00821119664126815	0.158864136711437	-2.40945	GOCC_SPECIFIC_GRANULE	TGFB1
GOBP_POSITIVE_REGULATION_OF_ENDOTHELIAL_CELL_PROLIFERATION	0.512742554852836	0.000227454312659478	3.19184224927095	0.00822379808086924	0.158864136711437	-2.41086	GOBP_POSITIVE_REGULATION_OF_ENDOTHELIAL_CELL_PROLIFERATION	TGFB1
HP_ARACHNOID_HEMANGIOMATOSIS	-0.649483	-0.0050842	-3.19154	0.00822833747468255	0.158864136711437	-2.41137	HP_ARACHNOID_HEMANGIOMATOSIS	TGFB1
GOBP_REGULATION_OF_GTP_BINDING	0.549837875926577	0.0293973230436493	3.18758973046226	0.00828739854077672	0.159759280269349	-2.41797	GOBP_REGULATION_OF_GTP_BINDING	TGFB1
GOBP_REGULATION_OF_HOMOTYPIC_CELL_CELL_ADHESION	0.542983413904087	-0.000268985	3.18693567564863	0.00829722462326941	0.159759280269349	-2.41906	GOBP_REGULATION_OF_HOMOTYPIC_CELL_CELL_ADHESION	TGFB1
GOBP_CELL_CELL_ADHESION_MEDIATED_BY_INTEGRIN	0.671070231643986	0.0484537398508753	3.18631380552446	0.00830657811749468	0.159759280269349	-2.4201	GOBP_CELL_CELL_ADHESION_MEDIATED_BY_INTEGRIN	TGFB1
HP_KNEE_DISLOCATION	0.525580687882862	0.0283906442923339	3.18551299923103	0.00831863869289196	0.159759280269349	-2.42144	HP_KNEE_DISLOCATION	TGFB1
GOBP_NEGATIVE_REGULATION_OF_PROTEIN_KINASE_ACTIVITY_BY_REGULATION_OF_PROTEIN_PHOSPHORYLATION	0.724395051897719	-0.0433965	3.18513685223171	0.00832430978424942	0.159759280269349	-2.42207	GOBP_NEGATIVE_REGULATION_OF_PROTEIN_KINASE_ACTIVITY_BY_REGULATION_OF_PROTEIN_PHOSPHORYLATION	TGFB1
HP_ABNORMAL_SERUM_BICARBONATE_CONCENTRATION	-0.82939	-0.0144596	-3.1839	0.00834299452138554	0.159798655060624	-2.42414	HP_ABNORMAL_SERUM_BICARBONATE_CONCENTRATION	TGFB1
GOMF_ATP_DEPENDENT_PEPTIDASE_ACTIVITY	-0.699427	-0.0273307	-3.18363	0.00834708740345554	0.159798655060624	-2.42459	GOMF_ATP_DEPENDENT_PEPTIDASE_ACTIVITY	TGFB1
HP_AORTIC_TORTUOSITY	0.576117512209924	-0.0470859	3.18303085135713	0.00835613386914952	0.159798655060624	-2.42559	HP_AORTIC_TORTUOSITY	TGFB1
HP_NONTUBERCULOUS_MYCOBACTERIAL_PULMONARY_INFECTION	0.506579166353813	-0.0106919	3.18057230557833	0.00839344107628982	0.160321694199785	-2.4297	HP_NONTUBERCULOUS_MYCOBACTERIAL_PULMONARY_INFECTION	TGFB1
GOBP_HEME_A_METABOLIC_PROCESS	-0.586313	0.0101648061485527	-3.17984	0.00840462900508961	0.160345185118428	-2.43093	GOBP_HEME_A_METABOLIC_PROCESS	TGFB1
GOMF_GLUCURONOSYLTRANSFERASE_ACTIVITY	0.558779388759547	0.0688825790027443	3.1780651530225	0.00843165941228736	0.160670508706096	-2.43389	GOMF_GLUCURONOSYLTRANSFERASE_ACTIVITY	TGFB1
GOBP_MINERALOCORTICOID_BIOSYNTHETIC_PROCESS	0.492382500620175	-0.0186538	3.17639173718489	0.00845726640933123	0.160967971303843	-2.43668	GOBP_MINERALOCORTICOID_BIOSYNTHETIC_PROCESS	TGFB1
HP_CYANOTIC_EPISODE	-0.622588	-0.0453928	-3.17499	0.00847875164674969	0.161186374280949	-2.43902	HP_CYANOTIC_EPISODE	TGFB1
GOBP_TRICARBOXYLIC_ACID_CYCLE	-0.650681	-0.0209819	-3.17388	0.0084958850660265	0.161321628930612	-2.44089	GOBP_TRICARBOXYLIC_ACID_CYCLE	TGFB1
GOBP_DENTINOGENESIS	0.800898454632399	0.0611157105564085	3.17268220108459	0.00851431139711478	0.161481086120544	-2.44288	GOBP_DENTINOGENESIS	TGFB1
GOBP_CELLULAR_RESPONSE_TO_ZINC_ION	0.577834870741413	-0.0359758	3.16948938737086	0.00856372178650666	0.161868712808265	-2.44822	GOBP_CELLULAR_RESPONSE_TO_ZINC_ION	TGFB1
GOBP_TOLL_LIKE_RECEPTOR_2_SIGNALING_PATHWAY	0.736606326935026	0.0596131734166146	3.16874404472159	0.00857529802131023	0.161868712808265	-2.44947	GOBP_TOLL_LIKE_RECEPTOR_2_SIGNALING_PATHWAY	TGFB1
HP_HYPEREXTENSIBILITY_OF_THE_KNEE	0.514640795831832	-0.0117022	3.1685847266381	0.00857777451033763	0.161868712808265	-2.44973	HP_HYPEREXTENSIBILITY_OF_THE_KNEE	TGFB1
GOBP_POSITIVE_REGULATION_OF_3_UTR_MEDIATED_MRNA_STABILIZATION	-0.693437	-0.0525142	-3.16737	0.00859672594416808	0.161868712808265	-2.45177	GOBP_POSITIVE_REGULATION_OF_3_UTR_MEDIATED_MRNA_STABILIZATION	TGFB1
GOCC_CUL5_RING_UBIQUITIN_LIGASE_COMPLEX	-0.691886	-0.0451529	-3.1672	0.00859927495261843	0.161868712808265	-2.45204	GOCC_CUL5_RING_UBIQUITIN_LIGASE_COMPLEX	TGFB1
GOCC_NADH_DEHYDROGENASE_COMPLEX	-0.745982	-0.0371994	-3.16707	0.00860134150750289	0.161868712808265	-2.45226	GOCC_NADH_DEHYDROGENASE_COMPLEX	TGFB1
GOBP_PHOSPHATIDYLINOSITOL_ACYL_CHAIN_REMODELING	0.608925487595252	0.00815871085101974	3.16682871157324	0.00860511850477424	0.161868712808265	-2.45267	GOBP_PHOSPHATIDYLINOSITOL_ACYL_CHAIN_REMODELING	TGFB1
GOMF_NADH_DEHYDROGENASE_UBIQUINONE_ACTIVITY	-0.786987	-0.0474321	-3.16501	0.00863351329622867	0.162098694916106	-2.4557	GOMF_NADH_DEHYDROGENASE_UBIQUINONE_ACTIVITY	TGFB1
GOMF_TRANSMEMBRANE_RECEPTOR_PROTEIN_PHOSPHATASE_ACTIVITY	0.637723303285918	0.0748436483940145	3.16475784081445	0.00863747858887215	0.162098694916106	-2.45613	GOMF_TRANSMEMBRANE_RECEPTOR_PROTEIN_PHOSPHATASE_ACTIVITY	TGFB1
HP_RETINAL_HAMARTOMA	-0.556396	-0.0066868	-3.16168	0.00868584271583515	0.162488548299136	-2.46128	HP_RETINAL_HAMARTOMA	TGFB1
GOBP_REGULATION_OF_PLATELET_DERIVED_GROWTH_FACTOR_RECEPTOR_SIGNALING_PATHWAY	0.554944734459331	0.0266107868722227	3.16160065000544	0.00868705078420725	0.162488548299136	-2.4614	GOBP_REGULATION_OF_PLATELET_DERIVED_GROWTH_FACTOR_RECEPTOR_SIGNALING_PATHWAY	TGFB1
GOBP_POSITIVE_REGULATION_OF_OPSONIZATION	0.595820670117044	-0.00915967	3.16150699660841	0.00868852565430111	0.162488548299136	-2.46156	GOBP_POSITIVE_REGULATION_OF_OPSONIZATION	TGFB1
HP_CORTICAL_SCLEROSIS	0.573102084578563	0.0145951031606487	3.16034943873436	0.00870677599066527	0.162640959398715	-2.4635	HP_CORTICAL_SCLEROSIS	TGFB1
GOCC_FILTRATION_DIAPHRAGM	0.561366278757583	0.0268561527007836	3.15704918010492	0.00875902166977818	0.163427308142258	-2.46901	GOCC_FILTRATION_DIAPHRAGM	TGFB1
HP_INTERVERTEBRAL_SPACE_NARROWING	0.589509845812449	-0.0377653	3.15525450877491	0.00878756561042371	0.163721045482249	-2.47201	HP_INTERVERTEBRAL_SPACE_NARROWING	TGFB1
GOBP_NEGATIVE_REGULATION_OF_CHONDROCYTE_PROLIFERATION	0.674168874583754	0.0078993123706449	3.15478175827444	0.00879510025724414	0.163721045482249	-2.4728	GOBP_NEGATIVE_REGULATION_OF_CHONDROCYTE_PROLIFERATION	TGFB1
HP_UNEXPLAINED_FEVERS	0.54011104731702	0.0148906767794489	3.15370924016505	0.00881221815208499	0.163808532185828	-2.47459	HP_UNEXPLAINED_FEVERS	TGFB1
GOCC_SYNAPSE_ASSOCIATED_EXTRACELLULAR_MATRIX	0.542017654374986	-0.01086	3.15270329857929	0.00882830405124335	0.163808532185828	-2.47628	GOCC_SYNAPSE_ASSOCIATED_EXTRACELLULAR_MATRIX	TGFB1
HP_THIN_BONY_CORTEX	0.523997460554147	0.0178254852221602	3.15088458080485	0.00885746231933871	0.163808532185828	-2.47932	HP_THIN_BONY_CORTEX	TGFB1
HP_NEOPLASM_OF_THE_GALLBLADDER	0.530746405398757	0.0078929921704876	3.15085613650542	0.0088579191195224	0.163808532185828	-2.47936	HP_NEOPLASM_OF_THE_GALLBLADDER	TGFB1
HP_VASCULITIS_IN_THE_SKIN	0.741053420241403	0.0114285941848604	3.15067828564521	0.00886077584866109	0.163808532185828	-2.47966	HP_VASCULITIS_IN_THE_SKIN	TGFB1
HP_RED_GREEN_DYSCHROMATOPSIA	-0.567465	0.0182959428656644	-3.15006	0.00887067262720251	0.163808532185828	-2.48069	HP_RED_GREEN_DYSCHROMATOPSIA	TGFB1
HP_NONKETOTIC_HYPOGLYCEMIA	-0.553451	-0.028363	-3.15004	0.0088710123007106	0.163808532185828	-2.48073	HP_NONKETOTIC_HYPOGLYCEMIA	TGFB1
GOBP_CELLULAR_RESPONSE_TO_BIOTIC_STIMULUS	0.521774929607082	0.0185658481952626	3.14930406771903	0.00888288063011535	0.163839798288794	-2.48196	GOBP_CELLULAR_RESPONSE_TO_BIOTIC_STIMULUS	TGFB1
GOMF_LIGASE_ACTIVITY_FORMING_CARBON_CARBON_BONDS	-0.57786	-0.0452339	-3.14752	0.00891162767103669	0.164181955101868	-2.48494	GOMF_LIGASE_ACTIVITY_FORMING_CARBON_CARBON_BONDS	TGFB1
GOBP_PYRUVATE_FAMILY_AMINO_ACID_METABOLIC_PROCESS	-0.656652	-0.0322322	-3.14609	0.00893475907389163	0.164419989266061	-2.48733	GOBP_PYRUVATE_FAMILY_AMINO_ACID_METABOLIC_PROCESS	TGFB1
GOBP_FLAVONOID_GLUCURONIDATION	-0.742792	-0.0155202	-3.14439	0.00896237279055558	0.164739870631879	-2.49017	GOBP_FLAVONOID_GLUCURONIDATION	TGFB1
GOBP_SUBSTRATE_DEPENDENT_CELL_MIGRATION	0.488726991812048	0.0448506318082638	3.14324076930537	0.00898107806286301	0.164895460625109	-2.49209	GOBP_SUBSTRATE_DEPENDENT_CELL_MIGRATION	TGFB1
GOCC_BASEMENT_MEMBRANE	0.635728733194248	0.0397286193251593	3.14135027157177	0.00901191909729719	0.165128024589401	-2.49525	GOCC_BASEMENT_MEMBRANE	TGFB1
GOMF_PROMOTER_ENHANCER_LOOP_ANCHORING_ACTIVITY	-0.705809	0.0152257528186528	-3.14121	0.00901425497541198	0.165128024589401	-2.49549	GOMF_PROMOTER_ENHANCER_LOOP_ANCHORING_ACTIVITY	TGFB1
GOBP_POSITIVE_REGULATION_OF_NON_MOTILE_CILIUM_ASSEMBLY	0.575401522487404	-0.00474731	3.14044899995505	0.00902665981556073	0.165167359488817	-2.49676	GOBP_POSITIVE_REGULATION_OF_NON_MOTILE_CILIUM_ASSEMBLY	TGFB1
GOBP_REGULATION_OF_CELL_SHAPE	0.521469525575843	-0.0189918	3.13281114242088	0.00915256218673339	0.167158987509321	-2.50953	GOBP_REGULATION_OF_CELL_SHAPE	TGFB1
GOBP_GLOMERULAR_EPITHELIAL_CELL_DEVELOPMENT	0.50861259935128	0.00491479379425761	3.13258794143582	0.00915626797809098	0.167158987509321	-2.5099	GOBP_GLOMERULAR_EPITHELIAL_CELL_DEVELOPMENT	TGFB1
GOBP_FC_GAMMA_RECEPTOR_SIGNALING_PATHWAY	0.63275597098604	0.0246167722873469	3.13039443729404	0.00919276728003099	0.167519338892199	-2.51357	GOBP_FC_GAMMA_RECEPTOR_SIGNALING_PATHWAY	TGFB1
HP_CONGENITAL_FIBROSIS_OF_EXTRAOCULAR_MUSCLES	0.659400113757653	-0.0106955	3.12992790341452	0.0092005491988178	0.167519338892199	-2.51435	HP_CONGENITAL_FIBROSIS_OF_EXTRAOCULAR_MUSCLES	TGFB1
HP_LYMPHANGIECTASIS	0.529979076007329	-0.0317004	3.12952845356552	0.00920721742141323	0.167519338892199	-2.51501	HP_LYMPHANGIECTASIS	TGFB1
GOMF_C_ACYLTRANSFERASE_ACTIVITY	-0.621365	-0.038639	-3.12718	0.00924646780338603	0.167751695632398	-2.51893	GOMF_C_ACYLTRANSFERASE_ACTIVITY	TGFB1
GOBP_NEGATIVE_REGULATION_OF_VASCULAR_ENDOTHELIAL_GROWTH_FACTOR_RECEPTOR_SIGNALING_PATHWAY	0.549801531200062	0.0566852699735191	3.1264831657337	0.00925821462340547	0.167751695632398	-2.5201	GOBP_NEGATIVE_REGULATION_OF_VASCULAR_ENDOTHELIAL_GROWTH_FACTOR_RECEPTOR_SIGNALING_PATHWAY	TGFB1
HP_ECTOPIC_THYROID	-0.655027	-0.0157802	-3.12642	0.00925923229284047	0.167751695632398	-2.5202	HP_ECTOPIC_THYROID	TGFB1
GOBP_SMOOTH_MUSCLE_CELL_MIGRATION	0.58562866237238	0.0483613849488911	3.12616146258256	0.00926361857473	0.167751695632398	-2.52064	GOBP_SMOOTH_MUSCLE_CELL_MIGRATION	TGFB1
GOCC_GID_COMPLEX	-0.673786	-0.0283374	-3.12566	0.0092720785686768	0.167751695632398	-2.52148	GOCC_GID_COMPLEX	TGFB1
GOBP_POSITIVE_REGULATION_OF_MITOCHONDRIAL_TRANSLATION	-0.661964	-0.0272379	-3.12309	0.00931534319603811	0.168096878502024	-2.52577	GOBP_POSITIVE_REGULATION_OF_MITOCHONDRIAL_TRANSLATION	TGFB1
GOCC_EUKARYOTIC_48S_PREINITIATION_COMPLEX	-0.589033	-0.0713683	-3.12225	0.00932954530577442	0.168096878502024	-2.52718	GOCC_EUKARYOTIC_48S_PREINITIATION_COMPLEX	TGFB1
GOBP_DETECTION_OF_MECHANICAL_STIMULUS_INVOLVED_IN_SENSORY_PERCEPTION_OF_PAIN	0.488401165757888	-0.00484494	3.12225181041185	0.00932954771049242	0.168096878502024	-2.52718	GOBP_DETECTION_OF_MECHANICAL_STIMULUS_INVOLVED_IN_SENSORY_PERCEPTION_OF_PAIN	TGFB1
GOBP_REGULATION_OF_HORMONE_BIOSYNTHETIC_PROCESS	0.51631513668209	-0.0263525	3.12205283232157	0.00933291574840453	0.168096878502024	-2.52751	GOBP_REGULATION_OF_HORMONE_BIOSYNTHETIC_PROCESS	TGFB1
GOBP_OLFACTORY_BULB_INTERNEURON_DEVELOPMENT	0.566850329493045	0.00470817189752542	3.11998181381209	0.00936804414575522	0.168182417201846	-2.53097	GOBP_OLFACTORY_BULB_INTERNEURON_DEVELOPMENT	TGFB1
GOBP_REGULATION_OF_MICROGLIAL_CELL_ACTIVATION	0.562292749849201	0.015776697347594	3.11903568939377	0.00938413658083107	0.168182417201846	-2.53255	GOBP_REGULATION_OF_MICROGLIAL_CELL_ACTIVATION	TGFB1
GOMF_OLIGOSACCHARIDE_BINDING	0.585548838476424	0.0249591635822244	3.1188251613203	0.0093877212019161	0.168182417201846	-2.5329	GOMF_OLIGOSACCHARIDE_BINDING	TGFB1
GOBP_POSITIVE_REGULATION_OF_PROTEIN_MATURATION	0.540711804545808	-0.0340726	3.11876328626719	0.00938877499926512	0.168182417201846	-2.53301	GOBP_POSITIVE_REGULATION_OF_PROTEIN_MATURATION	TGFB1
GOBP_CELLULAR_RESPONSE_TO_TESTOSTERONE_STIMULUS	0.518325512156909	0.0313196080048756	3.11841136834509	0.00939477080276644	0.168182417201846	-2.5336	GOBP_CELLULAR_RESPONSE_TO_TESTOSTERONE_STIMULUS	TGFB1
GOBP_VASCULAR_ASSOCIATED_SMOOTH_MUSCLE_CONTRACTION	0.495960284711395	-0.00862944	3.11808505388661	0.00940033383937781	0.168182417201846	-2.53414	GOBP_VASCULAR_ASSOCIATED_SMOOTH_MUSCLE_CONTRACTION	TGFB1
GOBP_MITOCHONDRIAL_ELECTRON_TRANSPORT_NADH_TO_UBIQUINONE	-0.705385	-0.0356376	-3.11695	0.00941976689054206	0.168343048248067	-2.53604	GOBP_MITOCHONDRIAL_ELECTRON_TRANSPORT_NADH_TO_UBIQUINONE	TGFB1
HP_LENS_LUXATION	0.613750648315554	0.0187037210881385	3.11540870157887	0.00944608612849401	0.168626251486708	-2.53862	HP_LENS_LUXATION	TGFB1
GOMF_THIAMINE_PYROPHOSPHATE_BINDING	-0.577262	-0.00917722	-3.11357	0.00947772554555699	0.168837136531045	-2.5417	GOMF_THIAMINE_PYROPHOSPHATE_BINDING	TGFB1
GOMF_PHOSPHATIDIC_ACID_TRANSFER_ACTIVITY	0.677975715857297	0.00251755843093113	3.11339934424318	0.00948058373429683	0.168837136531045	-2.54197	GOMF_PHOSPHATIDIC_ACID_TRANSFER_ACTIVITY	TGFB1
HP_REDUCED_SUBCUTANEOUS_ADIPOSE_TISSUE	0.481410511212091	-0.00436915	3.11241612495901	0.00949751039845264	0.168837136531045	-2.54362	HP_REDUCED_SUBCUTANEOUS_ADIPOSE_TISSUE	TGFB1
GOBP_MESENCHYMAL_STEM_CELL_PROLIFERATION	0.614159109912388	-5.91279e-05	3.1117181539339	0.00950954485604427	0.168837136531045	-2.54478	GOBP_MESENCHYMAL_STEM_CELL_PROLIFERATION	TGFB1
GOCC_MITOCHONDRIAL_LARGE_RIBOSOMAL_SUBUNIT	-0.546555	-0.0255126	-3.11167	0.00951032684347645	0.168837136531045	-2.54486	GOCC_MITOCHONDRIAL_LARGE_RIBOSOMAL_SUBUNIT	TGFB1
GOBP_POSITIVE_REGULATION_OF_SMOOTH_MUSCLE_CONTRACTION	0.510135782611379	0.0310133179403917	3.1108127511999	0.00952517878641074	0.168914569183685	-2.5463	GOBP_POSITIVE_REGULATION_OF_SMOOTH_MUSCLE_CONTRACTION	TGFB1
HP_DISPROPORTIONATE_TALL_STATURE	0.504219595175463	0.00913971328642634	3.10930815596714	0.00955121656406306	0.169146055052255	-2.54881	HP_DISPROPORTIONATE_TALL_STATURE	TGFB1
GOBP_LEUKOCYTE_CHEMOTAXIS	0.54142864027023	0.0255370775970664	3.10884525593165	0.00955924171516285	0.169146055052255	-2.54959	GOBP_LEUKOCYTE_CHEMOTAXIS	TGFB1
HP_ABDOMINAL_CRAMPS	0.685523159935579	-0.0353791	3.10803122198772	0.00957337086385348	0.169210118166596	-2.55095	HP_ABDOMINAL_CRAMPS	TGFB1
GOBP_SEROTONERGIC_NEURON_AXON_GUIDANCE	0.652811801544049	0.01431327295185	3.10500193692405	0.00962613531257184	0.169447875011175	-2.55601	GOBP_SEROTONERGIC_NEURON_AXON_GUIDANCE	TGFB1
HP_ANISOCYTOSIS	-0.52261	0.0181655279480548	-3.10432	0.00963801403744801	0.169447875011175	-2.55715	HP_ANISOCYTOSIS	TGFB1
GOBP_INTERLEUKIN_3_MEDIATED_SIGNALING_PATHWAY	0.853087319102829	0.0611759913995171	3.10404144233081	0.00964292648739403	0.169447875011175	-2.55762	GOBP_INTERLEUKIN_3_MEDIATED_SIGNALING_PATHWAY	TGFB1
GOBP_NEGATIVE_CHEMOTAXIS	0.512310978711434	-0.0290969	3.1029226014389	0.00966252308730949	0.169447875011175	-2.55949	GOBP_NEGATIVE_CHEMOTAXIS	TGFB1
GOCC_ALPHA_KETOACID_DEHYDROGENASE_COMPLEX	-0.746037	-0.0376702	-3.10253	0.00966946555287904	0.169447875011175	-2.56015	GOCC_ALPHA_KETOACID_DEHYDROGENASE_COMPLEX	TGFB1
GOBP_NEGATIVE_REGULATION_OF_MYELOID_LEUKOCYTE_MEDIATED_IMMUNITY	0.664589507413393	0.0350685390920216	3.10215538850966	0.00967598409789482	0.169447875011175	-2.56077	GOBP_NEGATIVE_REGULATION_OF_MYELOID_LEUKOCYTE_MEDIATED_IMMUNITY	TGFB1
HP_IMPAIRED_OCULAR_ADDUCTION	0.568725025564503	-0.0139775	3.10200094457463	0.00967869615467496	0.169447875011175	-2.56103	HP_IMPAIRED_OCULAR_ADDUCTION	TGFB1
HP_DECREASED_PATELLAR_REFLEX	-0.503996	-0.017716	-3.10125	0.00969190793145805	0.169447875011175	-2.56228	HP_DECREASED_PATELLAR_REFLEX	TGFB1
GOCC_DERLIN_1_RETROTRANSLOCATION_COMPLEX	0.5688122961508	-0.000165864	3.10003658588535	0.00971325751146355	0.169447875011175	-2.56431	GOCC_DERLIN_1_RETROTRANSLOCATION_COMPLEX	TGFB1
GOBP_POSITIVE_REGULATION_OF_PHAGOCYTOSIS	0.595656081758233	0.0386541711536052	3.0999726099579	0.00971438520794886	0.169447875011175	-2.56442	GOBP_POSITIVE_REGULATION_OF_PHAGOCYTOSIS	TGFB1
GOMF_PHOSPHATIDYLCHOLINE_TRANSPORTER_ACTIVITY	0.549932271947919	-0.0183363	3.09960900577304	0.00972079692569114	0.169447875011175	-2.56503	GOMF_PHOSPHATIDYLCHOLINE_TRANSPORTER_ACTIVITY	TGFB1
GOCC_PTW_PP1_PHOSPHATASE_COMPLEX	-0.555862	0.0228189526138543	-3.09961	0.00972085511493433	0.169447875011175	-2.56503	GOCC_PTW_PP1_PHOSPHATASE_COMPLEX	TGFB1
HP_DEPOSITS_IMMUNOREACTIVE_TO_BETA_AMYLOID_PROTEIN	0.665480314390223	0.0551491065359751	3.09929695413333	0.00972630297918998	0.169447875011175	-2.56555	HP_DEPOSITS_IMMUNOREACTIVE_TO_BETA_AMYLOID_PROTEIN	TGFB1
GOBP_REGULATION_OF_MEMBRANE_INVAGINATION	0.604292059482725	0.0216541740827095	3.09875921365311	0.00973579862087047	0.169447875011175	-2.56645	GOBP_REGULATION_OF_MEMBRANE_INVAGINATION	TGFB1
GOCC_COLLAGEN_CONTAINING_EXTRACELLULAR_MATRIX	0.539793409114967	0.0166231856362092	3.09783432232231	0.00975215259915903	0.169447875011175	-2.56799	GOCC_COLLAGEN_CONTAINING_EXTRACELLULAR_MATRIX	TGFB1
GOMF_EXTRACELLULAR_MATRIX_STRUCTURAL_CONSTITUENT_CONFERRING_COMPRESSION_RESISTANCE	0.573271522163981	0.0207448516712309	3.09756520551159	0.00975691633691877	0.169447875011175	-2.56844	GOMF_EXTRACELLULAR_MATRIX_STRUCTURAL_CONSTITUENT_CONFERRING_COMPRESSION_RESISTANCE	TGFB1
GOCC_SORTING_ENDOSOME	0.557079675474747	0.0058132173271002	3.0970681944868	0.00976572028383867	0.169447875011175	-2.56927	GOCC_SORTING_ENDOSOME	TGFB1
GOBP_POSITIVE_REGULATION_OF_RECEPTOR_BINDING	0.6454809332852	-0.0319661	3.09555026491135	0.00979265817602645	0.169465287686866	-2.57181	GOBP_POSITIVE_REGULATION_OF_RECEPTOR_BINDING	TGFB1
GOBP_NEUTROPHIL_MIGRATION	0.534851224332299	0.0217020958686098	3.09535066988742	0.0097962058513112	0.169465287686866	-2.57214	GOBP_NEUTROPHIL_MIGRATION	TGFB1
GOBP_REGULATION_OF_HYALURONAN_BIOSYNTHETIC_PROCESS	0.571228617926598	0.0240074407567847	3.09523303847047	0.00979829728210608	0.169465287686866	-2.57234	GOBP_REGULATION_OF_HYALURONAN_BIOSYNTHETIC_PROCESS	TGFB1
GOMF_OXIDOREDUCTASE_ACTIVITY_ACTING_ON_THE_CH_CH_GROUP_OF_DONORS	-0.583353	0.00678514632207244	-3.09428	0.00981525837445948	0.169476761975737	-2.57393	GOMF_OXIDOREDUCTASE_ACTIVITY_ACTING_ON_THE_CH_CH_GROUP_OF_DONORS	TGFB1
HP_NEUROENDOCRINE_NEOPLASM	-0.478195	-0.00979148	-3.09379	0.00982405292799802	0.169476761975737	-2.57476	HP_NEUROENDOCRINE_NEOPLASM	TGFB1
GOBP_REGULATION_OF_ENDOTHELIAL_CELL_DIFFERENTIATION	0.503057703357688	0.0301319172232883	3.09254012401036	0.00984629931508402	0.169476761975737	-2.57684	GOBP_REGULATION_OF_ENDOTHELIAL_CELL_DIFFERENTIATION	TGFB1
GOBP_RESPONSE_TO_WATER	0.566015851111535	0.00411463374367666	3.09206080439904	0.00985486815340665	0.169476761975737	-2.57764	GOBP_RESPONSE_TO_WATER	TGFB1
GOBP_REGULATION_OF_NADP_METABOLIC_PROCESS	-0.506571	-0.0593718	-3.08984	0.00989462993844176	0.169476761975737	-2.58135	GOBP_REGULATION_OF_NADP_METABOLIC_PROCESS	TGFB1
GOBP_VESTIBULOCOCHLEAR_NERVE_MORPHOGENESIS	0.574883394995258	-0.00295986	3.08966778980565	0.00989776084935148	0.169476761975737	-2.58164	GOBP_VESTIBULOCOCHLEAR_NERVE_MORPHOGENESIS	TGFB1
GOMF_SIALIC_ACID_BINDING	0.718446597974496	0.0207490218454209	3.08920738409994	0.00990603477712153	0.169476761975737	-2.58241	GOMF_SIALIC_ACID_BINDING	TGFB1
GOCC_OXOGLUTARATE_DEHYDROGENASE_COMPLEX	-0.729826	-0.0310473	-3.08919	0.00990642385207021	0.169476761975737	-2.58245	GOCC_OXOGLUTARATE_DEHYDROGENASE_COMPLEX	TGFB1
GOBP_CORONARY_VASCULATURE_DEVELOPMENT	0.565198292343633	0.00925049146588045	3.08886682258998	0.00991215947563856	0.169476761975737	-2.58298	GOBP_CORONARY_VASCULATURE_DEVELOPMENT	TGFB1
HP_HEMANGIOBLASTOMA	-0.62564	-0.0162974	-3.08757	0.00993552623480811	0.169476761975737	-2.58515	HP_HEMANGIOBLASTOMA	TGFB1
HP_AXIAL_DYSTONIA	-0.455168	0.0394293323554947	-3.08754	0.00993602021346341	0.169476761975737	-2.5852	HP_AXIAL_DYSTONIA	TGFB1
GOBP_POSITIVE_REGULATION_OF_PROSTAGLANDIN_BIOSYNTHETIC_PROCESS	0.530974610464087	0.0362068278863912	3.0868278335712	0.00994890880147351	0.169476761975737	-2.58639	GOBP_POSITIVE_REGULATION_OF_PROSTAGLANDIN_BIOSYNTHETIC_PROCESS	TGFB1
GOBP_ZYMOGEN_ACTIVATION	0.490487014390205	0.000428193774989318	3.0861555153172	0.00996105627588497	0.169476761975737	-2.58751	GOBP_ZYMOGEN_ACTIVATION	TGFB1
HP_CELLULITIS	0.650463524600534	0.0487183661877591	3.08480934204263	0.00998542393276786	0.169476761975737	-2.58976	HP_CELLULITIS	TGFB1
HP_PANCREATIC_ENDOCRINE_TUMOR	-0.47897	-0.0217593	-3.08396	0.0100008393776728	0.169476761975737	-2.59118	HP_PANCREATIC_ENDOCRINE_TUMOR	TGFB1
GOBP_NEGATIVE_REGULATION_OF_MORPHOGENESIS_OF_AN_EPITHELIUM	0.496059453284619	-0.00589528	3.0829194554142	0.0100197349664318	0.169476761975737	-2.59292	GOBP_NEGATIVE_REGULATION_OF_MORPHOGENESIS_OF_AN_EPITHELIUM	TGFB1
GOMF_NEUROLIGIN_FAMILY_PROTEIN_BINDING	0.68807144657775	0.00762863439989972	3.08282484018317	0.0100214558320904	0.169476761975737	-2.59308	GOMF_NEUROLIGIN_FAMILY_PROTEIN_BINDING	TGFB1
GOMF_ER_RETENTION_SEQUENCE_BINDING	0.707045612289801	0.00443045930232734	3.08207387817628	0.0100351249250522	0.169476761975737	-2.59434	GOMF_ER_RETENTION_SEQUENCE_BINDING	TGFB1
GOBP_PRIMARY_ALCOHOL_BIOSYNTHETIC_PROCESS	0.475041797325377	-0.00705966	3.08191552535458	0.0100380096778073	0.169476761975737	-2.5946	GOBP_PRIMARY_ALCOHOL_BIOSYNTHETIC_PROCESS	TGFB1
GOBP_SMOOTHENED_SIGNALING_PATHWAY_INVOLVED_IN_DORSAL_VENTRAL_NEURAL_TUBE_PATTERNING	0.647375845531964	0.00192399382985749	3.08183635448808	0.0100394522664465	0.169476761975737	-2.59473	GOBP_SMOOTHENED_SIGNALING_PATHWAY_INVOLVED_IN_DORSAL_VENTRAL_NEURAL_TUBE_PATTERNING	TGFB1
GOBP_POSITIVE_REGULATION_OF_RNA_BINDING	-0.615296	-0.0194489	-3.08179	0.0100402658314636	0.169476761975737	-2.59481	GOBP_POSITIVE_REGULATION_OF_RNA_BINDING	TGFB1
GOBP_POSITIVE_REGULATION_OF_LEUKOCYTE_DEGRANULATION	0.478393645288346	0.00235250847571435	3.08133617549383	0.0100485709602052	0.169476761975737	-2.59557	GOBP_POSITIVE_REGULATION_OF_LEUKOCYTE_DEGRANULATION	TGFB1
HP_CHOROIDAL_NEOVASCULARIZATION	0.600825102808434	0.00824649795578078	3.08127278311119	0.0100497272535672	0.169476761975737	-2.59568	HP_CHOROIDAL_NEOVASCULARIZATION	TGFB1
GOBP_POSITIVE_REGULATION_OF_VASCULAR_ASSOCIATED_SMOOTH_MUSCLE_CELL_DIFFERENTIATION	0.62662899144324	-0.000220052	3.08117201858327	0.010051565500362	0.169476761975737	-2.59584	GOBP_POSITIVE_REGULATION_OF_VASCULAR_ASSOCIATED_SMOOTH_MUSCLE_CELL_DIFFERENTIATION	TGFB1
GOBP_HAIR_FOLLICLE_MATURATION	0.552892818590637	-0.036703	3.08054394094474	0.0100630311564701	0.169492602177282	-2.59689	GOBP_HAIR_FOLLICLE_MATURATION	TGFB1
GOBP_POSITIVE_REGULATION_OF_PROTEIN_LOCALIZATION_TO_EARLY_ENDOSOME	0.51542267665662	-0.0166969	3.07886442817206	0.0100937556923921	0.169820968649888	-2.5997	GOBP_POSITIVE_REGULATION_OF_PROTEIN_LOCALIZATION_TO_EARLY_ENDOSOME	TGFB1
GOMF_PROTEIN_DISULFIDE_ISOMERASE_ACTIVITY	0.572863921033863	-0.00316346	3.07832630622132	0.0101036199209162	0.169820968649888	-2.6006	GOMF_PROTEIN_DISULFIDE_ISOMERASE_ACTIVITY	TGFB1
GOBP_NEUTROPHIL_CHEMOTAXIS	0.551832211459588	0.0222325280965262	3.0770487942613	0.0101270766999134	0.170037736206471	-2.60274	GOBP_NEUTROPHIL_CHEMOTAXIS	TGFB1
GOCC_CYTOSOLIC_SMALL_RIBOSOMAL_SUBUNIT	-0.554504	0.0347907404505775	-3.07629	0.0101409588594612	0.170093457869837	-2.604	GOCC_CYTOSOLIC_SMALL_RIBOSOMAL_SUBUNIT	TGFB1
HP_ABNORMAL_CIRCULATING_OSTEOCALCIN_LEVEL	0.620020108295347	-0.00414553	3.07490022420919	0.0101666510127338	0.17017056964447	-2.60633	HP_ABNORMAL_CIRCULATING_OSTEOCALCIN_LEVEL	TGFB1
GOBP_RESPONSE_TO_AMPHETAMINE	0.48159329041654	0.0149916742196788	3.07446276972204	0.0101747275124226	0.17017056964447	-2.60706	GOBP_RESPONSE_TO_AMPHETAMINE	TGFB1
GOCC_COLLAGEN_TRIMER	0.575100693467768	-0.0228964	3.07397020644495	0.0101838291924585	0.17017056964447	-2.60788	GOCC_COLLAGEN_TRIMER	TGFB1
HP_ABNORMAL_PLEURA_MORPHOLOGY	0.514890710319968	0.0066883572097624	3.07375386361993	0.0101878294085995	0.17017056964447	-2.60824	HP_ABNORMAL_PLEURA_MORPHOLOGY	TGFB1
GOBP_POSITIVE_REGULATION_OF_CELL_PROLIFERATION_INVOLVED_IN_KIDNEY_DEVELOPMENT	0.484794187192802	0.0474305498187867	3.07181893415986	0.0102236770316976	0.170447780309867	-2.61148	GOBP_POSITIVE_REGULATION_OF_CELL_PROLIFERATION_INVOLVED_IN_KIDNEY_DEVELOPMENT	TGFB1
GOCC_DNA_RECOMBINASE_MEDIATOR_COMPLEX	-0.559792	-0.0599827	-3.07172	0.01022559655815	0.170447780309867	-2.61165	GOCC_DNA_RECOMBINASE_MEDIATOR_COMPLEX	TGFB1
GOBP_CELL_SUBSTRATE_ADHESION	0.489488174918973	-0.000407085	3.07029995705745	0.0102519074619899	0.170608866201356	-2.61402	GOBP_CELL_SUBSTRATE_ADHESION	TGFB1
HP_PLATYSPONDYLY	0.517640317393781	-0.000231263	3.07005585103653	0.0102564515266994	0.170608866201356	-2.61442	HP_PLATYSPONDYLY	TGFB1
HP_POSTERIOR_BLEPHARITIS	-0.574548	-0.00273625	-3.06906	0.0102750566050144	0.170657401969313	-2.61609	HP_POSTERIOR_BLEPHARITIS	TGFB1
GOBP_PROTON_MOTIVE_FORCE_DRIVEN_ATP_SYNTHESIS	-0.733767	-0.0314954	-3.06876	0.0102805663836935	0.170657401969313	-2.61659	GOBP_PROTON_MOTIVE_FORCE_DRIVEN_ATP_SYNTHESIS	TGFB1
GOBP_RETINAL_BLOOD_VESSEL_MORPHOGENESIS	0.734082642046787	0.0843003251642935	3.06731874233172	0.0103075422312911	0.170764980086286	-2.619	GOBP_RETINAL_BLOOD_VESSEL_MORPHOGENESIS	TGFB1
HP_ACIDEMIA	-0.4968	0.0104861302185858	-3.06674	0.0103183857450423	0.170764980086286	-2.61997	HP_ACIDEMIA	TGFB1
HP_DRUSEN	0.501513303756605	-0.00605357	3.06671411912599	0.0103188626024069	0.170764980086286	-2.62001	HP_DRUSEN	TGFB1
GOMF_ACYL_COA_BINDING	-0.486532	0.0301761309305373	-3.06466	0.0103574849812192	0.171228155202865	-2.62345	GOMF_ACYL_COA_BINDING	TGFB1
GOBP_RESPONSE_TO_TYPE_III_INTERFERON	0.521082890505483	0.0588504992086379	3.06377996629389	0.0103739768193539	0.171233361614936	-2.62491	GOBP_RESPONSE_TO_TYPE_III_INTERFERON	TGFB1
GOBP_MAST_CELL_MIGRATION	0.563614384188704	0.00112292727064561	3.06350968954317	0.0103790684968437	0.171233361614936	-2.62536	GOBP_MAST_CELL_MIGRATION	TGFB1
HP_ABNORMALITY_OF_GLYCOLIPID_METABOLISM	0.595145728254172	0.0135665662363036	3.06209523543661	0.0104057561137527	0.171435784031521	-2.62773	HP_ABNORMALITY_OF_GLYCOLIPID_METABOLISM	TGFB1
GOMF_HEXOSAMINIDASE_ACTIVITY	0.745692450566412	0.0221643173798372	3.06173141449525	0.0104126317713841	0.171435784031521	-2.62834	GOMF_HEXOSAMINIDASE_ACTIVITY	TGFB1
GOBP_REGULATION_OF_ODONTOGENESIS	0.476437714433929	-0.00255526	3.06078410475443	0.0104305559359005	0.171555476690367	-2.62992	GOBP_REGULATION_OF_ODONTOGENESIS	TGFB1
GOBP_AMINOGLYCAN_CATABOLIC_PROCESS	0.55235590100991	0.0546589754315862	3.05956851499953	0.0104536017634749	0.171636069437963	-2.63195	GOBP_AMINOGLYCAN_CATABOLIC_PROCESS	TGFB1
GOBP_CGMP_METABOLIC_PROCESS	0.535025109762478	-0.00966964	3.05894787903787	0.0104653878822231	0.171636069437963	-2.63299	GOBP_CGMP_METABOLIC_PROCESS	TGFB1
GOBP_REGULATION_OF_MACROPHAGE_ACTIVATION	0.561654197675112	0.0300554592292106	3.05884021259799	0.0104674338708285	0.171636069437963	-2.63317	GOBP_REGULATION_OF_MACROPHAGE_ACTIVATION	TGFB1
GOBP_NEGATIVE_REGULATION_OF_B_CELL_PROLIFERATION	0.635352712230471	0.006681093144087	3.05751104883216	0.0104927251972477	0.171710604088123	-2.63539	GOBP_NEGATIVE_REGULATION_OF_B_CELL_PROLIFERATION	TGFB1
GOBP_NEGATIVE_REGULATION_OF_SYSTEMIC_ARTERIAL_BLOOD_PRESSURE	0.49957829000502	-0.0191399	3.0571724794605	0.0104991773173419	0.171710604088123	-2.63596	GOBP_NEGATIVE_REGULATION_OF_SYSTEMIC_ARTERIAL_BLOOD_PRESSURE	TGFB1
GOCC_MIB_COMPLEX	-0.61459	0.0413085536557371	-3.05692	0.0105039712474725	0.171710604088123	-2.63638	GOCC_MIB_COMPLEX	TGFB1
GOBP_SEQUESTERING_OF_EXTRACELLULAR_LIGAND_FROM_RECEPTOR	0.616256279879372	0.0229647698942684	3.0542009208542	0.0105559779279093	0.172250174639714	-2.64092	GOBP_SEQUESTERING_OF_EXTRACELLULAR_LIGAND_FROM_RECEPTOR	TGFB1
GOBP_ALPHA_LINOLENIC_ACID_METABOLIC_PROCESS	0.492364831127439	0.00634801550772517	3.05274579712406	0.0105839049458057	0.172250174639714	-2.64335	GOBP_ALPHA_LINOLENIC_ACID_METABOLIC_PROCESS	TGFB1
GOBP_DETECTION_OF_OTHER_ORGANISM	0.67686410726643	0.0846070530046784	3.05251867990434	0.0105882705262427	0.172250174639714	-2.64373	GOBP_DETECTION_OF_OTHER_ORGANISM	TGFB1
GOBP_GLYCOSAMINOGLYCAN_CATABOLIC_PROCESS	0.559330542625352	0.0670528432611342	3.05228023135199	0.0105928558639611	0.172250174639714	-2.64413	GOBP_GLYCOSAMINOGLYCAN_CATABOLIC_PROCESS	TGFB1
HP_ABNORMALITY_OF_THE_EPIPHYSES_OF_THE_DISTAL_PHALANX_OF_FINGER	-0.724028	-0.0528938	-3.052	0.0105983289332301	0.172250174639714	-2.64461	HP_ABNORMALITY_OF_THE_EPIPHYSES_OF_THE_DISTAL_PHALANX_OF_FINGER	TGFB1
HP_RECURRENT_JOINT_DISLOCATION	0.570395696916909	0.0226987407465174	3.05150062036285	0.0106078616419369	0.172250174639714	-2.64543	HP_RECURRENT_JOINT_DISLOCATION	TGFB1
GOBP_NEGATIVE_REGULATION_OF_IRE1_MEDIATED_UNFOLDED_PROTEIN_RESPONSE	0.684053751245131	-0.0221567	3.05114196681936	0.0106147721063767	0.172250174639714	-2.64603	GOBP_NEGATIVE_REGULATION_OF_IRE1_MEDIATED_UNFOLDED_PROTEIN_RESPONSE	TGFB1
GOBP_INTERLEUKIN_23_PRODUCTION	0.649594909511527	0.0483229080981565	3.05024159619339	0.0106321402316013	0.172250174639714	-2.64754	GOBP_INTERLEUKIN_23_PRODUCTION	TGFB1
GOCC_SEH1_ASSOCIATED_COMPLEX	-0.539064	-0.0153182	-3.05018	0.0106332550982409	0.172250174639714	-2.64763	GOCC_SEH1_ASSOCIATED_COMPLEX	TGFB1
GOBP_RESPONSE_TO_MERCURY_ION	0.587891432314946	0.0274840555505378	3.04904459574495	0.0106552746191998	0.172334268897231	-2.64954	GOBP_RESPONSE_TO_MERCURY_ION	TGFB1
GOBP_EPITHELIAL_CELL_DIFFERENTIATION_INVOLVED_IN_KIDNEY_DEVELOPMENT	0.486030885845603	-0.00160076	3.04880808285205	0.0106598516843648	0.172334268897231	-2.64993	GOBP_EPITHELIAL_CELL_DIFFERENTIATION_INVOLVED_IN_KIDNEY_DEVELOPMENT	TGFB1
GOBP_REGULATION_OF_CELLULAR_EXTRAVASATION	0.652100241411081	0.0437704232903348	3.0474467448251	0.0106862351714884	0.172587521295191	-2.65221	GOBP_REGULATION_OF_CELLULAR_EXTRAVASATION	TGFB1
GOBP_MYELOID_LEUKOCYTE_MIGRATION	0.521898620024341	0.0232757959510806	3.04600211918634	0.0107143046655667	0.172867468662279	-2.65462	GOBP_MYELOID_LEUKOCYTE_MIGRATION	TGFB1
HP_MECONIUM_STAINED_AMNIOTIC_FLUID	-0.536612	-0.0443827	-3.04459	0.0107417487034277	0.17313677439699	-2.65698	HP_MECONIUM_STAINED_AMNIOTIC_FLUID	TGFB1
GOBP_POSITIVE_REGULATION_OF_HOMOTYPIC_CELL_CELL_ADHESION	0.601280768342036	0.0338808776370341	3.04206144599701	0.0107912507464709	0.173760719519674	-2.66121	GOBP_POSITIVE_REGULATION_OF_HOMOTYPIC_CELL_CELL_ADHESION	TGFB1
GOMF_HEPARAN_SULFATE_PROTEOGLYCAN_BINDING	0.601109891738739	0.0591732949508959	3.03981057547437	0.0108354506731867	0.173898762740068	-2.66497	GOMF_HEPARAN_SULFATE_PROTEOGLYCAN_BINDING	TGFB1
HP_ABNORMAL_CIRCULATING_PHENYLALANINE_CONCENTRATION	-0.502103	-0.0235742	-3.03978	0.0108361322566576	0.173898762740068	-2.66503	HP_ABNORMAL_CIRCULATING_PHENYLALANINE_CONCENTRATION	TGFB1
GOBP_EXTRACELLULAR_MATRIX_CONSTITUENT_SECRETION	0.605098749928689	0.0100641713302023	3.03950696741183	0.0108414264872129	0.173898762740068	-2.66548	GOBP_EXTRACELLULAR_MATRIX_CONSTITUENT_SECRETION	TGFB1
GOMF_D1_DOPAMINE_RECEPTOR_BINDING	0.504907917804264	0.0260149218019882	3.03883976668786	0.0108545704186662	0.173898762740068	-2.66659	GOMF_D1_DOPAMINE_RECEPTOR_BINDING	TGFB1
GOCC_CALCIUM_AND_CALMODULIN_DEPENDENT_PROTEIN_KINASE_COMPLEX	-0.554446	-0.0011656	-3.03878	0.0108557613393443	0.173898762740068	-2.66669	GOCC_CALCIUM_AND_CALMODULIN_DEPENDENT_PROTEIN_KINASE_COMPLEX	TGFB1
GOBP_PROTEIN_RETENTION_IN_ER_LUMEN	0.518539985017872	-0.0270116	3.03833004774638	0.0108646227373313	0.173898762740068	-2.66744	GOBP_PROTEIN_RETENTION_IN_ER_LUMEN	TGFB1
GOMF_HETEROTRIMERIC_G_PROTEIN_BINDING	0.57566046741981	0.0359029230615025	3.03750071573786	0.0108809982505167	0.173987918401012	-2.66883	GOMF_HETEROTRIMERIC_G_PROTEIN_BINDING	TGFB1
HP_ELEVATED_URINARY_3_HYDROXYBUTYRIC_ACID	-0.80169	-0.0356852	-3.03644	0.0109018839960493	0.174148944548002	-2.67059	HP_ELEVATED_URINARY_3_HYDROXYBUTYRIC_ACID	TGFB1
GOBP_MOTOR_BEHAVIOR	0.527876751589193	-0.0234577	3.03514192578395	0.0109277093647673	0.174255907239083	-2.67277	GOBP_MOTOR_BEHAVIOR	TGFB1
GOBP_ATP_SYNTHESIS_COUPLED_ELECTRON_TRANSPORT	-0.65353	-0.0285917	-3.03502	0.0109302239666795	0.174255907239083	-2.67298	GOBP_ATP_SYNTHESIS_COUPLED_ELECTRON_TRANSPORT	TGFB1
GOBP_POSITIVE_REGULATION_OF_AXON_EXTENSION	0.517358180949406	-0.00460734	3.03382091546992	0.0109539573512791	0.174461544283181	-2.67498	GOBP_POSITIVE_REGULATION_OF_AXON_EXTENSION	TGFB1
GOBP_NEGATIVE_REGULATION_OF_CELL_JUNCTION_ASSEMBLY	0.565927627158082	-0.0060618	3.03212977268991	0.0109876522679807	0.174664242053972	-2.6778	GOBP_NEGATIVE_REGULATION_OF_CELL_JUNCTION_ASSEMBLY	TGFB1
GOMF_POLY_ADP_D_RIBOSE_BINDING	-0.790863	0.0815757127723759	-3.03014	0.011027424802351	0.174664242053972	-2.68113	GOMF_POLY_ADP_D_RIBOSE_BINDING	TGFB1
HP_CORONAL_CRANIOSYNOSTOSIS	0.482978471011158	-0.0140907	3.02950060185626	0.0110402438173565	0.174664242053972	-2.6822	HP_CORONAL_CRANIOSYNOSTOSIS	TGFB1
GOBP_REGULATION_OF_IRE1_MEDIATED_UNFOLDED_PROTEIN_RESPONSE	0.556339609864489	0.0165615156819184	3.02920283890128	0.0110462159266096	0.174664242053972	-2.68269	GOBP_REGULATION_OF_IRE1_MEDIATED_UNFOLDED_PROTEIN_RESPONSE	TGFB1
GOBP_CEREBROSPINAL_FLUID_CIRCULATION	-0.724099	-0.0113067	-3.02896	0.01105107874486	0.174664242053972	-2.6831	GOBP_CEREBROSPINAL_FLUID_CIRCULATION	TGFB1
HP_ABNORMALITY_OF_THE_THENAR_EMINENCE	-0.557757	-0.0206882	-3.02872	0.011055875647772	0.174664242053972	-2.6835	HP_ABNORMALITY_OF_THE_THENAR_EMINENCE	TGFB1
HP_RHINORRHEA	-0.65563	-0.07477	-3.0286	0.0110583218158078	0.174664242053972	-2.6837	HP_RHINORRHEA	TGFB1
HP_INCREASED_LEVEL_OF_HIPPURIC_ACID_IN_URINE	-0.721585	0.00556627291969206	-3.02832	0.0110639714452124	0.174664242053972	-2.68417	HP_INCREASED_LEVEL_OF_HIPPURIC_ACID_IN_URINE	TGFB1
HP_C1_C2_SUBLUXATION	0.790052715173841	0.0402517190868762	3.0283016521687	0.0110643104518104	0.174664242053972	-2.6842	HP_C1_C2_SUBLUXATION	TGFB1
HP_GENERALIZED_JOINT_HYPERMOBILITY	0.473965857598624	-0.00566147	3.02758092110498	0.0110788031270902	0.174721731589037	-2.6854	HP_GENERALIZED_JOINT_HYPERMOBILITY	TGFB1
GOBP_LUTEINIZATION	0.557745130231089	-0.102627	3.02677832277116	0.0110949644690632	0.1747305249783	-2.68674	GOBP_LUTEINIZATION	TGFB1
GOBP_POSITIVE_REGULATION_OF_EXECUTION_PHASE_OF_APOPTOSIS	0.527690342184155	-0.0119517	3.02647573246263	0.0111010636599677	0.1747305249783	-2.68725	GOBP_POSITIVE_REGULATION_OF_EXECUTION_PHASE_OF_APOPTOSIS	TGFB1
GOBP_NEGATIVE_REGULATION_OF_PLASMINOGEN_ACTIVATION	0.612976847125396	0.0758457796680405	3.02509113056094	0.0111290155387287	0.174817581159936	-2.68956	GOBP_NEGATIVE_REGULATION_OF_PLASMINOGEN_ACTIVATION	TGFB1
GOBP_NEGATIVE_REGULATION_OF_CARTILAGE_DEVELOPMENT	0.457905020550242	0.000506694769279547	3.02425949305091	0.0111458383474273	0.174817581159936	-2.69095	GOBP_NEGATIVE_REGULATION_OF_CARTILAGE_DEVELOPMENT	TGFB1
GOBP_NEGATIVE_REGULATION_OF_PHOSPHOLIPID_METABOLIC_PROCESS	0.638198029300006	0.0637864986303539	3.02402693611054	0.0111505472043648	0.174817581159936	-2.69134	GOBP_NEGATIVE_REGULATION_OF_PHOSPHOLIPID_METABOLIC_PROCESS	TGFB1
HP_ABSENT_CIRCULATING_B_CELLS	0.771444489387171	0.0483562060673492	3.02367929020294	0.0111575901327999	0.174817581159936	-2.69192	HP_ABSENT_CIRCULATING_B_CELLS	TGFB1
HP_LIMITED_KNEE_FLEXION	0.608210017608343	0.0102321113158132	3.02292979703506	0.0111727892615807	0.174817581159936	-2.69317	HP_LIMITED_KNEE_FLEXION	TGFB1
GOBP_CELL_MIGRATION_INVOLVED_IN_HEART_DEVELOPMENT	0.513054032584244	-0.0249503	3.02289697904642	0.0111734552596907	0.174817581159936	-2.69323	GOBP_CELL_MIGRATION_INVOLVED_IN_HEART_DEVELOPMENT	TGFB1
GOBP_EMBRYO_IMPLANTATION	0.45769689760842	-0.000531919	3.02237559423901	0.0111840414346896	0.174817581159936	-2.6941	GOBP_EMBRYO_IMPLANTATION	TGFB1
GOBP_REGULATION_OF_MAST_CELL_DEGRANULATION	0.473651330034357	-0.00289026	3.02185648863854	0.0111945913452388	0.174817581159936	-2.69497	GOBP_REGULATION_OF_MAST_CELL_DEGRANULATION	TGFB1
HP_AVASCULAR_NECROSIS	0.490334625680768	-0.0351158	3.02042762982947	0.0112236820658105	0.174817581159936	-2.69735	HP_AVASCULAR_NECROSIS	TGFB1
GOBP_DENDRITIC_CELL_APOPTOTIC_PROCESS	0.735800741757047	0.0792840067785391	3.02009933156623	0.0112303767483163	0.174817581159936	-2.6979	GOBP_DENDRITIC_CELL_APOPTOTIC_PROCESS	TGFB1
GOCC_FICOLIN_1_RICH_GRANULE_MEMBRANE	0.46345718816681	0.0134857903404877	3.01998645744745	0.0112326794124593	0.174817581159936	-2.69809	GOCC_FICOLIN_1_RICH_GRANULE_MEMBRANE	TGFB1
GOMF_INOSITOL_1_3_4_5_TETRAKISPHOSPHATE_BINDING	0.643549199533716	0.0146234472137966	3.01951795453598	0.0112422420770166	0.174817581159936	-2.69887	GOMF_INOSITOL_1_3_4_5_TETRAKISPHOSPHATE_BINDING	TGFB1
GOBP_REGULATION_OF_WOUND_HEALING	0.458106346731507	0.00247528754692391	3.01901040891761	0.0112526108770434	0.174817581159936	-2.69972	GOBP_REGULATION_OF_WOUND_HEALING	TGFB1
GOBP_MITOCHONDRIAL_TRANSLATIONAL_ELONGATION	-0.590432	-0.0891675	-3.01872	0.0112585909615485	0.174817581159936	-2.70021	GOBP_MITOCHONDRIAL_TRANSLATIONAL_ELONGATION	TGFB1
GOMF_PROSTANOID_RECEPTOR_ACTIVITY	0.558878605558807	0.0661765130569672	3.01477442779947	0.0113395245550423	0.17590464777003	-2.7068	GOMF_PROSTANOID_RECEPTOR_ACTIVITY	TGFB1
GOMF_CAMP_RESPONSE_ELEMENT_BINDING	0.719808915151407	0.0144293504959897	3.01244604179025	0.0113875851623691	0.176343795174985	-2.71069	GOMF_CAMP_RESPONSE_ELEMENT_BINDING	TGFB1
GOBP_SEROTONIN_SECRETION	0.531190536528881	-0.0231903	3.01199151467708	0.011396990974398	0.176343795174985	-2.71145	GOBP_SEROTONIN_SECRETION	TGFB1
GOBP_ANOIKIS	0.478853824396857	-0.00537031	3.0116135751263	0.0114048178536704	0.176343795174985	-2.71208	GOBP_ANOIKIS	TGFB1
GOBP_CELLULAR_RESPONSE_TO_INTERLEUKIN_1	0.48582175739186	0.0220067512102372	3.01128434208388	0.0114116404528838	0.176343795174985	-2.71263	GOBP_CELLULAR_RESPONSE_TO_INTERLEUKIN_1	TGFB1
HP_REDUCED_RENAL_CORTICOMEDULLARY_DIFFERENTIATION	0.519581816087127	-0.0288352	3.00994413906367	0.0114394554158943	0.176493548496489	-2.71487	HP_REDUCED_RENAL_CORTICOMEDULLARY_DIFFERENTIATION	TGFB1
GOBP_FIBRINOLYSIS	0.477965562668956	-0.00157166	3.00923102048763	0.0114542834291868	0.176493548496489	-2.71606	GOBP_FIBRINOLYSIS	TGFB1
GOBP_REGULATION_OF_PROTEIN_MATURATION	0.473260099978293	0.00674493954612586	3.0091886915379	0.0114551641898984	0.176493548496489	-2.71613	GOBP_REGULATION_OF_PROTEIN_MATURATION	TGFB1
GOBP_NEGATIVE_REGULATION_OF_CELLULAR_SENESCENCE	0.492120164764861	-0.00512169	3.00870779466427	0.0114651752407979	0.176493548496489	-2.71693	GOBP_NEGATIVE_REGULATION_OF_CELLULAR_SENESCENCE	TGFB1
GOBP_CALCIUM_ION_EXPORT_ACROSS_PLASMA_MEMBRANE	0.514717729777807	0.0155093220412097	3.00767747693795	0.0114866534244299	0.176539922298506	-2.71865	GOBP_CALCIUM_ION_EXPORT_ACROSS_PLASMA_MEMBRANE	TGFB1
GOBP_REGULATION_OF_CELL_CELL_ADHESION_MEDIATED_BY_CADHERIN	0.498356711286371	0.00084773292422889	3.00680626819069	0.0115048463183452	0.176539922298506	-2.72011	GOBP_REGULATION_OF_CELL_CELL_ADHESION_MEDIATED_BY_CADHERIN	TGFB1
GOBP_MAINTENANCE_OF_PROTEIN_LOCALIZATION_IN_ENDOPLASMIC_RETICULUM	0.545212849465276	-0.0366723	3.00656253455392	0.0115099412293855	0.176539922298506	-2.72052	GOBP_MAINTENANCE_OF_PROTEIN_LOCALIZATION_IN_ENDOPLASMIC_RETICULUM	TGFB1
GOBP_HEPARAN_SULFATE_PROTEOGLYCAN_BIOSYNTHETIC_PROCESS	0.444030674553785	-0.00096272	3.00646201423801	0.0115120431259117	0.176539922298506	-2.72068	GOBP_HEPARAN_SULFATE_PROTEOGLYCAN_BIOSYNTHETIC_PROCESS	TGFB1
GOBP_NEGATIVE_REGULATION_OF_SMOOTH_MUSCLE_CONTRACTION	0.47846028175793	0.0206625669507334	3.00572945131995	0.011527372782211	0.176606809266566	-2.72191	GOBP_NEGATIVE_REGULATION_OF_SMOOTH_MUSCLE_CONTRACTION	TGFB1
GOBP_POSITIVE_REGULATION_OF_TUMOR_NECROSIS_FACTOR_SUPERFAMILY_CYTOKINE_PRODUCTION	0.543719631954267	0.0201181669285409	3.00520022297075	0.011538460197951	0.176608636984227	-2.72279	GOBP_POSITIVE_REGULATION_OF_TUMOR_NECROSIS_FACTOR_SUPERFAMILY_CYTOKINE_PRODUCTION	TGFB1
GOBP_CAVEOLA_ASSEMBLY	0.567690561252681	0.00828515934318788	3.00364356485751	0.0115711345311699	0.17678973446541	-2.72539	GOBP_CAVEOLA_ASSEMBLY	TGFB1
HP_ABNORMAL_CEREBRAL_ARTERY_MORPHOLOGY	0.538265613740802	0.0126983873744412	3.00359046866004	0.0115722506599517	0.17678973446541	-2.72548	HP_ABNORMAL_CEREBRAL_ARTERY_MORPHOLOGY	TGFB1
GOMF_HISTONE_H4K16_ACETYLTRANSFERASE_ACTIVITY	-0.626025	-0.0148884	-3.00061	0.0116349745708793	0.177347904284844	-2.73045	GOMF_HISTONE_H4K16_ACETYLTRANSFERASE_ACTIVITY	TGFB1
GOBP_NUCLEOSIDE_MONOPHOSPHATE_PHOSPHORYLATION	-0.537597	-0.0413434	-3.00056	0.0116361560432805	0.177347904284844	-2.73054	GOBP_NUCLEOSIDE_MONOPHOSPHATE_PHOSPHORYLATION	TGFB1
GOBP_NEGATIVE_REGULATION_OF_PROTEIN_MATURATION	0.513101604731979	0.0391259210672331	3.00029060247928	0.0116418292652515	0.177347904284844	-2.73099	GOBP_NEGATIVE_REGULATION_OF_PROTEIN_MATURATION	TGFB1
GOBP_PROTEIN_PROCESSING	0.452124937010408	-0.00142806	2.99783180909703	0.0116939465186134	0.177727460251202	-2.7351	GOBP_PROTEIN_PROCESSING	TGFB1
GOBP_ADENOSINE_TRANSPORT	0.576545047815437	0.0354586801870371	2.99767698800504	0.0116972359750518	0.177727460251202	-2.73536	GOBP_ADENOSINE_TRANSPORT	TGFB1
GOBP_POSITIVE_REGULATION_OF_SMOOTH_MUSCLE_CELL_DIFFERENTIATION	0.52056008861411	0.00377918951265455	2.99740917651746	0.0117029283114545	0.177727460251202	-2.7358	GOBP_POSITIVE_REGULATION_OF_SMOOTH_MUSCLE_CELL_DIFFERENTIATION	TGFB1
GOBP_INNER_EAR_RECEPTOR_CELL_FATE_COMMITMENT	0.631054478070943	-0.000198633	2.99608133801758	0.0117311926282515	0.177727460251202	-2.73802	GOBP_INNER_EAR_RECEPTOR_CELL_FATE_COMMITMENT	TGFB1
HP_ABSENT_FRONTAL_SINUSES	0.582272803771035	0.00536934843075067	2.99570190294928	0.011739281846655	0.177727460251202	-2.73866	HP_ABSENT_FRONTAL_SINUSES	TGFB1
GOBP_ADHERENS_JUNCTION_ASSEMBLY	0.625849041673542	-0.0131151	2.99553443336435	0.0117428539298098	0.177727460251202	-2.73894	GOBP_ADHERENS_JUNCTION_ASSEMBLY	TGFB1
HP_GLOMERULAR_DEPOSITS	0.561740097016248	0.0455784722285563	2.99547385216747	0.0117441463798155	0.177727460251202	-2.73904	HP_GLOMERULAR_DEPOSITS	TGFB1
HP_AORTIC_DISSECTION	0.628065032743356	0.018675675247297	2.99493285967371	0.0117556943413701	0.177727460251202	-2.73994	HP_AORTIC_DISSECTION	TGFB1
GOBP_NEGATIVE_REGULATION_OF_G_PROTEIN_COUPLED_RECEPTOR_SIGNALING_PATHWAY	0.540360111351177	0.0123348955927991	2.99366657094706	0.0117827689640378	0.177727460251202	-2.74205	GOBP_NEGATIVE_REGULATION_OF_G_PROTEIN_COUPLED_RECEPTOR_SIGNALING_PATHWAY	TGFB1
HP_COXA_VARA	0.480245829232279	-0.0289172	2.99364131646652	0.0117833095681261	0.177727460251202	-2.7421	HP_COXA_VARA	TGFB1
GOCC_RIBOSOME	-0.480694	-0.0177728	-2.99341	0.0117881584615752	0.177727460251202	-2.74248	GOCC_RIBOSOME	TGFB1
GOBP_GAMMA_AMINOBUTYRIC_ACID_METABOLIC_PROCESS	-0.605327	-0.0145812	-2.99065	0.0118475626769657	0.178383741189543	-2.7471	GOBP_GAMMA_AMINOBUTYRIC_ACID_METABOLIC_PROCESS	TGFB1
GOBP_PROTEIN_PROCESSING_INVOLVED_IN_PROTEIN_TARGETING_TO_MITOCHONDRION	-0.603372	-0.00814868	-2.99036	0.0118538444337853	0.178383741189543	-2.74758	GOBP_PROTEIN_PROCESSING_INVOLVED_IN_PROTEIN_TARGETING_TO_MITOCHONDRION	TGFB1
HP_PLEURAL_EFFUSION	0.488984541796376	0.0168657418483304	2.9875338390824	0.0119147813797275	0.179133342461598	-2.7523	HP_PLEURAL_EFFUSION	TGFB1
GOBP_PROTEIN_EXIT_FROM_ENDOPLASMIC_RETICULUM	0.497783455504323	-0.0071188	2.9867957753671	0.0119307685644033	0.179206376328379	-2.75353	GOBP_PROTEIN_EXIT_FROM_ENDOPLASMIC_RETICULUM	TGFB1
GOBP_REGULATION_OF_OPSONIZATION	0.593455984851632	-0.0194671	2.98600339287711	0.011947956302301	0.179297290195388	-2.75485	GOBP_REGULATION_OF_OPSONIZATION	TGFB1
HP_INTESTINAL_CARCINOID	-0.50793	-0.033557	-2.98466	0.0119771090133311	0.179515962117195	-2.75709	HP_INTESTINAL_CARCINOID	TGFB1
GOMF_OPSONIN_BINDING	0.514787261257922	0.0338954746977967	2.98395133532232	0.0119925834679915	0.179515962117195	-2.75828	GOMF_OPSONIN_BINDING	TGFB1
HP_STOOPED_POSTURE	0.622171530792839	-0.0473604	2.98379573886143	0.011995974117383	0.179515962117195	-2.75854	HP_STOOPED_POSTURE	TGFB1
GOBP_COLLAGEN_BIOSYNTHETIC_PROCESS	0.49561514951072	0.0133227700014513	2.97994385760717	0.01208021884494	0.180390483190748	-2.76497	GOBP_COLLAGEN_BIOSYNTHETIC_PROCESS	TGFB1
GOBP_ENTRAINMENT_OF_CIRCADIAN_CLOCK	-0.466271	-0.00920548	-2.9795	0.0120898707509731	0.180390483190748	-2.7657	GOBP_ENTRAINMENT_OF_CIRCADIAN_CLOCK	TGFB1
GOBP_LEUKOCYTE_CHEMOTAXIS_INVOLVED_IN_INFLAMMATORY_RESPONSE	0.621602301109123	-0.0066967	2.97945594120297	0.01209093234945	0.180390483190748	-2.76578	GOBP_LEUKOCYTE_CHEMOTAXIS_INVOLVED_IN_INFLAMMATORY_RESPONSE	TGFB1
GOBP_SEROTONIN_TRANSPORT	0.562177077666731	0.0526559543722519	2.97854742246746	0.0121109066951639	0.180390483190748	-2.7673	GOBP_SEROTONIN_TRANSPORT	TGFB1
GOBP_SYNAPTIC_TRANSMISSION_GLYCINERGIC	-0.643652	0.0370191674186485	-2.97824	0.0121175788620475	0.180390483190748	-2.76781	GOBP_SYNAPTIC_TRANSMISSION_GLYCINERGIC	TGFB1
GOBP_ACINAR_CELL_DIFFERENTIATION	0.528605425243022	-0.0429518	2.97770661931549	0.0121294217541283	0.180390483190748	-2.7687	GOBP_ACINAR_CELL_DIFFERENTIATION	TGFB1
GOBP_REGULATION_OF_PROTEIN_TYROSINE_KINASE_ACTIVITY	0.47150326941983	-0.0276035	2.97755180272728	0.0121328340141336	0.180390483190748	-2.76896	GOBP_REGULATION_OF_PROTEIN_TYROSINE_KINASE_ACTIVITY	TGFB1
GOBP_METANEPHRIC_GLOMERULAR_MESANGIUM_DEVELOPMENT	0.735422145239131	0.111287699990862	2.97632830393379	0.0121598346220261	0.180625144911314	-2.77101	GOBP_METANEPHRIC_GLOMERULAR_MESANGIUM_DEVELOPMENT	TGFB1
GOBP_PYRIMIDINE_RIBONUCLEOSIDE_MONOPHOSPHATE_BIOSYNTHETIC_PROCESS	-0.48171	0.00655812284097729	-2.97576	0.0121724543332651	0.180645953616807	-2.77196	GOBP_PYRIMIDINE_RIBONUCLEOSIDE_MONOPHOSPHATE_BIOSYNTHETIC_PROCESS	TGFB1
GOBP_RENAL_SYSTEM_VASCULATURE_MORPHOGENESIS	0.521240921692549	-0.0276303	2.97345344087992	0.0122235154715248	0.18104818916746	-2.77581	GOBP_RENAL_SYSTEM_VASCULATURE_MORPHOGENESIS	TGFB1
GOBP_NEGATIVE_REGULATION_OF_MAST_CELL_ACTIVATION	0.616171197294718	0.0506254377890521	2.97290588747508	0.012235682134775	0.18104818916746	-2.77672	GOBP_NEGATIVE_REGULATION_OF_MAST_CELL_ACTIVATION	TGFB1
GOBP_POSITIVE_REGULATION_OF_LOCOMOTION	0.490056216098468	0.013496242189191	2.97210016404177	0.0122536074292682	0.18104818916746	-2.77807	GOBP_POSITIVE_REGULATION_OF_LOCOMOTION	TGFB1
HP_RENAL_AMYLOIDOSIS	0.558002040588909	0.0448416158638441	2.97206887887876	0.0122543039751915	0.18104818916746	-2.77812	HP_RENAL_AMYLOIDOSIS	TGFB1
GOBP_CELL_MATRIX_ADHESION	0.470381782333923	0.000100059375561056	2.97200271048398	0.0122557773067029	0.18104818916746	-2.77823	GOBP_CELL_MATRIX_ADHESION	TGFB1
GOCC_MITOCHONDRIAL_MATRIX	-0.508738	-0.0261694	-2.97094	0.0122793792503481	0.181230581749867	-2.78	GOCC_MITOCHONDRIAL_MATRIX	TGFB1
GOBP_NEGATIVE_REGULATION_OF_CELL_MATRIX_ADHESION	0.490309456398581	-0.0395921	2.97014597503449	0.0122971925923159	0.181327284909772	-2.78133	GOBP_NEGATIVE_REGULATION_OF_CELL_MATRIX_ADHESION	TGFB1
GOMF_OUTWARD_RECTIFIER_POTASSIUM_CHANNEL_ACTIVITY	0.477993293852477	0.0124162811666835	2.96820830918197	0.0123405626712918	0.181800311192261	-2.78456	GOMF_OUTWARD_RECTIFIER_POTASSIUM_CHANNEL_ACTIVITY	TGFB1
HP_ELEVATED_CIRCULATING_PHYTANIC_ACID_CONCENTRATION	-0.567855	-0.0640713	-2.96624	0.0123847640004654	0.181839589482782	-2.78785	HP_ELEVATED_CIRCULATING_PHYTANIC_ACID_CONCENTRATION	TGFB1
HP_POSTERIOR_UVEITIS	0.671489320106841	0.0517487808306627	2.96496999316115	0.0124133872267267	0.181839589482782	-2.78997	HP_POSTERIOR_UVEITIS	TGFB1
GOBP_NEGATIVE_REGULATION_OF_ENDOPLASMIC_RETICULUM_STRESS_INDUCED_INTRINSIC_APOPTOTIC_SIGNALING_PATHWAY	0.57732281353071	-0.000896933	2.96424061698835	0.0124298490717601	0.181839589482782	-2.79119	GOBP_NEGATIVE_REGULATION_OF_ENDOPLASMIC_RETICULUM_STRESS_INDUCED_INTRINSIC_APOPTOTIC_SIGNALING_PATHWAY	TGFB1
GOBP_PEPTIDYL_METHIONINE_MODIFICATION	-0.705855	-0.104964	-2.96418	0.0124312741254244	0.181839589482782	-2.79129	GOBP_PEPTIDYL_METHIONINE_MODIFICATION	TGFB1
HP_ABNORMAL_LIVER_PARENCHYMA_MORPHOLOGY	0.567194544461806	0.0203246065685367	2.96361483298991	0.0124439903025448	0.181839589482782	-2.79223	HP_ABNORMAL_LIVER_PARENCHYMA_MORPHOLOGY	TGFB1
HP_APLASIA_CUTIS_CONGENITA_OVER_THE_SCALP_VERTEX	0.537445416751038	-0.0111086	2.96343881254765	0.0124479708505598	0.181839589482782	-2.79252	HP_APLASIA_CUTIS_CONGENITA_OVER_THE_SCALP_VERTEX	TGFB1
GOBP_GLOMERULAR_MESANGIUM_DEVELOPMENT	0.601220510366436	0.0440449601850624	2.9621585823823	0.0124769605477759	0.181839589482782	-2.79466	GOBP_GLOMERULAR_MESANGIUM_DEVELOPMENT	TGFB1
GOBP_RIBONUCLEOSIDE_DIPHOSPHATE_BIOSYNTHETIC_PROCESS	-0.548325	-0.00839123	-2.96215	0.0124771305543994	0.181839589482782	-2.79467	GOBP_RIBONUCLEOSIDE_DIPHOSPHATE_BIOSYNTHETIC_PROCESS	TGFB1
GOBP_REGULATION_OF_CALCIUM_ION_IMPORT	0.500177599286799	0.0134549656268289	2.96214248183006	0.0124773255611906	0.181839589482782	-2.79469	GOBP_REGULATION_OF_CALCIUM_ION_IMPORT	TGFB1
HP_NEPHRITIS	0.524603856019889	0.0173839530225279	2.96191495159508	0.0124824850122041	0.181839589482782	-2.79507	HP_NEPHRITIS	TGFB1
GOCC_PLATELET_ALPHA_GRANULE	0.522516618099272	0.0156588018220806	2.96136709125563	0.0124949170067149	0.181839589482782	-2.79598	GOCC_PLATELET_ALPHA_GRANULE	TGFB1
GOCC_EUKARYOTIC_TRANSLATION_INITIATION_FACTOR_3_COMPLEX	-0.565217	-0.0571918	-2.96121	0.0124984509243075	0.181839589482782	-2.79624	GOCC_EUKARYOTIC_TRANSLATION_INITIATION_FACTOR_3_COMPLEX	TGFB1
HP_PAROXYSMAL_INVOLUNTARY_EYE_MOVEMENTS	-0.601147	-0.0394965	-2.96105	0.0125021949069423	0.181839589482782	-2.79652	HP_PAROXYSMAL_INVOLUNTARY_EYE_MOVEMENTS	TGFB1
GOBP_REGULATION_OF_APOPTOTIC_PROCESS_INVOLVED_IN_DEVELOPMENT	0.533381486601257	-0.00341499	2.96083398077384	0.0125070262087995	0.181839589482782	-2.79687	GOBP_REGULATION_OF_APOPTOTIC_PROCESS_INVOLVED_IN_DEVELOPMENT	TGFB1
HP_SPOTTY_HYPERPIGMENTATION	0.508337552235724	-0.00325764	2.96031602642086	0.0125188024127289	0.181839589482782	-2.79774	HP_SPOTTY_HYPERPIGMENTATION	TGFB1
HP_INCREASED_ERYTHROCYTE_PROTOPORPHYRIN_CONCENTRATION	-0.597644	0.000852913489628356	-2.96009	0.0125239165778416	0.181839589482782	-2.79811	HP_INCREASED_ERYTHROCYTE_PROTOPORPHYRIN_CONCENTRATION	TGFB1
GOCC_ORGANELLAR_RIBOSOME	-0.522201	-0.0454187	-2.9581	0.0125692105025277	0.182185935364224	-2.80143	GOCC_ORGANELLAR_RIBOSOME	TGFB1
HP_ERUPTION_FAILURE	0.636072408238274	0.0305367633005227	2.95805236123954	0.0125703995894704	0.182185935364224	-2.80151	HP_ERUPTION_FAILURE	TGFB1
HP_MYELOPATHY	0.495219664572958	-0.0281734	2.95646456634537	0.0126067183023659	0.182548001892712	-2.80416	HP_MYELOPATHY	TGFB1
GOBP_SYMPATHETIC_NEURON_PROJECTION_EXTENSION	0.655848308315555	0.0788885711480659	2.95595262876695	0.0126184505947783	0.182553721003702	-2.80502	GOBP_SYMPATHETIC_NEURON_PROJECTION_EXTENSION	TGFB1
HP_ELEVATED_URINARY_NOREPINEPHRINE_LEVEL	-0.581256	-0.00229623	-2.95462	0.0126490748785863	0.182747136396138	-2.80724	HP_ELEVATED_URINARY_NOREPINEPHRINE_LEVEL	TGFB1
GOBP_PLASMINOGEN_ACTIVATION	0.459422648957545	0.00445173183794105	2.95437725118438	0.0126546228566355	0.182747136396138	-2.80765	GOBP_PLASMINOGEN_ACTIVATION	TGFB1
HP_RECTAL_ABSCESS	0.635575048337287	0.0318448778175447	2.9537682916465	0.0126686330016669	0.182747136396138	-2.80866	HP_RECTAL_ABSCESS	TGFB1
GOBP_NEGATIVE_REGULATION_OF_NEUROTRANSMITTER_SECRETION	0.637224547558758	0.00245139351339621	2.95313759798072	0.0126831595553201	0.182747136396138	-2.80972	GOBP_NEGATIVE_REGULATION_OF_NEUROTRANSMITTER_SECRETION	TGFB1
HP_ABNORMALITY_OF_HAND_JOINT_MOBILITY	0.475075183165245	0.00222466664285798	2.9529030296382	0.0126885665439624	0.182747136396138	-2.81011	HP_ABNORMALITY_OF_HAND_JOINT_MOBILITY	TGFB1
GOBP_POSITIVE_REGULATION_OF_T_HELPER_17_TYPE_IMMUNE_RESPONSE	0.585502079563706	-0.00139575	2.95169462612095	0.0127164578193995	0.182985168729197	-2.81212	GOBP_POSITIVE_REGULATION_OF_T_HELPER_17_TYPE_IMMUNE_RESPONSE	TGFB1
HP_ABNORMAL_RESPONSE_TO_INSULIN_TOLERANCE_TEST	-0.539558	0.00742164306511901	-2.95041	0.0127461152359302	0.183248167436561	-2.81426	HP_ABNORMAL_RESPONSE_TO_INSULIN_TOLERANCE_TEST	TGFB1
GOBP_MEMBRANE_TO_MEMBRANE_DOCKING	0.712941207759413	0.0111483232956776	2.94794692643749	0.0128033499388023	0.183906815980905	-2.81838	GOBP_MEMBRANE_TO_MEMBRANE_DOCKING	TGFB1
GOBP_CELL_CHEMOTAXIS	0.51162682065655	0.0257260061074317	2.94505943111538	0.0128707031359098	0.184577646423689	-2.8232	GOBP_CELL_CHEMOTAXIS	TGFB1
HP_HYPEROXALURIA	-0.648719	-0.0403151	-2.94418	0.0128912845365449	0.184577646423689	-2.82466	HP_HYPEROXALURIA	TGFB1
GOBP_VASCULAR_ASSOCIATED_SMOOTH_MUSCLE_CELL_MIGRATION	0.552060323224832	0.0521112132679872	2.94373655907862	0.0129016785942748	0.184577646423689	-2.8254	GOBP_VASCULAR_ASSOCIATED_SMOOTH_MUSCLE_CELL_MIGRATION	TGFB1
HP_LIMITED_ELBOW_EXTENSION	0.482824797063375	-0.0373853	2.94339750406611	0.0129096296812093	0.184577646423689	-2.82597	HP_LIMITED_ELBOW_EXTENSION	TGFB1
GOBP_ERYTHROSE_4_PHOSPHATE_PHOSPHOENOLPYRUVATE_FAMILY_AMINO_ACID_METABOLIC_PROCESS	-0.49335	-0.032816	-2.94317	0.0129150100236678	0.184577646423689	-2.82635	GOBP_ERYTHROSE_4_PHOSPHATE_PHOSPHOENOLPYRUVATE_FAMILY_AMINO_ACID_METABOLIC_PROCESS	TGFB1
GOBP_POSITIVE_REGULATION_OF_T_HELPER_17_CELL_DIFFERENTIATION	0.629663291999069	-0.00288365	2.94300542122982	0.0129188304260028	0.184577646423689	-2.82662	GOBP_POSITIVE_REGULATION_OF_T_HELPER_17_CELL_DIFFERENTIATION	TGFB1
GOBP_SKIN_MORPHOGENESIS	0.587884054073172	0.0390383445543324	2.94197709694283	0.0129429926209025	0.184715057164905	-2.82834	GOBP_SKIN_MORPHOGENESIS	TGFB1
GOBP_ELECTRON_TRANSPORT_CHAIN	-0.586544	-0.0307898	-2.94075	0.0129718849480296	0.184715057164905	-2.83039	GOBP_ELECTRON_TRANSPORT_CHAIN	TGFB1
GOCC_PLATELET_DENSE_GRANULE_MEMBRANE	0.587923191100251	-0.00612256	2.94070214777512	0.0129730125031229	0.184715057164905	-2.83047	GOCC_PLATELET_DENSE_GRANULE_MEMBRANE	TGFB1
GOBP_BIOLOGICAL_PHASE	0.479395731277871	-0.0266196	2.94063450279248	0.0129746072138306	0.184715057164905	-2.83058	GOBP_BIOLOGICAL_PHASE	TGFB1
GOBP_REGULATION_OF_MONOATOMIC_ANION_TRANSMEMBRANE_TRANSPORT	0.510818742693316	-0.0373037	2.94015971238261	0.0129858057825532	0.184715057164905	-2.83137	GOBP_REGULATION_OF_MONOATOMIC_ANION_TRANSMEMBRANE_TRANSPORT	TGFB1
GOBP_MAINTENANCE_OF_PROTEIN_LOCATION_IN_MITOCHONDRION	-0.459786	-0.0353798	-2.93939	0.0130039972362437	0.184739893375164	-2.83266	GOBP_MAINTENANCE_OF_PROTEIN_LOCATION_IN_MITOCHONDRION	TGFB1
GOBP_GUANINE_NUCLEOTIDE_TRANSPORT	0.653098988252252	-0.0199754	2.93853404578808	0.0130242226371157	0.184739893375164	-2.83408	GOBP_GUANINE_NUCLEOTIDE_TRANSPORT	TGFB1
GOMF_INHIBITORY_MHC_CLASS_I_RECEPTOR_ACTIVITY	0.749053204365608	0.0910015738433496	2.93840084663095	0.0130273753636233	0.184739893375164	-2.83431	GOMF_INHIBITORY_MHC_CLASS_I_RECEPTOR_ACTIVITY	TGFB1
HP_ABSENT_HAND	0.441020602933687	0.025818185048838	2.93729993931633	0.0130534622972872	0.184739893375164	-2.83614	HP_ABSENT_HAND	TGFB1
GOBP_REGULATION_OF_CELLULAR_RESPONSE_TO_MACROPHAGE_COLONY_STIMULATING_FACTOR_STIMULUS	0.783695469109013	0.0951020574170449	2.93639741614109	0.0130748873451197	0.184739893375164	-2.83765	GOBP_REGULATION_OF_CELLULAR_RESPONSE_TO_MACROPHAGE_COLONY_STIMULATING_FACTOR_STIMULUS	TGFB1
GOBP_N_ACYLETHANOLAMINE_METABOLIC_PROCESS	-0.671243	-0.0534594	-2.93615	0.0130807279644073	0.184739893375164	-2.83806	GOBP_N_ACYLETHANOLAMINE_METABOLIC_PROCESS	TGFB1
HP_EEG_WITH_FRONTAL_FOCAL_SPIKES	0.63619536291708	0.00218952050233006	2.93614885626796	0.0130807941003552	0.184739893375164	-2.83806	HP_EEG_WITH_FRONTAL_FOCAL_SPIKES	TGFB1
HP_IMPAIRED_ADP_INDUCED_PLATELET_AGGREGATION	0.511461558260753	0.00625939396042469	2.93614291442666	0.0130809353344341	0.184739893375164	-2.83807	HP_IMPAIRED_ADP_INDUCED_PLATELET_AGGREGATION	TGFB1
HP_INCREASED_NUMBER_OF_SKIN_FOLDS	0.643793908581423	0.0189179564049195	2.93572764886728	0.0130908097342605	0.184739893375164	-2.83876	HP_INCREASED_NUMBER_OF_SKIN_FOLDS	TGFB1
GOBP_NEGATIVE_REGULATION_OF_TOLL_LIKE_RECEPTOR_2_SIGNALING_PATHWAY	0.785526678924723	0.130101415009493	2.9323887729542	0.0131704748357736	0.185489555221512	-2.84433	GOBP_NEGATIVE_REGULATION_OF_TOLL_LIKE_RECEPTOR_2_SIGNALING_PATHWAY	TGFB1
HP_STAPES_ANKYLOSIS	-0.559887	0.00417874696876784	-2.93216	0.0131758394346061	0.185489555221512	-2.84471	HP_STAPES_ANKYLOSIS	TGFB1
GOBP_BLOOD_VESSEL_MORPHOGENESIS	0.457557820080262	0.00637429577557858	2.93176616591163	0.013185383727711	0.185489555221512	-2.84537	GOBP_BLOOD_VESSEL_MORPHOGENESIS	TGFB1
GOBP_CYCLIC_GMP_AMP_TRANSMEMBRANE_IMPORT_ACROSS_PLASMA_MEMBRANE	0.637446150044076	-0.0151133	2.93115654909216	0.0131999979184821	0.185489555221512	-2.84639	GOBP_CYCLIC_GMP_AMP_TRANSMEMBRANE_IMPORT_ACROSS_PLASMA_MEMBRANE	TGFB1
GOBP_POSITIVE_REGULATION_OF_NON_CANONICAL_WNT_SIGNALING_PATHWAY	0.545844224836412	0.0225310683286568	2.93100146185309	0.0132037183711299	0.185489555221512	-2.84665	GOBP_POSITIVE_REGULATION_OF_NON_CANONICAL_WNT_SIGNALING_PATHWAY	TGFB1
GOBP_EXTRACELLULAR_EXOSOME_ASSEMBLY	0.571212862134334	0.0580389558527802	2.93061269388582	0.0132130493006505	0.185489555221512	-2.8473	GOBP_EXTRACELLULAR_EXOSOME_ASSEMBLY	TGFB1
GOCC_PIP_BODY	0.533965880844542	0.0203814196273615	2.92951585864036	0.0132394103313936	0.185571878298971	-2.84913	GOCC_PIP_BODY	TGFB1
GOMF_COMPLEMENT_BINDING	0.501434199437901	0.0225958569841169	2.92940976288869	0.0132419629962438	0.185571878298971	-2.8493	GOMF_COMPLEMENT_BINDING	TGFB1
HP_APHTHOUS_ULCER	0.693775411963363	0.0671293099201301	2.92801960286748	0.0132754557897247	0.185879468805345	-2.85162	HP_APHTHOUS_ULCER	TGFB1
GOBP_REGULATION_OF_DENDRITIC_CELL_ANTIGEN_PROCESSING_AND_PRESENTATION	0.730690941976169	0.0709091084157126	2.92690887023865	0.0133022773024824	0.185940641022146	-2.85347	GOBP_REGULATION_OF_DENDRITIC_CELL_ANTIGEN_PROCESSING_AND_PRESENTATION	TGFB1
GOBP_POSITIVE_REGULATION_OF_INTEGRIN_ACTIVATION	0.652781375617788	0.0516189173565325	2.92688228075265	0.0133029200383501	0.185940641022146	-2.85352	GOBP_POSITIVE_REGULATION_OF_INTEGRIN_ACTIVATION	TGFB1
GOBP_POSITIVE_REGULATION_OF_NEUROEPITHELIAL_CELL_DIFFERENTIATION	0.607958519561087	0.0172080633988252	2.92621197361694	0.0133191333427974	0.185995324503101	-2.85464	GOBP_POSITIVE_REGULATION_OF_NEUROEPITHELIAL_CELL_DIFFERENTIATION	TGFB1
HP_MUCOPOLYSACCHARIDURIA	0.550082279155552	0.0459812368714105	2.92576587605276	0.0133299344476822	0.185995324503101	-2.85538	HP_MUCOPOLYSACCHARIDURIA	TGFB1
GOBP_RESPONSE_TO_MANGANESE_ION	0.550046315321535	-0.00604917	2.92472845627944	0.0133550867901501	0.18618494155411	-2.85711	GOBP_RESPONSE_TO_MANGANESE_ION	TGFB1
HP_TISSUE_ISCHEMIA	0.470285858071663	-0.000829188	2.92364649473024	0.0133813696256414	0.186316893063449	-2.85892	HP_TISSUE_ISCHEMIA	TGFB1
GOMF_EPIDERMAL_GROWTH_FACTOR_RECEPTOR_BINDING	0.475241349724308	0.0035886908533998	2.92338647121047	0.0133876937817917	0.186316893063449	-2.85935	GOMF_EPIDERMAL_GROWTH_FACTOR_RECEPTOR_BINDING	TGFB1
HP_ABSENT_VAS_DEFERENS	0.460767583203484	0.00813285103413751	2.92115008387175	0.0134422095891203	0.186643244463457	-2.86308	HP_ABSENT_VAS_DEFERENS	TGFB1
HP_ABNORMAL_CIRCULATING_LONG_CHAIN_FATTY_ACID_CONCENTRATION	-0.545637	-0.0552031	-2.92039	0.0134607572469202	0.186643244463457	-2.86434	HP_ABNORMAL_CIRCULATING_LONG_CHAIN_FATTY_ACID_CONCENTRATION	TGFB1
GOBP_OVULATION_FROM_OVARIAN_FOLLICLE	0.467008409993515	0.0143269934365733	2.92029719023068	0.0134630587760086	0.186643244463457	-2.8645	GOBP_OVULATION_FROM_OVARIAN_FOLLICLE	TGFB1
HP_OVOTESTIS	-0.57241	-0.0661939	-2.92003	0.0134695485770303	0.186643244463457	-2.86494	HP_OVOTESTIS	TGFB1
GOBP_SYNCYTIUM_FORMATION	0.510854615605138	0.0384210508767003	2.91862187373947	0.0135041064758995	0.186643244463457	-2.86729	GOBP_SYNCYTIUM_FORMATION	TGFB1
HP_ABSENT_INNER_AND_OUTER_DYNEIN_ARMS	-0.573026	-0.0756981	-2.91807	0.0135175875822045	0.186643244463457	-2.86821	HP_ABSENT_INNER_AND_OUTER_DYNEIN_ARMS	TGFB1
GOBP_ASTROCYTE_CELL_MIGRATION	0.589381771237567	0.0516027550166734	2.91762338244203	0.0135286304653615	0.186643244463457	-2.86896	GOBP_ASTROCYTE_CELL_MIGRATION	TGFB1
GOBP_RESPONSE_TO_SODIUM_PHOSPHATE	0.470180553740524	-0.00223073	2.91748547138553	0.0135320212032863	0.186643244463457	-2.86919	GOBP_RESPONSE_TO_SODIUM_PHOSPHATE	TGFB1
HP_ABNORMAL_CENTRAL_SENSORY_FUNCTION	0.486734589900023	-0.0189263	2.91746509127325	0.0135325223491627	0.186643244463457	-2.86922	HP_ABNORMAL_CENTRAL_SENSORY_FUNCTION	TGFB1
GOBP_MUSCLE_CELL_MIGRATION	0.536166908303093	0.0336824350466875	2.91721499715566	0.0135386736615169	0.186643244463457	-2.86964	GOBP_MUSCLE_CELL_MIGRATION	TGFB1
HP_ENLARGED_METAPHYSES	0.604178531042138	0.0184360309077736	2.91669859928256	0.0135513838257727	0.186643244463457	-2.8705	HP_ENLARGED_METAPHYSES	TGFB1
GOBP_NEGATIVE_REGULATION_OF_MAST_CELL_DEGRANULATION	0.712564075140962	0.0504385720657635	2.91577670272232	0.0135741042470136	0.186643244463457	-2.87204	GOBP_NEGATIVE_REGULATION_OF_MAST_CELL_DEGRANULATION	TGFB1
HP_ABNORMAL_VERTEBRAL_SEGMENTATION_AND_FUSION	0.495200240829344	-0.00275699	2.9155667340186	0.0135792843122729	0.186643244463457	-2.87239	HP_ABNORMAL_VERTEBRAL_SEGMENTATION_AND_FUSION	TGFB1
HP_APLASIA_OF_THE_NASAL_BONE	0.650565449184418	-0.0367355	2.91512840966755	0.0135901044308508	0.186643244463457	-2.87312	HP_APLASIA_OF_THE_NASAL_BONE	TGFB1
GOBP_REGULATION_OF_AXON_EXTENSION	0.449122448076502	-0.0124376	2.91496533380748	0.0135941321885472	0.186643244463457	-2.87339	GOBP_REGULATION_OF_AXON_EXTENSION	TGFB1
HP_OSTEOMYELITIS	0.479294748899763	-0.00373557	2.91486525853804	0.0135966045060014	0.186643244463457	-2.87356	HP_OSTEOMYELITIS	TGFB1
HP_ASYMMETRY_OF_THE_THORAX	0.573096604292967	-0.114047	2.91220961608617	0.0136623755186155	0.187386346337944	-2.87799	HP_ASYMMETRY_OF_THE_THORAX	TGFB1
GOBP_VASCULATURE_DEVELOPMENT	0.455648625704824	0.00748102965772927	2.91160817482124	0.013677315239593	0.187431599989725	-2.87899	GOBP_VASCULATURE_DEVELOPMENT	TGFB1
GOBP_REGULATION_OF_MEMBRANE_DEPOLARIZATION_DURING_ACTION_POTENTIAL	-0.487551	-0.0568585	-2.91095	0.013693569859025	0.187494780501719	-2.88008	GOBP_REGULATION_OF_MEMBRANE_DEPOLARIZATION_DURING_ACTION_POTENTIAL	TGFB1
HP_SINGLE_NARIS	0.433754310721228	0.0108090076566412	2.90800839105625	0.013767075352211	0.188341076738574	-2.88499	HP_SINGLE_NARIS	TGFB1
HP_LIMITED_HIP_MOVEMENT	0.524938955278837	0.0228717497308799	2.90748522792449	0.0137801692607817	0.188360174394828	-2.88586	HP_LIMITED_HIP_MOVEMENT	TGFB1
GOMF_PHOSPHOTYROSINE_RESIDUE_BINDING	0.523478623398716	0.0185771173902255	2.90652493050745	0.0138042363157853	0.188529103610496	-2.88746	GOMF_PHOSPHOTYROSINE_RESIDUE_BINDING	TGFB1
GOBP_PHOSPHAGEN_METABOLIC_PROCESS	-0.734292	-0.0649586	-2.9057	0.0138249595243831	0.188652117170862	-2.88884	GOBP_PHOSPHAGEN_METABOLIC_PROCESS	TGFB1
GOMF_OXIDOREDUCTION_DRIVEN_ACTIVE_TRANSMEMBRANE_TRANSPORTER_ACTIVITY	-0.666382	-0.0434544	-2.9036	0.0138777705004069	0.189212413715115	-2.89234	GOMF_OXIDOREDUCTION_DRIVEN_ACTIVE_TRANSMEMBRANE_TRANSPORTER_ACTIVITY	TGFB1
GOBP_MAST_CELL_CHEMOTAXIS	0.65449665469888	0.0112156345703801	2.90210541572366	0.0139155411728093	0.189552320739174	-2.89483	GOBP_MAST_CELL_CHEMOTAXIS	TGFB1
HP_SMALL_JOINT_HYPERMOBILTY	0.48493656558587	0.0073905872087951	2.90142087720596	0.013932861199771	0.189552320739174	-2.89597	HP_SMALL_JOINT_HYPERMOBILTY	TGFB1
HP_BUPHTHALMOS	0.487680109428412	-0.00110283	2.90121727383634	0.0139380168771073	0.189552320739174	-2.89631	HP_BUPHTHALMOS	TGFB1
GOBP_HEPARAN_SULFATE_PROTEOGLYCAN_CATABOLIC_PROCESS	0.558989949554426	0.0115384383364123	2.90071201609252	0.0139508193303242	0.189566323085974	-2.89715	GOBP_HEPARAN_SULFATE_PROTEOGLYCAN_CATABOLIC_PROCESS	TGFB1
HP_SELF_BITING	0.504630867635804	-0.0426867	2.89977510979203	0.0139745901912179	0.189729216913146	-2.89871	HP_SELF_BITING	TGFB1
GOBP_CELLULAR_RESPONSE_TO_FATTY_ACID	0.420467731967101	-0.0121834	2.89853786719015	0.0140060430884529	0.189960932339122	-2.90078	GOBP_CELLULAR_RESPONSE_TO_FATTY_ACID	TGFB1
GOMF_ACETYLGALACTOSAMINYLTRANSFERASE_ACTIVITY	0.426357244160964	0.00659244021049538	2.89749335017625	0.0140326516042355	0.189960932339122	-2.90252	GOMF_ACETYLGALACTOSAMINYLTRANSFERASE_ACTIVITY	TGFB1
GOBP_OXIDATIVE_PHOSPHORYLATION	-0.580525	-0.0290949	-2.89695	0.0140466025744494	0.189960932339122	-2.90343	GOBP_OXIDATIVE_PHOSPHORYLATION	TGFB1
HP_ABNORMAL_NASAL_SKELETON_MORPHOLOGY	0.466119833195064	-0.015254	2.89677633032199	0.0140509465262167	0.189960932339122	-2.90371	HP_ABNORMAL_NASAL_SKELETON_MORPHOLOGY	TGFB1
GOCC_CYTOSOLIC_RIBOSOME	-0.494622	0.00167115446861038	-2.89617	0.0140665313532023	0.189960932339122	-2.90473	GOCC_CYTOSOLIC_RIBOSOME	TGFB1
GOBP_POSITIVE_REGULATION_OF_VASOCONSTRICTION	0.445760610410404	-0.0346632	2.8960625512877	0.0140691824206967	0.189960932339122	-2.9049	GOBP_POSITIVE_REGULATION_OF_VASOCONSTRICTION	TGFB1
GOMF_ELECTRON_TRANSFER_ACTIVITY	-0.567267	-0.0291337	-2.89579	0.014076134030228	0.189960932339122	-2.90535	GOMF_ELECTRON_TRANSFER_ACTIVITY	TGFB1
GOCC_TRANSLATION_PREINITIATION_COMPLEX	-0.561324	-0.0784454	-2.89505	0.0140952112867701	0.189960932339122	-2.9066	GOCC_TRANSLATION_PREINITIATION_COMPLEX	TGFB1
HP_OCULOMOTOR_NERVE_PALSY	0.471643832813855	0.00445262833222911	2.89488401453627	0.0140993438714245	0.189960932339122	-2.90686	HP_OCULOMOTOR_NERVE_PALSY	TGFB1
GOBP_MITOCHONDRIAL_RESPIRATORY_CHAIN_COMPLEX_ASSEMBLY	-0.664232	-0.0518932	-2.8944	0.0141116827594559	0.189960932339122	-2.90767	GOBP_MITOCHONDRIAL_RESPIRATORY_CHAIN_COMPLEX_ASSEMBLY	TGFB1
GOCC_PODOSOME	0.47151891095895	0.0136691637848248	2.89402268327204	0.0141214281461886	0.189960932339122	-2.9083	GOCC_PODOSOME	TGFB1
GOBP_POSITIVE_REGULATION_OF_CORTICOSTEROID_HORMONE_SECRETION	0.647758753943168	0.0569448069136908	2.89332735141804	0.0141392814445015	0.190042328730688	-2.90946	GOBP_POSITIVE_REGULATION_OF_CORTICOSTEROID_HORMONE_SECRETION	TGFB1
GOBP_MINERALOCORTICOID_METABOLIC_PROCESS	0.456082826812565	-0.0113858	2.89132861266383	0.0141907265594634	0.190163607353494	-2.91279	GOBP_MINERALOCORTICOID_METABOLIC_PROCESS	TGFB1
GOBP_MITOCHONDRIAL_TRANSLATION	-0.525281	-0.0369909	-2.89131	0.0141911904056685	0.190163607353494	-2.91282	GOBP_MITOCHONDRIAL_TRANSLATION	TGFB1
HP_TAPERED_DISTAL_PHALANGES_OF_FINGER	0.567398905590375	0.0293692179443355	2.89121627477269	0.0141936235424137	0.190163607353494	-2.91298	HP_TAPERED_DISTAL_PHALANGES_OF_FINGER	TGFB1
HP_HEMOGLOBINURIA	0.492016155506281	0.051458596410817	2.89113387529767	0.014195748845357	0.190163607353494	-2.91311	HP_HEMOGLOBINURIA	TGFB1
HP_ADENOCARCINOMA_OF_THE_COLON	-0.479021	-0.00300215	-2.89028	0.0142178013399623	0.190163607353494	-2.91454	HP_ADENOCARCINOMA_OF_THE_COLON	TGFB1
GOBP_NEGATIVE_REGULATION_OF_EXCITATORY_POSTSYNAPTIC_POTENTIAL	0.545578691345945	-0.0612412	2.89014834670329	0.0142211929072293	0.190163607353494	-2.91476	GOBP_NEGATIVE_REGULATION_OF_EXCITATORY_POSTSYNAPTIC_POTENTIAL	TGFB1
GOBP_NEGATIVE_REGULATION_OF_CGMP_MEDIATED_SIGNALING	0.721719636850514	0.0697062896810994	2.88965535172546	0.0142339379758506	0.190163607353494	-2.91558	GOBP_NEGATIVE_REGULATION_OF_CGMP_MEDIATED_SIGNALING	TGFB1
GOBP_GLUTAMATE_SECRETION	0.46780474196033	0.0165733956340684	2.88931342965377	0.0142427841552797	0.190163607353494	-2.91615	GOBP_GLUTAMATE_SECRETION	TGFB1
GOBP_TRNA_PSEUDOURIDINE_SYNTHESIS	-0.660043	-0.103792	-2.88833	0.0142682048377332	0.190345181687805	-2.91778	GOBP_TRNA_PSEUDOURIDINE_SYNTHESIS	TGFB1
HP_ABNORMALITY_OF_KREBS_CYCLE_METABOLISM	-0.608203	-0.0571748	-2.88577	0.0143347746545516	0.190894390376661	-2.92205	HP_ABNORMALITY_OF_KREBS_CYCLE_METABOLISM	TGFB1
HP_ELEVATED_CIRCULATING_CALCITONIN_CONCENTRATION	-0.529917	0.0128535126583594	-2.88532	0.0143464751239843	0.190894390376661	-2.9228	HP_ELEVATED_CIRCULATING_CALCITONIN_CONCENTRATION	TGFB1
HP_ABNORMAL_DISTAL_FEMORAL_METAPHYSIS_MORPHOLOGY	0.557535349098909	0.118659445062801	2.88522175227343	0.0143490705150146	0.190894390376661	-2.92296	HP_ABNORMAL_DISTAL_FEMORAL_METAPHYSIS_MORPHOLOGY	TGFB1
GOBP_VACUOLAR_TRANSMEMBRANE_TRANSPORT	0.512735276480738	-0.021652	2.88492558038027	0.0143567946060202	0.190894390376661	-2.92346	GOBP_VACUOLAR_TRANSMEMBRANE_TRANSPORT	TGFB1
GOBP_REGULATION_OF_MYELOID_LEUKOCYTE_MEDIATED_IMMUNITY	0.502458962537241	0.00309247498943163	2.88363726055081	0.0143904419971285	0.191122194986054	-2.9256	GOBP_REGULATION_OF_MYELOID_LEUKOCYTE_MEDIATED_IMMUNITY	TGFB1
GOBP_MAST_CELL_PROLIFERATION	0.586574061475101	0.088204205542074	2.88336104302505	0.0143976662848145	0.191122194986054	-2.92606	GOBP_MAST_CELL_PROLIFERATION	TGFB1
GOBP_GLOMERULAR_MESANGIAL_CELL_PROLIFERATION	0.504191663435166	0.0173611637473432	2.88219905276329	0.0144280970430554	0.19136838433878	-2.928	GOBP_GLOMERULAR_MESANGIAL_CELL_PROLIFERATION	TGFB1
GOBP_REGULATION_OF_HEAT_GENERATION	0.497203818180097	0.00438186491582858	2.88003020954654	0.0144850675831621	0.191794531948097	-2.93161	GOBP_REGULATION_OF_HEAT_GENERATION	TGFB1
GOMF_NADH_DEHYDROGENASE_ACTIVITY	-0.719298	-0.00335084	-2.87971	0.014493618697086	0.191794531948097	-2.93215	GOMF_NADH_DEHYDROGENASE_ACTIVITY	TGFB1
GOMF_APOLIPOPROTEIN_A_I_BINDING	0.734114817838727	0.0563448836106534	2.87961651564921	0.0144959598423074	0.191794531948097	-2.9323	GOMF_APOLIPOPROTEIN_A_I_BINDING	TGFB1
GOBP_MITOCHONDRIAL_DNA_REPAIR	-0.590065	0.0207686118954273	-2.87873	0.0145193474834241	0.191846663978875	-2.93378	GOBP_MITOCHONDRIAL_DNA_REPAIR	TGFB1
HP_NARROW_ILIAC_WING	0.648449338422925	0.0335044721611328	2.87856323225551	0.0145237289398987	0.191846663978875	-2.93406	HP_NARROW_ILIAC_WING	TGFB1
HP_APLASIA_CUTIS_CONGENITA	0.472813579223702	-0.037383	2.87794879621205	0.0145399526362854	0.191903538811039	-2.93508	HP_APLASIA_CUTIS_CONGENITA	TGFB1
GOBP_RIBONUCLEOSIDE_MONOPHOSPHATE_CATABOLIC_PROCESS	0.460618055098085	0.0470001835703081	2.87656875853975	0.0145764573889364	0.192046515622974	-2.93738	GOBP_RIBONUCLEOSIDE_MONOPHOSPHATE_CATABOLIC_PROCESS	TGFB1
GOCC_B_CELL_RECEPTOR_COMPLEX	0.775897443495327	0.0750437179712155	2.87655585453079	0.014576799156947	0.192046515622974	-2.9374	GOCC_B_CELL_RECEPTOR_COMPLEX	TGFB1
GOMF_ACTIVIN_RECEPTOR_ACTIVITY_TYPE_I	0.478351666057814	-0.00107665	2.87618721222317	0.0145865661785428	0.192046515622974	-2.93801	GOMF_ACTIVIN_RECEPTOR_ACTIVITY_TYPE_I	TGFB1
GOMF_MISFOLDED_PROTEIN_BINDING	0.616562346431532	0.0607289644626495	2.87427759835016	0.0146372652052139	0.192216598329022	-2.94119	GOMF_MISFOLDED_PROTEIN_BINDING	TGFB1
GOMF_PHOSPHATIDYLCHOLINE_FLOPPASE_ACTIVITY	0.731535988479336	0.0316824289203244	2.87421399936891	0.0146389567393367	0.192216598329022	-2.9413	GOMF_PHOSPHATIDYLCHOLINE_FLOPPASE_ACTIVITY	TGFB1
GOBP_COBALAMIN_TRANSPORT	0.612599898035444	-0.0211938	2.87396590943468	0.0146455570206101	0.192216598329022	-2.94171	GOBP_COBALAMIN_TRANSPORT	TGFB1
GOBP_NITRIC_OXIDE_SYNTHASE_BIOSYNTHETIC_PROCESS	0.531424415151523	-0.0173116	2.87390288327838	0.0146472342659117	0.192216598329022	-2.94182	GOBP_NITRIC_OXIDE_SYNTHASE_BIOSYNTHETIC_PROCESS	TGFB1
GOBP_REGULATION_OF_NEUTROPHIL_MIGRATION	0.509432385516072	0.0212011268281336	2.8733927496779	0.0146608169411964	0.192238171325036	-2.94267	GOBP_REGULATION_OF_NEUTROPHIL_MIGRATION	TGFB1
GOBP_NADH_DEHYDROGENASE_COMPLEX_ASSEMBLY	-0.67181	-0.0502819	-2.87239	0.0146876620886567	0.192433470261635	-2.94434	GOBP_NADH_DEHYDROGENASE_COMPLEX_ASSEMBLY	TGFB1
GOBP_BRANCHED_CHAIN_AMINO_ACID_CATABOLIC_PROCESS	-0.695279	0.010713537129358	-2.8712	0.0147193661065665	0.192596970010862	-2.94632	GOBP_BRANCHED_CHAIN_AMINO_ACID_CATABOLIC_PROCESS	TGFB1
GOBP_CALCIUM_ACTIVATED_PHOSPHOLIPID_SCRAMBLING	0.681098275594134	0.047382543300879	2.87063075493579	0.0147345755291932	0.192596970010862	-2.94727	GOBP_CALCIUM_ACTIVATED_PHOSPHOLIPID_SCRAMBLING	TGFB1
GOBP_PHAGOCYTOSIS	0.488799132132926	0.0255322058116524	2.8705766331276	0.0147360245344294	0.192596970010862	-2.94736	GOBP_PHAGOCYTOSIS	TGFB1
GOBP_GLIAL_CELL_ACTIVATION	0.556735904993255	0.0357782681560532	2.86994055466491	0.0147530649429612	0.192604145627541	-2.94842	GOBP_GLIAL_CELL_ACTIVATION	TGFB1
GOMF_PHOSPHOLIPID_TRANSPORTER_ACTIVITY	0.451411666664977	-0.00566287	2.86935448885105	0.0147687829205293	0.192604145627541	-2.94939	GOMF_PHOSPHOLIPID_TRANSPORTER_ACTIVITY	TGFB1
GOBP_LATERAL_VENTRICLE_DEVELOPMENT	0.46839901308249	0.00840334178880111	2.86877344920149	0.0147843825878389	0.192604145627541	-2.95036	GOBP_LATERAL_VENTRICLE_DEVELOPMENT	TGFB1
GOBP_AEROBIC_RESPIRATION	-0.566724	-0.0340725	-2.86877	0.0147844195749373	0.192604145627541	-2.95036	GOBP_AEROBIC_RESPIRATION	TGFB1
GOBP_POSITIVE_REGULATION_OF_ASTROCYTE_DIFFERENTIATION	0.494127897211277	-0.0166804	2.86705819774076	0.0148305293390989	0.193044383208977	-2.95321	GOBP_POSITIVE_REGULATION_OF_ASTROCYTE_DIFFERENTIATION	TGFB1
GOBP_VASCULOGENESIS	0.479507411477578	0.00573273188055385	2.86662561233896	0.0148421901883439	0.193044383208977	-2.95393	GOBP_VASCULOGENESIS	TGFB1
GOBP_ONCOGENE_INDUCED_CELL_SENESCENCE	0.574848134596254	0.03826887669352	2.86539483157036	0.0148754173754299	0.193150691548118	-2.95598	GOBP_ONCOGENE_INDUCED_CELL_SENESCENCE	TGFB1
GOBP_COMPLEMENT_ACTIVATION_LECTIN_PATHWAY	0.560818031813481	-0.0180526	2.86506508303734	0.0148843321353747	0.193150691548118	-2.95653	GOBP_COMPLEMENT_ACTIVATION_LECTIN_PATHWAY	TGFB1
HP_OSTEOCHONDROMA	0.537726826702307	0.00832047027522244	2.86466951037415	0.0148950334817569	0.193150691548118	-2.95719	HP_OSTEOCHONDROMA	TGFB1
HP_OSTEOLYSIS_INVOLVING_BONES_OF_THE_UPPER_LIMBS	0.557108361885998	0.0277404251123492	2.86451965114728	0.0148990895963716	0.193150691548118	-2.95744	HP_OSTEOLYSIS_INVOLVING_BONES_OF_THE_UPPER_LIMBS	TGFB1
HP_ESOPHAGEAL_VARIX	0.468335043243789	0.00968802567058284	2.86381040220288	0.0149183011924388	0.193150691548118	-2.95862	HP_ESOPHAGEAL_VARIX	TGFB1
GOBP_REGULATION_OF_MAST_CELL_CHEMOTAXIS	0.780999899026753	-0.0209113	2.86337980988043	0.0149299767985724	0.193150691548118	-2.95934	GOBP_REGULATION_OF_MAST_CELL_CHEMOTAXIS	TGFB1
GOCC_OUTER_MITOCHONDRIAL_MEMBRANE_PROTEIN_COMPLEX	-0.5971	0.0203307818675202	-2.86322	0.0149343318207308	0.193150691548118	-2.95961	GOCC_OUTER_MITOCHONDRIAL_MEMBRANE_PROTEIN_COMPLEX	TGFB1
GOBP_VERY_LOW_DENSITY_LIPOPROTEIN_PARTICLE_ASSEMBLY	-0.509145	0.0122884346883854	-2.86225	0.0149606214854933	0.193335415055709	-2.96122	GOBP_VERY_LOW_DENSITY_LIPOPROTEIN_PARTICLE_ASSEMBLY	TGFB1
HP_NONCOMMUNICATING_HYDROCEPHALUS	-0.581551	-0.0421237	-2.86106	0.0149930145272191	0.193598652700307	-2.9632	HP_NONCOMMUNICATING_HYDROCEPHALUS	TGFB1
HP_EOSINOPHILIC_INFILTRATION_OF_THE_ESOPHAGUS	0.572613582557242	0.0142461662970585	2.86046188746935	0.0150093373402339	0.193631230289898	-2.9642	HP_EOSINOPHILIC_INFILTRATION_OF_THE_ESOPHAGUS	TGFB1
GOMF_SULFURIC_ESTER_HYDROLASE_ACTIVITY	0.524678907360665	0.038693152067361	2.85992304765906	0.015024038438701	0.193631230289898	-2.96509	GOMF_SULFURIC_ESTER_HYDROLASE_ACTIVITY	TGFB1
GOBP_HISTAMINE_TRANSPORT	0.471070208828834	0.0160358047375373	2.85964561005384	0.0150316133314105	0.193631230289898	-2.96555	GOBP_HISTAMINE_TRANSPORT	TGFB1
GOBP_POSITIVE_REGULATION_OF_LYMPHOCYTE_CHEMOTAXIS	0.55785547119329	-0.0118758	2.85825585607277	0.0150696151963788	0.193965582647555	-2.96787	GOBP_POSITIVE_REGULATION_OF_LYMPHOCYTE_CHEMOTAXIS	TGFB1
GOCC_PLATELET_ALPHA_GRANULE_LUMEN	0.518005451915536	0.0182870797721808	2.85675487723653	0.0151107660114633	0.194339899613884	-2.97037	GOCC_PLATELET_ALPHA_GRANULE_LUMEN	TGFB1
GOBP_POSITIVE_REGULATION_OF_INTERLEUKIN_6_PRODUCTION	0.496468588573797	0.00609250699348006	2.85605669536695	0.0151299455062648	0.194368620605445	-2.97153	GOBP_POSITIVE_REGULATION_OF_INTERLEUKIN_6_PRODUCTION	TGFB1
GOBP_NEGATIVE_REGULATION_OF_HUMORAL_IMMUNE_RESPONSE	0.509763966617704	0.0074608380052778	2.85579497560583	0.0151371413637578	0.194368620605445	-2.97196	GOBP_NEGATIVE_REGULATION_OF_HUMORAL_IMMUNE_RESPONSE	TGFB1
HP_NECK_PAIN	0.513562444034441	-0.0506241	2.85506638625981	0.0151571915446015	0.194470994622449	-2.97318	HP_NECK_PAIN	TGFB1
HP_ELEVATED_MATERNAL_CIRCULATING_ALPHA_FETOPROTEIN_CONCENTRATION	0.459936910270378	0.0013728350468573	2.85428401431511	0.015178751252588	0.194592557857621	-2.97448	HP_ELEVATED_MATERNAL_CIRCULATING_ALPHA_FETOPROTEIN_CONCENTRATION	TGFB1
GOBP_ACTIVATION_OF_MEIOSIS	0.654144204212102	-0.00734666	2.85333947099607	0.0152048206209439	0.194661338450453	-2.97605	GOBP_ACTIVATION_OF_MEIOSIS	TGFB1
GOMF_PHOSPHATIDYLGLYCEROL_BINDING	0.474156356495906	0.012158172209713	2.85250653537864	0.0152278466422352	0.194661338450453	-2.97744	GOMF_PHOSPHATIDYLGLYCEROL_BINDING	TGFB1
GOBP_RENAL_SYSTEM_PROCESS_INVOLVED_IN_REGULATION_OF_BLOOD_VOLUME	0.463967370859932	0.0207639894104404	2.85229765349361	0.0152336265086873	0.194661338450453	-2.97778	GOBP_RENAL_SYSTEM_PROCESS_INVOLVED_IN_REGULATION_OF_BLOOD_VOLUME	TGFB1
GOMF_PHOSPHATIDATE_PHOSPHATASE_ACTIVITY	-0.818883	-0.135666	-2.85183	0.0152465961828978	0.194661338450453	-2.97856	GOMF_PHOSPHATIDATE_PHOSPHATASE_ACTIVITY	TGFB1
GOBP_GRANULOCYTE_MIGRATION	0.499856689850361	0.0142160294590501	2.85160218626469	0.0152528861972347	0.194661338450453	-2.97894	GOBP_GRANULOCYTE_MIGRATION	TGFB1
GOBP_NEGATIVE_REGULATION_OF_CELL_ADHESION_MEDIATED_BY_INTEGRIN	0.548212304465333	-0.0533333	2.85146630852999	0.0152566519143257	0.194661338450453	-2.97917	GOBP_NEGATIVE_REGULATION_OF_CELL_ADHESION_MEDIATED_BY_INTEGRIN	TGFB1
GOBP_POSITIVE_REGULATION_OF_INTERLEUKIN_1_PRODUCTION	0.518830227692265	0.0341770113527543	2.85097526873282	0.0152702683222168	0.194680808016101	-2.97999	GOBP_POSITIVE_REGULATION_OF_INTERLEUKIN_1_PRODUCTION	TGFB1
GOBP_LIPOPOLYSACCHARIDE_MEDIATED_SIGNALING_PATHWAY	0.502931926211612	0.0162285020893843	2.84984773155198	0.0153015804854823	0.194925671659206	-2.98186	GOBP_LIPOPOLYSACCHARIDE_MEDIATED_SIGNALING_PATHWAY	TGFB1
GOCC_GATOR2_COMPLEX	-0.474918	-0.0382562	-2.84876	0.0153317195986978	0.195155216583582	-2.98366	GOCC_GATOR2_COMPLEX	TGFB1
GOMF_INOSITOL_1_4_5_TRISPHOSPHATE_BINDING	0.494597411209292	-0.0199703	2.84808598886857	0.0153506329142794	0.195241620209895	-2.98479	GOMF_INOSITOL_1_4_5_TRISPHOSPHATE_BINDING	TGFB1
HP_ABNORMAL_ULNAR_METAPHYSIS_MORPHOLOGY	0.519981138535159	0.00727111518305943	2.8475838446922	0.0153646428498867	0.195265571561859	-2.98563	HP_ABNORMAL_ULNAR_METAPHYSIS_MORPHOLOGY	TGFB1
GOBP_DETECTION_OF_BACTERIUM	0.614096439003383	0.0793157469977754	2.84659501912107	0.0153922685593697	0.195400062147561	-2.98727	GOBP_DETECTION_OF_BACTERIUM	TGFB1
HP_URETHRAL_DIVERTICULUM	0.587850511848099	0.0129722363481745	2.84633662699025	0.0153994956443457	0.195400062147561	-2.9877	HP_URETHRAL_DIVERTICULUM	TGFB1
GOBP_POSTSYNAPTIC_DENSITY_ASSEMBLY	0.46666455855462	-0.0183514	2.84423597959193	0.0154583751807405	0.195992722173451	-2.9912	GOBP_POSTSYNAPTIC_DENSITY_ASSEMBLY	TGFB1
HP_IMPAIRED_ARACHIDONIC_ACID_INDUCED_PLATELET_AGGREGATION	0.499442953395213	0.0697063315833845	2.84267087029691	0.0155023897321206	0.196259131867036	-2.9938	HP_IMPAIRED_ARACHIDONIC_ACID_INDUCED_PLATELET_AGGREGATION	TGFB1
GOBP_REGULATION_OF_LEUKOCYTE_CHEMOTAXIS	0.505406501714557	0.0258535454401733	2.84233951687605	0.0155117241686681	0.196259131867036	-2.99435	GOBP_REGULATION_OF_LEUKOCYTE_CHEMOTAXIS	TGFB1
GOBP_FIBROBLAST_GROWTH_FACTOR_PRODUCTION	0.513233014842306	0.0461272601969707	2.84144582987672	0.0155369278198175	0.196259131867036	-2.99584	GOBP_FIBROBLAST_GROWTH_FACTOR_PRODUCTION	TGFB1
GOBP_REGULATION_OF_SYNAPTIC_TRANSMISSION_DOPAMINERGIC	0.464239680365676	0.0487207505001234	2.84133535373161	0.0155400462858584	0.196259131867036	-2.99602	GOBP_REGULATION_OF_SYNAPTIC_TRANSMISSION_DOPAMINERGIC	TGFB1
GOBP_PROTEIN_DEGLYCOSYLATION	0.582766742631511	-0.00321039	2.84132530501078	0.015540329967114	0.196259131867036	-2.99604	GOBP_PROTEIN_DEGLYCOSYLATION	TGFB1
GOBP_MYELOID_LEUKOCYTE_ACTIVATION	0.518851338366084	0.0285704625864509	2.83924629060777	0.0155991328137488	0.196397109677845	-2.9995	GOBP_MYELOID_LEUKOCYTE_ACTIVATION	TGFB1
GOBP_PLATELET_AGGREGATION	0.474445343318214	0.00748716656707772	2.83909078791529	0.0156035399487434	0.196397109677845	-2.99976	GOBP_PLATELET_AGGREGATION	TGFB1
HP_ABNORMAL_PARATHYROID_MORPHOLOGY	-0.444109	-0.0151331	-2.83904	0.0156050521076937	0.196397109677845	-2.99985	HP_ABNORMAL_PARATHYROID_MORPHOLOGY	TGFB1
GOMF_LOW_DENSITY_LIPOPROTEIN_PARTICLE_BINDING	0.553772919185192	0.00184688424776007	2.83895478235178	0.0156073955279504	0.196397109677845	-2.99998	GOMF_LOW_DENSITY_LIPOPROTEIN_PARTICLE_BINDING	TGFB1
HP_PERSISTENCE_OF_HEMOGLOBIN_F	-0.488484	-0.00485898	-2.83878	0.0156122407395132	0.196397109677845	-3.00027	HP_PERSISTENCE_OF_HEMOGLOBIN_F	TGFB1
GOBP_NEGATIVE_REGULATION_OF_PROTEIN_LOCALIZATION_TO_CHROMATIN	0.66880947031121	0.0385404239015271	2.83759164457807	0.0156460911396025	0.196669289250492	-3.00225	GOBP_NEGATIVE_REGULATION_OF_PROTEIN_LOCALIZATION_TO_CHROMATIN	TGFB1
GOBP_NEGATIVE_REGULATION_OF_LEUKOCYTE_DEGRANULATION	0.597045549590721	0.0233963865363654	2.83708382928627	0.0156605309858145	0.196697246438054	-3.0031	GOBP_NEGATIVE_REGULATION_OF_LEUKOCYTE_DEGRANULATION	TGFB1
GOMF_DNA_DNA_TETHERING_ACTIVITY	-0.67101	0.0196269683183197	-2.83553	0.0157048408602582	0.196875235121188	-3.00568	GOMF_DNA_DNA_TETHERING_ACTIVITY	TGFB1
GOBP_SMOOTH_MUSCLE_CONTRACTION	0.450730011200467	0.0188050587957789	2.83535983398166	0.015709652261999	0.196875235121188	-3.00596	GOBP_SMOOTH_MUSCLE_CONTRACTION	TGFB1
GOBP_DIPEPTIDE_TRANSMEMBRANE_TRANSPORT	0.628535471929565	0.0142058453149448	2.83529921467303	0.0157113822587707	0.196875235121188	-3.00606	GOBP_DIPEPTIDE_TRANSMEMBRANE_TRANSPORT	TGFB1
GOBP_REGULATION_OF_HEMOGLOBIN_BIOSYNTHETIC_PROCESS	-0.469145	-0.0204833	-2.83449	0.015734419339951	0.19701059114455	-3.00741	GOBP_REGULATION_OF_HEMOGLOBIN_BIOSYNTHETIC_PROCESS	TGFB1
GOMF_OXIDOREDUCTASE_ACTIVITY_ACTING_ON_A_HEME_GROUP_OF_DONORS	-0.589856	0.0124108828880074	-2.83311	0.0157739316078451	0.197307462763923	-3.0097	GOMF_OXIDOREDUCTASE_ACTIVITY_ACTING_ON_A_HEME_GROUP_OF_DONORS	TGFB1
GOBP_OLIGOPEPTIDE_IMPORT_ACROSS_PLASMA_MEMBRANE	0.745278328635162	0.00203232471401154	2.83244717811602	0.0157929904500384	0.197307462763923	-3.01081	GOBP_OLIGOPEPTIDE_IMPORT_ACROSS_PLASMA_MEMBRANE	TGFB1
GOBP_NITRIC_OXIDE_TRANSPORT	0.682703331921788	-0.0324179	2.83203649164767	0.0158047765426396	0.197307462763923	-3.01149	GOBP_NITRIC_OXIDE_TRANSPORT	TGFB1
GOBP_POSITIVE_REGULATION_OF_T_HELPER_1_CELL_DIFFERENTIATION	0.681607162044322	0.00125258637811502	2.83100723970215	0.015834353031425	0.197307462763923	-3.0132	GOBP_POSITIVE_REGULATION_OF_T_HELPER_1_CELL_DIFFERENTIATION	TGFB1
HP_CUPPED_RIBS	0.495699097803024	-0.00116241	2.83088976805835	0.0158377321868182	0.197307462763923	-3.0134	HP_CUPPED_RIBS	TGFB1
GOBP_RESPONSE_TO_INTERLEUKIN_1	0.441140690956444	0.0271098437591439	2.83088358387847	0.0158379100990399	0.197307462763923	-3.01341	GOBP_RESPONSE_TO_INTERLEUKIN_1	TGFB1
GOBP_PLATELET_ACTIVATION	0.468008946570955	0.0140698897757702	2.82990592526785	0.0158660613205165	0.197307462763923	-3.01503	GOBP_PLATELET_ACTIVATION	TGFB1
GOBP_POSITIVE_REGULATION_OF_COLLAGEN_METABOLIC_PROCESS	0.435728615443608	-0.00582294	2.82986918194114	0.0158671202979613	0.197307462763923	-3.01509	GOBP_POSITIVE_REGULATION_OF_COLLAGEN_METABOLIC_PROCESS	TGFB1
GOBP_COMPLEMENT_ACTIVATION	0.539960613446111	0.0190805806854221	2.82937411654413	0.0158813954129922	0.197307462763923	-3.01592	GOBP_COMPLEMENT_ACTIVATION	TGFB1
GOBP_GLYCOPROTEIN_METABOLIC_PROCESS	0.432281500208097	-0.000764743	2.82923302734304	0.0158854660330076	0.197307462763923	-3.01615	GOBP_GLYCOPROTEIN_METABOLIC_PROCESS	TGFB1
GOBP_POSITIVE_REGULATION_OF_ANTIGEN_PROCESSING_AND_PRESENTATION	0.708275138015613	0.089083738739279	2.82895951035122	0.0158933603375782	0.197307462763923	-3.01661	GOBP_POSITIVE_REGULATION_OF_ANTIGEN_PROCESSING_AND_PRESENTATION	TGFB1
GOBP_REGULATION_OF_ENDOTHELIAL_TUBE_MORPHOGENESIS	0.728360460470354	0.0791103990470735	2.82855050426819	0.0159051724424029	0.197307462763923	-3.01729	GOBP_REGULATION_OF_ENDOTHELIAL_TUBE_MORPHOGENESIS	TGFB1
HP_CONGENITAL_HEPATIC_FIBROSIS	0.511836766617616	-0.0407099	2.82701007951171	0.0159497384203809	0.197597598725433	-3.01985	HP_CONGENITAL_HEPATIC_FIBROSIS	TGFB1
GOMF_PROTEASE_BINDING	0.416391104882634	0.0217144752193571	2.82689392700041	0.0159531038593382	0.197597598725433	-3.02004	GOMF_PROTEASE_BINDING	TGFB1
HP_VASCULITIS_BY_ANATOMICAL_SITE	0.669067343428304	0.0287874479622041	2.82522759311243	0.0160014626001062	0.19804423580854	-3.02281	HP_VASCULITIS_BY_ANATOMICAL_SITE	TGFB1
GOCC_AZUROPHIL_GRANULE_MEMBRANE	0.452770759776788	-0.00550146	2.82390781486754	0.0160398674369889	0.198158807570035	-3.02501	GOCC_AZUROPHIL_GRANULE_MEMBRANE	TGFB1
GOBP_VASOCONSTRICTION	0.418646925965146	-0.0142562	2.82361695116036	0.0160483437412709	0.198158807570035	-3.02549	GOBP_VASOCONSTRICTION	TGFB1
GOBP_DENDRITIC_CELL_MIGRATION	0.600781975799997	0.0210714156176508	2.82253967385416	0.0160797764286828	0.198158807570035	-3.02728	GOBP_DENDRITIC_CELL_MIGRATION	TGFB1
HP_METABOLIC_ALKALOSIS	-0.55187	-0.0108027	-2.82237	0.0160846169232302	0.198158807570035	-3.02755	HP_METABOLIC_ALKALOSIS	TGFB1
HP_FIRST_DORSAL_INTEROSSEI_MUSCLE_WEAKNESS	-0.5661	-0.0699515	-2.82105	0.0161233936991298	0.198158807570035	-3.02976	HP_FIRST_DORSAL_INTEROSSEI_MUSCLE_WEAKNESS	TGFB1
GOBP_MONOCYTE_CHEMOTAXIS	0.491412197306034	0.00963290700762607	2.82037595170806	0.0161430944823937	0.198158807570035	-3.03088	GOBP_MONOCYTE_CHEMOTAXIS	TGFB1
GOBP_BLEB_ASSEMBLY	0.621828062987925	-0.00823078	2.81981133216326	0.016159657989803	0.198158807570035	-3.03181	GOBP_BLEB_ASSEMBLY	TGFB1
HP_ABNORMALITY_OF_CHORIORETINAL_PIGMENTATION	-0.496371	0.0038610588755136	-2.81978	0.0161604784665573	0.198158807570035	-3.03186	HP_ABNORMALITY_OF_CHORIORETINAL_PIGMENTATION	TGFB1
HP_ADENOCARCINOMA_OF_THE_INTESTINES	-0.447383	-0.00599265	-2.8195	0.0161688329046562	0.198158807570035	-3.03233	HP_ADENOCARCINOMA_OF_THE_INTESTINES	TGFB1
GOBP_ARTERY_DEVELOPMENT	0.474072250176912	0.00377839571640066	2.81948980118595	0.0161690978792034	0.198158807570035	-3.03235	GOBP_ARTERY_DEVELOPMENT	TGFB1
GOBP_NEUROINFLAMMATORY_RESPONSE	0.525709542124698	0.0352260477194482	2.81927632562936	0.0161753683789207	0.198158807570035	-3.0327	GOBP_NEUROINFLAMMATORY_RESPONSE	TGFB1
GOBP_LEUKOCYTE_ACTIVATION_INVOLVED_IN_INFLAMMATORY_RESPONSE	0.545012926632544	0.0301502368583004	2.81870100903065	0.0161922794223012	0.198158807570035	-3.03366	GOBP_LEUKOCYTE_ACTIVATION_INVOLVED_IN_INFLAMMATORY_RESPONSE	TGFB1
GOBP_POSITIVE_REGULATION_OF_MICROGLIAL_CELL_ACTIVATION	0.618568441779126	0.00673899272246921	2.81862092899524	0.0161946347149599	0.198158807570035	-3.03379	GOBP_POSITIVE_REGULATION_OF_MICROGLIAL_CELL_ACTIVATION	TGFB1
GOBP_TYPE_B_PANCREATIC_CELL_APOPTOTIC_PROCESS	0.494694478818929	0.0419783133826174	2.81834988953952	0.016202608984288	0.198158807570035	-3.03424	GOBP_TYPE_B_PANCREATIC_CELL_APOPTOTIC_PROCESS	TGFB1
HP_BRUSHFIELD_SPOTS	-0.545107	-0.0241182	-2.81793	0.0162150144349823	0.198158807570035	-3.03494	HP_BRUSHFIELD_SPOTS	TGFB1
GOBP_RESPONSE_TO_MOLECULE_OF_BACTERIAL_ORIGIN	0.465334655732506	0.00978254589125337	2.81738959143177	0.0162308934248272	0.198158807570035	-3.03584	GOBP_RESPONSE_TO_MOLECULE_OF_BACTERIAL_ORIGIN	TGFB1
HP_NEVUS_FLAMMEUS_OF_THE_FOREHEAD	-0.627486	0.00918178549045896	-2.81736	0.0162317103016559	0.198158807570035	-3.03589	HP_NEVUS_FLAMMEUS_OF_THE_FOREHEAD	TGFB1
HP_ABNORMAL_MITOCHONDRIAL_MORPHOLOGY	-0.476823	-0.0171815	-2.81703	0.0162413975025598	0.198158807570035	-3.03643	HP_ABNORMAL_MITOCHONDRIAL_MORPHOLOGY	TGFB1
GOCC_SECRETORY_GRANULE_MEMBRANE	0.422152915364685	0.00658187972279095	2.81692677508141	0.0162445426650383	0.198158807570035	-3.03661	GOCC_SECRETORY_GRANULE_MEMBRANE	TGFB1
GOMF_NADPH_BINDING	-0.45374	-0.0131207	-2.81593	0.0162739037641685	0.198210778385524	-3.03826	GOMF_NADPH_BINDING	TGFB1
GOBP_ENDOTHELIAL_CELL_MIGRATION	0.446916272791843	0.014304666432167	2.81572436730866	0.0162800570978659	0.198210778385524	-3.03861	GOBP_ENDOTHELIAL_CELL_MIGRATION	TGFB1
GOMF_GLYCOGEN_BINDING	-0.718513	-0.0329357	-2.81453	0.0163154638462251	0.198210778385524	-3.04059	GOMF_GLYCOGEN_BINDING	TGFB1
HP_TRICUSPID_VALVE_PROLAPSE	0.47640522918268	-0.00881805	2.81434132070064	0.0163210024052445	0.198210778385524	-3.04091	HP_TRICUSPID_VALVE_PROLAPSE	TGFB1
HP_AORTIC_VALVE_CALCIFICATION	0.55899110463603	0.00879365698498156	2.81422691629348	0.0163243939482388	0.198210778385524	-3.0411	HP_AORTIC_VALVE_CALCIFICATION	TGFB1
GOMF_3_CHLOROALLYL_ALDEHYDE_DEHYDROGENASE_ACTIVITY	-0.74023	-0.0530457	-2.81392	0.0163335592672767	0.198210778385524	-3.04161	GOMF_3_CHLOROALLYL_ALDEHYDE_DEHYDROGENASE_ACTIVITY	TGFB1
GOBP_HEMOSTASIS	0.448938559577803	0.0163177643123794	2.81387028045874	0.0163349709922736	0.198210778385524	-3.04169	GOBP_HEMOSTASIS	TGFB1
GOBP_MALONYL_COA_METABOLIC_PROCESS	-0.746658	-0.0617516	-2.81328	0.0163524871606835	0.198273906823288	-3.04267	GOBP_MALONYL_COA_METABOLIC_PROCESS	TGFB1
GOBP_AORTA_SMOOTH_MUSCLE_TISSUE_MORPHOGENESIS	0.812919349066191	0.0485829642035758	2.81197729202212	0.0163912271177796	0.198594085064325	-3.04483	GOBP_AORTA_SMOOTH_MUSCLE_TISSUE_MORPHOGENESIS	TGFB1
GOCC_AUTOLYSOSOME	0.441761009875921	-0.0166518	2.81036090457869	0.016439415634314	0.198818522875731	-3.04752	GOCC_AUTOLYSOSOME	TGFB1
GOBP_GRANULOCYTE_CHEMOTAXIS	0.510843240118295	0.0184027746794747	2.81014681400945	0.0164458087606176	0.198818522875731	-3.04788	GOBP_GRANULOCYTE_CHEMOTAXIS	TGFB1
HP_NIGHT_SWEATS	0.539635265552308	0.0371592666520995	2.81011383744189	0.0164467937194432	0.198818522875731	-3.04793	HP_NIGHT_SWEATS	TGFB1
GOCC_EXTERNAL_ENCAPSULATING_STRUCTURE	0.490172469351003	0.0255352118183734	2.80817	0.016504822436643	0.199370330738804	-3.05115	GOCC_EXTERNAL_ENCAPSULATING_STRUCTURE	TGFB1
GOBP_REGULATION_OF_ENDOCYTOSIS	0.443256864384946	0.015024451031915	2.8075845965926	0.0165225132387718	0.199434413921068	-3.05213	GOBP_REGULATION_OF_ENDOCYTOSIS	TGFB1
GOBP_PHAGOCYTOSIS_ENGULFMENT	0.462053864246587	0.0316614728468345	2.80563995922487	0.0165809666942802	0.199990056712585	-3.05536	GOBP_PHAGOCYTOSIS_ENGULFMENT	TGFB1
GOBP_GROWTH_HORMONE_RECEPTOR_SIGNALING_PATHWAY_VIA_JAK_STAT	0.776354317334507	0.00581987906095697	2.80459870803335	0.0166123499099401	0.200218606474442	-3.05709	GOBP_GROWTH_HORMONE_RECEPTOR_SIGNALING_PATHWAY_VIA_JAK_STAT	TGFB1
HP_DYSPAREUNIA	0.507050676443411	0.021705020127097	2.80384814808462	0.0166350083314937	0.200321976738396	-3.05834	HP_DYSPAREUNIA	TGFB1
HP_CRUMPLED_LONG_BONES	0.643794249383797	0.0340575064014715	2.8034907575548	0.0166458082769826	0.200321976738396	-3.05893	HP_CRUMPLED_LONG_BONES	TGFB1
GOBP_POSITIVE_REGULATION_OF_LEUKOCYTE_CHEMOTAXIS	0.482953469153595	0.00752174710760437	2.80233469551219	0.0166807909454012	0.200325590261015	-3.06085	GOBP_POSITIVE_REGULATION_OF_LEUKOCYTE_CHEMOTAXIS	TGFB1
GOBP_SYNAPTIC_VESICLE_RECYCLING_VIA_ENDOSOME	0.549998707224264	0.00706429153759643	2.80209224986193	0.016688136663142	0.200325590261015	-3.06126	GOBP_SYNAPTIC_VESICLE_RECYCLING_VIA_ENDOSOME	TGFB1
GOBP_RECEPTOR_MEDIATED_ENDOCYTOSIS	0.415749028428953	0.00862554208484899	2.80146895054565	0.0167070364022866	0.200325590261015	-3.06229	GOBP_RECEPTOR_MEDIATED_ENDOCYTOSIS	TGFB1
GOMF_NODAL_BINDING	-0.545891	0.0248744852837181	-2.79986	0.0167557727511232	0.200325590261015	-3.06495	GOMF_NODAL_BINDING	TGFB1
GOBP_PROTEIN_K29_LINKED_DEUBIQUITINATION	-0.443778	-0.00911159	-2.79976	0.0167590681936023	0.200325590261015	-3.06513	GOBP_PROTEIN_K29_LINKED_DEUBIQUITINATION	TGFB1
GOBP_MACROPHAGE_COLONY_STIMULATING_FACTOR_SIGNALING_PATHWAY	0.719682504768095	0.0600693597340729	2.79934225878112	0.0167716824011856	0.200325590261015	-3.06582	GOBP_MACROPHAGE_COLONY_STIMULATING_FACTOR_SIGNALING_PATHWAY	TGFB1
GOMF_TRANSMEMBRANE_EPHRIN_RECEPTOR_ACTIVITY	-0.538926	-0.0119589	-2.79862	0.01679355762881	0.200325590261015	-3.06701	GOMF_TRANSMEMBRANE_EPHRIN_RECEPTOR_ACTIVITY	TGFB1
GOBP_NEGATIVE_REGULATION_OF_THYMOCYTE_APOPTOTIC_PROCESS	0.530045571905055	0.0148551327702077	2.79853993177426	0.0167961356209713	0.200325590261015	-3.06716	GOBP_NEGATIVE_REGULATION_OF_THYMOCYTE_APOPTOTIC_PROCESS	TGFB1
HP_ABNORMALLY_LARGE_GLOBE	0.434687517128976	0.011451608835984	2.79841032285133	0.0168000891476095	0.200325590261015	-3.06737	HP_ABNORMALLY_LARGE_GLOBE	TGFB1
HP_BLADDER_DIVERTICULUM	0.517731085482447	0.0360809011180302	2.79826978318449	0.0168043771452595	0.200325590261015	-3.0676	HP_BLADDER_DIVERTICULUM	TGFB1
GOBP_POSITIVE_REGULATION_OF_LEUKOCYTE_MIGRATION	0.504312040187262	0.0272220163396861	2.79754990258254	0.0168263584388211	0.200325590261015	-3.0688	GOBP_POSITIVE_REGULATION_OF_LEUKOCYTE_MIGRATION	TGFB1
GOBP_NEURAL_PLATE_REGIONALIZATION	-0.596736	-0.0470073	-2.79736	0.0168322730054416	0.200325590261015	-3.06912	GOBP_NEURAL_PLATE_REGIONALIZATION	TGFB1
GOBP_RECEPTOR_INTERNALIZATION	0.429345640471952	0.00766106234222048	2.79722578790956	0.0168362644881684	0.200325590261015	-3.06934	GOBP_RECEPTOR_INTERNALIZATION	TGFB1
GOBP_RESPONSE_TO_ANGIOTENSIN	0.50916543425692	0.00815600299241591	2.79647617306961	0.0168591974777839	0.200325590261015	-3.07058	GOBP_RESPONSE_TO_ANGIOTENSIN	TGFB1
GOBP_IMMUNE_RESPONSE_REGULATING_CELL_SURFACE_RECEPTOR_SIGNALING_PATHWAY_INVOLVED_IN_PHAGOCYTOSIS	0.551914688524351	-0.00274838	2.79631989759551	0.0168639823263988	0.200325590261015	-3.07084	GOBP_IMMUNE_RESPONSE_REGULATING_CELL_SURFACE_RECEPTOR_SIGNALING_PATHWAY_INVOLVED_IN_PHAGOCYTOSIS	TGFB1
GOBP_BLOOD_VESSEL_REMODELING	0.471753124258945	0.0551663338928446	2.79629327808879	0.0168647974979822	0.200325590261015	-3.07089	GOBP_BLOOD_VESSEL_REMODELING	TGFB1
GOBP_REGULATION_OF_T_CELL_ACTIVATION_VIA_T_CELL_RECEPTOR_CONTACT_WITH_ANTIGEN_BOUND_TO_MHC_MOLECULE_ON_ANTIGEN_PRESENTING_CELL	0.660913995429957	0.0259742216408843	2.79603639689623	0.0168726660062888	0.200325590261015	-3.07131	GOBP_REGULATION_OF_T_CELL_ACTIVATION_VIA_T_CELL_RECEPTOR_CONTACT_WITH_ANTIGEN_BOUND_TO_MHC_MOLECULE_ON_ANTIGEN_PRESENTING_CELL	TGFB1
GOBP_LAYER_FORMATION_IN_CEREBRAL_CORTEX	0.514375078809934	-0.0310784	2.79593870626727	0.01687565931776	0.200325590261015	-3.07147	GOBP_LAYER_FORMATION_IN_CEREBRAL_CORTEX	TGFB1
GOBP_OSTEOCLAST_FUSION	0.638362763971871	-0.0381845	2.79571589920097	0.0168824882613463	0.200325590261015	-3.07184	GOBP_OSTEOCLAST_FUSION	TGFB1
GOCC_FLOTILLIN_COMPLEX	0.493887357768152	-0.0172172	2.79495623354005	0.0169057923420283	0.200454394912621	-3.07311	GOCC_FLOTILLIN_COMPLEX	TGFB1
GOBP_POSITIVE_REGULATION_OF_MITOTIC_SISTER_CHROMATID_SEGREGATION	-0.74085	-0.051689	-2.79355	0.0169488773892516	0.200549659672131	-3.07543	GOBP_POSITIVE_REGULATION_OF_MITOTIC_SISTER_CHROMATID_SEGREGATION	TGFB1
HP_PROMINENT_COCCYX	0.487953639514961	-0.0397589	2.79248707301546	0.0169817591583578	0.200549659672131	-3.07721	HP_PROMINENT_COCCYX	TGFB1
HP_LIVER_ABSCESS	0.662190275362009	0.0120120588967624	2.79213247644022	0.0169926965766118	0.200549659672131	-3.07779	HP_LIVER_ABSCESS	TGFB1
HP_BOWEL_DIVERTICULOSIS	0.444569491981925	-0.0194628	2.79209647836829	0.0169938073168323	0.200549659672131	-3.07785	HP_BOWEL_DIVERTICULOSIS	TGFB1
GOBP_REGULATION_OF_PLASMA_CELL_DIFFERENTIATION	0.60585345024787	0.055158496188176	2.7919632536002	0.0169979186673944	0.200549659672131	-3.07808	GOBP_REGULATION_OF_PLASMA_CELL_DIFFERENTIATION	TGFB1
HP_ABNORMAL_ACTIVITY_OF_MITOCHONDRIAL_RESPIRATORY_CHAIN	-0.549338	-0.0530842	-2.79191	0.0169994560237721	0.200549659672131	-3.07816	HP_ABNORMAL_ACTIVITY_OF_MITOCHONDRIAL_RESPIRATORY_CHAIN	TGFB1
GOMF_MOLECULAR_SEQUESTERING_ACTIVITY	0.419313478108709	0.0110415256143071	2.79186305758409	0.0170010113931473	0.200549659672131	-3.07824	GOMF_MOLECULAR_SEQUESTERING_ACTIVITY	TGFB1
GOBP_POSITIVE_REGULATION_OF_OSTEOBLAST_DIFFERENTIATION	0.427664750086405	0.00927458559382761	2.79007914196583	0.0170561687368358	0.200934049171439	-3.0812	GOBP_POSITIVE_REGULATION_OF_OSTEOBLAST_DIFFERENTIATION	TGFB1
GOBP_REGULATION_OF_NON_CANONICAL_WNT_SIGNALING_PATHWAY	0.442871595850109	0.0251948869043046	2.79000210890837	0.0170585545408867	0.200934049171439	-3.08133	GOBP_REGULATION_OF_NON_CANONICAL_WNT_SIGNALING_PATHWAY	TGFB1
GOMF_PHOSPHATE_ION_BINDING	0.613940662882358	0.00473765609457922	2.7885832958478	0.0171025561637611	0.201158838049848	-3.08369	GOMF_PHOSPHATE_ION_BINDING	TGFB1
GOBP_NEGATIVE_REGULATION_OF_B_CELL_RECEPTOR_SIGNALING_PATHWAY	0.685259279021815	0.0387057700749065	2.78854558221193	0.01710372731275	0.201158838049848	-3.08375	GOBP_NEGATIVE_REGULATION_OF_B_CELL_RECEPTOR_SIGNALING_PATHWAY	TGFB1
HP_ORGANIC_ACIDURIA	-0.49252	-0.025146	-2.78818	0.0171151166394418	0.201158838049848	-3.08436	HP_ORGANIC_ACIDURIA	TGFB1
HP_UNDERFOLDED_HELIX	0.542232222303736	0.0409372662451254	2.78730692282653	0.0171422366019781	0.201214493191317	-3.0858	HP_UNDERFOLDED_HELIX	TGFB1
GOBP_PEPTIDYL_LYSINE_HYDROXYLATION	0.53894901993512	-0.00964254	2.78722314212649	0.0171448444080541	0.201214493191317	-3.08594	GOBP_PEPTIDYL_LYSINE_HYDROXYLATION	TGFB1
GOBP_HUMORAL_IMMUNE_RESPONSE_MEDIATED_BY_CIRCULATING_IMMUNOGLOBULIN	0.537930047185385	0.0192556044904956	2.78636574962896	0.0171715547545428	0.201381190573669	-3.08737	GOBP_HUMORAL_IMMUNE_RESPONSE_MEDIATED_BY_CIRCULATING_IMMUNOGLOBULIN	TGFB1
GOBP_PROTEIN_IMPORT_INTO_MITOCHONDRIAL_MATRIX	-0.559946	-0.0176024	-2.78498	0.0172149164875106	0.201666042158096	-3.08967	GOBP_PROTEIN_IMPORT_INTO_MITOCHONDRIAL_MATRIX	TGFB1
GOMF_NERVE_GROWTH_FACTOR_BINDING	0.50107055801352	-0.0695123	2.78467074793327	0.0172244807907396	0.201666042158096	-3.09018	GOMF_NERVE_GROWTH_FACTOR_BINDING	TGFB1
GOBP_POSITIVE_REGULATION_OF_INTERLEUKIN_23_PRODUCTION	0.677747723615577	0.0631433037297497	2.7843850815171	0.0172334165948044	0.201666042158096	-3.09065	GOBP_POSITIVE_REGULATION_OF_INTERLEUKIN_23_PRODUCTION	TGFB1
GOBP_CELLULAR_RESPONSE_TO_REACTIVE_NITROGEN_SPECIES	0.560780299648572	0.00502291226042705	2.78347735991334	0.0172618411919176	0.201851973037224	-3.09216	GOBP_CELLULAR_RESPONSE_TO_REACTIVE_NITROGEN_SPECIES	TGFB1
GOBP_UDP_N_ACETYLGLUCOSAMINE_BIOSYNTHETIC_PROCESS	0.636714589177351	0.0319139573530087	2.7828473209715	0.0172815977345069	0.201931492929418	-3.09321	GOBP_UDP_N_ACETYLGLUCOSAMINE_BIOSYNTHETIC_PROCESS	TGFB1
GOBP_FORMATION_OF_CYTOPLASMIC_TRANSLATION_INITIATION_COMPLEX	-0.579384	-0.0568596	-2.78246	0.0172937230623318	0.201931492929418	-3.09385	GOBP_FORMATION_OF_CYTOPLASMIC_TRANSLATION_INITIATION_COMPLEX	TGFB1
GOBP_FIBROBLAST_ACTIVATION	0.534929771443359	-0.00107579	2.78057331831017	0.0173530920381312	0.202363349213216	-3.09698	GOBP_FIBROBLAST_ACTIVATION	TGFB1
HP_INSPIRATORY_STRIDOR	-0.512493	-0.0304696	-2.78034	0.0173602961085367	0.202363349213216	-3.09736	HP_INSPIRATORY_STRIDOR	TGFB1
GOBP_DEOXYRIBONUCLEOSIDE_METABOLIC_PROCESS	0.515544815536054	-0.0294811	2.77928738891134	0.0173936513530466	0.202363349213216	-3.09911	GOBP_DEOXYRIBONUCLEOSIDE_METABOLIC_PROCESS	TGFB1
HP_ABNORMAL_MEAN_CORPUSCULAR_HEMOGLOBIN_CONCENTRATION	0.445404483013786	0.00891011030551521	2.77916388502273	0.0173975517209363	0.202363349213216	-3.09932	HP_ABNORMAL_MEAN_CORPUSCULAR_HEMOGLOBIN_CONCENTRATION	TGFB1
GOBP_POSITIVE_REGULATION_OF_APOPTOTIC_CELL_CLEARANCE	0.778989460854313	0.101434069234613	2.77900715745778	0.0174025025734143	0.202363349213216	-3.09958	GOBP_POSITIVE_REGULATION_OF_APOPTOTIC_CELL_CLEARANCE	TGFB1
GOBP_REGULATION_OF_CELL_CELL_ADHESION_MEDIATED_BY_INTEGRIN	0.632722459992587	0.0727825889632154	2.77859113250019	0.0174156511310979	0.202363349213216	-3.10027	GOBP_REGULATION_OF_CELL_CELL_ADHESION_MEDIATED_BY_INTEGRIN	TGFB1
HP_DRY_HAIR	-0.486797	-0.0529293	-2.7785	0.0174186810340031	0.202363349213216	-3.10043	HP_DRY_HAIR	TGFB1
GOBP_NEGATIVE_REGULATION_OF_RESPONSE_TO_WOUNDING	0.441799623265199	-0.00604595	2.77765511269594	0.0174452702992594	0.20243232481854	-3.10182	GOBP_NEGATIVE_REGULATION_OF_RESPONSE_TO_WOUNDING	TGFB1
HP_FRAGILE_SKIN	0.526978349457003	-0.0446153	2.77751330622405	0.0174497619456051	0.20243232481854	-3.10206	HP_FRAGILE_SKIN	TGFB1
GOBP_POSITIVE_REGULATION_OF_ANTIMICROBIAL_HUMORAL_RESPONSE	0.568897012366135	0.0205749161367644	2.77680352717245	0.01747226108485	0.202547406759002	-3.10323	GOBP_POSITIVE_REGULATION_OF_ANTIMICROBIAL_HUMORAL_RESPONSE	TGFB1
GOBP_POSITIVE_REGULATION_OF_MACROPHAGE_DIFFERENTIATION	0.646811217626231	0.0021628281871947	2.77592538043496	0.0175001371267302	0.202724610082453	-3.10469	GOBP_POSITIVE_REGULATION_OF_MACROPHAGE_DIFFERENTIATION	TGFB1
HP_SEA_BLUE_HISTIOCYTOSIS	0.646571651160482	0.0397590289906237	2.77525852469379	0.01752133539288	0.202800438562793	-3.1058	HP_SEA_BLUE_HISTIOCYTOSIS	TGFB1
HP_PREMATURE_VENTRICULAR_CONTRACTION	-0.439257	-0.00943328	-2.77452	0.0175447325525912	0.202800438562793	-3.10702	HP_PREMATURE_VENTRICULAR_CONTRACTION	TGFB1
GOBP_FC_RECEPTOR_MEDIATED_INHIBITORY_SIGNALING_PATHWAY	0.641433496292293	0.0533796539478448	2.77430069511066	0.0175518278419028	0.202800438562793	-3.10739	GOBP_FC_RECEPTOR_MEDIATED_INHIBITORY_SIGNALING_PATHWAY	TGFB1
GOBP_CHEMOKINE_C_X_C_MOTIF_LIGAND_1_PRODUCTION	0.595571730683901	0.029193840074835	2.77413644756132	0.0175570619399164	0.202800438562793	-3.10766	GOBP_CHEMOKINE_C_X_C_MOTIF_LIGAND_1_PRODUCTION	TGFB1
GOBP_POSITIVE_REGULATION_OF_MONOCYTE_EXTRAVASATION	0.660401120245657	0.0383369716425983	2.77327683439818	0.0175844806207754	0.202971546204821	-3.10909	GOBP_POSITIVE_REGULATION_OF_MONOCYTE_EXTRAVASATION	TGFB1
HP_ABSENT_EPIPHYSES	0.49312915303222	-0.0246929	2.77283254925771	0.0175986684282324	0.202989798733093	-3.10982	HP_ABSENT_EPIPHYSES	TGFB1
GOCC_MITOCHONDRIAL_SMALL_RIBOSOMAL_SUBUNIT	-0.523427	-0.0379405	-2.77166	0.0176360916411882	0.203251037283654	-3.11176	GOCC_MITOCHONDRIAL_SMALL_RIBOSOMAL_SUBUNIT	TGFB1
GOBP_CELLULAR_RESPONSE_TO_LIPOPROTEIN_PARTICLE_STIMULUS	0.534738098926774	0.0282445991013964	2.77087684531858	0.0176612570696781	0.203251037283654	-3.11307	GOBP_CELLULAR_RESPONSE_TO_LIPOPROTEIN_PARTICLE_STIMULUS	TGFB1
GOMF_ACETYL_COA_C_ACYLTRANSFERASE_ACTIVITY	-0.682838	-0.0436536	-2.7707	0.0176668215885817	0.203251037283654	-3.11335	GOMF_ACETYL_COA_C_ACYLTRANSFERASE_ACTIVITY	TGFB1
GOBP_CRANIAL_NERVE_MORPHOGENESIS	0.447770281990213	0.00815761685201464	2.77007341981476	0.0176870331534097	0.203251037283654	-3.1144	GOBP_CRANIAL_NERVE_MORPHOGENESIS	TGFB1
GOBP_CYTOPLASMIC_TRANSLATION	-0.500883	-0.0115588	-2.76986	0.0176938385232336	0.203251037283654	-3.11475	GOBP_CYTOPLASMIC_TRANSLATION	TGFB1
GOMF_SMALL_RIBOSOMAL_SUBUNIT_RRNA_BINDING	-0.670699	0.0302765140505569	-2.76976	0.017697053426387	0.203251037283654	-3.11492	GOMF_SMALL_RIBOSOMAL_SUBUNIT_RRNA_BINDING	TGFB1
HP_EPIRETINAL_MEMBRANE	0.4745784929044	-0.0406159	2.76858749632628	0.0177348040213576	0.203539425767569	-3.11686	HP_EPIRETINAL_MEMBRANE	TGFB1
GOBP_ENDOPLASMIC_RETICULUM_TO_CYTOSOL_TRANSPORT	0.523086598239918	-0.0151506	2.76726441781648	0.0177774473077673	0.203883516061018	-3.11906	GOBP_ENDOPLASMIC_RETICULUM_TO_CYTOSOL_TRANSPORT	TGFB1
HP_ABNORMAL_URINE_PH	-0.486862	-0.0238174	-2.76657	0.0177999980501191	0.203891259916068	-3.12022	HP_ABNORMAL_URINE_PH	TGFB1
HP_APLASIA_HYPOPLASIA_OF_THE_CAPITAL_FEMORAL_EPIPHYSIS	0.501781003983072	-0.0142796	2.76622685872801	0.0178109593457385	0.203891259916068	-3.12078	HP_APLASIA_HYPOPLASIA_OF_THE_CAPITAL_FEMORAL_EPIPHYSIS	TGFB1
HP_ABNORMALITY_OF_COMPLEMENT_SYSTEM	0.549626153286152	0.00624970143441108	2.76606756311506	0.0178161099678243	0.203891259916068	-3.12104	HP_ABNORMALITY_OF_COMPLEMENT_SYSTEM	TGFB1
GOMF_NADPLUS_NUCLEOTIDASE_CYCLIC_ADP_RIBOSE_GENERATING	0.671809032397278	0.00811567815716735	2.7651629711276	0.017845386833391	0.203916121264291	-3.12254	GOMF_NADPLUS_NUCLEOTIDASE_CYCLIC_ADP_RIBOSE_GENERATING	TGFB1
GOBP_LEUKOCYTE_MIGRATION	0.495404991177649	0.033715326009754	2.76406119516684	0.0178811099633286	0.203916121264291	-3.12437	GOBP_LEUKOCYTE_MIGRATION	TGFB1
GOBP_SHORT_CHAIN_FATTY_ACID_METABOLIC_PROCESS	-0.693732	-0.0565927	-2.76393	0.017885425687361	0.203916121264291	-3.12459	GOBP_SHORT_CHAIN_FATTY_ACID_METABOLIC_PROCESS	TGFB1
HP_GLOMERULONEPHRITIS	0.515183896039217	0.0227396464882762	2.76350711145455	0.0178991019377217	0.203916121264291	-3.12529	HP_GLOMERULONEPHRITIS	TGFB1
GOBP_NEGATIVE_REGULATION_OF_CALCIUM_ION_DEPENDENT_EXOCYTOSIS	0.509169731188701	-0.0124736	2.76345231621546	0.0179008822010773	0.203916121264291	-3.12538	GOBP_NEGATIVE_REGULATION_OF_CALCIUM_ION_DEPENDENT_EXOCYTOSIS	TGFB1
GOMF_EXTRACELLULAR_MATRIX_STRUCTURAL_CONSTITUENT_CONFERRING_TENSILE_STRENGTH	0.578298004218996	-0.0222325	2.76289859443917	0.0179188821346825	0.203916121264291	-3.1263	GOMF_EXTRACELLULAR_MATRIX_STRUCTURAL_CONSTITUENT_CONFERRING_TENSILE_STRENGTH	TGFB1
HP_FOCAL_T2_HYPERINTENSE_BRAINSTEM_LESION	-0.599056	-0.0380675	-2.76288	0.0179194134391706	0.203916121264291	-3.12632	HP_FOCAL_T2_HYPERINTENSE_BRAINSTEM_LESION	TGFB1
GOBP_CRANIAL_NERVE_STRUCTURAL_ORGANIZATION	0.516370722805306	0.0145206252965265	2.76287668988313	0.0179195945589971	0.203916121264291	-3.12633	GOBP_CRANIAL_NERVE_STRUCTURAL_ORGANIZATION	TGFB1
HP_PORENCEPHALIC_CYST	0.522841583096971	0.0062464429528039	2.7620009313602	0.0179481007738622	0.204096270240628	-3.12778	HP_PORENCEPHALIC_CYST	TGFB1
GOBP_CRANIAL_GANGLION_DEVELOPMENT	0.715376203939563	-0.0694432	2.76102951354406	0.017979773336817	0.204312145567697	-3.12939	GOBP_CRANIAL_GANGLION_DEVELOPMENT	TGFB1
HP_ABNORMAL_ARTERIAL_PHYSIOLOGY	0.465896889743568	0.0130369618797569	2.75959774010831	0.0180265566203795	0.20458881320488	-3.13177	HP_ABNORMAL_ARTERIAL_PHYSIOLOGY	TGFB1
HP_ABSENT_INNER_DYNEIN_ARMS	-0.538322	-0.069557	-2.75928	0.018037107651756	0.20458881320488	-3.1323	HP_ABSENT_INNER_DYNEIN_ARMS	TGFB1
HP_SNORING	0.468908375692811	-0.00334001	2.75881747469209	0.0180521026313361	0.20458881320488	-3.13306	HP_SNORING	TGFB1
HP_WIDE_CRANIAL_SUTURES	0.480978510574782	0.0176119515222607	2.75833327222042	0.0180679735407556	0.20458881320488	-3.13386	HP_WIDE_CRANIAL_SUTURES	TGFB1
GOBP_S_SHAPED_BODY_MORPHOGENESIS	-0.499977	0.0286012284656894	-2.75805	0.018077173665137	0.20458881320488	-3.13433	GOBP_S_SHAPED_BODY_MORPHOGENESIS	TGFB1
GOBP_TISSUE_MIGRATION	0.437329506542103	0.0104161839365384	2.75788259930519	0.018082757867747	0.20458881320488	-3.13461	GOBP_TISSUE_MIGRATION	TGFB1
GOBP_COPULATION	0.477132398469764	0.0381106043916581	2.75756873991939	0.0180930611106539	0.20458881320488	-3.13513	GOBP_COPULATION	TGFB1
GOBP_REGULATION_OF_LEUKOCYTE_ADHESION_TO_VASCULAR_ENDOTHELIAL_CELL	0.478103310333576	0.0202144596501193	2.75552004562898	0.0181604579089688	0.205206802280853	-3.13853	GOBP_REGULATION_OF_LEUKOCYTE_ADHESION_TO_VASCULAR_ENDOTHELIAL_CELL	TGFB1
GOBP_NEGATIVE_REGULATION_OF_PROTEIN_K63_LINKED_UBIQUITINATION	-0.49236	-0.0251086	-2.75478	0.0181847087030269	0.205336731792524	-3.13975	GOBP_NEGATIVE_REGULATION_OF_PROTEIN_K63_LINKED_UBIQUITINATION	TGFB1
GOBP_REGULATION_OF_INTEGRIN_ACTIVATION	0.642892665034015	0.0432425761139878	2.75416201352675	0.0182052707931604	0.205338771083284	-3.14078	GOBP_REGULATION_OF_INTEGRIN_ACTIVATION	TGFB1
GOBP_POSITIVE_REGULATION_OF_ENDOCYTOSIS	0.497957653485786	0.029725095003828	2.75291292446031	0.0182465854972472	0.205338771083284	-3.14285	GOBP_POSITIVE_REGULATION_OF_ENDOCYTOSIS	TGFB1
GOMF_LIPASE_ACTIVATOR_ACTIVITY	0.419533773737692	-0.0112357	2.75231938518222	0.0182662498812378	0.205338771083284	-3.14383	GOMF_LIPASE_ACTIVATOR_ACTIVITY	TGFB1
GOBP_REGULATION_OF_SPONTANEOUS_SYNAPTIC_TRANSMISSION	0.593783812851762	0.0287107260996948	2.75196978177725	0.0182778423219993	0.205338771083284	-3.14441	GOBP_REGULATION_OF_SPONTANEOUS_SYNAPTIC_TRANSMISSION	TGFB1
GOBP_VASCULAR_WOUND_HEALING	0.54566417822286	0.00716691435726369	2.7516773721059	0.0182875438849328	0.205338771083284	-3.1449	GOBP_VASCULAR_WOUND_HEALING	TGFB1
GOBP_MUCOCILIARY_CLEARANCE	-0.656656	-0.0266553	-2.7515	0.0182934320725285	0.205338771083284	-3.14519	GOBP_MUCOCILIARY_CLEARANCE	TGFB1
GOBP_RESPONSE_TO_FOLIC_ACID	0.611054690036423	0.0139856872325377	2.75131110706418	0.0182997030201735	0.205338771083284	-3.1455	GOBP_RESPONSE_TO_FOLIC_ACID	TGFB1
GOBP_POSITIVE_REGULATION_OF_ACUTE_INFLAMMATORY_RESPONSE	0.565903816932215	0.0689383362029932	2.75129367466952	0.0183002819342521	0.205338771083284	-3.14553	GOBP_POSITIVE_REGULATION_OF_ACUTE_INFLAMMATORY_RESPONSE	TGFB1
GOBP_AMYLOID_BETA_CLEARANCE	0.477457297100558	0.0419287295142919	2.75107768038396	0.018307456415212	0.205338771083284	-3.14589	GOBP_AMYLOID_BETA_CLEARANCE	TGFB1
HP_CAPILLARY_HEMANGIOMA	0.428945493262187	0.0079813608923575	2.75092850472672	0.0183124130713946	0.205338771083284	-3.14614	HP_CAPILLARY_HEMANGIOMA	TGFB1
GOBP_INTRINSIC_APOPTOTIC_SIGNALING_PATHWAY_IN_RESPONSE_TO_HYDROGEN_PEROXIDE	-0.460566	-0.0576739	-2.75006	0.0183411576973677	0.205517968853872	-3.14757	GOBP_INTRINSIC_APOPTOTIC_SIGNALING_PATHWAY_IN_RESPONSE_TO_HYDROGEN_PEROXIDE	TGFB1
GOBP_MACROPHAGE_ACTIVATION	0.534009190708905	0.0391017181448629	2.74946009263943	0.0183612749997874	0.205600312967021	-3.14857	GOBP_MACROPHAGE_ACTIVATION	TGFB1
HP_APLASIA_CUTIS_CONGENITA_ON_TRUNK_OR_LIMBS	0.696611139828093	0.0520014453612101	2.74863774125584	0.0183886954459255	0.205689028977327	-3.14993	HP_APLASIA_CUTIS_CONGENITA_ON_TRUNK_OR_LIMBS	TGFB1
GOBP_POSITIVE_REGULATION_OF_CELL_MIGRATION_INVOLVED_IN_SPROUTING_ANGIOGENESIS	0.502586983605122	-0.00859884	2.7480483315741	0.0184083736552904	0.205689028977327	-3.15091	GOBP_POSITIVE_REGULATION_OF_CELL_MIGRATION_INVOLVED_IN_SPROUTING_ANGIOGENESIS	TGFB1
GOBP_REGULATION_OF_ADENYLATE_CYCLASE_ACTIVATING_G_PROTEIN_COUPLED_RECEPTOR_SIGNALING_PATHWAY	0.529706977628998	-0.0123311	2.74794665089201	0.0184117705069251	0.205689028977327	-3.15108	GOBP_REGULATION_OF_ADENYLATE_CYCLASE_ACTIVATING_G_PROTEIN_COUPLED_RECEPTOR_SIGNALING_PATHWAY	TGFB1
GOBP_NEGATIVE_REGULATION_OF_NEUROTRANSMITTER_TRANSPORT	0.562203647859018	0.0474588042948644	2.74769158138859	0.0184202943600363	0.205689028977327	-3.1515	GOBP_NEGATIVE_REGULATION_OF_NEUROTRANSMITTER_TRANSPORT	TGFB1
GOMF_ALCOHOL_DEHYDROGENASE_NAD_P_PLUS_ACTIVITY	-0.425248	-0.00621385	-2.74654	0.0184588371557677	0.205698530537328	-3.15341	GOMF_ALCOHOL_DEHYDROGENASE_NAD_P_PLUS_ACTIVITY	TGFB1
HP_2_4_TOE_CUTANEOUS_SYNDACTYLY	-0.58024	-0.000902672	-2.74622	0.0184694857192788	0.205698530537328	-3.15393	HP_2_4_TOE_CUTANEOUS_SYNDACTYLY	TGFB1
HP_CUTANEOUS_FINGER_SYNDACTYLY	0.470655647350841	-0.0279575	2.74614182546332	0.0184721678545656	0.205698530537328	-3.15407	HP_CUTANEOUS_FINGER_SYNDACTYLY	TGFB1
GOBP_INTERNEURON_MIGRATION_FROM_THE_SUBPALLIUM_TO_THE_CORTEX	0.577142199768393	0.0162504189683433	2.74605459512738	0.0184750919307974	0.205698530537328	-3.15421	GOBP_INTERNEURON_MIGRATION_FROM_THE_SUBPALLIUM_TO_THE_CORTEX	TGFB1
GOBP_AMEBOIDAL_TYPE_CELL_MIGRATION	0.428627238916626	0.00506661265297075	2.74575085850783	0.0184852771629723	0.205698530537328	-3.15471	GOBP_AMEBOIDAL_TYPE_CELL_MIGRATION	TGFB1
HP_THICKENED_CORTEX_OF_LONG_BONES	0.505629599322637	-0.00654259	2.74537782999002	0.0184977935795585	0.205698530537328	-3.15533	HP_THICKENED_CORTEX_OF_LONG_BONES	TGFB1
GOCC_SECONDARY_LYSOSOME	0.46936838488942	-0.0171858	2.74490517522791	0.0185136648665167	0.205732941118462	-3.15611	GOCC_SECONDARY_LYSOSOME	TGFB1
GOBP_POSITIVE_REGULATION_OF_SARCOMERE_ORGANIZATION	0.54787134251558	0.0239200493010723	2.74338405667214	0.0185648341751229	0.205887130255398	-3.15863	GOBP_POSITIVE_REGULATION_OF_SARCOMERE_ORGANIZATION	TGFB1
GOBP_PROTEIN_TRANSMEMBRANE_IMPORT_INTO_INTRACELLULAR_ORGANELLE	-0.492924	-0.0302707	-2.74336	0.0185655768540043	0.205887130255398	-3.15867	GOBP_PROTEIN_TRANSMEMBRANE_IMPORT_INTO_INTRACELLULAR_ORGANELLE	TGFB1
GOBP_POSITIVE_REGULATION_OF_INTERLEUKIN_1_BETA_PRODUCTION	0.543546963788316	0.0444613829089077	2.7433524328764	0.0185658994616096	0.205887130255398	-3.15869	GOBP_POSITIVE_REGULATION_OF_INTERLEUKIN_1_BETA_PRODUCTION	TGFB1
GOBP_POSITIVE_REGULATION_OF_SODIUM_ION_TRANSMEMBRANE_TRANSPORTER_ACTIVITY	-0.547696	-0.00505238	-2.7426	0.0185912059469019	0.206025876226438	-3.15993	GOBP_POSITIVE_REGULATION_OF_SODIUM_ION_TRANSMEMBRANE_TRANSPORTER_ACTIVITY	TGFB1
GOBP_EXCITATORY_SYNAPSE_ASSEMBLY	0.434188936713341	-0.0317277	2.74148229026325	0.0186290053077013	0.206302780924764	-3.16178	GOBP_EXCITATORY_SYNAPSE_ASSEMBLY	TGFB1
GOBP_NEGATIVE_REGULATION_OF_ORGANIC_ACID_TRANSPORT	0.422262585531735	0.0293204043483359	2.74044611234463	0.0186640613823968	0.206548945965191	-3.1635	GOBP_NEGATIVE_REGULATION_OF_ORGANIC_ACID_TRANSPORT	TGFB1
HP_HEMOLYTIC_UREMIC_SYNDROME	0.548813620546958	-0.000134121	2.73801960606424	0.018746411045622	0.20713765800602	-3.16752	HP_HEMOLYTIC_UREMIC_SYNDROME	TGFB1
GOBP_NADH_METABOLIC_PROCESS	-0.416001	-0.023788	-2.73789	0.0187507381828763	0.20713765800602	-3.16773	GOBP_NADH_METABOLIC_PROCESS	TGFB1
HP_ABNORMAL_ASCENDING_AORTA_MORPHOLOGY	0.565975072685388	-0.00247908	2.73774213763138	0.0187558505386149	0.20713765800602	-3.16798	HP_ABNORMAL_ASCENDING_AORTA_MORPHOLOGY	TGFB1
HP_JUVENILE_ASEPTIC_NECROSIS	0.435238990184284	-0.0628023	2.7359949611254	0.0188153978169239	0.207482150674977	-3.17087	HP_JUVENILE_ASEPTIC_NECROSIS	TGFB1
GOBP_VASODILATION	0.443544539214922	0.000402565720840738	2.73572515396536	0.0188246100575088	0.207482150674977	-3.17132	GOBP_VASODILATION	TGFB1
GOBP_INTEGRIN_ACTIVATION	0.605950591903844	0.0250403362553224	2.73569323915227	0.0188257000457174	0.207482150674977	-3.17137	GOBP_INTEGRIN_ACTIVATION	TGFB1
GOBP_CELL_DIFFERENTIATION_INVOLVED_IN_KIDNEY_DEVELOPMENT	0.442771631945125	0.00110238101550399	2.73404979022046	0.0188819133832004	0.207836016953815	-3.17409	GOBP_CELL_DIFFERENTIATION_INVOLVED_IN_KIDNEY_DEVELOPMENT	TGFB1
GOMF_PHOSPHATIDYLINOSITOL_3_4_5_TRISPHOSPHATE_3_PHOSPHATASE_ACTIVITY	0.536696090812179	-0.0258469	2.73377154046957	0.0188914472118928	0.207836016953815	-3.17455	GOMF_PHOSPHATIDYLINOSITOL_3_4_5_TRISPHOSPHATE_3_PHOSPHATASE_ACTIVITY	TGFB1
GOBP_ABSCISSION	-0.709958	-0.0559766	-2.73348	0.0189015482619388	0.207836016953815	-3.17504	GOBP_ABSCISSION	TGFB1
GOBP_CARDIAC_VASCULAR_SMOOTH_MUSCLE_CELL_DIFFERENTIATION	0.719217564299849	0.0358252737280387	2.73324685903041	0.0189094376373953	0.207836016953815	-3.17542	GOBP_CARDIAC_VASCULAR_SMOOTH_MUSCLE_CELL_DIFFERENTIATION	TGFB1
GOCC_GRANULAR_COMPONENT	-0.499435	-0.0186556	-2.73222	0.0189446063507543	0.208004040516395	-3.17712	GOCC_GRANULAR_COMPONENT	TGFB1
HP_ANISOMETROPIA	-0.502767	-0.00533369	-2.73205	0.0189505606407621	0.208004040516395	-3.1774	HP_ANISOMETROPIA	TGFB1
GOBP_CELLULAR_RESPONSE_TO_TEMPERATURE_STIMULUS	0.643462780173701	0.00267134528106369	2.73155602315776	0.0189675289766538	0.208048468380163	-3.17822	GOBP_CELLULAR_RESPONSE_TO_TEMPERATURE_STIMULUS	TGFB1
GOBP_POSITIVE_REGULATION_OF_TROPHOBLAST_CELL_MIGRATION	0.510489477698571	-0.0556949	2.72891146046607	0.0190587415352267	0.20890664138885	-3.1826	GOBP_POSITIVE_REGULATION_OF_TROPHOBLAST_CELL_MIGRATION	TGFB1
HP_RECURRENT_KLEBSIELLA_INFECTIONS	0.699248097420591	0.058196018026231	2.72744837798341	0.019109390531479	0.209319324039371	-3.18502	HP_RECURRENT_KLEBSIELLA_INFECTIONS	TGFB1
GOBP_NEGATIVE_REGULATION_OF_VASCULAR_WOUND_HEALING	0.621329441261217	0.0469947032882045	2.72666281422082	0.0191366401237164	0.209351761702637	-3.18632	GOBP_NEGATIVE_REGULATION_OF_VASCULAR_WOUND_HEALING	TGFB1
GOBP_NUCLEAR_BODY_ORGANIZATION	0.547762644342024	0.0077257510150714	2.7263189429892	0.0191485804077031	0.209351761702637	-3.18689	GOBP_NUCLEAR_BODY_ORGANIZATION	TGFB1
HP_VENOUS_INSUFFICIENCY	0.400566424567752	-0.0140836	2.7259031948214	0.0191630263295577	0.209351761702637	-3.18758	HP_VENOUS_INSUFFICIENCY	TGFB1
GOCC_DOPAMINERGIC_SYNAPSE	0.463681335584324	0.0428026255640919	2.72560045231849	0.0191735524508934	0.209351761702637	-3.18808	GOCC_DOPAMINERGIC_SYNAPSE	TGFB1
GOBP_PROTEIN_METHYLATION	-0.50907	0.0101955414981046	-2.72549	0.0191773598628363	0.209351761702637	-3.18826	GOBP_PROTEIN_METHYLATION	TGFB1
HP_ABNORMALITY_OF_THE_DISTAL_PHALANX_OF_THE_HALLUX	0.410294158464002	-0.0220463	2.72463976521104	0.0192069926950517	0.209476779565165	-3.18967	HP_ABNORMALITY_OF_THE_DISTAL_PHALANX_OF_THE_HALLUX	TGFB1
GOMF_HISTAMINE_RECEPTOR_ACTIVITY	0.51832311574215	-0.00631393	2.72441483166434	0.0192148306681001	0.209476779565165	-3.19004	GOMF_HISTAMINE_RECEPTOR_ACTIVITY	TGFB1
HP_VENOUS_MALFORMATION	0.65904433636279	-0.048418	2.72202227776414	0.0192983970683893	0.21024545980731	-3.194	HP_VENOUS_MALFORMATION	TGFB1
HP_RETICULOCYTOPENIA	-0.444617	-0.0103672	-2.7214	0.0193200581672988	0.210252630088764	-3.19502	HP_RETICULOCYTOPENIA	TGFB1
GOBP_ZINC_ION_IMPORT_INTO_ORGANELLE	0.625337744346553	0.0313623688327493	2.72125791191967	0.0193251703224053	0.210252630088764	-3.19526	GOBP_ZINC_ION_IMPORT_INTO_ORGANELLE	TGFB1
HP_BOWED_HUMERUS	0.5924907269432	-0.0289727	2.72022198793538	0.0193615140343664	0.210505806199438	-3.19697	HP_BOWED_HUMERUS	TGFB1
HP_APLASIA_HYPOPLASIA_INVOLVING_THE_FEMORAL_HEAD_AND_NECK	0.446182600059444	-0.0236055	2.71817962703661	0.0194333651289284	0.211144430031043	-3.20035	HP_APLASIA_HYPOPLASIA_INVOLVING_THE_FEMORAL_HEAD_AND_NECK	TGFB1
HP_FLARING_OF_RIB_CAGE	0.45632188583868	-0.00678181	2.71717078702358	0.0194689537912644	0.211283960688642	-3.20202	HP_FLARING_OF_RIB_CAGE	TGFB1
GOBP_REGULATION_OF_GLYCOGEN_BIOSYNTHETIC_PROCESS	-0.427172	-0.0088898	-2.71701	0.0194745453098157	0.211283960688642	-3.20228	GOBP_REGULATION_OF_GLYCOGEN_BIOSYNTHETIC_PROCESS	TGFB1
GOBP_REGULATION_OF_PENTOSE_PHOSPHATE_SHUNT	-0.494006	-0.0632722	-2.7164	0.0194960434524182	0.211283960688642	-3.20329	GOBP_REGULATION_OF_PENTOSE_PHOSPHATE_SHUNT	TGFB1
HP_ABNORMAL_ACETABULUM_MORPHOLOGY	0.456598888224422	0.00116100379192178	2.71632914167091	0.0194986936767682	0.211283960688642	-3.20341	HP_ABNORMAL_ACETABULUM_MORPHOLOGY	TGFB1
HP_RETINAL_HEMORRHAGE	0.460756180624349	0.0356725061581487	2.71498402531002	0.0195463172320576	0.211638868532054	-3.20564	HP_RETINAL_HEMORRHAGE	TGFB1
HP_NEUROFIBROMA	0.419996608170437	-0.0273838	2.71466203684423	0.0195577342178422	0.211638868532054	-3.20617	HP_NEUROFIBROMA	TGFB1
GOMF_GROWTH_FACTOR_RECEPTOR_BINDING	0.43535630938519	0.0139826177179344	2.71310237168699	0.0196131298387943	0.211815976757958	-3.20875	GOMF_GROWTH_FACTOR_RECEPTOR_BINDING	TGFB1
HP_DECREASED_CIRCULATING_TERMINAL_COMPLEMENT_COMPONENT_CONCENTRATION	0.48897791654832	-0.0316197	2.71289904881967	0.0196203628091374	0.211815976757958	-3.20909	HP_DECREASED_CIRCULATING_TERMINAL_COMPLEMENT_COMPONENT_CONCENTRATION	TGFB1
GOCC_CAVEOLA	0.445329574750735	-0.00950523	2.71279515473913	0.0196240597362633	0.211815976757958	-3.20926	GOCC_CAVEOLA	TGFB1
GOBP_RESPONSE_TO_UV_B	0.44306631568717	0.0253812799743758	2.71272041996128	0.0196267194958933	0.211815976757958	-3.20938	GOBP_RESPONSE_TO_UV_B	TGFB1
HP_LYMPH_NODE_HYPOPLASIA	0.736181485660837	0.0517487787354117	2.71045339356646	0.0197075710402656	0.212546087669361	-3.21313	HP_LYMPH_NODE_HYPOPLASIA	TGFB1
GOBP_MYOBLAST_FUSION	0.477945666437298	0.0284733688429725	2.70876075343577	0.0197681522357448	0.212788341861168	-3.21593	GOBP_MYOBLAST_FUSION	TGFB1
GOBP_ACYL_COA_METABOLIC_PROCESS	-0.426068	-0.00411379	-2.70846	0.0197787948012144	0.212788341861168	-3.21642	GOBP_ACYL_COA_METABOLIC_PROCESS	TGFB1
HP_AV_NODAL_TACHYCARDIA	-0.701808	-0.0859614	-2.70841	0.0197809074290152	0.212788341861168	-3.21652	HP_AV_NODAL_TACHYCARDIA	TGFB1
HP_LICHENIFICATION	0.47966215273133	0.0195805549922007	2.70785923961178	0.019800493374977	0.212788341861168	-3.21742	HP_LICHENIFICATION	TGFB1
GOBP_NEGATIVE_REGULATION_OF_PLATELET_DERIVED_GROWTH_FACTOR_RECEPTOR_SIGNALING_PATHWAY	0.532863135358366	0.0362212673378268	2.70765753296975	0.0198077366087303	0.212788341861168	-3.21775	GOBP_NEGATIVE_REGULATION_OF_PLATELET_DERIVED_GROWTH_FACTOR_RECEPTOR_SIGNALING_PATHWAY	TGFB1
GOMF_VOLTAGE_GATED_POTASSIUM_CHANNEL_ACTIVITY_INVOLVED_IN_VENTRICULAR_CARDIAC_MUSCLE_CELL_ACTION_POTENTIAL_REPOLARIZATION	0.535375501400314	-0.00866644	2.70761335600521	0.0198093233418142	0.212788341861168	-3.21783	GOMF_VOLTAGE_GATED_POTASSIUM_CHANNEL_ACTIVITY_INVOLVED_IN_VENTRICULAR_CARDIAC_MUSCLE_CELL_ACTION_POTENTIAL_REPOLARIZATION	TGFB1
HP_TRACTIONAL_RETINAL_DETACHMENT	0.477184840167668	-0.0189942	2.70646175877479	0.0198507303747265	0.212928329807684	-3.21973	HP_TRACTIONAL_RETINAL_DETACHMENT	TGFB1
GOBP_ANTEROGRADE_AXONAL_TRANSPORT_OF_MITOCHONDRION	0.492800486626105	0.0309497175818622	2.70552155030506	0.0198846001064122	0.212928329807684	-3.22128	GOBP_ANTEROGRADE_AXONAL_TRANSPORT_OF_MITOCHONDRION	TGFB1
GOMF_CHEMOREPELLENT_ACTIVITY	0.463217780919201	-0.0280732	2.70528062198148	0.0198932884117077	0.212928329807684	-3.22168	GOMF_CHEMOREPELLENT_ACTIVITY	TGFB1
GOBP_ENDOTHELIAL_CELL_PROLIFERATION	0.42459111233899	0.0128968404573435	2.70485371223448	0.0199086927548632	0.212928329807684	-3.22239	GOBP_ENDOTHELIAL_CELL_PROLIFERATION	TGFB1
GOMF_TELOMERASE_INHIBITOR_ACTIVITY	0.469157323513513	-0.0279238	2.70482121725913	0.0199098657658818	0.212928329807684	-3.22244	GOMF_TELOMERASE_INHIBITOR_ACTIVITY	TGFB1
GOBP_REGULATION_OF_VASCULAR_WOUND_HEALING	0.5848070216704	0.0376891745842176	2.70453161107045	0.0199203230537956	0.212928329807684	-3.22292	GOBP_REGULATION_OF_VASCULAR_WOUND_HEALING	TGFB1
GOCC_LYSOSOMAL_LUMEN	0.554809092708126	0.0450271740389912	2.70381241536313	0.0199463157237905	0.212928329807684	-3.22411	GOCC_LYSOSOMAL_LUMEN	TGFB1
HP_URETHRAL_STENOSIS	0.407185270217441	0.000966632362789754	2.70375629354883	0.0199483454486406	0.212928329807684	-3.2242	HP_URETHRAL_STENOSIS	TGFB1
GOBP_ENDOCARDIAL_CUSHION_MORPHOGENESIS	0.521476747822256	0.0172034967262358	2.70361943336795	0.0199532960467076	0.212928329807684	-3.22443	GOBP_ENDOCARDIAL_CUSHION_MORPHOGENESIS	TGFB1
GOBP_MICROGLIA_DIFFERENTIATION	0.656492827152617	-0.00373207	2.70351800632807	0.0199569657168425	0.212928329807684	-3.22459	GOBP_MICROGLIA_DIFFERENTIATION	TGFB1
HP_RESPONSE_TO_DRUGS_ACTING_ON_NEUROMUSCULAR_TRANSMISSION	0.641747022858665	-0.0360188	2.70318567798356	0.0199689941605602	0.212928329807684	-3.22514	HP_RESPONSE_TO_DRUGS_ACTING_ON_NEUROMUSCULAR_TRANSMISSION	TGFB1
GOBP_METANEPHRIC_LOOP_OF_HENLE_DEVELOPMENT	0.521175978838928	-0.0215388	2.70285306678093	0.0199810400161104	0.212928329807684	-3.22569	GOBP_METANEPHRIC_LOOP_OF_HENLE_DEVELOPMENT	TGFB1
GOCC_MITOCHONDRIAL_INTERMEMBRANE_SPACE_PROTEIN_TRANSPORTER_COMPLEX	-0.578087	-0.0664729	-2.70218	0.0200055323443108	0.212980245415139	-3.22681	GOCC_MITOCHONDRIAL_INTERMEMBRANE_SPACE_PROTEIN_TRANSPORTER_COMPLEX	TGFB1
GOBP_REGULATION_OF_NEUROINFLAMMATORY_RESPONSE	0.521717970440058	0.0493854944671336	2.70174032436387	0.0200213913443303	0.212980245415139	-3.22753	GOBP_REGULATION_OF_NEUROINFLAMMATORY_RESPONSE	TGFB1
HP_ELEVATED_URINARY_CARBOXYLIC_ACID	-0.479686	-0.0323171	-2.70162	0.0200255925697752	0.212980245415139	-3.22772	HP_ELEVATED_URINARY_CARBOXYLIC_ACID	TGFB1
GOBP_REGULATION_OF_NON_MOTILE_CILIUM_ASSEMBLY	0.494460770179912	0.0165977374212331	2.70096514815289	0.0200495491030899	0.213094283602609	-3.22881	GOBP_REGULATION_OF_NON_MOTILE_CILIUM_ASSEMBLY	TGFB1
GOBP_B_CELL_CHEMOTAXIS	0.593401855652863	0.0746017287450036	2.7000683047533	0.0200821751701323	0.213300253686986	-3.2303	GOBP_B_CELL_CHEMOTAXIS	TGFB1
GOBP_GLYCOPROTEIN_CATABOLIC_PROCESS	0.496125411633666	0.0286376630053683	2.69850829020714	0.0201390516268755	0.213763354842418	-3.23287	GOBP_GLYCOPROTEIN_CATABOLIC_PROCESS	TGFB1
GOBP_LUNG_ALVEOLUS_DEVELOPMENT	0.480570218707036	0.0276798785502958	2.69801987777336	0.0201568913132163	0.213811768066805	-3.23368	GOBP_LUNG_ALVEOLUS_DEVELOPMENT	TGFB1
GOBP_T_CELL_EXTRAVASATION	0.584728730272781	0.0219047144352426	2.69659225872878	0.020209125894623	0.214083848359536	-3.23604	GOBP_T_CELL_EXTRAVASATION	TGFB1
GOBP_SPINAL_CORD_MOTOR_NEURON_CELL_FATE_SPECIFICATION	0.522542775523555	-0.0418014	2.69642743839392	0.0202151650437516	0.214083848359536	-3.23631	GOBP_SPINAL_CORD_MOTOR_NEURON_CELL_FATE_SPECIFICATION	TGFB1
GOBP_NEGATIVE_REGULATION_OF_LEUKOCYTE_MIGRATION	0.530013111393266	0.042127432530457	2.6962292862533	0.0202224278570894	0.214083848359536	-3.23664	GOBP_NEGATIVE_REGULATION_OF_LEUKOCYTE_MIGRATION	TGFB1
GOBP_RESPIRATORY_BURST	0.409403542819475	0.00128458622321233	2.69567139514846	0.0202428899271349	0.214159667284314	-3.23756	GOBP_RESPIRATORY_BURST	TGFB1
HP_APLASIA_HYPOPLASIA_OF_THE_SKIN	0.416643671860171	-0.00701062	2.69450397908539	0.0202857740700962	0.214472445224353	-3.23949	HP_APLASIA_HYPOPLASIA_OF_THE_SKIN	TGFB1
GOBP_NEGATIVE_REGULATION_OF_CELL_SUBSTRATE_JUNCTION_ORGANIZATION	0.519068824711428	-0.0585196	2.69367417872841	0.0203163107069578	0.214654353676794	-3.24086	GOBP_NEGATIVE_REGULATION_OF_CELL_SUBSTRATE_JUNCTION_ORGANIZATION	TGFB1
GOBP_NEGATIVE_REGULATION_OF_PROTEIN_AUTOPHOSPHORYLATION	0.589156806389098	0.0608561698538797	2.69165802144741	0.0203906945533876	0.215298992589276	-3.24419	GOBP_NEGATIVE_REGULATION_OF_PROTEIN_AUTOPHOSPHORYLATION	TGFB1
GOBP_AUDITORY_RECEPTOR_CELL_MORPHOGENESIS	-0.492304	-0.0132352	-2.69108	0.0204121919745422	0.215384741267417	-3.24515	GOBP_AUDITORY_RECEPTOR_CELL_MORPHOGENESIS	TGFB1
GOBP_DENDRITIC_CELL_ANTIGEN_PROCESSING_AND_PRESENTATION	0.709047085204428	0.0701322835196297	2.68989697729262	0.0204558863143842	0.215704441017822	-3.2471	GOBP_DENDRITIC_CELL_ANTIGEN_PROCESSING_AND_PRESENTATION	TGFB1
GOBP_PEXOPHAGY	-0.610528	0.0255436611107054	-2.6891	0.020485425461694	0.215874555487039	-3.24841	GOBP_PEXOPHAGY	TGFB1
GOBP_ANTEROGRADE_DENDRITIC_TRANSPORT	0.527732993741997	0.0617303272696374	2.68786232044541	0.0205314631937749	0.216184789472205	-3.25046	GOBP_ANTEROGRADE_DENDRITIC_TRANSPORT	TGFB1
GOBP_POSTSYNAPTIC_SPECIALIZATION_ASSEMBLY	0.408900165076113	-0.0278273	2.68758683935829	0.0205417170471044	0.216184789472205	-3.25091	GOBP_POSTSYNAPTIC_SPECIALIZATION_ASSEMBLY	TGFB1
GOMF_CHEMOKINE_ACTIVITY	0.528568650977007	0.0377871070258436	2.68637523822064	0.0205868748621088	0.216446440049664	-3.25291	GOMF_CHEMOKINE_ACTIVITY	TGFB1
GOBP_MAMMARY_GLAND_FORMATION	0.512338449122468	0.056932078080013	2.68609639847152	0.020597281417043	0.216446440049664	-3.25337	GOBP_MAMMARY_GLAND_FORMATION	TGFB1
GOBP_CELLULAR_RESPONSE_TO_ANGIOTENSIN	0.499305819213214	0.00380062025186787	2.68583864814117	0.0206069055146028	0.216446440049664	-3.2538	GOBP_CELLULAR_RESPONSE_TO_ANGIOTENSIN	TGFB1
GOBP_REGULATION_OF_ALDOSTERONE_METABOLIC_PROCESS	0.40808396372807	-0.0161242	2.68390359199258	0.0206793001715445	0.216792478810699	-3.25699	GOBP_REGULATION_OF_ALDOSTERONE_METABOLIC_PROCESS	TGFB1
GOBP_MITOCHONDRIAL_GENE_EXPRESSION	-0.502932	-0.0367125	-2.68386	0.0206810932062766	0.216792478810699	-3.25707	GOBP_MITOCHONDRIAL_GENE_EXPRESSION	TGFB1
HP_DIFFUSE_PALMOPLANTAR_HYPERKERATOSIS	-0.526486	0.0232447065180897	-2.68377	0.0206841755126844	0.216792478810699	-3.25721	HP_DIFFUSE_PALMOPLANTAR_HYPERKERATOSIS	TGFB1
GOMF_CARGO_RECEPTOR_ACTIVITY	0.4960637640062	-0.000247652	2.68351935593201	0.0206937051255772	0.216792478810699	-3.25763	GOMF_CARGO_RECEPTOR_ACTIVITY	TGFB1
HP_MALAR_RASH	0.557590993360023	0.000394148913190566	2.68255766623209	0.0207298021659729	0.217029437240895	-3.25921	HP_MALAR_RASH	TGFB1
GOMF_LEUKOTRIENE_C4_SYNTHASE_ACTIVITY	-0.621569	0.00320578379916259	-2.68211	0.0207467318456245	0.217065546574558	-3.25996	GOMF_LEUKOTRIENE_C4_SYNTHASE_ACTIVITY	TGFB1
HP_PECTUS_CARINATUM	0.405170475088907	-0.00106203	2.68112674787066	0.0207836267767301	0.217222673236385	-3.26158	HP_PECTUS_CARINATUM	TGFB1
GOMF_DOUBLE_STRANDED_RNA_ADENOSINE_DEAMINASE_ACTIVITY	0.463818867518043	0.00970018980211327	2.68099125457474	0.0207887305587672	0.217222673236385	-3.2618	GOMF_DOUBLE_STRANDED_RNA_ADENOSINE_DEAMINASE_ACTIVITY	TGFB1
GOBP_REGULATION_OF_ANTIMICROBIAL_HUMORAL_RESPONSE	0.43705300538588	0.0232079983480239	2.67979942455077	0.0208336779201456	0.217424511578107	-3.26377	GOBP_REGULATION_OF_ANTIMICROBIAL_HUMORAL_RESPONSE	TGFB1
GOBP_REGULATION_OF_SMOOTH_MUSCLE_CONTRACTION	0.421220525878875	0.0300392509475552	2.67927726458829	0.0208534002856162	0.217424511578107	-3.26463	GOBP_REGULATION_OF_SMOOTH_MUSCLE_CONTRACTION	TGFB1
HP_COXA_VALGA	0.421198820003548	-0.00683679	2.67920670616974	0.0208560667416339	0.217424511578107	-3.26474	HP_COXA_VALGA	TGFB1
GOBP_DECIDUALIZATION	0.430547883960134	-0.0191825	2.67845266062908	0.0208845837128835	0.217424511578107	-3.26599	GOBP_DECIDUALIZATION	TGFB1
GOCC_TERTIARY_GRANULE	0.420121128894602	0.00204054784642598	2.67838697187234	0.0208870697930878	0.217424511578107	-3.2661	GOCC_TERTIARY_GRANULE	TGFB1
HP_HEMORRHAGE_OF_THE_EYE	0.434108919167551	0.0251706295825784	2.67833426741766	0.0208890646758994	0.217424511578107	-3.26618	HP_HEMORRHAGE_OF_THE_EYE	TGFB1
GOBP_L_SERINE_BIOSYNTHETIC_PROCESS	-0.611486	-0.000660018	-2.67593	0.0209801735950259	0.218231754022678	-3.27015	GOBP_L_SERINE_BIOSYNTHETIC_PROCESS	TGFB1
GOBP_CARDIAC_NEURAL_CREST_CELL_MIGRATION_INVOLVED_IN_OUTFLOW_TRACT_MORPHOGENESIS	0.442152565610919	-0.0168513	2.67531295311758	0.0210037373680007	0.218335816074595	-3.27117	GOBP_CARDIAC_NEURAL_CREST_CELL_MIGRATION_INVOLVED_IN_OUTFLOW_TRACT_MORPHOGENESIS	TGFB1
HP_DECREASED_MEAN_CORPUSCULAR_HEMOGLOBIN_CONCENTRATION	0.559558309008079	0.0576753492919801	2.67472025937059	0.021026305569892	0.218427465308274	-3.27215	HP_DECREASED_MEAN_CORPUSCULAR_HEMOGLOBIN_CONCENTRATION	TGFB1
GOCC_ELASTIC_FIBER	0.761590846987127	0.0526245971196994	2.67436919546961	0.021039684430079	0.218427465308274	-3.27273	GOCC_ELASTIC_FIBER	TGFB1
GOBP_GAMMA_AMINOBUTYRIC_ACID_SECRETION	0.434119832038292	0.00157494948663612	2.67188019101265	0.0211347802212192	0.219146767284956	-3.27683	GOBP_GAMMA_AMINOBUTYRIC_ACID_SECRETION	TGFB1
GOBP_EARLY_ENDOSOME_TO_RECYCLING_ENDOSOME_TRANSPORT	0.523292796508862	-0.00198344	2.67155534756276	0.0211472225432455	0.219146767284956	-3.27737	GOBP_EARLY_ENDOSOME_TO_RECYCLING_ENDOSOME_TRANSPORT	TGFB1
GOBP_REGULATION_OF_TUBE_SIZE	0.407551517230099	-0.00219981	2.67148808428781	0.0211497997988338	0.219146767284956	-3.27748	GOBP_REGULATION_OF_TUBE_SIZE	TGFB1
GOBP_POST_TRANSLATIONAL_PROTEIN_TARGETING_TO_ENDOPLASMIC_RETICULUM_MEMBRANE	0.518683717535644	-0.0541247	2.67066768974631	0.0211812589312542	0.21930455338037	-3.27883	GOBP_POST_TRANSLATIONAL_PROTEIN_TARGETING_TO_ENDOPLASMIC_RETICULUM_MEMBRANE	TGFB1
HP_CHERRY_RED_SPOT_OF_THE_MACULA	0.574884598499509	0.0254694478883569	2.67027280154955	0.021196417900802	0.21930455338037	-3.27948	HP_CHERRY_RED_SPOT_OF_THE_MACULA	TGFB1
GOBP_ELASTIN_METABOLIC_PROCESS	0.5761425305155	0.0328184296774636	2.67002627930511	0.0212058868223349	0.21930455338037	-3.27989	GOBP_ELASTIN_METABOLIC_PROCESS	TGFB1
HP_VEIN_OF_GALEN_ANEURYSMAL_MALFORMATION	0.565490944023457	-0.0406505	2.66861348616331	0.0212602327379216	0.219411189887465	-3.28222	HP_VEIN_OF_GALEN_ANEURYSMAL_MALFORMATION	TGFB1
GOBP_NEGATIVE_REGULATION_OF_CENTRIOLE_REPLICATION	-0.550066	-0.0399129	-2.66858	0.0212614436249853	0.219411189887465	-3.28227	GOBP_NEGATIVE_REGULATION_OF_CENTRIOLE_REPLICATION	TGFB1
GOBP_SERINE_FAMILY_AMINO_ACID_BIOSYNTHETIC_PROCESS	-0.474876	-0.0233105	-2.66817	0.0212773479470988	0.219411189887465	-3.28295	GOBP_SERINE_FAMILY_AMINO_ACID_BIOSYNTHETIC_PROCESS	TGFB1
GOMF_ICOSANOID_TRANSMEMBRANE_TRANSPORTER_ACTIVITY	0.436044825785295	-0.0023949	2.66801	0.0212835672984047	0.219411189887465	-3.28322	GOMF_ICOSANOID_TRANSMEMBRANE_TRANSPORTER_ACTIVITY	TGFB1
HP_RHABDOMYOLYSIS	-0.572135	-0.0097571	-2.66799	0.0212843298102236	0.219411189887465	-3.28325	HP_RHABDOMYOLYSIS	TGFB1
HP_IRREGULAR_VERTEBRAL_ENDPLATES	0.455672174650752	0.0371806418555975	2.66734084661356	0.021309304944553	0.219528105065382	-3.28432	HP_IRREGULAR_VERTEBRAL_ENDPLATES	TGFB1
GOBP_SRP_DEPENDENT_COTRANSLATIONAL_PROTEIN_TARGETING_TO_MEMBRANE_TRANSLOCATION	0.584883222883327	0.0372137126464409	2.6668028709891	0.0213300825305412	0.219571000831586	-3.28521	GOBP_SRP_DEPENDENT_COTRANSLATIONAL_PROTEIN_TARGETING_TO_MEMBRANE_TRANSLOCATION	TGFB1
HP_ABNORMAL_MITOCHONDRIAL_SHAPE	-0.595037	-0.0299978	-2.66622	0.0213527043384298	0.219571000831586	-3.28617	HP_ABNORMAL_MITOCHONDRIAL_SHAPE	TGFB1
HP_SEROSITIS	0.483434794471812	0.019464810156486	2.66617447658865	0.0213543775495133	0.219571000831586	-3.28624	HP_SEROSITIS	TGFB1
GOBP_RESPONSE_TO_FATTY_ACID	0.390402602802671	-0.00212315	2.66453489012974	0.0214178958807222	0.220083573370382	-3.28895	GOBP_RESPONSE_TO_FATTY_ACID	TGFB1
GOMF_C_ACETYLTRANSFERASE_ACTIVITY	-0.632626	-0.0508231	-2.66391	0.0214423369722216	0.220141225312368	-3.28998	GOMF_C_ACETYLTRANSFERASE_ACTIVITY	TGFB1
HP_THORACIC_AORTIC_ANEURYSM	0.443113822454492	-0.00308404	2.6636861464118	0.0214508497401009	0.220141225312368	-3.29034	HP_THORACIC_AORTIC_ANEURYSM	TGFB1
GOBP_POSITIVE_REGULATION_OF_IRE1_MEDIATED_UNFOLDED_PROTEIN_RESPONSE	0.600412318607893	0.0931208991727308	2.66316188994732	0.0214712298224517	0.22021002713447	-3.29121	GOBP_POSITIVE_REGULATION_OF_IRE1_MEDIATED_UNFOLDED_PROTEIN_RESPONSE	TGFB1
GOMF_AMP_BINDING	-0.470095	-0.039546	-2.66132	0.0215429882900977	0.220757386777115	-3.29425	GOMF_AMP_BINDING	TGFB1
HP_MITRAL_VALVE_PROLAPSE	0.459317665395806	-0.00447956	2.6610884845449	0.0215520191289048	0.220757386777115	-3.29463	HP_MITRAL_VALVE_PROLAPSE	TGFB1
GOBP_CYCLIC_NUCLEOTIDE_CATABOLIC_PROCESS	0.700432273820318	0.0461611190644714	2.65961360244191	0.021609669562003	0.220943838004271	-3.29706	GOBP_CYCLIC_NUCLEOTIDE_CATABOLIC_PROCESS	TGFB1
GOBP_NEGATIVE_REGULATION_OF_CELL_SUBSTRATE_ADHESION	0.403772835387266	-0.0196609	2.65916919570107	0.0216270703873992	0.220943838004271	-3.29779	GOBP_NEGATIVE_REGULATION_OF_CELL_SUBSTRATE_ADHESION	TGFB1
GOBP_ATRIAL_CARDIAC_MUSCLE_TISSUE_MORPHOGENESIS	0.471883327801935	0.0361892009196213	2.65898384163445	0.0216343320396464	0.220943838004271	-3.2981	GOBP_ATRIAL_CARDIAC_MUSCLE_TISSUE_MORPHOGENESIS	TGFB1
GOMF_PHOSPHATIDYLETHANOLAMINE_FLIPPASE_ACTIVITY	0.539751843818473	-0.036436	2.65895713363954	0.0216353785820155	0.220943838004271	-3.29814	GOMF_PHOSPHATIDYLETHANOLAMINE_FLIPPASE_ACTIVITY	TGFB1
GOBP_ADHERENS_JUNCTION_ORGANIZATION	0.417306211429289	-0.0125836	2.65886907458411	0.0216388294952636	0.220943838004271	-3.29829	GOBP_ADHERENS_JUNCTION_ORGANIZATION	TGFB1
GOBP_CARDIOLIPIN_ACYL_CHAIN_REMODELING	-0.542909	-0.0177338	-2.65802	0.0216722962203844	0.221004304200914	-3.29969	GOBP_CARDIOLIPIN_ACYL_CHAIN_REMODELING	TGFB1
GOCC_EXTRINSIC_COMPONENT_OF_CYTOPLASMIC_SIDE_OF_PLASMA_MEMBRANE	0.410983059760701	0.000830784474807789	2.65736967130879	0.0216976723772946	0.221004304200914	-3.30076	GOCC_EXTRINSIC_COMPONENT_OF_CYTOPLASMIC_SIDE_OF_PLASMA_MEMBRANE	TGFB1
GOMF_GLYCOSPHINGOLIPID_BINDING	0.455894345386699	-0.00854136	2.65712804773127	0.0217071694439244	0.221004304200914	-3.30115	GOMF_GLYCOSPHINGOLIPID_BINDING	TGFB1
GOBP_VASCULAR_ENDOTHELIAL_GROWTH_FACTOR_PRODUCTION	0.407139610848684	-0.0122075	2.65699709702531	0.0217123182011906	0.221004304200914	-3.30137	GOBP_VASCULAR_ENDOTHELIAL_GROWTH_FACTOR_PRODUCTION	TGFB1
HP_TESTICULAR_ADRENAL_REST_TUMOR	-0.51468	-0.00905717	-2.65697	0.0217133777944259	0.221004304200914	-3.30141	HP_TESTICULAR_ADRENAL_REST_TUMOR	TGFB1
GOBP_ALLANTOIN_METABOLIC_PROCESS	0.479379100787318	0.0362979746092064	2.65546262609767	0.0217727407188352	0.221068860729786	-3.3039	GOBP_ALLANTOIN_METABOLIC_PROCESS	TGFB1
HP_VISUAL_ACUITY_TEST_ABNORMALITY	0.462197747379494	-0.000200639	2.65533909831269	0.0217776120449533	0.221068860729786	-3.3041	HP_VISUAL_ACUITY_TEST_ABNORMALITY	TGFB1
GOBP_REGULATION_OF_SUBSTRATE_ADHESION_DEPENDENT_CELL_SPREADING	0.414139997067021	-0.00723333	2.65486634484207	0.0217962650305296	0.221068860729786	-3.30488	GOBP_REGULATION_OF_SUBSTRATE_ADHESION_DEPENDENT_CELL_SPREADING	TGFB1
GOBP_FAT_PAD_DEVELOPMENT	0.488821085632833	0.0079297627904642	2.65473745995583	0.0218013530497793	0.221068860729786	-3.30509	GOBP_FAT_PAD_DEVELOPMENT	TGFB1
GOBP_ACETYL_COA_BIOSYNTHETIC_PROCESS	-0.576953	-0.0359245	-2.65474	0.0218013720317725	0.221068860729786	-3.30509	GOBP_ACETYL_COA_BIOSYNTHETIC_PROCESS	TGFB1
GOBP_POSITIVE_REGULATION_OF_MUSCLE_CONTRACTION	0.426713960337234	0.0266924646173012	2.65471864107754	0.0218020960650168	0.221068860729786	-3.30512	GOBP_POSITIVE_REGULATION_OF_MUSCLE_CONTRACTION	TGFB1
GOBP_COMPARTMENT_PATTERN_SPECIFICATION	0.526310819072881	-0.000654224	2.65391165976151	0.0218339811433907	0.221252841013768	-3.30645	GOBP_COMPARTMENT_PATTERN_SPECIFICATION	TGFB1
HP_SHALLOW_ACETABULAR_FOSSAE	0.461174391964773	0.012664179433313	2.65267047932581	0.0218831117995396	0.221611236601376	-3.3085	HP_SHALLOW_ACETABULAR_FOSSAE	TGFB1
GOBP_NEGATIVE_REGULATION_OF_T_HELPER_2_CELL_DIFFERENTIATION	0.502668243748426	-0.0162156	2.65193434166656	0.0219123023773242	0.221676430399807	-3.30971	GOBP_NEGATIVE_REGULATION_OF_T_HELPER_2_CELL_DIFFERENTIATION	TGFB1
HP_DEEP_VENOUS_THROMBOSIS	0.454236701723955	-0.0179351	2.6515087298227	0.0219291969574392	0.221676430399807	-3.31041	HP_DEEP_VENOUS_THROMBOSIS	TGFB1
GOBP_COENZYME_A_METABOLIC_PROCESS	-0.438769	-0.0175372	-2.65147	0.0219308504301883	0.221676430399807	-3.31048	GOBP_COENZYME_A_METABOLIC_PROCESS	TGFB1
GOCC_BASEMENT_MEMBRANE_COLLAGEN_TRIMER	0.660605755128488	0.0263990806607904	2.65075805471436	0.0219590261435601	0.221821981783943	-3.31165	GOCC_BASEMENT_MEMBRANE_COLLAGEN_TRIMER	TGFB1
GOBP_ROUNDABOUT_SIGNALING_PATHWAY	0.517312435746458	0.0340935424800333	2.64914422495859	0.0220232894561179	0.222001646538777	-3.31431	GOBP_ROUNDABOUT_SIGNALING_PATHWAY	TGFB1
GOBP_CELLULAR_RESPONSE_TO_LUTEINIZING_HORMONE_STIMULUS	0.494337050826214	-0.0327864	2.64862102812651	0.0220441630899117	0.222001646538777	-3.31517	GOBP_CELLULAR_RESPONSE_TO_LUTEINIZING_HORMONE_STIMULUS	TGFB1
HP_PROMINENT_SUPERFICIAL_BLOOD_VESSELS	0.473428125789765	-0.0167159	2.64837681422084	0.0220539129983768	0.222001646538777	-3.31557	HP_PROMINENT_SUPERFICIAL_BLOOD_VESSELS	TGFB1
GOBP_REGULATION_OF_MICROVILLUS_LENGTH	-0.588259	-0.088891	-2.64834	0.0220552420862791	0.222001646538777	-3.31563	GOBP_REGULATION_OF_MICROVILLUS_LENGTH	TGFB1
GOBP_AXON_EXTENSION	0.416357153433212	-0.0274122	2.64780929518529	0.0220765868320958	0.222001646538777	-3.31651	GOBP_AXON_EXTENSION	TGFB1
GOBP_REGULATION_OF_NEUTROPHIL_ACTIVATION	0.529793429435798	0.0701552588607212	2.64767380573828	0.0220820033754495	0.222001646538777	-3.31673	GOBP_REGULATION_OF_NEUTROPHIL_ACTIVATION	TGFB1
GOCC_NADPH_OXIDASE_COMPLEX	0.446908976794348	0.0128170840483112	2.64745415683998	0.0220907871930959	0.222001646538777	-3.31709	GOCC_NADPH_OXIDASE_COMPLEX	TGFB1
GOMF_INTERLEUKIN_1_RECEPTOR_ACTIVITY	0.696537796970377	0.039160182631257	2.64743406344979	0.0220915909048794	0.222001646538777	-3.31712	GOMF_INTERLEUKIN_1_RECEPTOR_ACTIVITY	TGFB1
HP_VIRAL_HEPATITIS	0.587187210059933	-0.0264343	2.64720146294514	0.0221008967458489	0.222001646538777	-3.31751	HP_VIRAL_HEPATITIS	TGFB1
GOBP_CEREBRAL_CORTEX_TANGENTIAL_MIGRATION	0.458146231706498	-0.0163184	2.6467553327217	0.0221187562523143	0.222042526916935	-3.31824	GOBP_CEREBRAL_CORTEX_TANGENTIAL_MIGRATION	TGFB1
GOBP_CELLULAR_RESPIRATION	-0.494769	-0.0238028	-2.6457	0.0221610533219504	0.222328523732115	-3.31998	GOBP_CELLULAR_RESPIRATION	TGFB1
HP_LOSS_OF_CONSCIOUSNESS	0.432035105568047	0.00546083221057984	2.64476880132403	0.0221984538777502	0.222530856083418	-3.32151	HP_LOSS_OF_CONSCIOUSNESS	TGFB1
GOCC_JUNCTIONAL_SARCOPLASMIC_RETICULUM_MEMBRANE	-0.709142	-0.0562391	-2.64451	0.0222088613666658	0.222530856083418	-3.32194	GOCC_JUNCTIONAL_SARCOPLASMIC_RETICULUM_MEMBRANE	TGFB1
GOBP_REGULATION_OF_NUCLEOTIDE_EXCISION_REPAIR	-0.46926	-0.0348233	-2.64392	0.0222327687105605	0.222631866777018	-3.32292	GOBP_REGULATION_OF_NUCLEOTIDE_EXCISION_REPAIR	TGFB1
GOBP_EMBRYONIC_NEUROCRANIUM_MORPHOGENESIS	0.480726317049326	0.0356585917951876	2.64339129260737	0.0222538840963238	0.222704811509637	-3.32378	GOBP_EMBRYONIC_NEUROCRANIUM_MORPHOGENESIS	TGFB1
GOBP_CELL_SUBSTRATE_JUNCTION_ORGANIZATION	0.45006315866561	-0.0283722	2.64117603774805	0.0223433107187697	0.223054516805622	-3.32743	GOBP_CELL_SUBSTRATE_JUNCTION_ORGANIZATION	TGFB1
HP_PROMINENT_EAR_HELIX	0.568916689863871	-0.0587301	2.64108288574218	0.0223470788717024	0.223054516805622	-3.32758	HP_PROMINENT_EAR_HELIX	TGFB1
HP_BLUE_SCLERAE	0.438576828999047	-0.00480328	2.64083610261466	0.0223570646825814	0.223054516805622	-3.32799	HP_BLUE_SCLERAE	TGFB1
GOBP_NEGATIVE_REGULATION_OF_BMP_SIGNALING_PATHWAY	0.427270537543858	0.0208637895600668	2.64062515711655	0.0223656038450934	0.223054516805622	-3.32833	GOBP_NEGATIVE_REGULATION_OF_BMP_SIGNALING_PATHWAY	TGFB1
GOBP_NEGATIVE_REGULATION_OF_VASCULAR_PERMEABILITY	0.504320222804476	0.0101782091123933	2.64042092855754	0.0223738741622336	0.223054516805622	-3.32867	GOBP_NEGATIVE_REGULATION_OF_VASCULAR_PERMEABILITY	TGFB1
GOMF_INSULIN_LIKE_GROWTH_FACTOR_RECEPTOR_BINDING	0.554829557065811	0.0173716417298333	2.63975941815196	0.0224006829653521	0.223054516805622	-3.32976	GOMF_INSULIN_LIKE_GROWTH_FACTOR_RECEPTOR_BINDING	TGFB1
GOBP_POSITIVE_REGULATION_OF_MACROPHAGE_CYTOKINE_PRODUCTION	0.525067224944911	0.00817847798726647	2.63935713338938	0.0224170016809677	0.223054516805622	-3.33042	GOBP_POSITIVE_REGULATION_OF_MACROPHAGE_CYTOKINE_PRODUCTION	TGFB1
HP_CONFETTI_LIKE_HYPOPIGMENTED_MACULES	-0.498129	-0.00843876	-2.63898	0.0224323859043335	0.223054516805622	-3.33105	HP_CONFETTI_LIKE_HYPOPIGMENTED_MACULES	TGFB1
GOBP_OSTEOCLAST_DIFFERENTIATION	0.449964977114051	0.014817257052811	2.63894814417951	0.0224336043599236	0.223054516805622	-3.33109	GOBP_OSTEOCLAST_DIFFERENTIATION	TGFB1
GOMF_MICROTUBULE_SEVERING_ATPASE_ACTIVITY	0.43505665969378	0.0504566355103734	2.63847963478197	0.0224526381015799	0.223054516805622	-3.33187	GOMF_MICROTUBULE_SEVERING_ATPASE_ACTIVITY	TGFB1
HP_ABNORMAL_CIRCULATING_CREATININE_CONCENTRATION	0.409330857707947	-0.0156643	2.63835454685479	0.022457722632922	0.223054516805622	-3.33207	HP_ABNORMAL_CIRCULATING_CREATININE_CONCENTRATION	TGFB1
GOBP_REGULATION_OF_MITOCHONDRIAL_RNA_CATABOLIC_PROCESS	-0.759479	-0.00452076	-2.63823	0.022462910091072	0.223054516805622	-3.33228	GOBP_REGULATION_OF_MITOCHONDRIAL_RNA_CATABOLIC_PROCESS	TGFB1
GOBP_MESENCHYMAL_EPITHELIAL_CELL_SIGNALING	0.537699865087515	-0.0106426	2.63807935997197	0.0224689123250974	0.223054516805622	-3.33252	GOBP_MESENCHYMAL_EPITHELIAL_CELL_SIGNALING	TGFB1
HP_FACIAL_TICS	-0.526354	-0.0392025	-2.63712	0.0225079435402995	0.223238309335168	-3.3341	HP_FACIAL_TICS	TGFB1
GOBP_TRANSCRIPTION_ELONGATION_BY_RNA_POLYMERASE_I	-0.716694	0.00872367452825229	-2.63663	0.022527992391203	0.223238309335168	-3.33491	GOBP_TRANSCRIPTION_ELONGATION_BY_RNA_POLYMERASE_I	TGFB1
GOMF_ACETYLCHOLINE_BINDING	-0.606801	-0.0449289	-2.6366	0.0225290183001893	0.223238309335168	-3.33495	GOMF_ACETYLCHOLINE_BINDING	TGFB1
GOBP_HEPARIN_BIOSYNTHETIC_PROCESS	0.516651678146331	-0.0395421	2.63603503164866	0.0225522111148564	0.223330690880331	-3.33589	GOBP_HEPARIN_BIOSYNTHETIC_PROCESS	TGFB1
HP_ORAL_MUCOSAL_BLISTERS	0.672889740253003	0.00105009594231732	2.63546834027416	0.0225753554397714	0.223422478974308	-3.33682	HP_ORAL_MUCOSAL_BLISTERS	TGFB1
HP_HYPERNATRIURIA	-0.532858	-0.02566	-2.63504	0.0225927066828756	0.223456856884314	-3.33752	HP_HYPERNATRIURIA	TGFB1
GOBP_POSITIVE_REGULATION_OF_RESPIRATORY_BURST	0.467530355680086	-0.0168658	2.63445426927276	0.0226168296171028	0.223558127989312	-3.33849	GOBP_POSITIVE_REGULATION_OF_RESPIRATORY_BURST	TGFB1
GOBP_REGULATION_OF_CELL_SUBSTRATE_ADHESION	0.424843830580376	-0.009261	2.63334405981439	0.0226623217170117	0.223870370728419	-3.34032	GOBP_REGULATION_OF_CELL_SUBSTRATE_ADHESION	TGFB1
GOBP_PEPTIDYL_LYSINE_TRIMETHYLATION	-0.620983	0.0371160569061892	-2.63274	0.0226872822113541	0.223961663517709	-3.34132	GOBP_PEPTIDYL_LYSINE_TRIMETHYLATION	TGFB1
GOBP_RESPONSE_TO_SORBITOL	-0.678076	-0.0657829	-2.63244	0.0226993811241399	0.223961663517709	-3.3418	GOBP_RESPONSE_TO_SORBITOL	TGFB1
GOBP_POSITIVE_REGULATION_OF_T_HELPER_CELL_DIFFERENTIATION	0.580764190652941	0.00239725869040223	2.63076043986859	0.0227685373645257	0.224506422929329	-3.34457	GOBP_POSITIVE_REGULATION_OF_T_HELPER_CELL_DIFFERENTIATION	TGFB1
GOBP_ENDOCYTOSIS	0.396049524865497	0.0131438348678875	2.62897841674263	0.0228420836981851	0.225092528058163	-3.3475	GOBP_ENDOCYTOSIS	TGFB1
GOBP_WOUND_HEALING	0.402070209248666	0.00159733409452809	2.62840465454512	0.0228658132867843	0.225092528058163	-3.34844	GOBP_WOUND_HEALING	TGFB1
GOBP_NEGATIVE_REGULATION_OF_HUMORAL_IMMUNE_RESPONSE_MEDIATED_BY_CIRCULATING_IMMUNOGLOBULIN	0.517269885557233	0.0123038428934867	2.62830553096381	0.0228699152840116	0.225092528058163	-3.3486	GOBP_NEGATIVE_REGULATION_OF_HUMORAL_IMMUNE_RESPONSE_MEDIATED_BY_CIRCULATING_IMMUNOGLOBULIN	TGFB1
GOBP_POSITIVE_REGULATION_OF_NITRIC_OXIDE_SYNTHASE_BIOSYNTHETIC_PROCESS	0.545583396095551	-0.0101279	2.62726988374618	0.0229128164334491	0.225331347519477	-3.35031	GOBP_POSITIVE_REGULATION_OF_NITRIC_OXIDE_SYNTHASE_BIOSYNTHETIC_PROCESS	TGFB1
GOBP_CHRONIC_INFLAMMATORY_RESPONSE	0.516417962577743	0.0385662251186407	2.62704439005798	0.0229221678820584	0.225331347519477	-3.35068	GOBP_CHRONIC_INFLAMMATORY_RESPONSE	TGFB1
GOBP_REGULATION_OF_T_HELPER_2_CELL_DIFFERENTIATION	0.512631352582311	0.00157001092913546	2.62601117900489	0.0229650642084794	0.225615292181169	-3.35238	GOBP_REGULATION_OF_T_HELPER_2_CELL_DIFFERENTIATION	TGFB1
HP_ABNORMAL_URINARY_PURINE_LEVEL	0.511500099289269	0.00430222613600341	2.62562249078208	0.0229812219974904	0.225636363782677	-3.35302	HP_ABNORMAL_URINARY_PURINE_LEVEL	TGFB1
GOCC_X_CHROMOSOME	0.664514733442661	0.0136667339540588	2.62506907903223	0.023004246646717	0.225724789460961	-3.35393	GOCC_X_CHROMOSOME	TGFB1
GOBP_SPERM_AXONEME_ASSEMBLY	-0.440035	-0.00588916	-2.62418	0.0230414124105672	0.225951779923845	-3.35539	GOBP_SPERM_AXONEME_ASSEMBLY	TGFB1
HP_EARLY_SATIETY	0.567517967481252	-0.0437285	2.62314956231663	0.0230842839318697	0.22617102384619	-3.35708	HP_EARLY_SATIETY	TGFB1
GOBP_BONE_GROWTH	0.421425932128954	0.0164112573789773	2.62296815657537	0.0230918620794396	0.22617102384619	-3.35738	GOBP_BONE_GROWTH	TGFB1
HP_TIBIAL_TORSION	-0.47314	-0.0250273	-2.62165	0.0231468505138768	0.226397171605642	-3.35954	HP_TIBIAL_TORSION	TGFB1
GOBP_PLASMA_CELL_DIFFERENTIATION	0.541117568875471	0.0154874780463495	2.62161714261036	0.0231483771180171	0.226397171605642	-3.3596	GOBP_PLASMA_CELL_DIFFERENTIATION	TGFB1
GOBP_RESPONSE_TO_2_3_7_8_TETRACHLORODIBENZODIOXINE	0.523017740029448	0.00352346179266258	2.62140814072273	0.0231571321347965	0.226397171605642	-3.35995	GOBP_RESPONSE_TO_2_3_7_8_TETRACHLORODIBENZODIOXINE	TGFB1
HP_TOENAIL_DYSPLASIA	0.480959861321255	0.00761388355998999	2.62079916077905	0.0231826606628581	0.226509224510522	-3.36095	HP_TOENAIL_DYSPLASIA	TGFB1
HP_LACTIC_ACIDOSIS	-0.497782	-0.0427039	-2.6204	0.0231994065733279	0.226535381833673	-3.3616	HP_LACTIC_ACIDOSIS	TGFB1
GOBP_POSITIVE_REGULATION_OF_PROTEIN_K63_LINKED_UBIQUITINATION	0.635705235742169	0.0923672165936332	2.61983118791215	0.0232232951848055	0.226551067279018	-3.36254	GOBP_POSITIVE_REGULATION_OF_PROTEIN_K63_LINKED_UBIQUITINATION	TGFB1
HP_DECREASED_LDL_CHOLESTEROL_CONCENTRATION	-0.413534	0.0105809467370265	-2.61943	0.0232402057167455	0.226551067279018	-3.3632	HP_DECREASED_LDL_CHOLESTEROL_CONCENTRATION	TGFB1
GOBP_NEGATIVE_REGULATION_OF_ENDOTHELIAL_CELL_APOPTOTIC_PROCESS	0.429926064519038	0.00818728448344368	2.61935710714147	0.0232432221553185	0.226551067279018	-3.36332	GOBP_NEGATIVE_REGULATION_OF_ENDOTHELIAL_CELL_APOPTOTIC_PROCESS	TGFB1
GOMF_PEROXISOME_TARGETING_SEQUENCE_BINDING	-0.673457	-0.101235	-2.61864	0.0232734701990034	0.226624908388147	-3.3645	GOMF_PEROXISOME_TARGETING_SEQUENCE_BINDING	TGFB1
GOBP_REGULATION_OF_FEEDING_BEHAVIOR	0.466995219840022	0.00930737533523458	2.61850818907212	0.0232789466199227	0.226624908388147	-3.36471	GOBP_REGULATION_OF_FEEDING_BEHAVIOR	TGFB1
GOBP_CHEMOKINE_C_X_C_MOTIF_LIGAND_12_SIGNALING_PATHWAY	0.49700951574042	0.0110873362760531	2.61756326028183	0.0233187749258142	0.226671505972756	-3.36626	GOBP_CHEMOKINE_C_X_C_MOTIF_LIGAND_12_SIGNALING_PATHWAY	TGFB1
GOCC_MEMBRANE_MICRODOMAIN	0.426616745510949	0.010796669662551	2.61751905819024	0.023320639662462	0.226671505972756	-3.36634	GOCC_MEMBRANE_MICRODOMAIN	TGFB1
GOBP_REPLACEMENT_OSSIFICATION	0.546579345146762	0.0405667280850096	2.61739284891194	0.0233259648116295	0.226671505972756	-3.36655	GOBP_REPLACEMENT_OSSIFICATION	TGFB1
GOMF_TRAIL_BINDING	0.590318298115474	0.0369812484774237	2.61678870992944	0.0233514718129406	0.226782508523504	-3.36754	GOMF_TRAIL_BINDING	TGFB1
GOMF_TUMOR_NECROSIS_FACTOR_BINDING	0.622980450332174	0.0146568758896481	2.61611999243314	0.0233797373172483	0.226920150863371	-3.36864	GOMF_TUMOR_NECROSIS_FACTOR_BINDING	TGFB1
GOMF_UDP_GLYCOSYLTRANSFERASE_ACTIVITY	0.407608072508808	0.0119695754252867	2.61477600279834	0.0234366471323498	0.227129972973307	-3.37084	GOMF_UDP_GLYCOSYLTRANSFERASE_ACTIVITY	TGFB1
GOBP_NEUTROPHIL_HOMEOSTASIS	0.487235616293615	0.00922009360431734	2.61367501266986	0.023483368826542	0.227129972973307	-3.37265	GOBP_NEUTROPHIL_HOMEOSTASIS	TGFB1
GOBP_POSITIVE_REGULATION_OF_ENDOPLASMIC_RETICULUM_UNFOLDED_PROTEIN_RESPONSE	0.539752001780703	0.0713895543771758	2.61336211968638	0.0234966634710641	0.227129972973307	-3.37317	GOBP_POSITIVE_REGULATION_OF_ENDOPLASMIC_RETICULUM_UNFOLDED_PROTEIN_RESPONSE	TGFB1
HP_DECREASED_VIGILANCE	-0.460593	-0.0456499	-2.613	0.0235121707375859	0.227129972973307	-3.37377	HP_DECREASED_VIGILANCE	TGFB1
HP_DISTAL_SYMPHALANGISM	-0.646707	-0.0770114	-2.6129	0.0235165085518832	0.227129972973307	-3.37393	HP_DISTAL_SYMPHALANGISM	TGFB1
HP_SILVER_GRAY_HAIR	0.596183003975071	0.0665141713264854	2.61276607812798	0.0235220094063308	0.227129972973307	-3.37415	HP_SILVER_GRAY_HAIR	TGFB1
GOBP_NUCLEOBASE_CATABOLIC_PROCESS	0.494703388783493	0.0371670369848556	2.6127	0.0235248178683852	0.227129972973307	-3.37426	GOBP_NUCLEOBASE_CATABOLIC_PROCESS	TGFB1
HP_RETINAL_NEOVASCULARIZATION	0.519086292659386	-0.00121417	2.61247690179138	0.0235343159531381	0.227129972973307	-3.37462	HP_RETINAL_NEOVASCULARIZATION	TGFB1
GOBP_POSITIVE_REGULATION_OF_MICROTUBULE_NUCLEATION	-0.474811	-0.0300069	-2.61178	0.0235639752987638	0.227129972973307	-3.37577	GOBP_POSITIVE_REGULATION_OF_MICROTUBULE_NUCLEATION	TGFB1
HP_NORMOCHROMIC_ANEMIA	-0.419995	0.00758173721027308	-2.61169	0.02356791050544	0.227129972973307	-3.37592	HP_NORMOCHROMIC_ANEMIA	TGFB1
GOBP_DENDRITIC_CELL_CHEMOTAXIS	0.582236452122512	0.0280675428325349	2.61135455612134	0.0235821398507512	0.227129972973307	-3.37647	GOBP_DENDRITIC_CELL_CHEMOTAXIS	TGFB1
GOBP_NOREPINEPHRINE_TRANSPORT	0.49051708190682	0.0510299330895789	2.61109100911915	0.0235933836021073	0.227129972973307	-3.3769	GOBP_NOREPINEPHRINE_TRANSPORT	TGFB1
HP_ENCEPHALOMALACIA	0.49853267220575	0.0115519125943895	2.61079992853646	0.0236058081454985	0.227129972973307	-3.37738	HP_ENCEPHALOMALACIA	TGFB1
GOBP_REGULATION_OF_VASCULATURE_DEVELOPMENT	0.414452813685141	0.00625943000600774	2.61009554630743	0.0236359007501999	0.227129972973307	-3.37853	GOBP_REGULATION_OF_VASCULATURE_DEVELOPMENT	TGFB1
GOBP_ESTABLISHMENT_OF_PROTEIN_LOCALIZATION_TO_ENDOPLASMIC_RETICULUM	0.476203970304937	-0.0507971	2.61005700068739	0.0236375485828183	0.227129972973307	-3.3786	GOBP_ESTABLISHMENT_OF_PROTEIN_LOCALIZATION_TO_ENDOPLASMIC_RETICULUM	TGFB1
GOMF_LAMININ_BINDING	0.46472331071103	-0.00158954	2.60999535765491	0.0236401840688391	0.227129972973307	-3.3787	GOMF_LAMININ_BINDING	TGFB1
GOBP_INOSITOL_TRISPHOSPHATE_METABOLIC_PROCESS	0.492031301546263	0.00574205118080883	2.60997271225068	0.0236411523228955	0.227129972973307	-3.37874	GOBP_INOSITOL_TRISPHOSPHATE_METABOLIC_PROCESS	TGFB1
HP_EPISODIC_HYPERTENSION	-0.534199	-0.0331494	-2.60831	0.0237125049503136	0.227276972385054	-3.38147	HP_EPISODIC_HYPERTENSION	TGFB1
GOBP_REGULATION_OF_LEUKOCYTE_MIGRATION	0.481255213316348	0.0391312517930307	2.60791680988748	0.0237292194872753	0.227276972385054	-3.38211	GOBP_REGULATION_OF_LEUKOCYTE_MIGRATION	TGFB1
HP_METABOLIC_ACIDOSIS	-0.451384	-0.0254833	-2.60762	0.023741811646932	0.227276972385054	-3.38259	HP_METABOLIC_ACIDOSIS	TGFB1
GOBP_VESTIBULOCOCHLEAR_NERVE_DEVELOPMENT	0.396443381605671	0.0358843170187904	2.60728384533928	0.0237563981536743	0.227276972385054	-3.38315	GOBP_VESTIBULOCOCHLEAR_NERVE_DEVELOPMENT	TGFB1
GOCC_OXIDOREDUCTASE_COMPLEX	-0.5314	-0.0290336	-2.60726	0.023757571446615	0.227276972385054	-3.3832	GOCC_OXIDOREDUCTASE_COMPLEX	TGFB1
HP_DISCOID_LUPUS_RASH	0.580886126642312	0.0237780802712793	2.60699480345359	0.023768819401446	0.227276972385054	-3.38363	HP_DISCOID_LUPUS_RASH	TGFB1
HP_TESTICULAR_ATROPHY	0.452984714229153	-0.0107451	2.60666760268368	0.0237828881832569	0.227276972385054	-3.38416	HP_TESTICULAR_ATROPHY	TGFB1
GOBP_POSITIVE_REGULATION_OF_EXTRINSIC_APOPTOTIC_SIGNALING_PATHWAY	0.486299456033682	0.0230361379514134	2.60644923669957	0.0237922819035254	0.227276972385054	-3.38452	GOBP_POSITIVE_REGULATION_OF_EXTRINSIC_APOPTOTIC_SIGNALING_PATHWAY	TGFB1
HP_OVAL_FACE	0.510864887039054	-0.0483598	2.60639024502952	0.0237948202465929	0.227276972385054	-3.38462	HP_OVAL_FACE	TGFB1
HP_OSTEOSARCOMA	-0.435807	0.0300159300667415	-2.60616	0.0238046034365435	0.227276972385054	-3.38499	HP_OSTEOSARCOMA	TGFB1
GOBP_PURINE_CONTAINING_COMPOUND_TRANSMEMBRANE_TRANSPORT	0.392332592390087	0.0183437705012028	2.60584216779068	0.023818416094468	0.227276972385054	-3.38552	GOBP_PURINE_CONTAINING_COMPOUND_TRANSMEMBRANE_TRANSPORT	TGFB1
HP_ABNORMAL_FEMORAL_NECK_MORPHOLOGY	0.41079897418232	-0.00769792	2.60567004871591	0.023825830914543	0.227276972385054	-3.3858	HP_ABNORMAL_FEMORAL_NECK_MORPHOLOGY	TGFB1
GOBP_DISTAL_CONVOLUTED_TUBULE_DEVELOPMENT	-0.528579	0.0101329659780662	-2.60487	0.0238603664702304	0.227319746477968	-3.38712	GOBP_DISTAL_CONVOLUTED_TUBULE_DEVELOPMENT	TGFB1
GOBP_INTERLEUKIN_4_MEDIATED_SIGNALING_PATHWAY	0.682846150042807	0.0888591330961611	2.60452122691633	0.0238753797971537	0.227319746477968	-3.38769	GOBP_INTERLEUKIN_4_MEDIATED_SIGNALING_PATHWAY	TGFB1
GOMF_TAT_PROTEIN_BINDING	0.51419289876137	-0.0667046	2.60443291461382	0.0238791929085406	0.227319746477968	-3.38783	GOMF_TAT_PROTEIN_BINDING	TGFB1
HP_APLASIA_HYPOPLASIA_OF_THE_PHALANGES_OF_THE_HALLUX	0.604360222048232	0.0225604990003189	2.60425712321191	0.0238867849360776	0.227319746477968	-3.38812	HP_APLASIA_HYPOPLASIA_OF_THE_PHALANGES_OF_THE_HALLUX	TGFB1
HP_ATROPHY_OF_ALVEOLAR_RIDGES	0.635557858021844	0.0160873475547301	2.60367511829248	0.0239119373156442	0.227323851049014	-3.38908	HP_ATROPHY_OF_ALVEOLAR_RIDGES	TGFB1
HP_DIFFUSE_DEMYELINATION_OF_THE_CEREBRAL_WHITE_MATTER	0.487445963805736	-0.0169074	2.60359384569293	0.0239154517250671	0.227323851049014	-3.38921	HP_DIFFUSE_DEMYELINATION_OF_THE_CEREBRAL_WHITE_MATTER	TGFB1
GOMF_ARYLSULFATASE_ACTIVITY	0.434409154598078	0.0155799030779127	2.60219987015988	0.0239758093819467	0.227496532863045	-3.3915	GOMF_ARYLSULFATASE_ACTIVITY	TGFB1
HP_LACK_OF_SKIN_ELASTICITY	0.400279770932269	-0.0122306	2.60195750639365	0.0239863187305817	0.227496532863045	-3.3919	HP_LACK_OF_SKIN_ELASTICITY	TGFB1
HP_RECTAL_PROLAPSE	0.428859160685691	-0.00465708	2.60191409742274	0.023988201502818	0.227496532863045	-3.39197	HP_RECTAL_PROLAPSE	TGFB1
GOBP_EMBRYONIC_DIGESTIVE_TRACT_DEVELOPMENT	0.446321629274174	0.0188032034449007	2.60186958108024	0.0239901324556856	0.227496532863045	-3.39204	GOBP_EMBRYONIC_DIGESTIVE_TRACT_DEVELOPMENT	TGFB1
GOCC_OUTER_DYNEIN_ARM	0.535327342079216	-0.0116665	2.60123666114755	0.0240176026795757	0.227549150041665	-3.39308	GOCC_OUTER_DYNEIN_ARM	TGFB1
GOMF_ADENOSINE_RECEPTOR_BINDING	-0.486246	-0.0406101	-2.60109	0.0240239445454497	0.227549150041665	-3.39332	GOMF_ADENOSINE_RECEPTOR_BINDING	TGFB1
HP_PATCHY_CHANGES_OF_BONE_MINERAL_DENSITY	-0.520654	0.0149589818096718	-2.60065	0.0240431412722756	0.227590844820019	-3.39404	HP_PATCHY_CHANGES_OF_BONE_MINERAL_DENSITY	TGFB1
GOMF_COENZYME_A_DIPHOSPHATASE_ACTIVITY	-0.755254	-0.0754283	-2.60014	0.0240654517423106	0.227590844820019	-3.39489	GOMF_COENZYME_A_DIPHOSPHATASE_ACTIVITY	TGFB1
GOBP_ADP_BIOSYNTHETIC_PROCESS	-0.603627	-0.0357235	-2.60001	0.0240707495173576	0.227590844820019	-3.39509	GOBP_ADP_BIOSYNTHETIC_PROCESS	TGFB1
HP_PARAGANGLIOMA	-0.524307	0.00549515454006388	-2.59956	0.0240906175173266	0.227645025389667	-3.39583	HP_PARAGANGLIOMA	TGFB1
GOBP_POSITIVE_REGULATION_OF_P38MAPK_CASCADE	0.410591420650541	0.00981565427549541	2.59859334149526	0.0241326632696736	0.227753089472737	-3.39742	GOBP_POSITIVE_REGULATION_OF_P38MAPK_CASCADE	TGFB1
GOBP_REGULATION_OF_ENDOPLASMIC_RETICULUM_STRESS_INDUCED_INTRINSIC_APOPTOTIC_SIGNALING_PATHWAY	0.450414615748527	-0.0212281	2.59852782682532	0.0241355219086586	0.227753089472737	-3.39752	GOBP_REGULATION_OF_ENDOPLASMIC_RETICULUM_STRESS_INDUCED_INTRINSIC_APOPTOTIC_SIGNALING_PATHWAY	TGFB1
HP_ANURIA	0.58508288415462	-0.00751095	2.59802985448302	0.0241572610902026	0.227753089472737	-3.39834	HP_ANURIA	TGFB1
GOMF_PYRIMIDINE_NUCLEOBASE_TRANSMEMBRANE_TRANSPORTER_ACTIVITY	0.437795488552726	0.00916058053163053	2.59781772666289	0.0241665274527579	0.227753089472737	-3.39869	GOMF_PYRIMIDINE_NUCLEOBASE_TRANSMEMBRANE_TRANSPORTER_ACTIVITY	TGFB1
HP_ACROPARESTHESIA	0.548668251850097	0.0171704626965486	2.59767474161395	0.0241727754259662	0.227753089472737	-3.39892	HP_ACROPARESTHESIA	TGFB1
GOBP_POSITIVE_REGULATION_OF_ENDOTHELIAL_CELL_MATRIX_ADHESION_VIA_FIBRONECTIN	0.632243308013699	-0.00951587	2.59653086255782	0.0242228162770933	0.22794626169438	-3.4008	GOBP_POSITIVE_REGULATION_OF_ENDOTHELIAL_CELL_MATRIX_ADHESION_VIA_FIBRONECTIN	TGFB1
GOMF_EXOGENOUS_PROTEIN_BINDING	0.423097196673493	0.0144188674962224	2.59628238976664	0.024233699560842	0.22794626169438	-3.40121	GOMF_EXOGENOUS_PROTEIN_BINDING	TGFB1
HP_TRICUSPID_STENOSIS	0.538185627715097	0.0165333287158426	2.5962356549877	0.0242357471134504	0.22794626169438	-3.40129	HP_TRICUSPID_STENOSIS	TGFB1
HP_DECREASED_ACTIVITY_OF_MITOCHONDRIAL_COMPLEX_IV	-0.497375	-0.0328987	-2.59583	0.0242535000147694	0.227980068440057	-3.40195	HP_DECREASED_ACTIVITY_OF_MITOCHONDRIAL_COMPLEX_IV	TGFB1
GOBP_POSITIVE_REGULATION_OF_MITOCHONDRIAL_CALCIUM_ION_CONCENTRATION	-0.523078	-0.0270982	-2.59543	0.0242710096778837	0.228011550661192	-3.40261	GOBP_POSITIVE_REGULATION_OF_MITOCHONDRIAL_CALCIUM_ION_CONCENTRATION	TGFB1
GOBP_BONE_MORPHOGENESIS	0.464337203562793	0.0207410221462094	2.59329471347774	0.0243649383376591	0.228669080737902	-3.40611	GOBP_BONE_MORPHOGENESIS	TGFB1
HP_CALCIFIC_STIPPLING	-0.665824	-0.0772632	-2.5931	0.0243732980063978	0.228669080737902	-3.40642	HP_CALCIFIC_STIPPLING	TGFB1
HP_DECREASED_CIRCULATING_COMPLEMENT_C3_CONCENTRATION	0.54622018134002	0.0169133716264624	2.59287104141316	0.0243836052432604	0.228669080737902	-3.40681	HP_DECREASED_CIRCULATING_COMPLEMENT_C3_CONCENTRATION	TGFB1
GOBP_NEGATIVE_REGULATION_OF_HOMOTYPIC_CELL_CELL_ADHESION	0.485163815052911	-0.0279712	2.59207881608555	0.0244185482008659	0.228676679053863	-3.40811	GOBP_NEGATIVE_REGULATION_OF_HOMOTYPIC_CELL_CELL_ADHESION	TGFB1
HP_PARTIAL_ABSENCE_OF_SPECIFIC_ANTIBODY_RESPONSE_TO_TETANUS_VACCINE	0.677403888304523	0.131068851547061	2.59202838898357	0.0244207740694602	0.228676679053863	-3.40819	HP_PARTIAL_ABSENCE_OF_SPECIFIC_ANTIBODY_RESPONSE_TO_TETANUS_VACCINE	TGFB1
HP_JUNCTIONAL_ECTOPIC_TACHYCARDIA	-0.701691	-0.0853711	-2.59189	0.0244270207410659	0.228676679053863	-3.40842	HP_JUNCTIONAL_ECTOPIC_TACHYCARDIA	TGFB1
GOBP_RESPONSE_TO_INTERLEUKIN_17	0.506283032092853	0.00855604586931072	2.59054994387286	0.024486121686033	0.229096764316388	-3.41061	GOBP_RESPONSE_TO_INTERLEUKIN_17	TGFB1
HP_BEAKING_OF_VERTEBRAL_BODIES	0.428346486048125	0.00648227645886426	2.58944531868143	0.0245350583464174	0.229421317940775	-3.41242	HP_BEAKING_OF_VERTEBRAL_BODIES	TGFB1
GOBP_FATTY_ACID_BETA_OXIDATION_USING_ACYL_COA_DEHYDROGENASE	-0.75647	-0.0557881	-2.5887	0.0245679742824881	0.229595775912144	-3.41364	GOBP_FATTY_ACID_BETA_OXIDATION_USING_ACYL_COA_DEHYDROGENASE	TGFB1
GOMF_SCAVENGER_RECEPTOR_ACTIVITY	0.608886380689583	0.0399289516318936	2.58812246771034	0.024593789046587	0.2297037072089	-3.41459	GOMF_SCAVENGER_RECEPTOR_ACTIVITY	TGFB1
GOBP_ANATOMICAL_STRUCTURE_ARRANGEMENT	0.444664804690951	0.00879745775805829	2.58712275184102	0.0246382649870491	0.229918912963707	-3.41623	GOBP_ANATOMICAL_STRUCTURE_ARRANGEMENT	TGFB1
GOMF_PHOSPHORUS_OXYGEN_LYASE_ACTIVITY	0.543953063340499	0.000537120320430161	2.58637706599147	0.0246714908641663	0.229918912963707	-3.41745	GOMF_PHOSPHORUS_OXYGEN_LYASE_ACTIVITY	TGFB1
HP_SEVERE_PHOTOSENSITIVITY	-0.60835	-0.013583	-2.5863	0.0246750222485561	0.229918912963707	-3.41758	HP_SEVERE_PHOTOSENSITIVITY	TGFB1
HP_ABNORMAL_MAST_CELL_MORPHOLOGY	0.556609342057892	0.00685418330512016	2.58600131937365	0.0246882498355116	0.229918912963707	-3.41807	HP_ABNORMAL_MAST_CELL_MORPHOLOGY	TGFB1
GOBP_TYPE_III_INTERFERON_PRODUCTION	-0.563229	0.0115796959740833	-2.58595	0.0246903424809748	0.229918912963707	-3.41815	GOBP_TYPE_III_INTERFERON_PRODUCTION	TGFB1
HP_CEREBELLAR_CORTICAL_ATROPHY	0.488616773189777	-0.0246355	2.58541910080144	0.0247142398868859	0.229918912963707	-3.41903	HP_CEREBELLAR_CORTICAL_ATROPHY	TGFB1
GOBP_CELLULAR_RESPONSE_TO_THYROID_HORMONE_STIMULUS	0.439825123804131	-0.0482281	2.58521339675507	0.0247234288650662	0.229918912963707	-3.41936	GOBP_CELLULAR_RESPONSE_TO_THYROID_HORMONE_STIMULUS	TGFB1
HP_BROAD_NAIL	0.489527554449122	0.0637434692499897	2.58494604098962	0.0247353768879087	0.229918912963707	-3.4198	HP_BROAD_NAIL	TGFB1
HP_CENTROCECAL_SCOTOMA	-0.683784	0.0114857959487595	-2.58459	0.0247512251873953	0.229918912963707	-3.42038	HP_CENTROCECAL_SCOTOMA	TGFB1
HP_SHORT_UPPER_LIP	0.501043074794604	0.0125462068420574	2.58366101344451	0.0247928833390891	0.229918912963707	-3.42191	HP_SHORT_UPPER_LIP	TGFB1
GOMF_OXIDOREDUCTASE_ACTIVITY_ACTING_ON_THE_CH_NH2_GROUP_OF_DONORS	0.429301180609821	-0.0200876	2.58353487430581	0.0247985352728108	0.229918912963707	-3.42211	GOMF_OXIDOREDUCTASE_ACTIVITY_ACTING_ON_THE_CH_NH2_GROUP_OF_DONORS	TGFB1
HP_LIMB_PAIN	0.434285694360087	-0.0202056	2.58352049870691	0.0247991794824619	0.229918912963707	-3.42214	HP_LIMB_PAIN	TGFB1
HP_MINIMAL_CHANGE_GLOMERULONEPHRITIS	0.40537282165076	-0.00474723	2.58344738122655	0.0248024563295217	0.229918912963707	-3.42226	HP_MINIMAL_CHANGE_GLOMERULONEPHRITIS	TGFB1
GOBP_MITOCHONDRIAL_MEMBRANE_ORGANIZATION	-0.422313	-0.0178149	-2.58102	0.02491169895314	0.230759029999757	-3.42624	GOBP_MITOCHONDRIAL_MEMBRANE_ORGANIZATION	TGFB1
GOBP_INTERLEUKIN_8_PRODUCTION	0.415911899137369	0.00501641264309745	2.58079205890298	0.0249217459427137	0.230759029999757	-3.42661	GOBP_INTERLEUKIN_8_PRODUCTION	TGFB1
GOBP_REGULATION_OF_PROTEIN_ADP_RIBOSYLATION	0.465788818903512	-0.0027182	2.5803301199525	0.0249425558005655	0.230813340422347	-3.42737	GOBP_REGULATION_OF_PROTEIN_ADP_RIBOSYLATION	TGFB1
GOBP_PROTEIN_HETEROTETRAMERIZATION	-0.434265	-0.000221547	-2.5796	0.0249755101315938	0.230813340422347	-3.42856	GOBP_PROTEIN_HETEROTETRAMERIZATION	TGFB1
GOBP_REGULATION_OF_G_PROTEIN_COUPLED_RECEPTOR_SIGNALING_PATHWAY	0.401470900668841	0.0165640279249935	2.57893233393665	0.0250056284160952	0.230813340422347	-3.42966	GOBP_REGULATION_OF_G_PROTEIN_COUPLED_RECEPTOR_SIGNALING_PATHWAY	TGFB1
GOBP_PENTOSE_METABOLIC_PROCESS	-0.532607	-0.0539324	-2.57888	0.0250080918979106	0.230813340422347	-3.42975	GOBP_PENTOSE_METABOLIC_PROCESS	TGFB1
GOBP_NEURAL_PLATE_MORPHOGENESIS	-0.617512	-0.0796782	-2.57887	0.0250084684748314	0.230813340422347	-3.42976	GOBP_NEURAL_PLATE_MORPHOGENESIS	TGFB1
GOBP_DENDRITIC_CELL_DIFFERENTIATION	0.545834951026288	0.0620866775637476	2.57873877029312	0.025014374951347	0.230813340422347	-3.42997	GOBP_DENDRITIC_CELL_DIFFERENTIATION	TGFB1
HP_OROMOTOR_APRAXIA	0.397339930937885	0.00639393651440148	2.57843842451837	0.0250279525759172	0.230813340422347	-3.43047	HP_OROMOTOR_APRAXIA	TGFB1
GOBP_LEUKOCYTE_ADHESION_TO_VASCULAR_ENDOTHELIAL_CELL	0.465138963424344	0.0246313129334645	2.57640159669385	0.0251202215809343	0.231531658784318	-3.4338	GOBP_LEUKOCYTE_ADHESION_TO_VASCULAR_ENDOTHELIAL_CELL	TGFB1
GOBP_REGULATION_OF_COMPLEMENT_ACTIVATION_CLASSICAL_PATHWAY	0.556717162410435	0.0339107040869481	2.57288942842024	0.0252801079175889	0.232753227400577	-3.43956	GOBP_REGULATION_OF_COMPLEMENT_ACTIVATION_CLASSICAL_PATHWAY	TGFB1
HP_RETINAL_NONATTACHMENT	0.51749522360631	-0.0355126	2.57285529784075	0.0252816665459949	0.232753227400577	-3.43961	HP_RETINAL_NONATTACHMENT	TGFB1
GOBP_VASCULAR_PROCESS_IN_CIRCULATORY_SYSTEM	0.398369306912442	-0.0039619	2.57246551871644	0.0252994731247406	0.232784066431185	-3.44025	GOBP_VASCULAR_PROCESS_IN_CIRCULATORY_SYSTEM	TGFB1
HP_UPPER_LIMB_POSTURAL_TREMOR	0.442823378719211	-0.00547019	2.57154085214017	0.0253417645610132	0.233040030246393	-3.44176	HP_UPPER_LIMB_POSTURAL_TREMOR	TGFB1
GOCC_GROWTH_FACTOR_COMPLEX	0.531980599226222	-0.0525877	2.57099169936329	0.0253669139238801	0.233138155252465	-3.44266	GOCC_GROWTH_FACTOR_COMPLEX	TGFB1
GOBP_POSITIVE_REGULATION_OF_PROTEIN_TYROSINE_KINASE_ACTIVITY	0.475143583708367	-0.0310951	2.56893690589004	0.0254612337690661	0.233654659701939	-3.44603	GOBP_POSITIVE_REGULATION_OF_PROTEIN_TYROSINE_KINASE_ACTIVITY	TGFB1
HP_FOAMY_URINE	0.424832219780757	-0.00113563	2.56880182653993	0.0254674462528125	0.233654659701939	-3.44625	HP_FOAMY_URINE	TGFB1
HP_OCCIPITAL_ENCEPHALOCELE	0.473948245937882	-0.0307262	2.56825956787051	0.025492400422344	0.233654659701939	-3.44714	HP_OCCIPITAL_ENCEPHALOCELE	TGFB1
GOBP_ECTODERMAL_CELL_DIFFERENTIATION	0.535523308583156	0.00992510329489278	2.56816625035058	0.0254966972113907	0.233654659701939	-3.44729	GOBP_ECTODERMAL_CELL_DIFFERENTIATION	TGFB1
GOBP_MESANGIAL_CELL_DIFFERENTIATION	0.725774955820376	0.0636448025869198	2.5679370538465	0.025507253536806	0.233654659701939	-3.44766	GOBP_MESANGIAL_CELL_DIFFERENTIATION	TGFB1
HP_RECURRENT_HAEMOPHILUS_INFLUENZAE_INFECTIONS	0.384529608693029	-0.0142474	2.56768735114837	0.0255187592101875	0.233654659701939	-3.44807	HP_RECURRENT_HAEMOPHILUS_INFLUENZAE_INFECTIONS	TGFB1
GOBP_REGULATION_OF_GLUTAMINE_FAMILY_AMINO_ACID_METABOLIC_PROCESS	0.517962875784324	0.0555701653993589	2.56755869696014	0.0255246892569687	0.233654659701939	-3.44828	GOBP_REGULATION_OF_GLUTAMINE_FAMILY_AMINO_ACID_METABOLIC_PROCESS	TGFB1
HP_CYSTINURIA	-0.449539	0.0339295932571258	-2.56712	0.025544813387601	0.233706014299518	-3.449	HP_CYSTINURIA	TGFB1
GOBP_LEUKOCYTE_DEGRANULATION	0.45994753707016	0.0124025168824624	2.56572267504561	0.0256094641259695	0.234093353186853	-3.45129	GOBP_LEUKOCYTE_DEGRANULATION	TGFB1
GOBP_B_CELL_APOPTOTIC_PROCESS	0.515488259977823	0.0154073833632656	2.56557646228554	0.0256162270721175	0.234093353186853	-3.45153	GOBP_B_CELL_APOPTOTIC_PROCESS	TGFB1
HP_ABNORMAL_CSF_CARBOXYLIC_ACID_CONCENTRATION	-0.529971	-0.0053082	-2.56464	0.0256594637444025	0.234355465236738	-3.45306	HP_ABNORMAL_CSF_CARBOXYLIC_ACID_CONCENTRATION	TGFB1
GOCC_LAMELLIPODIUM	0.400067775687343	-0.00218272	2.5623154511752	0.025767517814309	0.235208940955784	-3.45686	GOCC_LAMELLIPODIUM	TGFB1
HP_SUPERNUMERARY_MAXILLARY_INCISOR	0.544488685129534	0.0262502261649795	2.56116755684951	0.0258209809939532	0.235413071990839	-3.45874	HP_SUPERNUMERARY_MAXILLARY_INCISOR	TGFB1
GOCC_EARP_COMPLEX	-0.624306	-0.132783	-2.56108	0.0258250180038753	0.235413071990839	-3.45888	GOCC_EARP_COMPLEX	TGFB1
GOCC_DENDRITIC_SPINE_HEAD	0.694121393215771	0.0347972550147587	2.56044576152247	0.0258546542303018	0.235413071990839	-3.45992	GOCC_DENDRITIC_SPINE_HEAD	TGFB1
HP_ABNORMALITY_OF_SPINAL_FACET_JOINT	0.608341383388816	-0.0445015	2.56039581085927	0.0258569861218759	0.235413071990839	-3.46001	HP_ABNORMALITY_OF_SPINAL_FACET_JOINT	TGFB1
HP_ATTACHED_EARLOBE	0.715209041720583	-0.0804571	2.56026741113742	0.0258629812664137	0.235413071990839	-3.46022	HP_ATTACHED_EARLOBE	TGFB1
GOBP_PURINE_DEOXYRIBONUCLEOTIDE_CATABOLIC_PROCESS	0.392802571335347	0.0541321751612079	2.55943976108313	0.0259016579685189	0.235631918988187	-3.46157	GOBP_PURINE_DEOXYRIBONUCLEOTIDE_CATABOLIC_PROCESS	TGFB1
GOBP_TRYPTOPHAN_CATABOLIC_PROCESS_TO_KYNURENINE	0.620672475803772	0.0534036785282172	2.55893362296398	0.0259253380826329	0.235714169286592	-3.4624	GOBP_TRYPTOPHAN_CATABOLIC_PROCESS_TO_KYNURENINE	TGFB1
GOBP_POSITIVE_REGULATION_OF_NEUROINFLAMMATORY_RESPONSE	0.52883634335972	0.0289047983560309	2.55783526726186	0.0259767985547971	0.235764589556881	-3.46419	GOBP_POSITIVE_REGULATION_OF_NEUROINFLAMMATORY_RESPONSE	TGFB1
GOBP_POLAR_BODY_EXTRUSION_AFTER_MEIOTIC_DIVISIONS	-0.56286	0.0624452505844485	-2.55741	0.025996642500712	0.235764589556881	-3.46489	GOBP_POLAR_BODY_EXTRUSION_AFTER_MEIOTIC_DIVISIONS	TGFB1
HP_FUNCTIONAL_INTESTINAL_OBSTRUCTION	-0.553945	-0.0341056	-2.5571	0.0260114145350876	0.235764589556881	-3.4654	HP_FUNCTIONAL_INTESTINAL_OBSTRUCTION	TGFB1
GOBP_RESPONSE_TO_PEPTIDE	0.488458534281252	0.0140378186850953	2.55628833882688	0.0260494453483274	0.235764589556881	-3.46672	GOBP_RESPONSE_TO_PEPTIDE	TGFB1
HP_GENERALIZED_OSTEOPOROSIS	0.472530305703761	0.020135054108946	2.55584526933638	0.0260702893804949	0.235764589556881	-3.46745	HP_GENERALIZED_OSTEOPOROSIS	TGFB1
HP_APLASIA_OF_METACARPAL_BONES	0.42569743249692	0.0146998815164262	2.5557939804502	0.0260727033004938	0.235764589556881	-3.46753	HP_APLASIA_OF_METACARPAL_BONES	TGFB1
GOBP_LYMPHOCYTE_CHEMOTAXIS	0.51992361629605	0.00452077941245892	2.55561436750333	0.0260811585389358	0.235764589556881	-3.46783	GOBP_LYMPHOCYTE_CHEMOTAXIS	TGFB1
GOBP_OBSERVATIONAL_LEARNING	0.457273157911153	-0.0111595	2.55542804950549	0.0260899322527266	0.235764589556881	-3.46813	GOBP_OBSERVATIONAL_LEARNING	TGFB1
GOBP_MATERNAL_PLACENTA_DEVELOPMENT	0.394114140498902	-0.0360003	2.55488567041716	0.0261154893336833	0.235764589556881	-3.46902	GOBP_MATERNAL_PLACENTA_DEVELOPMENT	TGFB1
GOBP_ARTERIAL_ENDOTHELIAL_CELL_DIFFERENTIATION	0.681042299220703	0.0298911455453245	2.55474117427278	0.0261223021729136	0.235764589556881	-3.46925	GOBP_ARTERIAL_ENDOTHELIAL_CELL_DIFFERENTIATION	TGFB1
GOBP_TANGENTIAL_MIGRATION_FROM_THE_SUBVENTRICULAR_ZONE_TO_THE_OLFACTORY_BULB	0.4076025690189	-0.00650539	2.5547180093615	0.0261233945356062	0.235764589556881	-3.46929	GOBP_TANGENTIAL_MIGRATION_FROM_THE_SUBVENTRICULAR_ZONE_TO_THE_OLFACTORY_BULB	TGFB1
GOBP_POSITIVE_REGULATION_OF_OXIDATIVE_STRESS_INDUCED_INTRINSIC_APOPTOTIC_SIGNALING_PATHWAY	0.566258085457587	-0.024193	2.55458599634189	0.0261296205845548	0.235764589556881	-3.46951	GOBP_POSITIVE_REGULATION_OF_OXIDATIVE_STRESS_INDUCED_INTRINSIC_APOPTOTIC_SIGNALING_PATHWAY	TGFB1
HP_PITUITARY_GROWTH_HORMONE_CELL_ADENOMA	0.43183263753126	-0.0200207	2.55382723459315	0.0261654337767511	0.235764589556881	-3.47075	HP_PITUITARY_GROWTH_HORMONE_CELL_ADENOMA	TGFB1
GOBP_POSITIVE_REGULATION_OF_SYNCYTIUM_FORMATION_BY_PLASMA_MEMBRANE_FUSION	0.470343097553568	0.0489261775131854	2.55379567014187	0.0261669246443266	0.235764589556881	-3.4708	GOBP_POSITIVE_REGULATION_OF_SYNCYTIUM_FORMATION_BY_PLASMA_MEMBRANE_FUSION	TGFB1
GOBP_ENDOTHELIAL_CELL_APOPTOTIC_PROCESS	0.412545148776937	0.0356810795778401	2.55310685468065	0.0261994798271896	0.235764589556881	-3.47193	GOBP_ENDOTHELIAL_CELL_APOPTOTIC_PROCESS	TGFB1
GOBP_POSITIVE_REGULATION_OF_HAIR_FOLLICLE_DEVELOPMENT	0.424755252182819	-0.00351208	2.55298223985431	0.0262053736766073	0.235764589556881	-3.47213	GOBP_POSITIVE_REGULATION_OF_HAIR_FOLLICLE_DEVELOPMENT	TGFB1
GOBP_EXTRACELLULAR_REGULATION_OF_SIGNAL_TRANSDUCTION	0.481872795011658	0.0302009272170843	2.55289804583904	0.0262093564963638	0.235764589556881	-3.47227	GOBP_EXTRACELLULAR_REGULATION_OF_SIGNAL_TRANSDUCTION	TGFB1
GOCC_CLATHRIN_COATED_PIT	0.395136984951094	-0.0045789	2.55285608994316	0.0262113414521074	0.235764589556881	-3.47234	GOCC_CLATHRIN_COATED_PIT	TGFB1
GOBP_REGULATION_OF_GLUTAMATE_SECRETION	0.430385861559663	0.0188206065269888	2.55283951431113	0.0262121256946223	0.235764589556881	-3.47236	GOBP_REGULATION_OF_GLUTAMATE_SECRETION	TGFB1
HP_ABNORMAL_CSF_PYRUVATE_FAMILY_AMINO_ACID_CONCENTRATION	-0.699553	-0.00553288	-2.55259	0.0262237225125062	0.235764589556881	-3.47276	HP_ABNORMAL_CSF_PYRUVATE_FAMILY_AMINO_ACID_CONCENTRATION	TGFB1
GOBP_NEGATIVE_REGULATION_OF_METALLOPEPTIDASE_ACTIVITY	0.612583810473301	0.0487803176045608	2.55179195781973	0.0262617353311991	0.235777502784044	-3.47408	GOBP_NEGATIVE_REGULATION_OF_METALLOPEPTIDASE_ACTIVITY	TGFB1
GOBP_SHORT_CHAIN_FATTY_ACID_CATABOLIC_PROCESS	-0.61607	-0.0227304	-2.55168	0.0262668798423399	0.235777502784044	-3.47425	GOBP_SHORT_CHAIN_FATTY_ACID_CATABOLIC_PROCESS	TGFB1
GOBP_FOREGUT_MORPHOGENESIS	0.511951011807876	-0.0276911	2.55163688340453	0.0262690870695922	0.235777502784044	-3.47433	GOBP_FOREGUT_MORPHOGENESIS	TGFB1
GOBP_REGULATION_OF_HIGH_DENSITY_LIPOPROTEIN_PARTICLE_CLEARANCE	0.378375565477982	-0.016367	2.55130914191018	0.0262846312037963	0.235785588659347	-3.47487	GOBP_REGULATION_OF_HIGH_DENSITY_LIPOPROTEIN_PARTICLE_CLEARANCE	TGFB1
GOBP_NEGATIVE_REGULATION_OF_LEUKOCYTE_CHEMOTAXIS	0.495049344464515	0.041508688986985	2.54947119077525	0.0263719685424422	0.236347009204684	-3.47787	GOBP_NEGATIVE_REGULATION_OF_LEUKOCYTE_CHEMOTAXIS	TGFB1
GOBP_MYELOID_CELL_ACTIVATION_INVOLVED_IN_IMMUNE_RESPONSE	0.475357231885742	0.0242176010920353	2.54893928579798	0.0263972970031705	0.236347009204684	-3.47874	GOBP_MYELOID_CELL_ACTIVATION_INVOLVED_IN_IMMUNE_RESPONSE	TGFB1
GOBP_GLIAL_CELL_MIGRATION	0.404036230458455	0.00240390164973581	2.54876858852811	0.0264054303773498	0.236347009204684	-3.47902	GOBP_GLIAL_CELL_MIGRATION	TGFB1
HP_IMPAIRED_COLLAGEN_INDUCED_PLATELET_AGGREGATION	0.403010178887708	-0.00521491	2.54862796652215	0.0264121325691716	0.236347009204684	-3.47925	HP_IMPAIRED_COLLAGEN_INDUCED_PLATELET_AGGREGATION	TGFB1
HP_MADELUNG_DEFORMITY	-0.463164	0.0430327554163451	-2.54845	0.0264206071648511	0.236347009204684	-3.47954	HP_MADELUNG_DEFORMITY	TGFB1
GOBP_NEGATIVE_REGULATION_OF_LIPID_STORAGE	0.409556386338212	0.0276793448193932	2.54797022960535	0.0264435031065143	0.236420481410935	-3.48032	GOBP_NEGATIVE_REGULATION_OF_LIPID_STORAGE	TGFB1
GOBP_CELLULAR_EXTRAVASATION	0.529042612175432	0.0467200225897779	2.54756341358885	0.0264629243029231	0.236462823044211	-3.48099	GOBP_CELLULAR_EXTRAVASATION	TGFB1
GOMF_PROFILIN_BINDING	0.455246044595318	-0.00131716	2.5468003511863	0.0264993901736573	0.236561953525094	-3.48223	GOMF_PROFILIN_BINDING	TGFB1
GOBP_REGULATION_OF_PROTEIN_FOLDING	0.437313045623291	0.0321147747559931	2.54618845392999	0.0265286675529869	0.236561953525094	-3.48323	GOBP_REGULATION_OF_PROTEIN_FOLDING	TGFB1
HP_INTRACTABLE_DIARRHEA	0.464361817588429	0.0910225652386869	2.54612701658046	0.0265316088866547	0.236561953525094	-3.48333	HP_INTRACTABLE_DIARRHEA	TGFB1
GOBP_PYRIMIDINE_RIBONUCLEOSIDE_MONOPHOSPHATE_METABOLIC_PROCESS	-0.429283	0.00675655509337606	-2.54598	0.0265387180717948	0.236561953525094	-3.48358	GOBP_PYRIMIDINE_RIBONUCLEOSIDE_MONOPHOSPHATE_METABOLIC_PROCESS	TGFB1
HP_EXTRAHEPATIC_CHOLESTASIS	-0.571779	-0.0156592	-2.5458	0.0265474754701183	0.236561953525094	-3.48388	HP_EXTRAHEPATIC_CHOLESTASIS	TGFB1
GOBP_REGULATION_OF_ACUTE_INFLAMMATORY_RESPONSE	0.432307052866218	0.0240568877700542	2.54456836743887	0.0266063365494136	0.23695532694616	-3.48588	GOBP_REGULATION_OF_ACUTE_INFLAMMATORY_RESPONSE	TGFB1
HP_SPERMATOGENESIS_MATURATION_ARREST	0.487866278342161	0.00625537814099506	2.54389857576679	0.0266385121667923	0.237110736821277	-3.48698	HP_SPERMATOGENESIS_MATURATION_ARREST	TGFB1
HP_BICORONAL_SYNOSTOSIS	0.41980270943297	-9.94231e-06	2.54338518086157	0.0266632005240093	0.23719936731359	-3.48781	HP_BICORONAL_SYNOSTOSIS	TGFB1
GOBP_NEGATIVE_REGULATION_OF_MYELOID_LEUKOCYTE_DIFFERENTIATION	0.469015667071253	0.00761651688818379	2.54285665772028	0.0266886397549619	0.23729457610955	-3.48868	GOBP_NEGATIVE_REGULATION_OF_MYELOID_LEUKOCYTE_DIFFERENTIATION	TGFB1
GOBP_DETECTION_OF_MECHANICAL_STIMULUS_INVOLVED_IN_SENSORY_PERCEPTION	0.368822307496318	-0.0246276	2.54023243036571	0.0268153028168507	0.238281506953265	-3.49296	GOBP_DETECTION_OF_MECHANICAL_STIMULUS_INVOLVED_IN_SENSORY_PERCEPTION	TGFB1
HP_INCREASED_MEAN_CORPUSCULAR_HEMOGLOBIN_CONCENTRATION	0.407504945674763	0.00162640038941658	2.53950999196456	0.0268502756890005	0.238281506953265	-3.49414	HP_INCREASED_MEAN_CORPUSCULAR_HEMOGLOBIN_CONCENTRATION	TGFB1
HP_ABDOMINAL_WALL_MUSCLE_WEAKNESS	0.471952222116661	-0.0391479	2.53886908970614	0.0268813387733863	0.238281506953265	-3.49519	HP_ABDOMINAL_WALL_MUSCLE_WEAKNESS	TGFB1
GOBP_RETINAL_BIPOLAR_NEURON_DIFFERENTIATION	0.473715191404362	-0.00830145	2.53847179822395	0.0269006122351481	0.238281506953265	-3.49584	GOBP_RETINAL_BIPOLAR_NEURON_DIFFERENTIATION	TGFB1
HP_APLASIA_HYPOPLASIA_OF_THE_NASAL_BONE	0.513066817902463	-0.0470906	2.53826439393023	0.0269106792299874	0.238281506953265	-3.49618	HP_APLASIA_HYPOPLASIA_OF_THE_NASAL_BONE	TGFB1
GOBP_POSITIVE_REGULATION_OF_LEUKOCYTE_ADHESION_TO_VASCULAR_ENDOTHELIAL_CELL	0.524676556044548	0.0104426041417099	2.53824183148762	0.0269117745885434	0.238281506953265	-3.49621	GOBP_POSITIVE_REGULATION_OF_LEUKOCYTE_ADHESION_TO_VASCULAR_ENDOTHELIAL_CELL	TGFB1
HP_POLYARTICULAR_ARTHROPATHY	0.60198661396348	0.0659384676588892	2.5378212518703	0.0269322008160882	0.238281506953265	-3.4969	HP_POLYARTICULAR_ARTHROPATHY	TGFB1
GOMF_OXIDOREDUCTASE_ACTIVITY_ACTING_ON_CH_OH_GROUP_OF_DONORS	-0.418501	-0.0152419	-2.5375	0.0269475722341764	0.238281506953265	-3.49742	GOMF_OXIDOREDUCTASE_ACTIVITY_ACTING_ON_CH_OH_GROUP_OF_DONORS	TGFB1
HP_RETINAL_HOLE	0.459219358593297	0.0569653066988376	2.53746394448641	0.0269495660201037	0.238281506953265	-3.49748	HP_RETINAL_HOLE	TGFB1
GOBP_REGULATION_OF_RECEPTOR_INTERNALIZATION	0.412256791001491	-0.0081878	2.53727222074283	0.0269588883417781	0.238281506953265	-3.4978	GOBP_REGULATION_OF_RECEPTOR_INTERNALIZATION	TGFB1
GOBP_ENDOCARDIAL_CUSHION_FORMATION	0.542574449785766	0.028506405276032	2.53719958121639	0.0269624211693484	0.238281506953265	-3.49792	GOBP_ENDOCARDIAL_CUSHION_FORMATION	TGFB1
GOBP_RESPONSE_TO_WOUNDING	0.385654685910086	0.00194492529302038	2.53664900055958	0.0269892134137917	0.2383874461815	-3.49882	GOBP_RESPONSE_TO_WOUNDING	TGFB1
GOMF_FATZ_BINDING	-0.696717	-0.0392076	-2.536	0.0270210379372485	0.238537693457004	-3.49988	GOMF_FATZ_BINDING	TGFB1
GOMF_MACROLIDE_BINDING	0.523592125114228	0.0339259639429459	2.53519234146512	0.0270602226580224	0.238686454672599	-3.50119	GOMF_MACROLIDE_BINDING	TGFB1
HP_ANISOCORIA	0.428423040409173	0.00799185679982446	2.53480629695515	0.0270790721598502	0.238686454672599	-3.50182	HP_ANISOCORIA	TGFB1
GOMF_COMPLEMENT_COMPONENT_C3B_BINDING	0.611475898371061	0.0537937953024643	2.53473899793951	0.0270823595011078	0.238686454672599	-3.50193	GOMF_COMPLEMENT_COMPONENT_C3B_BINDING	TGFB1
GOBP_MACROPHAGE_DIFFERENTIATION	0.523879094569206	0.00620963618567064	2.53372885048032	0.027131748867597	0.238739736027263	-3.50358	GOBP_MACROPHAGE_DIFFERENTIATION	TGFB1
GOBP_AORTA_MORPHOGENESIS	0.502869489355524	0.024732456577394	2.53349339330042	0.0271432737756978	0.238739736027263	-3.50397	GOBP_AORTA_MORPHOGENESIS	TGFB1
GOBP_THYMOCYTE_APOPTOTIC_PROCESS	0.444319946194915	-0.0158656	2.53316854981067	0.0271591817255898	0.238739736027263	-3.5045	GOBP_THYMOCYTE_APOPTOTIC_PROCESS	TGFB1
GOBP_REGULATION_OF_INFLAMMATORY_RESPONSE_TO_WOUNDING	0.571195105467067	0.0258922171350516	2.53316503608958	0.0271593538462628	0.238739736027263	-3.5045	GOBP_REGULATION_OF_INFLAMMATORY_RESPONSE_TO_WOUNDING	TGFB1
GOBP_NEGATIVE_REGULATION_OF_PHAGOCYTOSIS	0.487949677781658	0.00171386941389079	2.53293177969509	0.0271707823652747	0.238739736027263	-3.50488	GOBP_NEGATIVE_REGULATION_OF_PHAGOCYTOSIS	TGFB1
GOBP_REGULATION_OF_RESPONSE_TO_WOUNDING	0.383576051289437	0.000919446572132943	2.53279746524008	0.0271773653048052	0.238739736027263	-3.5051	GOBP_REGULATION_OF_RESPONSE_TO_WOUNDING	TGFB1
GOBP_GLYCOPROTEIN_BIOSYNTHETIC_PROCESS	0.387187204180651	-0.00477783	2.53159651260339	0.027236295003572	0.238972833293591	-3.50706	GOBP_GLYCOPROTEIN_BIOSYNTHETIC_PROCESS	TGFB1
GOBP_FORMATION_OF_QUADRUPLE_SL_U4_U5_U6_SNRNP	0.741828185097439	-0.108501	2.53141530653039	0.0272451974645947	0.238972833293591	-3.50736	GOBP_FORMATION_OF_QUADRUPLE_SL_U4_U5_U6_SNRNP	TGFB1
GOBP_NEGATIVE_REGULATION_OF_RAC_PROTEIN_SIGNAL_TRANSDUCTION	0.64711739832003	-0.00609953	2.53134964763522	0.0272484239179625	0.238972833293591	-3.50747	GOBP_NEGATIVE_REGULATION_OF_RAC_PROTEIN_SIGNAL_TRANSDUCTION	TGFB1
HP_ABNORMALITY_OF_THE_MITOCHONDRION	-0.485801	-0.0353807	-2.52992	0.0273185835695619	0.239457720542779	-3.50979	HP_ABNORMALITY_OF_THE_MITOCHONDRION	TGFB1
GOBP_POSITIVE_REGULATION_OF_SMOOTH_MUSCLE_CELL_PROLIFERATION	0.424671543508467	0.00790964183264581	2.52950085110253	0.0273394265307835	0.239510035907876	-3.51048	GOBP_POSITIVE_REGULATION_OF_SMOOTH_MUSCLE_CELL_PROLIFERATION	TGFB1
GOBP_POSITIVE_REGULATION_OF_T_HELPER_2_CELL_DIFFERENTIATION	0.540528721444379	0.0168356175120108	2.52852102573899	0.0273877764531265	0.239685239832891	-3.51208	GOBP_POSITIVE_REGULATION_OF_T_HELPER_2_CELL_DIFFERENTIATION	TGFB1
GOBP_VENTRAL_SPINAL_CORD_INTERNEURON_DIFFERENTIATION	0.465492944588827	0.00675049851680124	2.52849227457445	0.0273891964533921	0.239685239832891	-3.51213	GOBP_VENTRAL_SPINAL_CORD_INTERNEURON_DIFFERENTIATION	TGFB1
HP_ABNORMAL_URINE_CARBOXYLIC_ACID_LEVEL	-0.434214	-0.0201511	-2.52678	0.0274739459545504	0.240178678790055	-3.51492	HP_ABNORMAL_URINE_CARBOXYLIC_ACID_LEVEL	TGFB1
GOCC_SYNAPTIC_CLEFT	0.48938375958017	-0.00365255	2.52674931312595	0.027475414627455	0.240178678790055	-3.51497	GOCC_SYNAPTIC_CLEFT	TGFB1
GOBP_NEGATIVE_REGULATION_OF_PROTEIN_IMPORT_INTO_NUCLEUS	0.462671637318615	-0.0161887	2.52571133409787	0.0275268857247168	0.240384860524133	-3.51666	GOBP_NEGATIVE_REGULATION_OF_PROTEIN_IMPORT_INTO_NUCLEUS	TGFB1
GOMF_3_5_CYCLIC_AMP_PHOSPHODIESTERASE_ACTIVITY	0.597828507416045	0.0466444662652871	2.52563677229696	0.0275305867049175	0.240384860524133	-3.51679	GOMF_3_5_CYCLIC_AMP_PHOSPHODIESTERASE_ACTIVITY	TGFB1
GOMF_NADPLUS_NUCLEOSIDASE_ACTIVITY	0.596253643565147	0.0110799707274836	2.52491106799846	0.0275666334624796	0.240384860524133	-3.51797	GOMF_NADPLUS_NUCLEOSIDASE_ACTIVITY	TGFB1
GOCC_PHAGOCYTIC_CUP	0.547909324372266	0.0236881184770939	2.52456027045797	0.0275840745989476	0.240384860524133	-3.51854	GOCC_PHAGOCYTIC_CUP	TGFB1
GOBP_NEGATIVE_REGULATION_OF_RHO_PROTEIN_SIGNAL_TRANSDUCTION	0.510488029655706	-0.0645284	2.52427442314606	0.0275982944762678	0.240384860524133	-3.51901	GOBP_NEGATIVE_REGULATION_OF_RHO_PROTEIN_SIGNAL_TRANSDUCTION	TGFB1
GOBP_NEURON_RECOGNITION	0.382560418027145	-0.00519137	2.52399305269015	0.0276122986396477	0.240384860524133	-3.51947	GOBP_NEURON_RECOGNITION	TGFB1
GOBP_POSITIVE_REGULATION_OF_STRESS_ACTIVATED_PROTEIN_KINASE_SIGNALING_CASCADE	0.431405526370779	-0.0319929	2.52358360086736	0.0276326899760774	0.240384860524133	-3.52013	GOBP_POSITIVE_REGULATION_OF_STRESS_ACTIVATED_PROTEIN_KINASE_SIGNALING_CASCADE	TGFB1
HP_HYPOSMIA	0.399261137606989	-0.0105588	2.52358288948346	0.027632725416898	0.240384860524133	-3.52014	HP_HYPOSMIA	TGFB1
GOMF_INOSITOL_TETRAKISPHOSPHATE_KINASE_ACTIVITY	0.508629608659404	-0.0359947	2.5235701344111	0.0276333608762992	0.240384860524133	-3.52016	GOMF_INOSITOL_TETRAKISPHOSPHATE_KINASE_ACTIVITY	TGFB1
GOBP_CELLULAR_RESPONSE_TO_MURAMYL_DIPEPTIDE	0.575705249103261	0.0336264622221532	2.52325352179545	0.0276491391346226	0.240392245327048	-3.52067	GOBP_CELLULAR_RESPONSE_TO_MURAMYL_DIPEPTIDE	TGFB1
GOBP_NEGATIVE_REGULATION_OF_GLYCOGEN_METABOLIC_PROCESS	-0.464261	-0.020328	-2.5228	0.0276719201558503	0.240460474014841	-3.52142	GOBP_NEGATIVE_REGULATION_OF_GLYCOGEN_METABOLIC_PROCESS	TGFB1
GOBP_PINOCYTOSIS	0.400194819574316	0.0301427122858169	2.52133280930023	0.0277450458340673	0.240852012458839	-3.5238	GOBP_PINOCYTOSIS	TGFB1
HP_ERLENMEYER_FLASK_DEFORMITY_OF_THE_FEMURS	0.537714855911068	0.00485597654697338	2.52129586507573	0.0277468937468107	0.240852012458839	-3.52386	HP_ERLENMEYER_FLASK_DEFORMITY_OF_THE_FEMURS	TGFB1
GOBP_PUTRESCINE_METABOLIC_PROCESS	0.459066983361341	0.0237576912954656	2.52026849708403	0.0277983298311971	0.241168484343715	-3.52554	GOBP_PUTRESCINE_METABOLIC_PROCESS	TGFB1
GOBP_BLASTODERM_SEGMENTATION	0.418668798635591	0.0218009577856742	2.51916010133865	0.0278539270671237	0.241520696626185	-3.52735	GOBP_BLASTODERM_SEGMENTATION	TGFB1
GOBP_REGULATION_OF_TETRAPYRROLE_METABOLIC_PROCESS	-0.54912	0.00359770360287605	-2.51883	0.027870279022466	0.24153241809459	-3.52788	GOBP_REGULATION_OF_TETRAPYRROLE_METABOLIC_PROCESS	TGFB1
GOBP_LONG_TERM_SYNAPTIC_DEPRESSION	0.413984388257185	0.0383997727351934	2.51766975834197	0.0279288540011993	0.241909847836101	-3.52978	GOBP_LONG_TERM_SYNAPTIC_DEPRESSION	TGFB1
HP_ABNORMAL_PORTAL_VENOUS_SYSTEM_MORPHOLOGY	0.47985443609909	0.0105221755822285	2.51708471607177	0.0279583207389263	0.24203488200978	-3.53073	HP_ABNORMAL_PORTAL_VENOUS_SYSTEM_MORPHOLOGY	TGFB1
GOBP_GANGLIOSIDE_METABOLIC_PROCESS	0.450351418638507	0.0261217499678392	2.5166568457174	0.0279798904379794	0.242091453966869	-3.53143	GOBP_GANGLIOSIDE_METABOLIC_PROCESS	TGFB1
GOBP_RHO_PROTEIN_SIGNAL_TRANSDUCTION	0.419813156426191	-0.0208801	2.51563137991431	0.0280316521308298	0.242328474428511	-3.5331	GOBP_RHO_PROTEIN_SIGNAL_TRANSDUCTION	TGFB1
GOBP_LOCOMOTION	0.399164723939511	0.0102966551319401	2.51523255749311	0.0280518084403304	0.242328474428511	-3.53375	GOBP_LOCOMOTION	TGFB1
HP_HEMERALOPIA	-0.445315	0.0414356026923813	-2.51522	0.0280524330104797	0.242328474428511	-3.53377	HP_HEMERALOPIA	TGFB1
GOCC_ENDOLYSOSOME	0.405802306342442	0.00273181676790802	2.51438215218445	0.0280948348124934	0.242475998092872	-3.53513	GOCC_ENDOLYSOSOME	TGFB1
HP_YELLOW_WHITE_LESIONS_OF_THE_RETINA	0.401971810294981	0.000947548163641835	2.51428749184478	0.0280996281481368	0.242475998092872	-3.53529	HP_YELLOW_WHITE_LESIONS_OF_THE_RETINA	TGFB1
GOBP_FOLATE_TRANSMEMBRANE_TRANSPORT	0.590603925360506	0.0139389842033233	2.51345957212253	0.0281415857337504	0.242647322359531	-3.53664	GOBP_FOLATE_TRANSMEMBRANE_TRANSPORT	TGFB1
GOBP_CYTOPLASMIC_SEQUESTERING_OF_PROTEIN	0.423655221813071	-0.00936927	2.51330115430105	0.0281496210512733	0.242647322359531	-3.53689	GOBP_CYTOPLASMIC_SEQUESTERING_OF_PROTEIN	TGFB1
GOBP_REGULATION_OF_HORMONE_METABOLIC_PROCESS	0.39962945992292	0.0073632866041914	2.51282539274933	0.0281737662399439	0.242715874534734	-3.53767	GOBP_REGULATION_OF_HORMONE_METABOLIC_PROCESS	TGFB1
GOBP_POSITIVE_REGULATION_OF_NEUTROPHIL_MIGRATION	0.450263241442561	0.0202444670846945	2.51255060460714	0.0281877211141443	0.242715874534734	-3.53812	GOBP_POSITIVE_REGULATION_OF_NEUTROPHIL_MIGRATION	TGFB1
GOMF_OXIDOREDUCTASE_ACTIVITY_ACTING_ON_A_SULFUR_GROUP_OF_DONORS_OXYGEN_AS_ACCEPTOR	-0.476039	-0.00237704	-2.51197	0.0282172995191097	0.242731296499129	-3.53906	GOMF_OXIDOREDUCTASE_ACTIVITY_ACTING_ON_A_SULFUR_GROUP_OF_DONORS_OXYGEN_AS_ACCEPTOR	TGFB1
GOCC_AZUROPHIL_GRANULE	0.414142459606194	0.00320896281594882	2.51192216265688	0.0282196613492963	0.242731296499129	-3.53914	GOCC_AZUROPHIL_GRANULE	TGFB1
GOBP_POSITIVE_REGULATION_OF_FEEDING_BEHAVIOR	0.495218686798328	0.00516410459800714	2.51104662242029	0.028264219121996	0.242984760439071	-3.54057	GOBP_POSITIVE_REGULATION_OF_FEEDING_BEHAVIOR	TGFB1
GOBP_POSITIVE_REGULATION_OF_REGULATED_SECRETORY_PATHWAY	0.392061037182406	-0.00626201	2.51015980255191	0.02830942092938	0.243134570987321	-3.54201	GOBP_POSITIVE_REGULATION_OF_REGULATED_SECRETORY_PATHWAY	TGFB1
HP_ABNORMAL_ODONTOID_PROCESS_MORPHOLOGY	0.48987033592092	0.0140695893111749	2.50981125417417	0.0283272059816519	0.243134570987321	-3.54258	HP_ABNORMAL_ODONTOID_PROCESS_MORPHOLOGY	TGFB1
GOBP_MACROPHAGE_CHEMOTAXIS	0.442585997015886	0.0135839600234553	2.50954864174237	0.0283406132629079	0.243134570987321	-3.54301	GOBP_MACROPHAGE_CHEMOTAXIS	TGFB1
GOMF_CARBOHYDRATE_PROTON_SYMPORTER_ACTIVITY	0.431659585424363	-0.0678933	2.50952062796409	0.0283420438295368	0.243134570987321	-3.54305	GOMF_CARBOHYDRATE_PROTON_SYMPORTER_ACTIVITY	TGFB1
GOBP_REGULATION_OF_T_CELL_CHEMOTAXIS	0.455420085106578	0.0126597174167213	2.50844622803146	0.0283969629212195	0.243475983470435	-3.5448	GOBP_REGULATION_OF_T_CELL_CHEMOTAXIS	TGFB1
HP_EXPRESSIVE_APHASIA	-0.421302	0.0156824126775296	-2.50644	0.0284998711690101	0.244099972292052	-3.54807	HP_EXPRESSIVE_APHASIA	TGFB1
GOBP_POSITIVE_REGULATION_OF_CHEMOKINE_C_X_C_MOTIF_LIGAND_1_PRODUCTION	0.644844035598565	0.00604998982426236	2.50643479296276	0.0285000588690261	0.244099972292052	-3.54808	GOBP_POSITIVE_REGULATION_OF_CHEMOKINE_C_X_C_MOTIF_LIGAND_1_PRODUCTION	TGFB1
GOMF_PSEUDOURIDINE_SYNTHASE_ACTIVITY	-0.546753	-0.0638863	-2.50589	0.0285280719501074	0.244210002413945	-3.54896	GOMF_PSEUDOURIDINE_SYNTHASE_ACTIVITY	TGFB1
HP_ARACHNODACTYLY	0.397114937347151	0.00105946472623619	2.50472677469618	0.028587889842489	0.244592030947799	-3.55086	HP_ARACHNODACTYLY	TGFB1
GOBP_POSITIVE_REGULATION_OF_GOLGI_TO_PLASMA_MEMBRANE_PROTEIN_TRANSPORT	-0.453244	0.028748379351875	-2.50401	0.0286246031127861	0.244650548853969	-3.55202	GOBP_POSITIVE_REGULATION_OF_GOLGI_TO_PLASMA_MEMBRANE_PROTEIN_TRANSPORT	TGFB1
GOBP_INTERLEUKIN_1_MEDIATED_SIGNALING_PATHWAY	0.457032761700857	0.0276770642795629	2.50381725456407	0.0286347675418604	0.244650548853969	-3.55234	GOBP_INTERLEUKIN_1_MEDIATED_SIGNALING_PATHWAY	TGFB1
HP_DECREASED_CIRCULATING_IRON_CONCENTRATION	0.472529889093563	0.0103959990618578	2.50344534939974	0.0286539575475926	0.244650548853969	-3.55294	HP_DECREASED_CIRCULATING_IRON_CONCENTRATION	TGFB1
HP_LIMITED_PRONATION_SUPINATION_OF_FOREARM	0.44076616712418	-0.0628919	2.50341537779413	0.0286555046043091	0.244650548853969	-3.55299	HP_LIMITED_PRONATION_SUPINATION_OF_FOREARM	TGFB1
GOMF_GAP_JUNCTION_CHANNEL_ACTIVITY_INVOLVED_IN_CARDIAC_CONDUCTION_ELECTRICAL_COUPLING	0.618317986170705	0.0837587075268588	2.50182490906078	0.0287377174621607	0.244983894709923	-3.55558	GOMF_GAP_JUNCTION_CHANNEL_ACTIVITY_INVOLVED_IN_CARDIAC_CONDUCTION_ELECTRICAL_COUPLING	TGFB1
GOBP_RESPONSE_TO_CHEMOKINE	0.47717912878847	0.0404156293089504	2.50178254956068	0.02873991020763	0.244983894709923	-3.55565	GOBP_RESPONSE_TO_CHEMOKINE	TGFB1
GOBP_T_CELL_CHEMOTAXIS	0.495170183748491	0.0211985736351546	2.50161941609197	0.0287483563589691	0.244983894709923	-3.55591	GOBP_T_CELL_CHEMOTAXIS	TGFB1
GOBP_POSITIVE_REGULATION_OF_PLATELET_ACTIVATION	0.527006561973012	0.0204464413413242	2.50148327505904	0.0287554068439792	0.244983894709923	-3.55614	GOBP_POSITIVE_REGULATION_OF_PLATELET_ACTIVATION	TGFB1
GOBP_POSITIVE_REGULATION_OF_CHEMOKINE_C_C_MOTIF_LIGAND_5_PRODUCTION	0.512464374513594	0.00982214726837923	2.50082917213728	0.0287893051119087	0.245080974498594	-3.5572	GOBP_POSITIVE_REGULATION_OF_CHEMOKINE_C_C_MOTIF_LIGAND_5_PRODUCTION	TGFB1
GOBP_HYDROCARBON_METABOLIC_PROCESS	-0.391774	-0.0370927	-2.50068	0.0287972428115353	0.245080974498594	-3.55745	GOBP_HYDROCARBON_METABOLIC_PROCESS	TGFB1
GOBP_POSITIVE_REGULATION_OF_ALPHA_BETA_T_CELL_DIFFERENTIATION	0.538608099887694	0.0301037363755118	2.49981487610833	0.0288419471330249	0.245300771347815	-3.55885	GOBP_POSITIVE_REGULATION_OF_ALPHA_BETA_T_CELL_DIFFERENTIATION	TGFB1
GOMF_HISTONE_H3K36_METHYLTRANSFERASE_ACTIVITY	-0.482821	-0.056011	-2.49959	0.0288536380610709	0.245300771347815	-3.55922	GOMF_HISTONE_H3K36_METHYLTRANSFERASE_ACTIVITY	TGFB1
HP_ABNORMALITY_OF_THE_VERTEBRAL_ENDPLATES	0.42188787060612	0.0207176666347045	2.49929872007103	0.0288687716870022	0.245300771347815	-3.55969	HP_ABNORMALITY_OF_THE_VERTEBRAL_ENDPLATES	TGFB1
HP_ADRENOCORTICAL_ADENOMA	-0.476206	-0.0670623	-2.49757	0.0289586022107939	0.245934289450529	-3.5625	HP_ADRENOCORTICAL_ADENOMA	TGFB1
HP_FAVORABLE_RESPONSE_OF_WEAKNESS_TO_ACETYLCHOLINE_ESTERASE_INHIBITORS	0.620481389772569	-0.0520555	2.49689819342657	0.0289938467069389	0.246103805838234	-3.5636	HP_FAVORABLE_RESPONSE_OF_WEAKNESS_TO_ACETYLCHOLINE_ESTERASE_INHIBITORS	TGFB1
GOBP_METANEPHRIC_GLOMERULUS_VASCULATURE_DEVELOPMENT	0.550493713093945	0.0522177530965875	2.4963428941585	0.0290228547122444	0.246166161456809	-3.5645	GOBP_METANEPHRIC_GLOMERULUS_VASCULATURE_DEVELOPMENT	TGFB1
GOBP_PARKIN_MEDIATED_STIMULATION_OF_MITOPHAGY_IN_RESPONSE_TO_MITOCHONDRIAL_DEPOLARIZATION	-0.515473	-0.0469269	-2.49616	0.0290322812213003	0.246166161456809	-3.56479	GOBP_PARKIN_MEDIATED_STIMULATION_OF_MITOPHAGY_IN_RESPONSE_TO_MITOCHONDRIAL_DEPOLARIZATION	TGFB1
HP_LOSS_OF_VOICE	-0.612589	0.00645696840805738	-2.49588	0.0290470566866189	0.246166161456809	-3.56525	HP_LOSS_OF_VOICE	TGFB1
GOBP_REGULATION_OF_DENDRITIC_CELL_CHEMOTAXIS	0.569888145955831	0.0321498133427393	2.49519688533737	0.0290828099825288	0.2463395088578	-3.56636	GOBP_REGULATION_OF_DENDRITIC_CELL_CHEMOTAXIS	TGFB1
GOBP_REGULATION_OF_NEUTROPHIL_CHEMOTAXIS	0.478891543940176	0.0462389829471173	2.4947620272994	0.0291055918573711	0.24640286019316	-3.56707	GOBP_REGULATION_OF_NEUTROPHIL_CHEMOTAXIS	TGFB1
GOBP_NEGATIVE_REGULATION_OF_FAT_CELL_DIFFERENTIATION	0.410451499899221	-0.0144663	2.49370509195607	0.0291610364295243	0.246588575268286	-3.56879	GOBP_NEGATIVE_REGULATION_OF_FAT_CELL_DIFFERENTIATION	TGFB1
GOMF_LONG_CHAIN_FATTY_ACID_COA_LIGASE_ACTIVITY	-0.399267	0.0179468102491402	-2.49348	0.0291729380777331	0.246588575268286	-3.56916	GOMF_LONG_CHAIN_FATTY_ACID_COA_LIGASE_ACTIVITY	TGFB1
GOBP_POSITIVE_REGULATION_OF_MITOPHAGY	-0.425826	-0.0422582	-2.49347	0.0291734713629415	0.246588575268286	-3.56917	GOBP_POSITIVE_REGULATION_OF_MITOPHAGY	TGFB1
GOBP_REGULATION_OF_GRANULOCYTE_CHEMOTAXIS	0.461964652899734	0.0261371725833792	2.49299419358263	0.0291983865375797	0.246651540634957	-3.56995	GOBP_REGULATION_OF_GRANULOCYTE_CHEMOTAXIS	TGFB1
GOMF_GLUTAMATE_GATED_RECEPTOR_ACTIVITY	-0.476602	-0.00279878	-2.49269	0.0292141522834142	0.246651540634957	-3.57043	GOMF_GLUTAMATE_GATED_RECEPTOR_ACTIVITY	TGFB1
GOBP_POSITIVE_REGULATION_OF_CYTOSOLIC_CALCIUM_ION_CONCENTRATION	0.408800385592954	0.0188750845482086	2.49245255981934	0.029226874893274	0.246651540634957	-3.57083	GOBP_POSITIVE_REGULATION_OF_CYTOSOLIC_CALCIUM_ION_CONCENTRATION	TGFB1
HP_ELEVATED_SERUM_ANION_GAP	-0.64968	-0.0443748	-2.49083	0.0293124358730384	0.24715364302433	-3.57347	HP_ELEVATED_SERUM_ANION_GAP	TGFB1
GOBP_REGULATION_OF_RIBOSOME_BIOGENESIS	-0.59296	-0.00166025	-2.49074	0.0293170698159527	0.24715364302433	-3.57361	GOBP_REGULATION_OF_RIBOSOME_BIOGENESIS	TGFB1
HP_CHOLANGIOCARCINOMA	0.412245673612478	0.0152580126773537	2.48838698536924	0.029441578756029	0.247731201164104	-3.57744	HP_CHOLANGIOCARCINOMA	TGFB1
GOMF_TRANSITION_METAL_ION_TRANSMEMBRANE_TRANSPORTER_ACTIVITY	0.441557137156266	-0.000220091	2.48837438682478	0.0294422464707062	0.247731201164104	-3.57746	GOMF_TRANSITION_METAL_ION_TRANSMEMBRANE_TRANSPORTER_ACTIVITY	TGFB1
HP_ABNORMAL_P_WAVE	0.499055641080515	0.0156264563669452	2.48798918865917	0.0294626688471509	0.247731201164104	-3.57808	HP_ABNORMAL_P_WAVE	TGFB1
GOBP_MEIOTIC_METAPHASE_CHROMOSOME_ALIGNMENT	-0.687506	-0.00494619	-2.48763	0.0294819050387271	0.247731201164104	-3.57867	GOBP_MEIOTIC_METAPHASE_CHROMOSOME_ALIGNMENT	TGFB1
GOCC_PROTEIN_COMPLEX_INVOLVED_IN_CELL_CELL_ADHESION	0.491177599365101	0.00409207929494608	2.48734332129467	0.0294969423196747	0.247731201164104	-3.57913	GOCC_PROTEIN_COMPLEX_INVOLVED_IN_CELL_CELL_ADHESION	TGFB1
GOBP_POSITIVE_REGULATION_OF_ACTION_POTENTIAL	0.528677228789366	-0.00498105	2.4873367343372	0.0294972920619127	0.247731201164104	-3.57914	GOBP_POSITIVE_REGULATION_OF_ACTION_POTENTIAL	TGFB1
GOMF_ACTIVIN_RECEPTOR_BINDING	0.490442257794594	0.030316189825168	2.48685680827392	0.0295227851735968	0.247731201164104	-3.57992	GOMF_ACTIVIN_RECEPTOR_BINDING	TGFB1
GOBP_CHAPERONE_MEDIATED_AUTOPHAGY	0.47824635469724	-0.0102613	2.48662088587272	0.0295353249642424	0.247731201164104	-3.58031	GOBP_CHAPERONE_MEDIATED_AUTOPHAGY	TGFB1
GOBP_RAP_PROTEIN_SIGNAL_TRANSDUCTION	0.51981182762497	-0.0217065	2.48637292620507	0.0295485101548572	0.247731201164104	-3.58071	GOBP_RAP_PROTEIN_SIGNAL_TRANSDUCTION	TGFB1
GOMF_HYDROXYMETHYL_FORMYL_AND_RELATED_TRANSFERASE_ACTIVITY	-0.493811	0.00605257615476625	-2.48625	0.0295548113282186	0.247731201164104	-3.5809	GOMF_HYDROXYMETHYL_FORMYL_AND_RELATED_TRANSFERASE_ACTIVITY	TGFB1
GOBP_NEGATIVE_REGULATION_OF_EPIDERMAL_GROWTH_FACTOR_ACTIVATED_RECEPTOR_ACTIVITY	0.461712585332427	0.00893632207750035	2.48625438850988	0.0295548153916435	0.247731201164104	-3.5809	GOBP_NEGATIVE_REGULATION_OF_EPIDERMAL_GROWTH_FACTOR_ACTIVATED_RECEPTOR_ACTIVITY	TGFB1
GOCC_SPECIFIC_GRANULE_LUMEN	0.391128685307961	0.014107279561583	2.48425448129532	0.0296613919255127	0.248197149281756	-3.58415	GOCC_SPECIFIC_GRANULE_LUMEN	TGFB1
GOBP_CELL_DIFFERENTIATION_INVOLVED_IN_METANEPHROS_DEVELOPMENT	0.467938234716764	-0.0157687	2.48369184342815	0.0296914427288572	0.248197149281756	-3.58506	GOBP_CELL_DIFFERENTIATION_INVOLVED_IN_METANEPHROS_DEVELOPMENT	TGFB1
GOMF_OXIDOREDUCTASE_ACTIVITY_ACTING_ON_THE_CH_CH_GROUP_OF_DONORS_NAD_OR_NADP_AS_ACCEPTOR	-0.458287	0.0375185775409415	-2.48311	0.0297227264045856	0.248197149281756	-3.58602	GOMF_OXIDOREDUCTASE_ACTIVITY_ACTING_ON_THE_CH_CH_GROUP_OF_DONORS_NAD_OR_NADP_AS_ACCEPTOR	TGFB1
GOBP_INTRACELLULAR_GLUTAMATE_HOMEOSTASIS	0.649542374113404	-0.0406149	2.48294624285111	0.0297313113643164	0.248197149281756	-3.58628	GOBP_INTRACELLULAR_GLUTAMATE_HOMEOSTASIS	TGFB1
GOBP_NEGATIVE_REGULATION_OF_CYTOKINESIS	-0.62317	-0.0367491	-2.48216	0.0297734547621266	0.248197149281756	-3.58755	GOBP_NEGATIVE_REGULATION_OF_CYTOKINESIS	TGFB1
HP_HIP_SUBLUXATION	0.408146619269914	0.00787873303665535	2.48194382575584	0.029784994634749	0.248197149281756	-3.5879	HP_HIP_SUBLUXATION	TGFB1
HP_HEMOPTYSIS	0.463407053390895	0.0201170857983878	2.48193498607473	0.0297854684531538	0.248197149281756	-3.58792	HP_HEMOPTYSIS	TGFB1
GOBP_NEGATIVE_REGULATION_OF_HYDROGEN_PEROXIDE_MEDIATED_PROGRAMMED_CELL_DEATH	0.474578825367813	-0.0110002	2.48162410351962	0.0298021368321049	0.248197149281756	-3.58842	GOBP_NEGATIVE_REGULATION_OF_HYDROGEN_PEROXIDE_MEDIATED_PROGRAMMED_CELL_DEATH	TGFB1
HP_ABNORMAL_CSF_METABOLITE_CONCENTRATION	-0.454108	-0.0189949	-2.48158	0.0298043911884214	0.248197149281756	-3.58849	HP_ABNORMAL_CSF_METABOLITE_CONCENTRATION	TGFB1
HP_GASTROINTESTINAL_ARTERIOVENOUS_MALFORMATION	0.509505497798492	0.0316733744563506	2.48150101978791	0.0298087386390224	0.248197149281756	-3.58862	HP_GASTROINTESTINAL_ARTERIOVENOUS_MALFORMATION	TGFB1
GOMF_TORC2_COMPLEX_BINDING	-0.445548	0.0214336110351801	-2.48132	0.0298183792372039	0.248197149281756	-3.58892	GOMF_TORC2_COMPLEX_BINDING	TGFB1
HP_PREGNANCY_EXPOSURE	0.470452353535342	0.0339476960421325	2.48129624317692	0.0298197253395642	0.248197149281756	-3.58896	HP_PREGNANCY_EXPOSURE	TGFB1
HP_APLASIA_OF_THE_BLADDER	0.497870601635569	0.027197064457795	2.48120770848601	0.0298244766349475	0.248197149281756	-3.5891	HP_APLASIA_OF_THE_BLADDER	TGFB1
GOMF_DINUCLEOTIDE_PHOSPHATASE_ACTIVITY	-0.517458	0.0173016417083883	-2.48118	0.0298262007117251	0.248197149281756	-3.58915	GOMF_DINUCLEOTIDE_PHOSPHATASE_ACTIVITY	TGFB1
GOBP_REGULATION_OF_THYMOCYTE_APOPTOTIC_PROCESS	0.427408230790682	-0.0252707	2.48076495287364	0.0298482485856205	0.248252323721933	-3.58982	GOBP_REGULATION_OF_THYMOCYTE_APOPTOTIC_PROCESS	TGFB1
GOBP_HOMOTYPIC_CELL_CELL_ADHESION	0.394323038337111	-0.0153457	2.48030059203636	0.0298732003646818	0.24832836550641	-3.59057	GOBP_HOMOTYPIC_CELL_CELL_ADHESION	TGFB1
GOCC_ENDOPLASMIC_RETICULUM_PLASMA_MEMBRANE_CONTACT_SITE	0.515664381557847	0.0454646469908746	2.4800209605384	0.0298882357689369	0.24832836550641	-3.59103	GOCC_ENDOPLASMIC_RETICULUM_PLASMA_MEMBRANE_CONTACT_SITE	TGFB1
HP_RESPIRATORY_PARALYSIS	-0.586681	-0.00700066	-2.47926	0.0299294085821217	0.248542205770668	-3.59227	HP_RESPIRATORY_PARALYSIS	TGFB1
HP_KERATAN_SULFATE_EXCRETION_IN_URINE	0.544463472195435	-0.0188101	2.4785879334044	0.0299654034006636	0.248549209340683	-3.59335	HP_KERATAN_SULFATE_EXCRETION_IN_URINE	TGFB1
GOCC_ORGANELLE_INNER_MEMBRANE	-0.414803	-0.0177596	-2.47833	0.029979082178392	0.248549209340683	-3.59377	GOCC_ORGANELLE_INNER_MEMBRANE	TGFB1
GOBP_REGULATION_OF_ELECTRON_TRANSFER_ACTIVITY	-0.709788	-0.0511896	-2.47819	0.0299867741601769	0.248549209340683	-3.594	GOBP_REGULATION_OF_ELECTRON_TRANSFER_ACTIVITY	TGFB1
HP_ECLAMPSIA	0.585920402113143	-0.0142734	2.47809493959768	0.0299919956371226	0.248549209340683	-3.59415	HP_ECLAMPSIA	TGFB1
GOBP_REGULATION_OF_LYMPHANGIOGENESIS	0.543708288587668	-0.0557823	2.47775779347653	0.0300101946299389	0.248569624612601	-3.5947	GOBP_REGULATION_OF_LYMPHANGIOGENESIS	TGFB1
GOMF_ACID_THIOL_LIGASE_ACTIVITY	-0.394437	-0.0011756	-2.47734	0.0300330319754588	0.248569624612601	-3.59539	GOMF_ACID_THIOL_LIGASE_ACTIVITY	TGFB1
HP_DILATION_OF_VIRCHOW_ROBIN_SPACES	0.446043004286283	-0.0105188	2.47719180362079	0.0300407706804199	0.248569624612601	-3.59562	HP_DILATION_OF_VIRCHOW_ROBIN_SPACES	TGFB1
GOCC_GLYCOGEN_GRANULE	-0.546129	-0.00665555	-2.47674	0.0300651762270509	0.248643794354378	-3.59635	GOCC_GLYCOGEN_GRANULE	TGFB1
GOMF_HISTONE_H3K14_ACETYLTRANSFERASE_ACTIVITY	-0.579497	-0.0420373	-2.4758	0.0301158835359462	0.248841007071067	-3.59787	GOMF_HISTONE_H3K14_ACETYLTRANSFERASE_ACTIVITY	TGFB1
HP_DECREASED_ACTIVITY_OF_NADPH_OXIDASE	0.624898633561667	0.0737690864762463	2.47572908439269	0.0301199306161663	0.248841007071067	-3.598	HP_DECREASED_ACTIVITY_OF_NADPH_OXIDASE	TGFB1
GOBP_RESPONSE_TO_ETHER	0.474371013704904	0.0330084582107704	2.47535661711204	0.0301401203422863	0.248880111667433	-3.5986	GOBP_RESPONSE_TO_ETHER	TGFB1
GOCC_CELL_SUBSTRATE_JUNCTION	0.401999906882829	-0.00861563	2.47401048075058	0.0302131980596344	0.249233754083135	-3.60078	GOCC_CELL_SUBSTRATE_JUNCTION	TGFB1
GOMF_CATALYTIC_ACTIVITY_ACTING_ON_A_GLYCOPROTEIN	0.399487627931434	0.0336612806200311	2.47399748577391	0.0302139043578611	0.249233754083135	-3.60081	GOMF_CATALYTIC_ACTIVITY_ACTING_ON_A_GLYCOPROTEIN	TGFB1
GOBP_EMBRYONIC_EYE_MORPHOGENESIS	0.387840037166718	-0.000146785	2.47347166227996	0.0302424972099456	0.249341879198435	-3.60166	GOBP_EMBRYONIC_EYE_MORPHOGENESIS	TGFB1
GOBP_CELL_JUNCTION_DISASSEMBLY	0.507208233284866	0.0117841293237391	2.4726239118472	0.0302886510406057	0.249594605453344	-3.60303	GOBP_CELL_JUNCTION_DISASSEMBLY	TGFB1
HP_FLATTENED_FEMORAL_EPIPHYSIS	0.370194010070444	-0.00422231	2.47214326429687	0.0303148492398954	0.249682712256161	-3.60381	HP_FLATTENED_FEMORAL_EPIPHYSIS	TGFB1
GOMF_PHOSPHATIDYLCHOLINE_BINDING	0.366481794995705	0.00280484546519976	2.47135979482661	0.0303576003436776	0.249906994240234	-3.60509	GOMF_PHOSPHATIDYLCHOLINE_BINDING	TGFB1
GOBP_MYELOID_LEUKOCYTE_MEDIATED_IMMUNITY	0.438741359674171	0.00555930773464561	2.47025842258675	0.0304177974788498	0.250137452864619	-3.60687	GOBP_MYELOID_LEUKOCYTE_MEDIATED_IMMUNITY	TGFB1
GOBP_REGULATION_OF_INWARD_RECTIFIER_POTASSIUM_CHANNEL_ACTIVITY	0.44751813385044	0.00878800535545167	2.47003993050014	0.0304297532878833	0.250137452864619	-3.60723	GOBP_REGULATION_OF_INWARD_RECTIFIER_POTASSIUM_CHANNEL_ACTIVITY	TGFB1
GOBP_POSITIVE_REGULATION_OF_MICROTUBULE_POLYMERIZATION_OR_DEPOLYMERIZATION	-0.380737	-0.0257734	-2.47	0.0304321991157489	0.250137452864619	-3.6073	GOBP_POSITIVE_REGULATION_OF_MICROTUBULE_POLYMERIZATION_OR_DEPOLYMERIZATION	TGFB1
GOBP_INTERLEUKIN_6_PRODUCTION	0.453775818647539	0.0264955016632755	2.46849252533073	0.0305145577091668	0.250686432771941	-3.60974	GOBP_INTERLEUKIN_6_PRODUCTION	TGFB1
GOBP_KETONE_BODY_METABOLIC_PROCESS	-0.492017	0.00861264466435172	-2.4682	0.030530463887085	0.250689204237553	-3.61021	GOBP_KETONE_BODY_METABOLIC_PROCESS	TGFB1
GOBP_REGULATION_OF_ISOMERASE_ACTIVITY	0.633496350841806	-0.00470293	2.46686015369006	0.0306042678825775	0.250971411145025	-3.61239	GOBP_REGULATION_OF_ISOMERASE_ACTIVITY	TGFB1
HP_ELEVATED_URINARY_VANILLYLMANDELIC_ACID	-0.548201	-0.0734557	-2.46682	0.0306067466981956	0.250971411145025	-3.61246	HP_ELEVATED_URINARY_VANILLYLMANDELIC_ACID	TGFB1
GOBP_REGULATION_OF_LOCOMOTION	0.395021815208249	0.00972551173212226	2.4665364557432	0.030622087795598	0.250971411145025	-3.61291	GOBP_REGULATION_OF_LOCOMOTION	TGFB1
GOBP_REGULATION_OF_HYDROGEN_PEROXIDE_MEDIATED_PROGRAMMED_CELL_DEATH	0.413458189765307	0.00477483669986097	2.46644402295479	0.030627178170412	0.250971411145025	-3.61306	GOBP_REGULATION_OF_HYDROGEN_PEROXIDE_MEDIATED_PROGRAMMED_CELL_DEATH	TGFB1
GOMF_CARBONYL_REDUCTASE_NADPH_ACTIVITY	-0.465255	-0.0134117	-2.46569	0.0306685957382188	0.251136	-3.61428	GOMF_CARBONYL_REDUCTASE_NADPH_ACTIVITY	TGFB1
HP_OLIGOSACCHARIDURIA	0.581048563220223	-0.0244726	2.46510132968656	0.0307012146474391	0.251136	-3.61524	HP_OLIGOSACCHARIDURIA	TGFB1
GOMF_N_ACYLSPHINGOSINE_AMIDOHYDROLASE_ACTIVITY	-0.533524	-0.0280175	-2.46492	0.0307113207854498	0.251136	-3.61553	GOMF_N_ACYLSPHINGOSINE_AMIDOHYDROLASE_ACTIVITY	TGFB1
GOBP_ENDOCARDIAL_CUSHION_DEVELOPMENT	0.463148895378626	0.0268628860337001	2.46469866745132	0.0307234514663426	0.251136	-3.61589	GOBP_ENDOCARDIAL_CUSHION_DEVELOPMENT	TGFB1
HP_CHEILITIS	0.43018252502805	0.00566527721250302	2.46466668156653	0.0307252185422016	0.251136	-3.61594	HP_CHEILITIS	TGFB1
HP_ABNORMAL_GLOMERULAR_MESANGIUM_MORPHOLOGY	0.414993265963538	0.0146946707034911	2.46283656154808	0.0308264892218165	0.25183568211552	-3.61891	HP_ABNORMAL_GLOMERULAR_MESANGIUM_MORPHOLOGY	TGFB1
GOMF_LARGE_RIBOSOMAL_SUBUNIT_RRNA_BINDING	-0.592773	0.0102254263480379	-2.46197	0.0308747296136607	0.252101874360632	-3.62032	GOMF_LARGE_RIBOSOMAL_SUBUNIT_RRNA_BINDING	TGFB1
GOBP_CYCLIC_NUCLEOTIDE_METABOLIC_PROCESS	0.473459277168678	0.000734078868711955	2.46065898178248	0.0309474097370967	0.252567253718566	-3.62244	GOBP_CYCLIC_NUCLEOTIDE_METABOLIC_PROCESS	TGFB1
GOBP_GAMMA_AMINOBUTYRIC_ACID_BIOSYNTHETIC_PROCESS	-0.489149	0.00020618534506275	-2.4599	0.030989772853331	0.252622346592694	-3.62367	GOBP_GAMMA_AMINOBUTYRIC_ACID_BIOSYNTHETIC_PROCESS	TGFB1
GOBP_GROWTH_PLATE_CARTILAGE_DEVELOPMENT	0.440247150049144	0.0177075405804216	2.45960284218156	0.0310062229086365	0.252622346592694	-3.62415	GOBP_GROWTH_PLATE_CARTILAGE_DEVELOPMENT	TGFB1
GOMF_SERINE_TYPE_CARBOXYPEPTIDASE_ACTIVITY	0.608576593488949	0.0395811589884613	2.45949821121571	0.0310120553989507	0.252622346592694	-3.62432	GOMF_SERINE_TYPE_CARBOXYPEPTIDASE_ACTIVITY	TGFB1
HP_DICARBOXYLIC_ACIDURIA	-0.460732	-0.0316926	-2.45941	0.0310169158622379	0.252622346592694	-3.62446	HP_DICARBOXYLIC_ACIDURIA	TGFB1
GOBP_EOSINOPHIL_ACTIVATION	0.394987956478754	0.0210384755537495	2.45902072573045	0.0310386856285324	0.252651698335425	-3.62509	GOBP_EOSINOPHIL_ACTIVATION	TGFB1
GOBP_NEGATIVE_REGULATION_OF_ENDOPLASMIC_RETICULUM_CALCIUM_ION_CONCENTRATION	0.613976119084434	0.0747970475696694	2.45878391803431	0.0310519010685509	0.252651698335425	-3.62548	GOBP_NEGATIVE_REGULATION_OF_ENDOPLASMIC_RETICULUM_CALCIUM_ION_CONCENTRATION	TGFB1
GOBP_RRNA_3_END_PROCESSING	-0.56229	-0.0880859	-2.45844	0.0310713666294967	0.252653874609381	-3.62604	GOBP_RRNA_3_END_PROCESSING	TGFB1
GOBP_NEGATIVE_REGULATION_OF_RELEASE_OF_CYTOCHROME_C_FROM_MITOCHONDRIA	0.427657513712198	-0.0133414	2.45821719447687	0.0310835502174378	0.252653874609381	-3.6264	GOBP_NEGATIVE_REGULATION_OF_RELEASE_OF_CYTOCHROME_C_FROM_MITOCHONDRIA	TGFB1
HP_LOWER_LIMB_ASYMMETRY	0.435191270126524	-0.0260852	2.45774630021894	0.031109871552502	0.252708193360802	-3.62716	HP_LOWER_LIMB_ASYMMETRY	TGFB1
GOBP_DIOL_METABOLIC_PROCESS	-0.413564	-0.0360423	-2.45754	0.0311216213783674	0.252708193360802	-3.6275	GOBP_DIOL_METABOLIC_PROCESS	TGFB1
GOBP_POSITIVE_REGULATION_OF_UNSATURATED_FATTY_ACID_BIOSYNTHETIC_PROCESS	0.508199256064109	0.0641823481181256	2.45633226242153	0.0311890415909108	0.253012794534777	-3.62945	GOBP_POSITIVE_REGULATION_OF_UNSATURATED_FATTY_ACID_BIOSYNTHETIC_PROCESS	TGFB1
GOBP_POSITIVE_REGULATION_OF_LOW_DENSITY_LIPOPROTEIN_RECEPTOR_ACTIVITY	0.482022664164748	-0.0345263	2.45630517654773	0.0311905600019583	0.253012794534777	-3.62949	GOBP_POSITIVE_REGULATION_OF_LOW_DENSITY_LIPOPROTEIN_RECEPTOR_ACTIVITY	TGFB1
GOBP_MYD88_DEPENDENT_TOLL_LIKE_RECEPTOR_SIGNALING_PATHWAY	0.510093388953926	0.0252756523531778	2.45517784928074	0.0312538207809461	0.25324909160977	-3.63132	GOBP_MYD88_DEPENDENT_TOLL_LIKE_RECEPTOR_SIGNALING_PATHWAY	TGFB1
GOBP_LABYRINTHINE_LAYER_BLOOD_VESSEL_DEVELOPMENT	0.412380143235399	-0.0396049	2.45502039649878	0.0312626662766015	0.25324909160977	-3.63157	GOBP_LABYRINTHINE_LAYER_BLOOD_VESSEL_DEVELOPMENT	TGFB1
GOMF_IMMUNOGLOBULIN_BINDING	0.498597707754602	0.031302293826161	2.45469192029233	0.0312811274831095	0.25324909160977	-3.63211	GOMF_IMMUNOGLOBULIN_BINDING	TGFB1
GOBP_REGULATION_OF_POLYAMINE_TRANSMEMBRANE_TRANSPORT	0.540918416439849	0.00568798356714553	2.45438602838091	0.0312983289220868	0.25324909160977	-3.6326	GOBP_REGULATION_OF_POLYAMINE_TRANSMEMBRANE_TRANSPORT	TGFB1
GOMF_ORNITHINE_DECARBOXYLASE_REGULATOR_ACTIVITY	0.540918416439849	0.00568798356714553	2.45438602838091	0.0312983289220868	0.25324909160977	-3.6326	GOMF_ORNITHINE_DECARBOXYLASE_REGULATOR_ACTIVITY	TGFB1
GOBP_REGULATION_OF_EOSINOPHIL_MIGRATION	0.560336404452288	0.10036819667781	2.45380440084382	0.0313310613626455	0.25335080312525	-3.63354	GOBP_REGULATION_OF_EOSINOPHIL_MIGRATION	TGFB1
GOBP_RESPONSE_TO_CADMIUM_ION	0.381937988251021	-0.0128647	2.4536036394755	0.0313423673969382	0.25335080312525	-3.63387	GOBP_RESPONSE_TO_CADMIUM_ION	TGFB1
GOBP_N_TERMINAL_PROTEIN_AMINO_ACID_MODIFICATION	-0.460275	-0.0248755	-2.45315	0.0313680565482508	0.253431232584011	-3.63461	GOBP_N_TERMINAL_PROTEIN_AMINO_ACID_MODIFICATION	TGFB1
GOBP_SYNAPTIC_VESICLE_BUDDING	0.521662530766904	0.0108786532183272	2.45277050663777	0.0313893283111194	0.253475909962711	-3.63522	GOBP_SYNAPTIC_VESICLE_BUDDING	TGFB1
HP_ABNORMAL_CSF_LACTATE_CONCENTRATION	-0.511097	-0.0374316	-2.45102	0.0314884638358912	0.253621746008655	-3.63806	HP_ABNORMAL_CSF_LACTATE_CONCENTRATION	TGFB1
GOBP_GLUCAN_BIOSYNTHETIC_PROCESS	-0.436648	-0.0245009	-2.45095	0.031491918662058	0.253621746008655	-3.63816	GOBP_GLUCAN_BIOSYNTHETIC_PROCESS	TGFB1
GOBP_CARDIOBLAST_DIFFERENTIATION	0.503529176449087	0.0256467185242625	2.45055409698847	0.0315145930771479	0.253621746008655	-3.63881	GOBP_CARDIOBLAST_DIFFERENTIATION	TGFB1
GOBP_NEGATIVE_REGULATION_OF_PHOSPHOLIPASE_ACTIVITY	0.388415592975783	0.0171689503246366	2.45035375469911	0.0315259397246127	0.253621746008655	-3.63913	GOBP_NEGATIVE_REGULATION_OF_PHOSPHOLIPASE_ACTIVITY	TGFB1
GOMF_OXIDOREDUCTASE_ACTIVITY_ACTING_ON_THE_CH_CH_GROUP_OF_DONORS_WITH_A_FLAVIN_AS_ACCEPTOR	-0.719327	-0.0418177	-2.44977	0.0315590879456677	0.253621746008655	-3.64008	GOMF_OXIDOREDUCTASE_ACTIVITY_ACTING_ON_THE_CH_CH_GROUP_OF_DONORS_WITH_A_FLAVIN_AS_ACCEPTOR	TGFB1
[truncated: 14,103 more rows]

## Sheet: KLF4
	logFC	AveExpr	t	P.Value	adj.P.Val	B	GO	Aimgene
HP_ELEVATED_URINARY_COLLAGEN_DEGRADATION_PRODUCTS	-1.1723	0.0486706254237056	-7.81434	1.03952047512668e-05	0.0352139008400176	3.68067015582561	HP_ELEVATED_URINARY_COLLAGEN_DEGRADATION_PRODUCTS	KLF4
GOBP_AORTA_SMOOTH_MUSCLE_TISSUE_MORPHOGENESIS	-1.15456	0.0485829642035758	-7.7485	1.12291477678842e-05	0.0352139008400176	3.61509904634102	GOBP_AORTA_SMOOTH_MUSCLE_TISSUE_MORPHOGENESIS	KLF4
GOBP_GLOMERULAR_MESANGIAL_CELL_DEVELOPMENT	-1.12611	0.060596859816235	-7.52899	1.45745509529089e-05	0.0352139008400176	3.39216116216402	GOBP_GLOMERULAR_MESANGIAL_CELL_DEVELOPMENT	KLF4
HP_PROTRUSIO_ACETABULI	-1.0726	0.0160343856594096	-7.43309	1.63611195850775e-05	0.0352139008400176	3.29264555532707	HP_PROTRUSIO_ACETABULI	KLF4
GOBP_RETINA_VASCULATURE_MORPHOGENESIS_IN_CAMERA_TYPE_EYE	-1.09119	0.0703061726410596	-7.42989	1.64245988740597e-05	0.0352139008400176	3.28930599800958	GOBP_RETINA_VASCULATURE_MORPHOGENESIS_IN_CAMERA_TYPE_EYE	KLF4
HP_UTERINE_PROLAPSE	-1.01781	0.0576559962034479	-7.41417	1.67406815282109e-05	0.0352139008400176	3.27286072083507	HP_UTERINE_PROLAPSE	KLF4
GOBP_CGMP_CATABOLIC_PROCESS	-1.20501	0.0526907425079317	-7.33686	1.83935534437785e-05	0.0352139008400176	3.19147018737109	GOBP_CGMP_CATABOLIC_PROCESS	KLF4
GOCC_DENDRITIC_SPINE_HEAD	-1.03144	0.0347972550147587	-7.32065	1.87618931393989e-05	0.0352139008400176	3.17429836331974	GOCC_DENDRITIC_SPINE_HEAD	KLF4
HP_RESPIRATORY_INSUFFICIENCY_DUE_TO_DEFECTIVE_CILIARY_CLEARANCE	1.10452134200226	-0.066559	7.28160518105581	1.96823442777393e-05	0.0352139008400176	3.13277258111088	HP_RESPIRATORY_INSUFFICIENCY_DUE_TO_DEFECTIVE_CILIARY_CLEARANCE	KLF4
GOBP_MESANGIAL_CELL_DIFFERENTIATION	-1.06749	0.0636448025869198	-6.91423	3.11640196114606e-05	0.0359239991703038	2.73106824702989	GOBP_MESANGIAL_CELL_DIFFERENTIATION	KLF4
GOCC_IMMUNOGLOBULIN_COMPLEX	-1.05601	0.0468872521407661	-6.813	3.54734259689228e-05	0.0359239991703038	2.61681876455363	GOCC_IMMUNOGLOBULIN_COMPLEX	KLF4
GOBP_REGULATION_OF_RNA_POLYMERASE_II_TRANSCRIPTION_PREINITIATION_COMPLEX_ASSEMBLY	0.982332133676874	-0.129956	6.77994713378657	3.70161184896262e-05	0.0359239991703038	2.57917263597821	GOBP_REGULATION_OF_RNA_POLYMERASE_II_TRANSCRIPTION_PREINITIATION_COMPLEX_ASSEMBLY	KLF4
HP_CRUMPLED_EAR	-1.03174	-0.0391873	-6.75326	3.83142661956929e-05	0.0359239991703038	2.54865618359589	HP_CRUMPLED_EAR	KLF4
GOBP_RETINAL_BLOOD_VESSEL_MORPHOGENESIS	-0.962732	0.0843003251642935	-6.68761	4.17205510140341e-05	0.0359239991703038	2.47312115782038	GOBP_RETINAL_BLOOD_VESSEL_MORPHOGENESIS	KLF4
GOBP_CYCLIC_NUCLEOTIDE_CATABOLIC_PROCESS	-0.998972	0.0461611190644714	-6.66535	4.29485003656523e-05	0.0359239991703038	2.44735348477577	GOBP_CYCLIC_NUCLEOTIDE_CATABOLIC_PROCESS	KLF4
GOBP_CARDIAC_VASCULAR_SMOOTH_MUSCLE_CELL_DIFFERENTIATION	-1.00833	0.0358252737280387	-6.63668	4.45877390773722e-05	0.0359239991703038	2.41404920136018	GOBP_CARDIAC_VASCULAR_SMOOTH_MUSCLE_CELL_DIFFERENTIATION	KLF4
HP_PULMONARY_ARTERIOVENOUS_MALFORMATION	-0.981554	0.00436406395677761	-6.58444	4.77491733821695e-05	0.0359239991703038	2.35305134053397	HP_PULMONARY_ARTERIOVENOUS_MALFORMATION	KLF4
GOMF_PHOSPHATIDYLCHOLINE_FLOPPASE_ACTIVITY	-0.99287	0.0316824289203244	-6.56287	4.91243083820196e-05	0.0359239991703038	2.32773587348772	GOMF_PHOSPHATIDYLCHOLINE_FLOPPASE_ACTIVITY	KLF4
GOBP_ENDOCARDIAL_CUSHION_TO_MESENCHYMAL_TRANSITION	-1.08197	0.0129142900271249	-6.56277	4.91309459544891e-05	0.0359239991703038	2.32761535893716	GOBP_ENDOCARDIAL_CUSHION_TO_MESENCHYMAL_TRANSITION	KLF4
GOBP_IMMUNE_COMPLEX_CLEARANCE	-1.10366	0.0534268431160383	-6.47836	5.49353923091365e-05	0.0359239991703038	2.22785782257727	GOBP_IMMUNE_COMPLEX_CLEARANCE	KLF4
GOBP_NEGATIVE_REGULATION_OF_CGMP_MEDIATED_SIGNALING	-0.972055	0.0697062896810994	-6.43478	5.82175969806938e-05	0.0359239991703038	2.17589989999685	GOBP_NEGATIVE_REGULATION_OF_CGMP_MEDIATED_SIGNALING	KLF4
HP_INCREASED_CUP_TO_DISC_RATIO	-0.939652	-0.00372561	-6.39183	6.1658169027091e-05	0.0359239991703038	2.12441162440663	HP_INCREASED_CUP_TO_DISC_RATIO	KLF4
GOBP_DENTINOGENESIS	-1.02387	0.0611157105564085	-6.36293	6.4096524215048e-05	0.0359239991703038	2.08958911451809	GOBP_DENTINOGENESIS	KLF4
GOBP_MESANGIAL_CELL_DEVELOPMENT	-0.98697	0.0558984986456332	-6.36245	6.41376934816388e-05	0.0359239991703038	2.08901231752334	GOBP_MESANGIAL_CELL_DEVELOPMENT	KLF4
GOBP_CELLULAR_RESPONSE_TO_TEMPERATURE_STIMULUS	-0.890063	0.00267134528106369	-6.33713	6.63601483148908e-05	0.0359239991703038	2.05839841060418	GOBP_CELLULAR_RESPONSE_TO_TEMPERATURE_STIMULUS	KLF4
GOBP_DETECTION_OF_LIPOPOLYSACCHARIDE	-1.10352	0.0377476827851303	-6.31691	6.81941490499045e-05	0.0359239991703038	2.03387866240976	GOBP_DETECTION_OF_LIPOPOLYSACCHARIDE	KLF4
GOBP_EPITHELIAL_TO_MESENCHYMAL_TRANSITION_INVOLVED_IN_ENDOCARDIAL_CUSHION_FORMATION	-0.928198	0.0384986893199508	-6.31504	6.83669224830276e-05	0.0359239991703038	2.03160198336542	GOBP_EPITHELIAL_TO_MESENCHYMAL_TRANSITION_INVOLVED_IN_ENDOCARDIAL_CUSHION_FORMATION	KLF4
GOMF_APOLIPOPROTEIN_A_I_BINDING	-0.985578	0.0563448836106534	-6.25338	7.43193201920171e-05	0.0359239991703038	1.95640786282265	GOMF_APOLIPOPROTEIN_A_I_BINDING	KLF4
GOBP_PEPTIDYL_METHIONINE_MODIFICATION	0.929588554452098	-0.104964	6.23950524873786	7.57342478247522e-05	0.0359239991703038	1.93939890955467	GOBP_PEPTIDYL_METHIONINE_MODIFICATION	KLF4
GOBP_CELL_ADHESION_INVOLVED_IN_HEART_MORPHOGENESIS	-0.984651	0.0111893742320093	-6.23573	7.61242430247528e-05	0.0359239991703038	1.93476521975215	GOBP_CELL_ADHESION_INVOLVED_IN_HEART_MORPHOGENESIS	KLF4
GOCC_IGD_IMMUNOGLOBULIN_COMPLEX	-1.15031	0.0339336283728286	-6.2138	7.84324661927686e-05	0.0359239991703038	1.90780549501759	GOCC_IGD_IMMUNOGLOBULIN_COMPLEX	KLF4
GOBP_INDUCTION_OF_POSITIVE_CHEMOTAXIS	-0.859503	0.00303997153153427	-6.17165	8.30811892840059e-05	0.0359239991703038	1.85578166668219	GOBP_INDUCTION_OF_POSITIVE_CHEMOTAXIS	KLF4
HP_MULTIPLE_IMPACTED_TEETH	-0.976964	0.020515381812043	-6.16469	8.38771561018232e-05	0.0359239991703038	1.84715979018286	HP_MULTIPLE_IMPACTED_TEETH	KLF4
GOMF_PLATELET_DERIVED_GROWTH_FACTOR_RECEPTOR_BINDING	-1.01708	0.0160764389073439	-6.13237	8.7680815143437e-05	0.0359239991703038	1.80703109605189	GOMF_PLATELET_DERIVED_GROWTH_FACTOR_RECEPTOR_BINDING	KLF4
GOBP_NEGATIVE_REGULATION_OF_CYTOKINESIS	0.909715864153114	-0.0367491	6.12203536989826	8.89358814735886e-05	0.0359239991703038	1.79416225060439	GOBP_NEGATIVE_REGULATION_OF_CYTOKINESIS	KLF4
HP_EEG_WITH_PARIETAL_EPILEPTIFORM_DISCHARGES	-1.02108	0.0400990433872275	-6.11851	8.93677594091305e-05	0.0359239991703038	1.78977494913139	HP_EEG_WITH_PARIETAL_EPILEPTIFORM_DISCHARGES	KLF4
HP_C1_C2_VERTEBRAL_ABNORMALITY	-1.06576	0.0421145051017319	-6.11346	8.99914510977008e-05	0.0359239991703038	1.78347546938552	HP_C1_C2_VERTEBRAL_ABNORMALITY	KLF4
GOBP_POSITIVE_REGULATION_OF_MITOTIC_SISTER_CHROMATID_SEGREGATION	1.00758759828114	-0.051689	6.08831746346778	9.31658566234855e-05	0.0359239991703038	1.75205938221273	GOBP_POSITIVE_REGULATION_OF_MITOTIC_SISTER_CHROMATID_SEGREGATION	KLF4
GOCC_ELASTIC_FIBER	-1.06372	0.0526245971196994	-6.04641	9.87263555619858e-05	0.0359239991703038	1.69946730386089	GOCC_ELASTIC_FIBER	KLF4
GOBP_PEPTIDYL_LYSINE_OXIDATION	-1.0141	0.0507651403769489	-6.04328	9.91551913774013e-05	0.0359239991703038	1.69553231516707	GOBP_PEPTIDYL_LYSINE_OXIDATION	KLF4
GOMF_PROTEIN_LYSINE_6_OXIDASE_ACTIVITY	-1.0141	0.0507651403769489	-6.04328	9.91551913774013e-05	0.0359239991703038	1.69553231516707	GOMF_PROTEIN_LYSINE_6_OXIDASE_ACTIVITY	KLF4
GOBP_RESPONSE_TO_SORBITOL	0.952608437831181	-0.0657829	6.04138685697874	9.94158511720245e-05	0.0359239991703038	1.69314862170322	GOBP_RESPONSE_TO_SORBITOL	KLF4
HP_INCREASED_LAXITY_OF_FINGERS	-1.15743	0.0597855633440224	-6.02846	0.000101215010849928	0.0359239991703038	1.67686021053762	HP_INCREASED_LAXITY_OF_FINGERS	KLF4
GOBP_SPINDLE_ELONGATION	0.948680215588413	-0.0574954	6.02753820778713	0.000101344836948508	0.0359239991703038	1.67569581647525	GOBP_SPINDLE_ELONGATION	KLF4
GOMF_3_5_CYCLIC_AMP_PHOSPHODIESTERASE_ACTIVITY	-0.85723	0.0466444662652871	-6.00552	0.000104494927771673	0.0359239991703038	1.64788089040405	GOMF_3_5_CYCLIC_AMP_PHOSPHODIESTERASE_ACTIVITY	KLF4
GOBP_POSITIVE_REGULATION_OF_ENDOTHELIAL_CELL_CHEMOTAXIS	-0.892304	0.00537472790589141	-5.99645	0.000105821974587668	0.0359239991703038	1.63640774178282	GOBP_POSITIVE_REGULATION_OF_ENDOTHELIAL_CELL_CHEMOTAXIS	KLF4
GOCC_GID_COMPLEX	0.8510805417461	-0.0283374	5.98889947827444	0.00010694183170542	0.0359239991703038	1.62683474240177	GOCC_GID_COMPLEX	KLF4
GOBP_NEGATIVE_REGULATION_OF_AMINE_METABOLIC_PROCESS	-0.940139	-0.000115949	-5.98322	0.000107791755496466	0.0359239991703038	1.61963441382634	GOBP_NEGATIVE_REGULATION_OF_AMINE_METABOLIC_PROCESS	KLF4
GOBP_N_TERMINAL_PEPTIDYL_METHIONINE_ACETYLATION	1.02536391506682	-0.0329128	5.97313042435871	0.000109320330353055	0.0359239991703038	1.60682326656131	GOBP_N_TERMINAL_PEPTIDYL_METHIONINE_ACETYLATION	KLF4
HP_SMALL_BOWEL_DIVERTICULA	-1.0159	0.0543956662860797	-5.93011	0.000116101726520262	0.0373894000085853	1.55202153592245	HP_SMALL_BOWEL_DIVERTICULA	KLF4
GOCC_PROTEIN_COMPLEX_INVOLVED_IN_CELL_MATRIX_ADHESION	-1.0227	0.00866757302134152	-5.86969	0.000126397120551477	0.0386080460749809	1.47453374541756	GOCC_PROTEIN_COMPLEX_INVOLVED_IN_CELL_MATRIX_ADHESION	KLF4
HP_C1_C2_SUBLUXATION	-1.01771	0.0402517190868762	-5.86308	0.000127580326599673	0.0386080460749809	1.46602717422891	HP_C1_C2_SUBLUXATION	KLF4
GOBP_NEGATIVE_REGULATION_OF_METALLOPEPTIDASE_ACTIVITY	-0.868489	0.0487803176045608	-5.86169	0.00012783202688467	0.0386080460749809	1.46422755251353	GOBP_NEGATIVE_REGULATION_OF_METALLOPEPTIDASE_ACTIVITY	KLF4
GOBP_ENDOCARDIAL_CELL_DIFFERENTIATION	-0.971704	0.0226266875243012	-5.85263	0.000129476741277417	0.0386080460749809	1.45255272797561	GOBP_ENDOCARDIAL_CELL_DIFFERENTIATION	KLF4
GOBP_ARTERIAL_ENDOTHELIAL_CELL_DIFFERENTIATION	-0.966924	0.0298911455453245	-5.80646	0.000138223975428773	0.0393546314426397	1.39280124991975	GOBP_ARTERIAL_ENDOTHELIAL_CELL_DIFFERENTIATION	KLF4
HP_INCREASED_LAXITY_OF_ANKLES	-0.873713	0.0487733056481917	-5.79734	0.000140025818561572	0.0393546314426397	1.38095385303784	HP_INCREASED_LAXITY_OF_ANKLES	KLF4
GOBP_ADHESION_OF_SYMBIONT_TO_HOST	-0.846522	0.0386106578284429	-5.79499	0.000140492718855065	0.0393546314426397	1.37790825633975	GOBP_ADHESION_OF_SYMBIONT_TO_HOST	KLF4
GOBP_REGULATION_OF_MONOCYTE_EXTRAVASATION	-0.927218	0.0485072144226163	-5.78004	0.000143511699489515	0.0393546314426397	1.3584513674924	GOBP_REGULATION_OF_MONOCYTE_EXTRAVASATION	KLF4
GOCC_IGG_IMMUNOGLOBULIN_COMPLEX	-1.07475	0.0264872651484966	-5.76957	0.000145665425445845	0.0393546314426397	1.34481429965554	GOCC_IGG_IMMUNOGLOBULIN_COMPLEX	KLF4
GOBP_CHONDROCYTE_PROLIFERATION	-0.813823	0.00932528516860347	-5.76487	0.00014664500599667	0.0393546314426397	1.33867693548821	GOBP_CHONDROCYTE_PROLIFERATION	KLF4
GOBP_MONOCYTE_EXTRAVASATION	-0.917539	0.0470782634333624	-5.74888	0.000150026918238134	0.0396021874995153	1.31779251683468	GOBP_MONOCYTE_EXTRAVASATION	KLF4
HP_DECREASED_CALVARIAL_OSSIFICATION	-0.809864	0.0437165155100425	-5.73424	0.000153195764034306	0.0397864224593612	1.29863807999056	HP_DECREASED_CALVARIAL_OSSIFICATION	KLF4
HP_AORTIC_DISSECTION	-0.799728	0.018675675247297	-5.66947	0.000168103454854855	0.0429478984099581	1.21343962718737	HP_AORTIC_DISSECTION	KLF4
HP_CERVICAL_SUBLUXATION	-1.01632	0.0400639118596822	-5.6588	0.000170703359721607	0.0429478984099581	1.19934326292345	HP_CERVICAL_SUBLUXATION	KLF4
GOBP_NEGATIVE_REGULATION_OF_GLIAL_CELL_MIGRATION	-1.02092	0.0834122437965043	-5.61053	0.000183018119624823	0.0444435773569805	1.13531090010279	GOBP_NEGATIVE_REGULATION_OF_GLIAL_CELL_MIGRATION	KLF4
GOBP_POSITIVE_REGULATION_OF_MESENCHYMAL_STEM_CELL_PROLIFERATION	-1.04227	0.0347803928088043	-5.60896	0.000183433946107224	0.0444435773569805	1.13322323066973	GOBP_POSITIVE_REGULATION_OF_MESENCHYMAL_STEM_CELL_PROLIFERATION	KLF4
GOBP_DOUBLE_STRAND_BREAK_REPAIR_INVOLVED_IN_MEIOTIC_RECOMBINATION	0.991329526564531	-0.0110387	5.59843325848345	0.00018624966017734	0.0444435773569805	1.11920776824964	GOBP_DOUBLE_STRAND_BREAK_REPAIR_INVOLVED_IN_MEIOTIC_RECOMBINATION	KLF4
GOMF_ER_RETENTION_SEQUENCE_BINDING	-0.887564	0.00443045930232734	-5.59312	0.000187688688378753	0.0444435773569805	1.11212490359308	GOMF_ER_RETENTION_SEQUENCE_BINDING	KLF4
HP_CONE_SHAPED_METACARPAL_EPIPHYSES	-0.869472	-0.0282752	-5.56933	0.000194279880628854	0.0446758693429282	1.08034927213368	HP_CONE_SHAPED_METACARPAL_EPIPHYSES	KLF4
GOBP_BASEMENT_MEMBRANE_ORGANIZATION	-0.854735	-0.00187336	-5.55198	0.000199239984616102	0.0446758693429282	1.05712666989482	GOBP_BASEMENT_MEMBRANE_ORGANIZATION	KLF4
GOBP_REGULATION_OF_ENDOTHELIAL_TUBE_MORPHOGENESIS	-0.961053	0.0791103990470735	-5.55043	0.000199690295892021	0.0446758693429282	1.05504652506625	GOBP_REGULATION_OF_ENDOTHELIAL_TUBE_MORPHOGENESIS	KLF4
HP_MODERATELY_SHORT_STATURE	-0.917141	-0.00996083	-5.55016	0.000199767891733377	0.0446758693429282	1.05468854765199	HP_MODERATELY_SHORT_STATURE	KLF4
GOMF_OXIDOREDUCTASE_ACTIVITY_ACTING_ON_METAL_IONS_NAD_OR_NADP_AS_ACCEPTOR	-0.977417	0.0324346888088281	-5.5322	0.000205060701358588	0.0452313344284381	1.03058740296114	GOMF_OXIDOREDUCTASE_ACTIVITY_ACTING_ON_METAL_IONS_NAD_OR_NADP_AS_ACCEPTOR	KLF4
GOBP_REGULATION_OF_MAST_CELL_CHEMOTAXIS	-1.02328	-0.0209113	-5.50606	0.000213035657655048	0.0455641285996409	0.995401754101717	GOBP_REGULATION_OF_MAST_CELL_CHEMOTAXIS	KLF4
GOBP_RESPONSE_TO_FOLIC_ACID	-0.811972	0.0139856872325377	-5.49865	0.000215354978034426	0.0455641285996409	0.985411309009503	GOBP_RESPONSE_TO_FOLIC_ACID	KLF4
GOCC_CELL_TRAILING_EDGE	-0.900722	0.0709219842447387	-5.4921	0.00021742841581253	0.0455641285996409	0.976568995301498	GOCC_CELL_TRAILING_EDGE	KLF4
GOBP_MITOTIC_SPINDLE_ELONGATION	0.905206715166025	-0.0384264	5.48000195407264	0.000221313305129742	0.0455641285996409	0.960222188512992	GOBP_MITOTIC_SPINDLE_ELONGATION	KLF4
GOBP_PROTEIN_LOCALIZATION_TO_GOLGI_MEMBRANE	0.857397496956382	0.0309038424640201	5.47455472223811	0.000223086763029111	0.0455641285996409	0.952853269204987	GOBP_PROTEIN_LOCALIZATION_TO_GOLGI_MEMBRANE	KLF4
GOBP_GLOMERULAR_ENDOTHELIUM_DEVELOPMENT	-1.07616	-0.000277257	-5.46497	0.000226244862041713	0.0455641285996409	0.939872258527395	GOBP_GLOMERULAR_ENDOTHELIUM_DEVELOPMENT	KLF4
GOBP_PROTEIN_MATURATION_BY_PROTEIN_FOLDING	-0.843884	0.0962249462088118	-5.46217	0.000227175108694006	0.0455641285996409	0.936082488247504	GOBP_PROTEIN_MATURATION_BY_PROTEIN_FOLDING	KLF4
GOBP_ATRIOVENTRICULAR_VALVE_FORMATION	-0.776134	0.0381238307895663	-5.42791	0.000238906990701681	0.0455641285996409	0.889553161956736	GOBP_ATRIOVENTRICULAR_VALVE_FORMATION	KLF4
GOBP_DERMATAN_SULFATE_METABOLIC_PROCESS	-0.95789	0.0363909140555451	-5.42752	0.000239045830676356	0.0455641285996409	0.889016057089643	GOBP_DERMATAN_SULFATE_METABOLIC_PROCESS	KLF4
GOBP_POSITIVE_REGULATION_OF_CELLULAR_EXTRAVASATION	-0.902845	0.0355148253300561	-5.42448	0.000240118138151035	0.0455641285996409	0.884878107406641	GOBP_POSITIVE_REGULATION_OF_CELLULAR_EXTRAVASATION	KLF4
GOBP_REGULATION_OF_NEUTROPHIL_EXTRAVASATION	-0.928735	0.000765858767054523	-5.42035	0.000241584445108567	0.0455641285996409	0.879249023658574	GOBP_REGULATION_OF_NEUTROPHIL_EXTRAVASATION	KLF4
HP_ELEVATED_SERUM_ACID_PHOSPHATASE	-0.811503	0.0804101363431027	-5.41785	0.000242474111472735	0.0455641285996409	0.875849968746034	HP_ELEVATED_SERUM_ACID_PHOSPHATASE	KLF4
GOBP_REPLACEMENT_OSSIFICATION	-0.741769	0.0405667280850096	-5.39618	0.000250349266227753	0.0455641285996409	0.846285426326496	GOBP_REPLACEMENT_OSSIFICATION	KLF4
GOMF_TRANSFORMING_GROWTH_FACTOR_BETA_BINDING	-0.849933	-0.0160167	-5.38962	0.000252787170421982	0.0455641285996409	0.837318138579585	GOMF_TRANSFORMING_GROWTH_FACTOR_BETA_BINDING	KLF4
HP_DECREASED_PALMAR_CREASES	-0.994148	-0.0490414	-5.38398	0.000254903494154407	0.0455641285996409	0.829602331787515	HP_DECREASED_PALMAR_CREASES	KLF4
GOMF_MISFOLDED_PROTEIN_BINDING	-0.792966	0.0607289644626495	-5.37568	0.000258053246770615	0.0455641285996409	0.818234548523249	GOMF_MISFOLDED_PROTEIN_BINDING	KLF4
GOMF_COLLAGEN_BINDING	-0.827489	0.0303446537317422	-5.37201	0.000259457436516616	0.0455641285996409	0.813210549164799	GOMF_COLLAGEN_BINDING	KLF4
HP_CONGENITAL_FINGER_FLEXION_CONTRACTURES	-0.8101	-0.00160228	-5.3719	0.000259499784308624	0.0455641285996409	0.813059449854451	HP_CONGENITAL_FINGER_FLEXION_CONTRACTURES	KLF4
GOBP_ADHESION_OF_SYMBIONT_TO_HOST_CELL	-0.924869	0.0656594881612053	-5.36766	0.000261133182471069	0.0455641285996409	0.807249805882171	GOBP_ADHESION_OF_SYMBIONT_TO_HOST_CELL	KLF4
GOBP_VASCULAR_ASSOCIATED_SMOOTH_MUSCLE_CELL_DEVELOPMENT	-0.958331	-0.0369391	-5.35817	0.000264830666484551	0.0455641285996409	0.794229468535496	GOBP_VASCULAR_ASSOCIATED_SMOOTH_MUSCLE_CELL_DEVELOPMENT	KLF4
GOMF_NEUROLIGIN_FAMILY_PROTEIN_BINDING	-0.852197	0.00762863439989972	-5.34012	0.000272020049189814	0.0455641285996409	0.769416284226232	GOMF_NEUROLIGIN_FAMILY_PROTEIN_BINDING	KLF4
GOBP_NEGATIVE_REGULATION_OF_ADENYLATE_CYCLASE_ACTIVATING_G_PROTEIN_COUPLED_RECEPTOR_SIGNALING_PATHWAY	-0.835082	0.0108554758388963	-5.33996	0.000272082870489599	0.0455641285996409	0.769202317824935	GOBP_NEGATIVE_REGULATION_OF_ADENYLATE_CYCLASE_ACTIVATING_G_PROTEIN_COUPLED_RECEPTOR_SIGNALING_PATHWAY	KLF4
GOBP_INOSINE_METABOLIC_PROCESS	-0.894752	0.0185641143102256	-5.32963	0.000276290557883623	0.0455641285996409	0.754980555798739	GOBP_INOSINE_METABOLIC_PROCESS	KLF4
GOBP_ATRIOVENTRICULAR_VALVE_DEVELOPMENT	-0.771553	0.0121720357595744	-5.32854	0.000276740666064166	0.0455641285996409	0.753471836819839	GOBP_ATRIOVENTRICULAR_VALVE_DEVELOPMENT	KLF4
GOMF_IGG_RECEPTOR_ACTIVITY	-1.07628	0.0333771391185251	-5.31945	0.000280506488838057	0.0455641285996409	0.740942854153346	GOMF_IGG_RECEPTOR_ACTIVITY	KLF4
HP_BROAD_METACARPALS	-0.863832	-0.0128935	-5.31695	0.000281551017240535	0.0455641285996409	0.737496967682249	HP_BROAD_METACARPALS	KLF4
GOBP_ENDOCARDIAL_CUSHION_FUSION	-0.915638	0.0054163405048782	-5.30805	0.000285306928967821	0.0455641285996409	0.725209255106058	GOBP_ENDOCARDIAL_CUSHION_FUSION	KLF4
GOCC_IGE_IMMUNOGLOBULIN_COMPLEX	-1.09479	0.0138866008214056	-5.30645	0.000285984432478396	0.0455641285996409	0.723009698500212	GOCC_IGE_IMMUNOGLOBULIN_COMPLEX	KLF4
GOCC_BASEMENT_MEMBRANE	-0.77419	0.0397286193251593	-5.2976	0.000289780036105461	0.0455641285996409	0.710780995709417	GOCC_BASEMENT_MEMBRANE	KLF4
GOMF_LIPOPOLYSACCHARIDE_IMMUNE_RECEPTOR_ACTIVITY	-1.03168	0.0239809729646585	-5.28463	0.000295442935461179	0.0455641285996409	0.692825888641223	GOMF_LIPOPOLYSACCHARIDE_IMMUNE_RECEPTOR_ACTIVITY	KLF4
GOBP_EXTRACELLULAR_MATRIX_ASSEMBLY	-0.772787	0.0214995301187886	-5.27136	0.000301358845236023	0.0455641285996409	0.674426437671887	GOBP_EXTRACELLULAR_MATRIX_ASSEMBLY	KLF4
GOBP_NEGATIVE_REGULATION_OF_TRANSLATIONAL_ELONGATION	0.86722599355007	-0.0504653	5.26467868612368	0.000304382158486776	0.0455641285996409	0.665160132925025	GOBP_NEGATIVE_REGULATION_OF_TRANSLATIONAL_ELONGATION	KLF4
GOBP_DETECTION_OF_MOLECULE_OF_BACTERIAL_ORIGIN	-1.02025	0.0880157262461822	-5.25781	0.000307523613971426	0.0455641285996409	0.655627130164198	GOBP_DETECTION_OF_MOLECULE_OF_BACTERIAL_ORIGIN	KLF4
GOMF_TYPE_II_TRANSFORMING_GROWTH_FACTOR_BETA_RECEPTOR_BINDING	-0.817964	-0.0111764	-5.25576	0.000308471817767781	0.0455641285996409	0.652768539993794	GOMF_TYPE_II_TRANSFORMING_GROWTH_FACTOR_BETA_RECEPTOR_BINDING	KLF4
HP_SHOULDER_CONTRACTURE	-0.788611	0.0121750781431979	-5.2518	0.000310305616767766	0.0455641285996409	0.647264544396599	HP_SHOULDER_CONTRACTURE	KLF4
GOMF_VASCULAR_ENDOTHELIAL_GROWTH_FACTOR_RECEPTOR_ACTIVITY	-0.990365	0.0841532163702371	-5.25013	0.000311083748340619	0.0455641285996409	0.644938708417823	GOMF_VASCULAR_ENDOTHELIAL_GROWTH_FACTOR_RECEPTOR_ACTIVITY	KLF4
GOBP_TOLERANCE_INDUCTION_TO_SELF_ANTIGEN	-0.844272	0.0191191529298107	-5.24973	0.00031126904396724	0.0455641285996409	0.644385703201201	GOBP_TOLERANCE_INDUCTION_TO_SELF_ANTIGEN	KLF4
HP_NEVUS_SEBACEOUS	0.97825697905972	-0.0705249	5.23612145873019	0.000317681050016675	0.0460837861925091	0.625446221773093	HP_NEVUS_SEBACEOUS	KLF4
GOBP_ENDOTHELIAL_CELL_FATE_COMMITMENT	-0.891839	-0.0330785	-5.20051	0.00033513908036906	0.0478145062850415	0.575725100833199	GOBP_ENDOTHELIAL_CELL_FATE_COMMITMENT	KLF4
GOBP_MAST_CELL_CHEMOTAXIS	-0.831683	0.0112156345703801	-5.1982	0.000336301466119117	0.0478145062850415	0.572505681293674	GOBP_MAST_CELL_CHEMOTAXIS	KLF4
GOMF_OPSONIN_RECEPTOR_ACTIVITY	-1.05281	0.0315278595967979	-5.19384	0.000338520290429433	0.0478145062850415	0.566390566774099	GOMF_OPSONIN_RECEPTOR_ACTIVITY	KLF4
GOBP_POSITIVE_REGULATION_OF_APOPTOTIC_CELL_CLEARANCE	-1.02214	0.101434069234613	-5.17774	0.00034682984357793	0.0483536107742375	0.543834574545658	GOBP_POSITIVE_REGULATION_OF_APOPTOTIC_CELL_CLEARANCE	KLF4
HP_SUBARACHNOID_HEMORRHAGE	-0.740939	5.44000073997892e-06	-5.17485	0.000348342991542141	0.0483536107742375	0.539784500431432	HP_SUBARACHNOID_HEMORRHAGE	KLF4
GOBP_FOLATE_TRANSMEMBRANE_TRANSPORT	-0.816796	0.0139389842033233	-5.15679	0.000357970062150612	0.0491017597012563	0.514415387637793	GOBP_FOLATE_TRANSMEMBRANE_TRANSPORT	KLF4
GOMF_INSULIN_LIKE_GROWTH_FACTOR_RECEPTOR_BINDING	-0.739984	0.0173716417298333	-5.15336	0.000359831551654965	0.0491017597012563	0.509587594055255	GOMF_INSULIN_LIKE_GROWTH_FACTOR_RECEPTOR_BINDING	KLF4
GOBP_POSITIVE_REGULATION_OF_FIBROBLAST_MIGRATION	-0.91635	0.00828084933739358	-5.14507	0.000364369578209492	0.0493031844397416	0.497920441971416	GOBP_POSITIVE_REGULATION_OF_FIBROBLAST_MIGRATION	KLF4
GOMF_VASCULAR_ENDOTHELIAL_GROWTH_FACTOR_RECEPTOR_BINDING	-0.827213	-0.0125516	-5.13656	0.000369095047683009	0.049413097973327	0.485922450250055	GOMF_VASCULAR_ENDOTHELIAL_GROWTH_FACTOR_RECEPTOR_BINDING	KLF4
GOBP_POSITIVE_REGULATION_OF_ENDOCYTIC_RECYCLING	-0.913548	0.0507137099571209	-5.13168	0.000371831309455999	0.049413097973327	0.479044022640942	GOBP_POSITIVE_REGULATION_OF_ENDOCYTIC_RECYCLING	KLF4
GOBP_GLOMERULAR_MESANGIUM_DEVELOPMENT	-0.748329	0.0440449601850624	-5.12715	0.000374388147605632	0.049413097973327	0.472661528137349	GOBP_GLOMERULAR_MESANGIUM_DEVELOPMENT	KLF4
GOMF_SIALIC_ACID_BINDING	-0.879776	0.0207490218454209	-5.11381	0.000382041420169948	0.0500132597363944	0.453810479329588	GOMF_SIALIC_ACID_BINDING	KLF4
GOMF_PLATELET_DERIVED_GROWTH_FACTOR_BINDING	-1.06147	-0.00299422	-5.10486	0.000387264607039405	0.0500507392038631	0.441157383892802	GOMF_PLATELET_DERIVED_GROWTH_FACTOR_BINDING	KLF4
GOBP_ENDOCARDIAL_CUSHION_FORMATION	-0.73932	0.028506405276032	-5.08775	0.000397462590940993	0.0500507392038631	0.416930173711274	GOBP_ENDOCARDIAL_CUSHION_FORMATION	KLF4
HP_MULTIPLE_BLADDER_DIVERTICULA	-0.921958	0.0474341840333436	-5.08521	0.000399004055720659	0.0500507392038631	0.413321503643319	HP_MULTIPLE_BLADDER_DIVERTICULA	KLF4
HP_CIGARETTE_PAPER_SCARS	-1.04954	0.0652230617038234	-5.07974	0.000402339595988634	0.0500507392038631	0.405559567838864	HP_CIGARETTE_PAPER_SCARS	KLF4
GOMF_IGG_BINDING	-0.92668	0.0493230285927599	-5.06908	0.000408922391009325	0.0500507392038631	0.390425413121996	GOMF_IGG_BINDING	KLF4
GOMF_SCAVENGER_RECEPTOR_ACTIVITY	-0.822882	0.0399289516318936	-5.06798	0.000409608304041973	0.0500507392038631	0.388862297057454	GOMF_SCAVENGER_RECEPTOR_ACTIVITY	KLF4
HP_LIMITED_ELBOW_FLEXION	-0.854903	-0.0327807	-5.06289	0.000412796318688966	0.0500507392038631	0.381630866606733	HP_LIMITED_ELBOW_FLEXION	KLF4
GOBP_LEUKOTRIENE_D4_METABOLIC_PROCESS	-0.849382	0.0287683299454936	-5.05736	0.000416291404827905	0.0500507392038631	0.373765861443995	GOBP_LEUKOTRIENE_D4_METABOLIC_PROCESS	KLF4
HP_PERIPHERAL_RETINAL_DEGENERATION	-0.804997	0.0788805360478634	-5.05162	0.00041995259607672	0.0500507392038631	0.365596539602567	HP_PERIPHERAL_RETINAL_DEGENERATION	KLF4
GOBP_AORTIC_VALVE_MORPHOGENESIS	-0.720723	0.0223025429825437	-5.0514	0.000420090290882874	0.0500507392038631	0.365290668235597	GOBP_AORTIC_VALVE_MORPHOGENESIS	KLF4
HP_ARTERIAL_RUPTURE	-1.03812	0.0118893199329397	-5.04717	0.000422812689710164	0.0500507392038631	0.359263408192779	HP_ARTERIAL_RUPTURE	KLF4
GOCC_PROTEIN_COMPLEX_INVOLVED_IN_CELL_ADHESION	-0.853142	0.0428202401319603	-5.04666	0.000423144774363574	0.0500507392038631	0.358530807157272	GOCC_PROTEIN_COMPLEX_INVOLVED_IN_CELL_ADHESION	KLF4
HP_APLASIA_HYPOPLASIA_OF_THE_MUSCULATURE_OF_THE_PELVIS	-0.818107	0.0346968629321957	-5.04539	0.000423967328568821	0.0500507392038631	0.35671863423058	HP_APLASIA_HYPOPLASIA_OF_THE_MUSCULATURE_OF_THE_PELVIS	KLF4
GOBP_CAMP_METABOLIC_PROCESS	-0.693209	0.0212028458119936	-5.03983	0.000427579551495521	0.0500507392038631	0.348801328629066	GOBP_CAMP_METABOLIC_PROCESS	KLF4
GOBP_VACUOLAR_PROTON_TRANSPORTING_V_TYPE_ATPASE_COMPLEX_ASSEMBLY	0.778615627104827	-0.0716747	5.03773047133582	0.000428953049939952	0.0500507392038631	0.345808165704909	GOBP_VACUOLAR_PROTON_TRANSPORTING_V_TYPE_ATPASE_COMPLEX_ASSEMBLY	KLF4
GOBP_REGULATION_OF_EXTRACELLULAR_MATRIX_ORGANIZATION	-0.740898	0.0267527864812345	-5.01514	0.000444031275899358	0.0514373496728882	0.313556579427497	GOBP_REGULATION_OF_EXTRACELLULAR_MATRIX_ORGANIZATION	KLF4
GOCC_INTEGRIN_COMPLEX	-0.793698	0.0585921142317847	-4.9966	0.000456831179351852	0.052542111785168	0.287014366844405	GOCC_INTEGRIN_COMPLEX	KLF4
GOBP_REGULATION_OF_NITRIC_OXIDE_MEDIATED_SIGNAL_TRANSDUCTION	-0.975502	0.00508932452667008	-4.98082	0.000468025070120917	0.053447799142461	0.264396626707675	GOBP_REGULATION_OF_NITRIC_OXIDE_MEDIATED_SIGNAL_TRANSDUCTION	KLF4
GOBP_EXTRACELLULAR_MATRIX_CONSTITUENT_SECRETION	-0.735459	0.0100641713302023	-4.97369	0.000473182979148714	0.0536562840158633	0.25415378406705	GOBP_EXTRACELLULAR_MATRIX_CONSTITUENT_SECRETION	KLF4
HP_APLASIA_HYPOPLASIA_OF_THE_COLON	-0.769712	0.018235620022954	-4.96697	0.00047809892984167	0.0538346081700039	0.244493395716782	HP_APLASIA_HYPOPLASIA_OF_THE_COLON	KLF4
GOBP_MITRAL_VALVE_DEVELOPMENT	-0.757931	-0.00870271	-4.95081	0.000490139208112824	0.0548070939516159	0.22124061954298	GOBP_MITRAL_VALVE_DEVELOPMENT	KLF4
GOBP_ABSCISSION	0.925563707263502	-0.0559766	4.94364332021914	0.00049557976410461	0.0550332783559478	0.210917767825379	GOBP_ABSCISSION	KLF4
HP_INFANTILE_SENSORINEURAL_HEARING_IMPAIRMENT	-0.922248	-0.000844746	-4.93256	0.000504123627973099	0.055428292719985	0.194930213637983	HP_INFANTILE_SENSORINEURAL_HEARING_IMPAIRMENT	KLF4
GOBP_BONE_TRABECULA_FORMATION	-0.743837	-0.00922475	-4.92829	0.000507455362719931	0.055428292719985	0.188768093614575	GOBP_BONE_TRABECULA_FORMATION	KLF4
HP_HYPERCONVEX_FINGERNAILS	-0.791601	0.0373528385918554	-4.92573	0.000509463875453843	0.055428292719985	0.185072556840249	HP_HYPERCONVEX_FINGERNAILS	KLF4
GOBP_DERMATAN_SULFATE_PROTEOGLYCAN_METABOLIC_PROCESS	-0.924872	0.0219574388756877	-4.90361	0.000527183753969915	0.0567093199375684	0.153078322751971	GOBP_DERMATAN_SULFATE_PROTEOGLYCAN_METABOLIC_PROCESS	KLF4
GOCC_N_TERMINAL_PROTEIN_ACETYLTRANSFERASE_COMPLEX	0.761284819787224	-0.0158676	4.90226111844482	0.000528282076179062	0.0567093199375684	0.151130315879244	GOCC_N_TERMINAL_PROTEIN_ACETYLTRANSFERASE_COMPLEX	KLF4
GOCC_CCR4_NOT_COMPLEX	0.828300161959217	-0.015635	4.89220188570914	0.000536571894034815	0.0572177525678714	0.136554962258956	GOCC_CCR4_NOT_COMPLEX	KLF4
HP_ABNORMAL_ASCENDING_AORTA_MORPHOLOGY	-0.726221	-0.00247908	-4.8787	0.000547914834341638	0.0580429254116386	0.116967565385439	HP_ABNORMAL_ASCENDING_AORTA_MORPHOLOGY	KLF4
HP_CRUMPLED_LONG_BONES	-0.81912	0.0340575064014715	-4.87205	0.000553596636359622	0.0582047692242358	0.107305969704981	HP_CRUMPLED_LONG_BONES	KLF4
HP_POSTERIOR_RIB_CUPPING	-0.888615	0.00810752333911469	-4.86648	0.000558400455121077	0.0582047692242358	0.099213390719517	HP_POSTERIOR_RIB_CUPPING	KLF4
GOMF_GAP_JUNCTION_CHANNEL_ACTIVITY_INVOLVED_IN_CARDIAC_CONDUCTION_ELECTRICAL_COUPLING	-0.844847	0.0837587075268588	-4.86335	0.000561122964087412	0.0582047692242358	0.0946574702457683	GOMF_GAP_JUNCTION_CHANNEL_ACTIVITY_INVOLVED_IN_CARDIAC_CONDUCTION_ELECTRICAL_COUPLING	KLF4
GOBP_ELASTIC_FIBER_ASSEMBLY	-0.816809	0.0727794468036489	-4.86017	0.000563901627063768	0.0582047692242358	0.0900300249798285	GOBP_ELASTIC_FIBER_ASSEMBLY	KLF4
HP_DILATATION_OF_THE_CEREBRAL_ARTERY	-0.728027	0.0131226286601343	-4.84279	0.000579339986836911	0.0594174042550824	0.064722779424196	HP_DILATATION_OF_THE_CEREBRAL_ARTERY	KLF4
GOCC_MICROFIBRIL	-0.73608	0.062048495240797	-4.82869	0.000592201447883988	0.0598780915568644	0.0441430166496399	GOCC_MICROFIBRIL	KLF4
HP_CONGENITAL_BILATERAL_HIP_DISLOCATION	-0.827301	0.00814787889760085	-4.82657	0.000594155918794321	0.0598780915568644	0.0410543337417453	HP_CONGENITAL_BILATERAL_HIP_DISLOCATION	KLF4
GOMF_VASCULAR_ENDOTHELIAL_GROWTH_FACTOR_BINDING	-1.02996	0.0253002372471968	-4.82567	0.000594987867910713	0.0598780915568644	0.0397426338397047	GOMF_VASCULAR_ENDOTHELIAL_GROWTH_FACTOR_BINDING	KLF4
GOBP_POSITIVE_REGULATION_OF_ENDOTHELIAL_CELL_DEVELOPMENT	-0.943538	-0.0349748	-4.81861	0.000601569551069765	0.0600315762910705	0.0294289580616507	GOBP_POSITIVE_REGULATION_OF_ENDOTHELIAL_CELL_DEVELOPMENT	KLF4
GOBP_SURFACTANT_HOMEOSTASIS	-0.658318	0.0115651438605874	-4.81606	0.000603969404990276	0.0600315762910705	0.0256960238132509	GOBP_SURFACTANT_HOMEOSTASIS	KLF4
GOBP_REGULATION_OF_GLUTAMATE_RECEPTOR_CLUSTERING	-0.739771	0.0513873819000813	-4.79799	0.000621246447184422	0.0613417931602744	-0.000753524	GOBP_REGULATION_OF_GLUTAMATE_RECEPTOR_CLUSTERING	KLF4
HP_PARESIS_OF_EXTENSOR_MUSCLES_OF_THE_BIG_TOE	0.761560612211494	-0.0280712	4.78943951766412	0.000629599491103979	0.0613417931602744	-0.0132818	HP_PARESIS_OF_EXTENSOR_MUSCLES_OF_THE_BIG_TOE	KLF4
GOBP_OUTFLOW_TRACT_SEPTUM_MORPHOGENESIS	-0.665864	0.0280029579559881	-4.78731	0.000631701289262478	0.0613417931602744	-0.0164083	GOBP_OUTFLOW_TRACT_SEPTUM_MORPHOGENESIS	KLF4
HP_WRIST_HYPERMOBILITY	-0.97475	0.0269149934757722	-4.78661	0.000632389620209015	0.0613417931602744	-0.01743	HP_WRIST_HYPERMOBILITY	KLF4
GOBP_RESPONSE_TO_DIACYL_BACTERIAL_LIPOPEPTIDE	-0.98615	0.0796813122075113	-4.77599	0.000642982619570802	0.0619906542349674	-0.0330161	GOBP_RESPONSE_TO_DIACYL_BACTERIAL_LIPOPEPTIDE	KLF4
HP_ATROPHIC_SCARS	-0.914944	0.00367184119686606	-4.77223	0.000646778655538103	0.0619906542349674	-0.0385398	HP_ATROPHIC_SCARS	KLF4
GOBP_ELASTIN_CATABOLIC_PROCESS	-0.905036	0.0520090368297517	-4.76513	0.000654007368581819	0.0623125837213281	-0.0489703	GOBP_ELASTIN_CATABOLIC_PROCESS	KLF4
GOBP_HEART_VALVE_MORPHOGENESIS	-0.670847	0.0194301340738891	-4.75134	0.00066830149345665	0.0625224460888964	-0.0692647	GOBP_HEART_VALVE_MORPHOGENESIS	KLF4
GOBP_SA_NODE_CELL_TO_ATRIAL_CARDIAC_MUSCLE_CELL_COMMUNICATION	-0.721512	0.0411140231538988	-4.74898	0.000670781453385677	0.0625224460888964	-0.072742	GOBP_SA_NODE_CELL_TO_ATRIAL_CARDIAC_MUSCLE_CELL_COMMUNICATION	KLF4
HP_RETINAL_EXUDATE	-0.725328	-0.0239526	-4.74878	0.000670996896316605	0.0625224460888964	-0.0730434	HP_RETINAL_EXUDATE	KLF4
GOBP_CARDIAC_EPITHELIAL_TO_MESENCHYMAL_TRANSITION	-0.737523	0.0119636373942557	-4.74807	0.000671741595663835	0.0625224460888964	-0.0740848	GOBP_CARDIAC_EPITHELIAL_TO_MESENCHYMAL_TRANSITION	KLF4
HP_SUBRETINAL_FLUID	-0.7557	0.0168730039659773	-4.74135	0.000678863270479325	0.0626898805816836	-0.0839863	HP_SUBRETINAL_FLUID	KLF4
GOMF_TRANSFORMING_GROWTH_FACTOR_BETA_RECEPTOR_ACTIVITY	-0.767226	-0.0226454	-4.73154	0.000689403644307478	0.0626898805816836	-0.0984541	GOMF_TRANSFORMING_GROWTH_FACTOR_BETA_RECEPTOR_ACTIVITY	KLF4
GOBP_COLLAGEN_FIBRIL_ORGANIZATION	-0.792533	0.0147551467078025	-4.72928	0.000691850364388771	0.0626898805816836	-0.101781	GOBP_COLLAGEN_FIBRIL_ORGANIZATION	KLF4
GOBP_NEGATIVE_REGULATION_OF_G_PROTEIN_COUPLED_RECEPTOR_SIGNALING_PATHWAY	-0.647288	0.0123348955927991	-4.72359	0.000698072049273786	0.0626898805816836	-0.110189	GOBP_NEGATIVE_REGULATION_OF_G_PROTEIN_COUPLED_RECEPTOR_SIGNALING_PATHWAY	KLF4
HP_EXUDATIVE_RETINAL_DETACHMENT	-0.971893	0.0429870743342197	-4.7128	0.000710019047444429	0.0626898805816836	-0.12613	HP_EXUDATIVE_RETINAL_DETACHMENT	KLF4
GOBP_INTRACELLULAR_GLUTAMATE_HOMEOSTASIS	-0.885075	-0.0406149	-4.71267	0.000710172631840275	0.0626898805816836	-0.126333	GOBP_INTRACELLULAR_GLUTAMATE_HOMEOSTASIS	KLF4
GOMF_PHOSPHORUS_OXYGEN_LYASE_ACTIVITY	-0.71471	0.000537120320430161	-4.7099	0.000713274312026132	0.0626898805816836	-0.130427	GOMF_PHOSPHORUS_OXYGEN_LYASE_ACTIVITY	KLF4
GOBP_RENAL_FILTRATION	-0.689834	0.00551874786874378	-4.70759	0.000715866954377979	0.0626898805816836	-0.133836	GOBP_RENAL_FILTRATION	KLF4
GOBP_NEUTROPHIL_EXTRAVASATION	-0.795716	0.0353114100795007	-4.70175	0.000722487473812755	0.0626898805816836	-0.142485	GOBP_NEUTROPHIL_EXTRAVASATION	KLF4
GOMF_FIBRONECTIN_BINDING	-0.793034	0.000359738264954596	-4.69496	0.00073026034586946	0.0626898805816836	-0.152541	GOMF_FIBRONECTIN_BINDING	KLF4
GOBP_REGULATION_OF_POSITIVE_CHEMOTAXIS	-0.69383	0.00865625233206391	-4.69315	0.000732347175743826	0.0626898805816836	-0.155222	GOBP_REGULATION_OF_POSITIVE_CHEMOTAXIS	KLF4
GOBP_POSITIVE_REGULATION_OF_MICROGLIAL_CELL_ACTIVATION	-0.773571	0.00673899272246921	-4.69179	0.000733912596470931	0.0626898805816836	-0.157229	GOBP_POSITIVE_REGULATION_OF_MICROGLIAL_CELL_ACTIVATION	KLF4
GOCC_TRAMP_COMPLEX	1.00817221911125	-0.0135542	4.68975548693278	0.000736275136526698	0.0626898805816836	-0.160249	GOCC_TRAMP_COMPLEX	KLF4
GOBP_MRNA_PSEUDOURIDINE_SYNTHESIS	0.803978820512696	-0.0251305	4.68784533017607	0.000738496807388005	0.0626898805816836	-0.163081	GOBP_MRNA_PSEUDOURIDINE_SYNTHESIS	KLF4
GOBP_MIDBODY_ABSCISSION	0.788216297384485	-0.0103535	4.68735436427333	0.000739068984760875	0.0626898805816836	-0.163809	GOBP_MIDBODY_ABSCISSION	KLF4
HP_WRIST_FLEXION_CONTRACTURE	-0.682378	0.00826086210322745	-4.68712	0.000739347843243721	0.0626898805816836	-0.164163	HP_WRIST_FLEXION_CONTRACTURE	KLF4
GOMF_RIBOSOMAL_LARGE_SUBUNIT_BINDING	0.741488399555868	-0.00341964	4.68417748886101	0.000742782689415717	0.0626898805816836	-0.16852	GOMF_RIBOSOMAL_LARGE_SUBUNIT_BINDING	KLF4
HP_ARTERIOVENOUS_FISTULA	-0.78642	0.00773533054946883	-4.68346	0.000743619872755035	0.0626898805816836	-0.169578	HP_ARTERIOVENOUS_FISTULA	KLF4
GOMF_EXTRACELLULAR_MATRIX_CONSTITUENT_CONFERRING_ELASTICITY	-0.959975	-0.0467436	-4.67889	0.000749002020606242	0.0628147423739673	-0.176357	GOMF_EXTRACELLULAR_MATRIX_CONSTITUENT_CONFERRING_ELASTICITY	KLF4
GOBP_AXONOGENESIS_INVOLVED_IN_INNERVATION	-0.966808	-0.00196999	-4.67551	0.000753021131515725	0.0628245920189959	-0.181388	GOBP_AXONOGENESIS_INVOLVED_IN_INNERVATION	KLF4
GOCC_EUKARYOTIC_TRANSLATION_INITIATION_FACTOR_2B_COMPLEX	0.851354044539766	-0.000100698	4.67123802482934	0.00075811353299863	0.0629234232388863	-0.187724	GOCC_EUKARYOTIC_TRANSLATION_INITIATION_FACTOR_2B_COMPLEX	KLF4
GOBP_RRNA_PSEUDOURIDINE_SYNTHESIS	0.70070253470902	-0.0323492	4.66613148934753	0.000764255475173906	0.0629512842461643	-0.19531	GOBP_RRNA_PSEUDOURIDINE_SYNTHESIS	KLF4
GOBP_REGULATION_OF_EPITHELIAL_TO_MESENCHYMAL_TRANSITION_INVOLVED_IN_ENDOCARDIAL_CUSHION_FORMATION	-1.00081	0.0078851880937381	-4.66267	0.000768446853269299	0.0629512842461643	-0.200452	GOBP_REGULATION_OF_EPITHELIAL_TO_MESENCHYMAL_TRANSITION_INVOLVED_IN_ENDOCARDIAL_CUSHION_FORMATION	KLF4
GOBP_BLOOD_VESSEL_MATURATION	-0.879359	0.0181074303164894	-4.66125	0.000770177803781789	0.0629512842461643	-0.202568	GOBP_BLOOD_VESSEL_MATURATION	KLF4
GOMF_EXTRACELLULAR_MATRIX_STRUCTURAL_CONSTITUENT	-0.730488	0.0114583925643835	-4.65585	0.000776786393569342	0.0631707803497654	-0.210602	GOMF_EXTRACELLULAR_MATRIX_STRUCTURAL_CONSTITUENT	KLF4
GOBP_EXTERNAL_ENCAPSULATING_STRUCTURE_ORGANIZATION	-0.677537	0.015984134508883	-4.65074	0.000783085653370218	0.0633630411586294	-0.218198	GOBP_EXTERNAL_ENCAPSULATING_STRUCTURE_ORGANIZATION	KLF4
GOBP_UDP_N_ACETYLGLUCOSAMINE_BIOSYNTHETIC_PROCESS	-0.801204	0.0319139573530087	-4.64594	0.000789057229118581	0.0635269975163369	-0.225342	GOBP_UDP_N_ACETYLGLUCOSAMINE_BIOSYNTHETIC_PROCESS	KLF4
GOMF_FIBRINOGEN_BINDING	-0.894896	0.0315464071162047	-4.64074	0.000795585958494357	0.0635617168966338	-0.233093	GOMF_FIBRINOGEN_BINDING	KLF4
GOBP_SMOOTH_MUSCLE_CELL_CHEMOTAXIS	-0.810904	0.0276717660822821	-4.63931	0.000797383356919639	0.0635617168966338	-0.235215	GOBP_SMOOTH_MUSCLE_CELL_CHEMOTAXIS	KLF4
HP_DESCENDING_AORTIC_DISSECTION	-0.752074	-0.00177985	-4.63054	0.000808548178866116	0.0641342008674985	-0.248296	HP_DESCENDING_AORTIC_DISSECTION	KLF4
GOBP_SEMI_LUNAR_VALVE_DEVELOPMENT	-0.717162	0.0253959870660618	-4.62575	0.000814714481814475	0.0642674118047555	-0.255443	GOBP_SEMI_LUNAR_VALVE_DEVELOPMENT	KLF4
GOBP_CRANIAL_GANGLION_DEVELOPMENT	-0.907235	-0.0694432	-4.61714	0.000825925486969208	0.0642674118047555	-0.268303	GOBP_CRANIAL_GANGLION_DEVELOPMENT	KLF4
HP_LIMITED_KNEE_FLEXION	-0.7246	0.0102321113158132	-4.61626	0.000827072861913341	0.0642674118047555	-0.269609	HP_LIMITED_KNEE_FLEXION	KLF4
HP_DILATATION_OF_THE_VENTRICULAR_CAVITY	-0.749956	0.00825322701931142	-4.61477	0.00082902963517079	0.0642674118047555	-0.271833	HP_DILATATION_OF_THE_VENTRICULAR_CAVITY	KLF4
HP_MOLLUSCOID_PSEUDOTUMORS	-1.04592	0.0223810972568421	-4.61168	0.000833112485138633	0.0642674118047555	-0.276456	HP_MOLLUSCOID_PSEUDOTUMORS	KLF4
GOBP_CELL_JUNCTION_DISASSEMBLY	-0.679064	0.0117841293237391	-4.60452	0.000842636813256315	0.0642674118047555	-0.287154	GOBP_CELL_JUNCTION_DISASSEMBLY	KLF4
HP_CHOROIDAL_NEOVASCULARIZATION	-0.706745	0.00824649795578078	-4.60447	0.000842711931765096	0.0642674118047555	-0.287238	HP_CHOROIDAL_NEOVASCULARIZATION	KLF4
GOBP_FLAVONOID_GLUCURONIDATION	0.872901112732058	-0.0155202	4.60346753468581	0.000844053441609774	0.0642674118047555	-0.288735	GOBP_FLAVONOID_GLUCURONIDATION	KLF4
GOBP_REGULATION_OF_BASEMENT_MEMBRANE_ORGANIZATION	-0.829222	0.0316924759394548	-4.60191	0.000846149006496595	0.0642674118047555	-0.291069	GOBP_REGULATION_OF_BASEMENT_MEMBRANE_ORGANIZATION	KLF4
GOBP_HEART_VALVE_FORMATION	-0.6538	0.026343772215876	-4.59029	0.000861926447971941	0.064696351459519	-0.308459	GOBP_HEART_VALVE_FORMATION	KLF4
GOBP_POSITIVE_REGULATION_OF_MAST_CELL_CHEMOTAXIS	-0.953635	-0.0437683	-4.5873	0.000866040426047095	0.064696351459519	-0.312942	GOBP_POSITIVE_REGULATION_OF_MAST_CELL_CHEMOTAXIS	KLF4
GOCC_PLATELET_ALPHA_GRANULE_LUMEN	-0.630445	0.0182870797721808	-4.58607	0.000867732604366667	0.064696351459519	-0.31478	GOCC_PLATELET_ALPHA_GRANULE_LUMEN	KLF4
GOCC_HIPPOCAMPAL_MOSSY_FIBER	-0.838679	0.0309056899350319	-4.58597	0.000867868085657441	0.064696351459519	-0.314927	GOCC_HIPPOCAMPAL_MOSSY_FIBER	KLF4
GOBP_RENAL_SYSTEM_VASCULATURE_DEVELOPMENT	-0.712679	0.0195550229222844	-4.58068	0.000875215585338232	0.064943416383024	-0.322864	GOBP_RENAL_SYSTEM_VASCULATURE_DEVELOPMENT	KLF4
[truncated: 15,885 more rows]

## Sheet: TNF
	logFC	AveExpr	t	P.Value	adj.P.Val	B	GO	Aimgene
[truncated: 16,102 more rows]

[truncated: 2 more sheets: NQO1, MMP9]
