# Supplementary material for: Identification and Mechanism Research of Oxidative Stress-Related Biomarkers in Oral Lichen Planus
Source: Biomedicines. 2026 Feb 13;14(2):420. doi: 10.3390/biomedicines14020420 (PMC12938463; doi:10.3390/biomedicines14020420)
Supplement: Supplementary file 1 [file biomedicines-14-00420-s001.zip › SupplementaryTable S9.xlsx]

## Sheet: miRNAs
miRNAs
gene	target
TGFB1	hsa-miR-3943
TGFB1	hsa-miR-6749-3p
TGFB1	hsa-miR-2116-3p
TGFB1	hsa-miR-6740-3p
TGFB1	hsa-miR-6856-3p
TGFB1	hsa-miR-3907
TGFB1	hsa-miR-609
TGFB1	hsa-miR-6893-5p
TGFB1	hsa-miR-6721-5p
TGFB1	hsa-miR-7111-3p
TGFB1	hsa-miR-6832-5p
TGFB1	hsa-miR-6769b-3p
TGFB1	hsa-miR-4286
TGFB1	hsa-miR-6778-3p
TGFB1	hsa-miR-6772-5p
TGFB1	hsa-miR-106a-5p
TGFB1	hsa-miR-4506
TGFB1	hsa-miR-3183
KLF4	hsa-miR-32-5p
KLF4	hsa-miR-4471
KLF4	hsa-miR-381-3p
KLF4	hsa-miR-6809-5p
KLF4	hsa-miR-363-3p
KLF4	hsa-miR-449a
KLF4	hsa-miR-25-3p
KLF4	hsa-miR-34a-5p
KLF4	hsa-miR-497-3p
KLF4	hsa-miR-508-3p
KLF4	hsa-miR-4698
KLF4	hsa-miR-4677-5p
KLF4	hsa-miR-4494
KLF4	hsa-miR-4761-5p
KLF4	hsa-miR-34c-5p
KLF4	hsa-miR-449b-5p
KLF4	hsa-miR-4704-3p
KLF4	hsa-miR-152-3p
KLF4	hsa-miR-877-3p
KLF4	hsa-miR-6739-3p
KLF4	hsa-miR-153-5p
KLF4	hsa-miR-148b-3p
KLF4	hsa-miR-670-3p
KLF4	hsa-miR-450a-1-3p
KLF4	hsa-miR-429
KLF4	hsa-miR-1263
KLF4	hsa-miR-8059
KLF4	hsa-miR-511-5p
KLF4	hsa-miR-591
KLF4	hsa-miR-3920
KLF4	hsa-miR-6716-5p
KLF4	hsa-miR-7156-5p
KLF4	hsa-miR-6784-3p
KLF4	hsa-miR-200c-3p
KLF4	hsa-miR-206
KLF4	hsa-miR-29a-3p
KLF4	hsa-miR-6071
KLF4	hsa-miR-29c-3p
KLF4	hsa-miR-5589-3p
KLF4	hsa-miR-3140-5p
KLF4	hsa-miR-548e-3p
KLF4	hsa-miR-520f-3p
KLF4	hsa-miR-29b-3p
KLF4	hsa-miR-6875-3p
KLF4	hsa-miR-6868-5p
KLF4	hsa-miR-6815-3p
KLF4	hsa-miR-944
KLF4	hsa-miR-1250-3p
KLF4	hsa-miR-128-3p
KLF4	hsa-miR-6515-3p
KLF4	hsa-miR-216a-3p
KLF4	hsa-miR-4640-3p
KLF4	hsa-miR-3714
KLF4	hsa-miR-125b-2-3p
KLF4	hsa-miR-4307
KLF4	hsa-miR-3144-3p
KLF4	hsa-miR-3674
KLF4	hsa-miR-548ao-5p
KLF4	hsa-miR-4473
KLF4	hsa-let-7a-2-3p
KLF4	hsa-miR-890
TNF	hsa-miR-939-5p
TNF	hsa-miR-1343-5p
TNF	hsa-miR-4252
TNF	hsa-miR-6736-3p
TNF	hsa-miR-6807-5p
TNF	hsa-miR-1236-5p
TNF	hsa-miR-6825-5p
TNF	hsa-miR-6804-5p
TNF	hsa-miR-6852-5p
TNF	hsa-miR-4435
TNF	hsa-miR-4753-3p
TNF	hsa-miR-4493
TNF	hsa-miR-148a-5p
TNF	hsa-miR-3714
TNF	hsa-miR-1299
TNF	hsa-miR-3943
TNF	hsa-miR-4726-3p
TNF	hsa-miR-3150a-3p
TNF	hsa-miR-605-3p
TNF	hsa-miR-3190-5p
TNF	hsa-miR-6763-5p
NQO1	hsa-miR-4752
NQO1	hsa-miR-6817-5p
NQO1	hsa-miR-3190-3p
NQO1	hsa-miR-6833-5p
NQO1	hsa-miR-5088-3p
NQO1	hsa-miR-6892-3p
NQO1	hsa-miR-1295b-5p
NQO1	hsa-miR-7843-5p
NQO1	hsa-miR-4632-5p
NQO1	hsa-miR-6878-3p
NQO1	hsa-miR-6884-5p
NQO1	hsa-miR-5680
NQO1	hsa-miR-5582-3p
NQO1	hsa-miR-196a-3p
NQO1	hsa-miR-548e-3p
NQO1	hsa-miR-7-5p
NQO1	hsa-miR-485-5p
NQO1	hsa-miR-449b-5p
NQO1	hsa-miR-4769-3p
NQO1	hsa-miR-5100
NQO1	hsa-miR-449a
NQO1	hsa-miR-183-3p
NQO1	hsa-miR-3148
NQO1	hsa-miR-4755-5p
NQO1	hsa-miR-34c-5p
NQO1	hsa-miR-6879-5p
NQO1	hsa-miR-4436b-3p
NQO1	hsa-miR-3116
NQO1	hsa-miR-34a-5p
NQO1	hsa-miR-4653-5p
NQO1	hsa-miR-548p
NQO1	hsa-miR-502-3p
NQO1	hsa-miR-501-3p
NQO1	hsa-miR-3978
NQO1	hsa-miR-205-5p
NQO1	hsa-miR-6735-5p
NQO1	hsa-miR-6499-3p
NQO1	hsa-miR-3942-5p
NQO1	hsa-miR-3921
NQO1	hsa-miR-4267
NQO1	hsa-miR-3173-3p
NQO1	hsa-miR-6738-3p
NQO1	hsa-miR-3646
NQO1	hsa-miR-153-5p
NQO1	hsa-miR-3938
NQO1	hsa-miR-1207-5p
NQO1	hsa-miR-6793-5p
NQO1	hsa-miR-671-5p
MMP9	hsa-miR-1915-3p
MMP9	hsa-miR-6857-5p
MMP9	hsa-miR-6764-5p
MMP9	hsa-miR-6749-3p
MMP9	hsa-miR-4450
MMP9	hsa-miR-6792-3p
